# Supplementary material for: Orientia tsutsugamushi: comprehensive analysis of the mobilome of a highly fragmented and repetitive genome reveals the capacity for ongoing lateral gene transfer in an obligate intracellular bacterium
Source: mSphere. 2023 Oct 18;8(6):e00268-23. doi: 10.1128/msphere.00268-23 (PMC10732058; doi:10.1128/msphere.00268-23)
Supplement: Data Set S1 — Genomes. [file msphere.00268-23-s0001.xlsx]

## Sheet: RAGE_OT_Gilliam
RAGE	RAGE and inter-RAGE	New gene name (this study)	Full-length, truncated or degraded	locus_tag	Previous gene name	Gene description	Length	Direction	gene	Minimum	Maximum	Sequence
	IR1			GILLIAM_00001	dnaA CDS	chromosomal replication initiation protein DnaA	1413	forward	dnaA	1	1413	ATGAATACACTTCTGCAACAGCAAAATACTACTAAAGATGGGTTATACTTTCATGAGTTATGGAGTAATGTTAAGCGAGATTTAAGGCATCATTATGGTGAAGCTGTATTTAAAAGCTGGTTTAGTAAAATGAATATGGTTGATTTTACAGATAGCTATATAAAGCTGTCTGCTCCTACTAATTTTACACGCGATTGGATAAAGGCTAACTATTTTGATTCTATTAGACAGCTATTAGCATATTATGATAGTTCTATTACAAGAGTTGATATTGTTACTTCTGCTATTGACCATCAAAATTCTGATTTGGCATTTTCTACTCAACAAAATACAGATAATAATAATAATCAGCAATATAGTACTAAAAGCAGCAATAATGTTATTTTTTCCTCAACGCTA…
				GILLIAM_00002	dnaN CDS	DNA polymerase III subunit beta	1299	forward	dnaN	1432	2730	ATGAATACTAAGTATCCAAAGGTTGATCATAATGATTTGGTAATATCTGACTTTAACATCAAGCTTGATACCAAAAATTTTTCCCGCGCTCTCAATTTTTGCATGCCTATACTGGAAAAAAAAAATGTAGATCAAATTTTAAGTAATGTTAAGCTTACTCATATCAATGATACTGTAGAAAAACGTTTGGAAATAAGCGCTACTGATGGAGATATTTTTATTTACCAAAAGCTACGAATTAAAATTAGTAAAAAAGATACTAACATAACTCTTCCATTACAGGCACTAAATGAAATAGTAAAAAAAATTCCACATGATGAATTTACTATCTATTGTAACCAAGATAATAAAATGGTGCAAATTAAAGGAGGTGAATATCTTGAGTTTAATCTAGCAACA…
RAGE_OT_Gilliam_01	Incomplete RAGE	VirB8-2	Full-length	GILLIAM_00003	type VI secretion protein CDS	type VI secretion protein	681	forward		2969	3649	ATGTTTTTTTGGAAAAATAAAAAGAAAGTTGAACAGCAAAAGCAAAATAAGCCTGCTATAAAAAGTTGGTTTAATGATCATTATGAAACTGTTTTGGTACAGCGTAACATTGCTGTATTGTTATCATTTATATGTATAATATTAATTTTTATAGCAGTAGTTGCTGTGATGAAAATATCTTTAGCAAGAAATTTTGAACCATTTGTAATACAGATTGAAGAGAAAACTGGGGCAACCAGAGTTGTTAATCCAGTTGGAATTGAAGTATTAAATACTGAAAAAGCGTTAGCGCAATATTTTATTAAATTATATATTTCTGCTAGGGAAACATATAATCCAGTAGATTTTGAGATTAAAGCTAGACAAACTATTAAATTATTGTCTAATAACAATGTTTAT…
		VirB9-2	Full-length	GILLIAM_00004	virB9 CDS	P-type conjugative transfer protein VirB9	438	forward	virB9	3633	4070	ATGATGATTATAGTTAGAATATTTCTTATTTTAAATTTGTTATTTTCCTCAGTAGTATATAGTAGTTATTTTGAGGAAGAATTTCCTACTACAGCTGATGATAGAATTAAAACTTACATATATAATCCTAGCGAAGTTTATCTATTAGTATTGCATGCTGGATTTCAATCAAGTATTGAGTTTGCTAAAAATGAGGAGATTAGAAGTATTTTCTTTGGCGATAATTATGCTTGGGAAGTTACATATCCACTACCAAACAGAATATTTATTAAATCCCTTGAAAAGAATGTGCGAACCAATATGACTATTATTACAAATAAGAGAACATATGAGTTTGATATTGTATCTAAGGAGCTAGAAGTAGGGCGTGAACATGACTTAGTTTATTTAATTAGATTT…
		VirB10	Full-length	GILLIAM_00005	type VI secretion protein CDS	type VI secretion protein	1533	forward		4070	5602	ATGCAAAATATTAATAACGATTCTAATCAAGATCCACAGGGCCAATATGATCATTCTGAGGATTCTAAAGTAGTTGGACCAGAAGTACATAATGAATTTTCAAAAGTTGCATCTAGTGCTAAAAGGAGTGTTTTATTAACGATAGTAATAGTAGTTATATCCATTGTAATACTATATTTCGTAATCTCTAGTATCTTTATTGACGAAAGTCCTAAAGAGGAAAGTATAGCTGTTCCAGTACCAGTTGATGTTATCAAGCCAAATATTGAATTATCCGGAGATATTGTTATACCAGAATTACCTACGATACCTACTCTGATAACTCCAGAATTGCCAGAAATAAAAGTACCAGATCAAGCAAAATTAAATAACTTGAATAACGATAACTCTAGTAAAGAT…
		VirB11	Full-length	GILLIAM_00006	type VI secretion protein CDS	type VI secretion protein	990	forward		5599	6588	ATGAAGAATAATATTGCACTTGAAACCTATTTAACTCCTTTTAAATTAATTTTTGATGAAGCAGGAGTAAATGAGGTGATGATTAACCGCCCTGGTGAAGTTTGGGTTGAAAAAAAGGGAAGTTATCGTCAAGAATTAATGAAAGATCTAGATTTTAGTCATTTAGCTGGTTTAGCTAGGTTAATAGCTCAGTCAACTGAACAAGTTATTTCTGAGGAAAAGCCATTACTTTCAGCTACTCTACCTAATGGCTATAGAGTGCAGGTAGTTTTTCCACCAGCTTGTGAAGTTGGATCAATAGGTATAGCTATTAGAAAAGTATCTTCTTTAAATATGACTTTAGAAGATTATAATAAAGCAGGAGCATTTGATTACACTGCGATTGATGAGGTAATTGAT…
		VirD4	Full-length	GILLIAM_00007	virD4 CDS	type IV secretion system protein VirD4	1773	forward	virD4	6588	8360	ATGAATGAGAATGCATTTTTAACTAAGATTAGAAATCTAGTTATAAAGATAATGGTTCATTGTATTGGAGTAATATTAGTAGTTTTCATTATTAAATTTTTTATACTCTTATTTACTGTTAAACAGCAAAATTTAATAGATGCATTACTAACTTTTAATGTATCCATTGTATATCAATATTTAATCTGGATTATAAATTCTTGGAGTTTAATTGATTTTAGTAGTTATGATTACTTAAAACTTAAATTAGCATTTTCCTTTATAGTTCCACCTGTTATAACTATAGTGTTATATATCAAAAATTTCGAGAAAATTAAGAGTTGGCAACCATATAAATTGAAAGAAAAAGTATACGGTGATGCACGTTGGGGAGATCAAGATGATATAAAAAAAGCTGGT…
				GILLIAM_00008	Uncharacterised protein CDS	Uncharacterised protein	159	forward		8369	8527	ATGGAGTTATCTAAGAACTATTATTATTTTACTATAGTCATTTACAATGAGGTTTTGAGCATAGAAAAAAGCGATAGTAGAAGAAAAATAACTTTACAACCAACAGATTCTATTAACTATTATACAAAAAGCATTAAAGAAATTAAATATTACATATAA
		Transposase_degraded	Degraded	GILLIAM_00009	IS5 family transposase ISOt6 CDS	IS5 family transposase ISOt6	156	forward		8804	8959	ATGAAATTCGATCAGATTAAAGAGTTAAAAGATGAAAAATTTCGTCGATTAACAGGACTAAGGAAGGAAACATTTTCAAAGATGGTGGATATTTTGAGGAAAGCTGATGGTCTTAAGAAATCAAAAAGTTGGCGTAAAAATATAAGCTTAATTTGA
		Transposase_degraded	Degraded	GILLIAM_00010	IS630 family transposase CDS	IS630 family transposase	264	forward		9333	9596	TTGCTATATAGATGGAAACATCTTAAAAGGGAAACAGGAGATATTAAAGCAAAACCTTATGGCCCAGCCAAAGGTTATAATGCAAAAATAGATCTCAAAGAATTTGAGGAGTTAATTATCAATCATCATGATAAAACAGCTAAAGAATTAAGTATTATACTAGGTAATAGATTACAAAGAACTAAAATAAATTATTATAGAAAACTACTAGGATACACTTATAAAAAAAAACTCATTTTCATTCCAAAATGGATATTGTGTTAA
		Transposase_truncated	Truncated	GILLIAM_00011	IS630 family transposase CDS	IS630 family transposase	408	forward		9581	9988	ATGGATATTGTGTTAAGGAATGAATTTATCGAGAAGGTAAAGCAAATTTCTAAAGAAAATCTAGTATTTATTGATGAGTCAGGAATAAAGGATAATGCTTGTAGAGAATATGGATGGAGTATAAAAGGTACTAGATGTTATGGCAATAAAGCTTATCAACATAAATCCAGGGTCAGTATGATAGCAGGGCTTTGTAATAATCAAATTATAGCACCAGTAATATTTGAAGGAAATTGTAATAAAGCAATATTTATAACTTATGTAGAAACTATATTAATCAAAGAATTGCGCCCTAGACAAATAGTAATTATGGATAATATCAACTTTCATAAGAATACTATAATTAAAGTATTAATAGAATCGGTTGGCTGCAGTATTCTATTCTTACCTACATATAAA…
		Transposase_degraded	Degraded	GILLIAM_00012	transposase CDS	transposase	174	forward		10212	10385	ATGAAGAGCGATATGAATTATGAAGTAGTCTTAATTGATGCTACTGAGAGTCCTATAGAAAGACCTAAAAAAACAAAAATTCTATTATTCATGAAAGAAGAAAAGGCATACACTAAAAACTCAAATAGTGGTAGACAAGAAAACGCATCAAGTAATATGTACAGATTTTTCTAA
		Transposase_degraded	Degraded	GILLIAM_00013	IS5 family transposase ISOt6 CDS	IS5 family transposase ISOt6	165	forward		10339	10503	GTGGTAGACAAGAAAACGCATCAAGTAATATGTACAGATTTTTCTAATGGTAAAAAACATGACTTTAGATTATTTAAGAAATCCAAAATTCTTATTCATCCTAAGGTTAAAGCGATTACTGATACAGGATGTCAAGGTATACAAAAAATTCACAATAAATTCTGA
				GILLIAM_00014	Uncharacterised protein CDS	Uncharacterised protein	1800	forward		10952	12751	ATGCTTAAAGACAGAATTACAGAAAGTATATTAGCAACGAAGTTATTTAAAACATTAATAGCTTCTAATCAATCTAAATTTACAGAAGAAGATATTTTATTGTTAAGTAAAAATCTTATAAGAACCTTAAGCGGCATTTCTGAAAAAAAAAGTGTAGCAAGTATAGAAGAATACCAAGAATGTTTTTCTGAGTTAGATGATCGAGACTTAAGCAAAGTATTGAAAGTATTACAGGATATTTTTGCAGGAGAGGAGCATAAAGAATTCAGAGAAATTATTGAGTTACCACTTTTAGATAGGCTAACTACACAATTTAAAATAGAACGTATACAAGAATTAAATAATCAACAAGCAAGAATTTTTAATAAAAACTTAAGCAATAACAATATTGAGGAGCTG…
		Transposase_degraded	Degraded	GILLIAM_00015	IS5 family transposase ISOt6 CDS	IS5 family transposase ISOt6	180	forward		13234	13413	ATGGTCTTAAGAAATCAAAAGGTGGGCGTAAAAATAAGCTTAATTTGGAGGAACAGTTGCTGGATGGCCTTAGAATACCTTAGAGAATACCGTACTTATTTCCATATAGATCAGAACTATGGGATTAGTGAAAGTTCAGCATATAAAGCTGTAAAATGGGTAGAAGACACCCTAGTTTAA
		Transposase_degraded	Degraded	GILLIAM_00016	transposase CDS	transposase	105	forward		13462	13566	ATGAATTATGAAGTAGTCTTGATTGATGCTACTGAGAGTCCTATAGAAAGACCACAAAAAAACAAAAATTCTATTATTCAGGAAAGAAGAAAAGGCATACACTAA
		Transposase_degraded	Degraded	GILLIAM_00017	IS5 family transposase ISOt6 CDS	IS5 family transposase ISOt6	171	forward		13578	13748	GTGGTAGACAAGAAAATGGACCAAGTAATATGTACAGATTTTTCTAACGGTAAAAAACATGACTTTCTTAACCAGTTTCGAAAGAGGTCTAATAAAGAATGGATAAAAAAATATATGATACCAAACCCTATACAGAAGTGTAAAAGGAGTTGTAATATGAGCCTATCGTAA
		Transposase_degraded	Degraded	GILLIAM_00018	IS630 family transposase CDS	IS630 family transposase	162	forward		14190	14351	ATGGCAAGAAGATACAGTTATGATTTAAGAATAAAGCTATTCAAAGCGGTAGATGATGGACTATCAATTGTTAAAGCATGTAAAATATTCAATATAAGTCGTAATACGATATATAGATGGAAACATCTTAAAAGGGAAACAGGAGATATAGCAATAACATAG
		Transposase_truncated	Truncated	GILLIAM_00019	IS630 family transposase CDS	IS630 family transposase	507	reverse		14365	14871	GTGTTAAGGAATGAATTTATAGAGAAGATAAAGCAAATTTCTAAAGAAAATCTAGTATTTATTGATGAGTCAGGAATAGAGGATAATGCTTGTAGAGAATATGGATGGAGTATAAAAGGTACTAGATGTTATGGCAATAAAGCTTATCAACATAAATCCAGGGTCAGTATGATAGCAGGGCTTTGTAATAATCAAATTATAGCACCAGTAATATTTGAAGGAAATTGTAATAAAGCAATATTTACAACTTATGTAGAAACTATATTAATCAAAGAATTGCTCCCTGGACAAATAGTAATTATGGATAATATCAACTTTCATAAGAATAATACAATTAAAGTATTAATAGAATCGGTTGGCTGCAGTATTCTATTCTTACCTACATATAGTCCAGATTTA…
		Transposase_degraded	Degraded	GILLIAM_00020	IS630 family transposase CDS	IS630 family transposase	138	reverse		15095	15232	ATGGCAAGAAGATACAGTTATGATTTAAGAATGAAGATATTCAAAGCGGTAGATGATGGACTATCAATTGTTAAAGCATATAAAATATTCAATATAAGTCGTAATACGATATATAGATGGAAACATCTTAAAAGGTAA
		Transposase_truncated	Truncated	GILLIAM_00021	IS630 family transposase CDS	IS630 family transposase	339	forward		15352	15690	ATGATAGCAGGGCTTTGTAATAATCAAATTATAGCACCAGTAATATTTGAAGGAAATTGTAATAAAGCAATATTTACAACTTATGTAGAAACTATATTAATCAAAGAATTGCGCCCTGGACAAATAGTAATTATGGATAATATCAACTTTCATAAGAATAATACAATTAAAGTATTAATAGAATCGGTTGGCTGCAGTATTCTATTCTTACCTACATATAGTCCAGATTTAAATCCTATAGAACATTATTGGTTTAAGATTAAGAACGAAATAAGAAAAGTTACTGCTCAATTCAAAGATATTAGCATTGCTGTAGAACACGTAATGAAGTTTATTTGA
		Transposase_degraded	Degraded	GILLIAM_00022	IS5 family transposase ISOt6 CDS	IS5 family transposase ISOt6	261	reverse		15639	15899	ATGAAATTCGATCAGATTAAAGAGTTAAAGGATGAAAAACTTCGTCGATTAACAGGAGTAAGGGAGAGGACATTTTCAAAGATGGTGGATATTTTGAGGAAGGCTGATAGTCTTAAGAAATCAAAAGGTGGGCGTAAAAATAAGCTCAATTTGGAGGAACAGTTGCTGATGGCCTTAGAATATAGCAATAACGTAGGAAATAGGTACAATCAAATAAACTTCATTACGTGTTCTACAGCAATGCTAATATCTTTGAATTGA
	IR2			GILLIAM_00023	phrB|phrB CDS	deoxyribodipyrimidine photo-lyase	549	forward	phrB|phrB	16026	16574	ATGCTAAACCTCATTGTAAATGACTATATACCTTGGGAGAAGGATTTAGAAATTTATTGTAAATTTACTGAAGGCAAAACTGGTTATCCAATGATAGATGCATCAATTAAGCAATTATTAAGAGATGGTTGGATGCATAATCTTACACGTACTGTTGTTGCAAATTTCTTCACTAAGTATTTACTGCTTGATTGGCGTTTGGGAGAGCATTTTTTTTCACAATATTTAATGGATTATGAACTTGCTTCAAATGTGGGTAGTTGGCAATGGGCTGCATCATGTGGTACAGATATGGAACATTTTGTCCGTATGTTTTGTCCTTTTGCTCAAGGAAGAAAATTTGATCACGAAGCAAAGTATATAAAAAAATACTTACCTAACCTTGAAAATGTTTCTGCT…
				GILLIAM_00024	trxB CDS	thioredoxin-disulfide reductase	963	reverse	trxB	16595	17557	ATGATCATTTCACGCAAAGTTAATGTTTTAATTATGGGTTCAGGAGTAGCAGGAAGCACTGCAGCTCTCTATTTAGCTAGATCTCATTCTAATCCAGTATTACTACATGGCAATCAACCTGGAGGACAGTTAATGACAACTCTTGAGGTAGAGAACTACCCTGGATTTACAAATACTGTTTCTGGACCATGGATAATGGATCAAATGCATAATCAAGTTAAAAAATTTGAAGTAGAAGTTATAGATGATCATATTAAAGCAGTTAACTTTAAAACTTATCCATTTGAGGCTACAGGGAACAAAGCATTATATTATGCTAACAGTGTAGTGATATGCACTGGTGCTCAAGCAAAATGGCTAAATATACCATCAGAAACTACATTTAGAGGATATGGCGTA…
				GILLIAM_00025	permease CDS	permease	924	reverse		17687	18610	ATGGCTATTTTTAATTTTGTATTCTTTAAAATTATTGCTATTCTACTTAATGTAATTATTGGATTTCTAGCTGGCAAATGGTCAAAAGTAGATCGTGATAGCATAGCTGGATTATTATTCTACTTCATTGCACCTATTGTATTTTTTTCAATACCAGCACATACAAAGTTAGACTTACATGAGATAAGCATTGCTATAGTAACTTTTGTTATTGCAAGTGCATTATGTTATCTCTCACGCTTAGTTTTTAAAAGGTACTGGCAGGATGCTACTCAGAATATTTTAGCAATGGCTGCAGGAACAGCTAACACTGGTTACTTTATGTTACCAATAGCTGCTAAGCTATTTGATGAATACACATTAAGTTTATATATGATGGCTACTATTGGGGTAAGCATC…
				GILLIAM_00026	tolB CDS	translocation protein TolB	1362	reverse	tolB	18787	20148	ATGATCAATAATTTATCCATCTCTATGACTAAAGTCCTAAAAATTATATTAGCAATTATTATTATCTTATTTAACACTTTATCTATTTTTGCTAATACTACTACGTTATCTCCAATTAAAATTACTAAAGGTAACTGTACACAAATTCCAATAGCAATTAATTTTTTTGCCGCCAAGTCCAATGAAGAGCATGGCTTATCTCAAAATATTGTATCGATTATTAGTAATGATCTTAATATATCTAAAATTTTTGCTCCTATATCCAGTGATTTATTTATAGAAACTGAACAAGGCGTTGCTCATATACCATTATTTACTGCTTGGAGTCAAATTAATGCTAATATTCTAATTAATGGAGAAATAACAAAAATAGATTCTACAGATTTTAAAGTTACTTTT…
				GILLIAM_00027	lpd CDS	dihydrolipoyl dehydrogenase	1428	reverse	lpd	20464	21891	ATGCCAGAAAGTTTTGATTTAGTAGTGATTGGCGGAGGACCAGGAGGATACACAGGAGCAATTAGAGGAGCTCAATTAGGCATGAAAGTTGCATGTATTGATAATAGGGATACTTTAGGAGGAACTTGTTTGAATGTAGGATGTATTCCTTCTAAATTTCTGCTTCATGCGTCTAAAAAATATGAAGATATTAAAGCAGGTTTTGATGATTTAGGCATCAATGTAGGTGCAACAAAATTAAATCTAGCTAATATGTTGAATAGTAAAAACAAAAGAGTACAAGAGTTAGGAAATGGTATTAGTGGATTGTTTAAAAAGAATAAAGTTAGTCATTTTGTTGGTACTGGAAAAATTATTAACAGTCATGAAATTTCAGTTCAAAATAGCTCTGGATCTAAT…
				GILLIAM_00028	SAM-dependent methyltransferase CDS	SAM-dependent methyltransferase	804	reverse		21983	22786	ATGAATTATATTTTTAACCGTGAAGCATATAGGATGCAACGTAATATAAAAGTTGCTAATGAAATACATAGCTGTAGCTTTTTACTCGATTTCTGTGTAGATGATATAGTATGCCGACTCAGTCAAATAAATCAACAATTTAGTAATATTTTGGATTTAGGAGCAAGAAATGGAATTTTAACTAGTAAGCTTAAGAAGCTATATAATAAAAGTAATATTGTCGCTTTAGAGATAGCAGAAAATCTTATAAACCAAATTCATGATAATGATGTAATGAAAGTAATTGCTGATGATGCCAATATTCCGTTTTTGAGTGAGAGTTTTGATTTGGTTGCATCCTTATTAAATATGCACTGGTTAAATGATTTTCCGATATTTTTAAAGCAAGTGCTACAAGTT…
				GILLIAM_00029	TSA22 CDS	Type surface antigen 22	609	forward	TSA22	22962	23570	ATGAGTAAAGAAGCAACAGAACTCAAAGAAAGTATGGATCAAGCAATGAAGTCTGCATCGCAAAATTCAAGTATTTCAGCTGAACAAAAATCAGCACTTGAAACTGAAAAAAATAAACTGCAAGAACAGATTAGCAGTATTCATGAAAAAGATGAAAAGACTCAACAAACTACAATGGACAAATTGAAAGAATGGATGTTGAAGATCAAGAGCTTTATCACAAGTGATGATTTTTCAAAGCTAATAGATAGCGCAGTAAAATTTGTACAAACTGCAGTTAAGGTTTCCACAGAAATGATGCAGGCCTTTACAGGCATGAAAGAGAAGGGAATAATGGGTGTAGCTGCAGGCATACAAACTGTTACTAGTGGATTCCAAGATATAACCCAAGGTGTGAGC…
RAGE_OT_Gilliam_02	Incomplete RAGE	TraATi pseudo	Truncated	GILLIAM_00030	traA CDS	conjugal transfer protein TraA	822	reverse	traA	23680	24501	ATGCAATGGGTGCAAAATGGCCTTGGAGTACAGATAGATATTCATAAGCCTCAGACAGAAGATAAAAACTGGCATGTACATATATTGCTTACTATAAGAAGATTTAGAGAAGATGGAACTGGTTTAGGAGATATAGCAGTAGATTTAAACCCAAAAATCATAACATTAAGTAATGGCAAAAAGGTTGTTATTAAAGATCCCGAGATGATTCATGAAAAAGTAAAAGAAATAATTAATGCATATTTCGCTAAATTAGGCTTACCAAATAGAGTTGACGAGATAAGCGAAGTGCCTGGAAAGCATATTGGACCTCGTAGAATTAGGAGTTTAATTAATAAAGTAGTAAATGAAAATGAGTTACGTAAAGAGGCTCATTTGAAGATTATTAATGATGCTGAT…
		TraATi pseudo	Truncated	GILLIAM_00031	traA CDS	conjugal transfer protein TraA	321	reverse	traA	24538	24858	GTGAGAATTGGTATTGAGATGGCTATACAGTTTGCAAGGATTGAATTTTTACGTAGAAGTGAAGGAGGTGATAGTTGTCGTAAGGCAGCGTATAATGCAAGAACTATTGTTAAAAACGAGAATACAGGTATAAAGTATAACTTCTCTCGTAAGAAAGATAACGTATATCATACAGTGCTGATACCGGCTTATGTAAATCAAAAATTCAAGAATATTCAAACATTAATGAATGAGGTAGAACGAACCGCAAAAAGAGACAACAGCCAGTTGTTGAAGGATATCGTAATAGCGTTGCCAGATGATAAGGAGCTAAATTTATAG
			Truncated	GILLIAM_00032	reverse transcriptase CDS	reverse transcriptase	948	forward		25580	26527	ATGAAGTTAGTACGTAACTTACAAAGATTGATGTTAAGATCAAGAGCCAATAGGTTACTTGCTATAAGACGTGTTACTCAAATCAACAAAGGACGAAAAAGTCCTGGAGTTGATAAAATAGTTGTTAATACAGATAAAGAAAGGAGTTTGTTGATGGAAAAGTTAGCAGATAACAGACTATCATCTGTAAAACCGATTAAGCGTGTGTACATACCAAAAAGTAACGGCAAATCTAGACCTTTAGGCTTGCCAACTATTTTGGATAGGTGTAGGCAAGCTGCTGTAAAATCAGCACTTGAACCATATTTGAAAGCTAAGTTTGAAGGTTGCAGTTATGGCTTTAGACCTGGACGTAGCGCTCACGATGCAATACAGAGAATATCTAGTATTGTTCGTCCT…
				GILLIAM_00033	HNH endonuclease CDS	HNH endonuclease	165	forward		26781	26945	ATGAATAAAGATCTATATCTATGGAAATTACAATGGACAACGATTAAACGACATATTCTTGTTAAAGGCAAATCTTCTCCTGATAATTCAAAACTTAGAGAATATTGGCATAAACGTCAAGCTGATAGTCCTAAGTATTTGTTTAAATCCAGGCAGATTCTTTAG
		TraDTi	Full-length	GILLIAM_00034	conjugative transfer protein CDS	conjugative transfer protein	456	forward		27365	27820	ATGGCAAATCTTATGCAGCAAAAAATTACTCTTCAGCAAAAAAAGGCTAGGCTAATCATGGATGAGGTTAACCTTAAAATTAAAGAACGTAAAATGCGTACTCGACGTCTTATCGAAATGGGTGGATTAGTTGCTAAAGCTAAGCTTGATCACTTATCAGCAAATACTTTATTTGGTGCAATTGTTTCACTAAAAGAAACTTTAACACAACATCCAAATGTTCAGAATCATTGGACTACAATCGGTAAAGATATTTTTGATAAAGAACAGCAAAATAAAGCGGCTGTGATTTTAAAATTCACCTCTGAACCAGATGAAGACACTAAGCGCAACATTCGTCTTCATGGCTTAAAATGGAATAGCTTTCGTCAAGAATGGTGCGGCCATGTTAAGGACATT…
				GILLIAM_00035	Uncharacterised protein CDS	Uncharacterised protein	144	forward		28384	28527	ATGGTAATAATAAAAAAAATAAAGAATTTTGATGAAATTTCTGATTTTGTTAAAAATAAGGCTGTAAAAAAGAAAATTTGTAACAGTACATTTGATTTAGCAATTATCACAGCTAATCAAAAATTTAAAGGGGAATTTTTATAA
				GILLIAM_00036	Uncharacterised protein CDS	Uncharacterised protein	1542	reverse		29341	30882	ATGACTAAACTTACTAATGAACAGCTTAAGGATCTATCTGAAGCTTTTACACTTGCTGGAAGCATAAGCAATATTCCTGAAAGATCTTCTGAAGAACTGACAAAAAAACTAAGTAATAAACTAGGAGCAGATGCTATAGATATGACGAATGGTGGTATACAAGCATTAATATCATCTTCTATATATAAGTTATTATTACAAAATCAGGCTGTGCCAGTAGAATTAGTAATATCAGATGAAAATAACTCAAAATTACTTGCGCGACATCACAGCTCTGGCAACATAGTACCATTGTCTAAATTTTCTGGCTTAACTAGTGATAGTAGAACGATTGAAGCAAATTCTCCCAATCTAAAAAAATTAGTTGGACTTGAGAACATTATTGCTGCTTGTAATATT…
		Transposase_FL	Full length	GILLIAM_00037	transposase CDS	transposase	903	reverse		31132	32034	ATGCATTTATCAAGATTTTTAGATCCAAAGAATGATGTAGCATTTAAAAAGATATTTGGATCAGAAAAAAACAAGGACATACTAATACATTTTCTGAACGATATATTGTTGTTTGAAGGGAATAGAAAAATAATAGAAGTAGAGTTTTTAGGAACGATATTAGATGCAGACATAGCGTCCAAAAAAGAATCAATAGTAGATGTTTTGTGTAAAGATAAAAATGGAACGCAATATATAATAGAAATGCAAGTAGATCCTACACAAGGATTTGAAAAAAGAGCCCAGTATTATGCCGCAAAGGCATATGGCAGGCAACCAAATAGAGGAAAAGAAGGAAAATACTCAGACCTAAAGGAAGTTATATTTATAGCTATAGCAGATTATAAATTGTTTCCAAAT…
		Truncated hydrolase	Incomplete	GILLIAM_00038	hydrolase CDS	hydrolase	396	reverse		32156	32551	ATGGTTGTAGACTACAGTTTTAAAACGGATACGATTATTACAGCAATATTACACGATGTAATTGAAGATACAAAACTAACTAAAGAAAAGATAGCAATGGAATTTAATGATAACATTGCCGAGCAAGTTGTAGCTCTTACAAGAAACAGAGGTGGTAAGAAAACTAGTTCCATGAAAATGATTCAAACATTAGTGAATCAAGATAAAGTAGAGCTATTACTAATCAAACTATTGGACCGATTGGATAATATTAAAACTATATTCATAAAGCCAGCCAAAAGAAGACAAGAAATCATACTAGAAACGCAGCAAGAATTTATACGTCTTGCTGAATACCTTAAATTACCAGAGATTGCCATAGAGCTAAATAAATACTGTGAGCTTTATGCTACCTAA
	IR14			GILLIAM_00039	nrdA CDS	ribonucleotide-diphosphate reductase subunit alpha	1818	forward	nrdA	33107	34924	ATGACAAGCTCACCAAAATTTAATATAAAAATCAATAATGAACGGAATAAGTTACTATCTACTTCTAGTCAGGCTACTCTAGCAGACAGATATCTACTTAAAGGTGAAACATTCCAAGATTTATGCGTAAGGATAGCAAGTTATTATGCTGATAATAAATCCCACGCTCAAAGATTGTACGACTATATGAGCCAACATTGGTTTTTACCAGCCACTCCTATATTAAGCAATGGAGGTACTAATAGGGGATTGGCAATATCTTGTTTTGTAAATGAAGTAGAAGATAGCCTTCATGGAATAGTTAATACATGGATTGAAAATGTTTGGTTAGCATCACGTGGTGGTGGTATTGGCAGCTACTGGGGTAATGTTCGAGCTATTAACGAAAAAATCGGCGAA…
				GILLIAM_00040	nrdB CDS	ribonucleotide-diphosphate reductase subunit beta	990	forward	nrdB	34947	35936	ATGTCACTACTTAATGCACGACCAATTTACAAGCCATTTTCATATCCTTGGGCATATAAAGCATGGCACACTCAGCAAAAAATTCACTGGCTACCAGAAGAAGTACCATTAGCTGATGATATCAAAGATTGGAAATATAACTTAACTCCAGGAGAAAAGCATCTACTAACACAAATCTTTCGATTTTTTACTCAAGCAGACATAGAGGTGAACAATTGTTATATGAAGCACTATGCTAGAGTTTTTCAACCAACTGAAGTACAAATGATGCTATCTGCTTTTTCAAATATGGAAACTATTCATATAGCTGCATATTCACATCTGTTAGATACTATTGGCATGCCTGAAACGGAATATCAGGCATTTATGAAATATAAAGCAATGAAGGATAAATATGAT…
				GILLIAM_00041	Uncharacterised protein CDS	Uncharacterised protein	213	forward		36094	36306	TTGCTTAATGCTGGTCAAAGAAGAGTTAAGCAATGCTTAGTAGAATTAAGAGACGCAGGTTTTATTGAAGTTGAAAATAGGACAATAATTAAAGACAATCTTAAGTTACGTAATGTCCCTTGCATAAAAATTCTGAAAAATTTTCAGCACTATAGTGAAAAAGGAAAAGAAGAAAATATAGCCTTACCAGAAAAAAATTTCGTCCCAACCTGA
RAGE_OT_Gilliam_03	Incomplete RAGE		Degraded	GILLIAM_00042	integrase CDS	integrase	180	forward		36765	36944	GTGATTTATTATGGTAGTGATTTATATTTTACACAAATAGCTATAAGTAAAATAAAGCCCCCAAAAGAAAAAAGAGATGTATACAGAGATACTAAAGACAAAGGTTTATTTCTAGAAGTATTGTATGGCAGAACTAAAACACTTTATTTAGGGATAACAATTAAAGGAGTATATAGTTAA
			Truncated	GILLIAM_00043	integrase CDS	integrase	639	forward		37271	37909	TTGAACATAGCAGTAGAATTAGAATTAATAGAAAAAAATCCAGCTAATGGAATAAAAATTCATAAAATGCAAGCAAGAGATAGATATATAACTCTAGAAGAGATGCCAAGATTCTTAGCAGCAGTTGAAGAAGATAAGAATCCATACTTAAAATATTTTGTCTATATAAGTTTATATACTGCAGCTCGTAGAAATAATGTATTATCAATGCGTTGGGAAAATATAAGACTGGAAGAAGGAGTGTGGTATATACCAGAGACTAAGAATGGAGAATCGCAAACAGTGCCATTAATAAATTTACTAATAGAAAAATTAAAACAGTATCCATATTCATCAGAAAGTGAGTGGGTATTTCCTGGGCAAAGAAGAAATAGCGGACATTTAAAGAACATAAATGTA…
				GILLIAM_00044	peroxiredoxin CDS	peroxiredoxin	471	forward		37912	38382	ATGAAAAATTTAACAATTAATGATGATGCACCAGACTTTAATATGATTACTACTAGTAATTCAATTATAAATCTAGGTCATTATGAAGGTAAAAATTTAGTACTATACTTTTATCCAAAAGATAATACTCCTGGGTGTACAATTGAAGCACAGAAATTTAATGAAGCTATTTCTGAATTCAATAAATTAAACACGATAATTCTTGGTGTATCCAAAGATAATATTGCTTCACATCAAAAATTTAAAGATAAGCTCTGTTTAAAATTTGAGTTAGGATATGATGAAACTGGAAAGATATTTGAAGATTATGGAGTCTTAAAAGAAAAATCGATGTTTAAAAATACTTTTTTGGCAATTAGCCGTACTACATTTTTAATCAATCAGAAAGGGAAAATTGCT…
		TraL-TraC pseudo	Truncated	GILLIAM_00045	traC CDS	conjugal transfer protein TraC	1056	forward	traC	38462	39517	ATGCTACAATTGCGGCTAAAGGTGATTATGCAAAATCAAAAATTATGTTGGGCATTATCGAGGCCGTTGAAGTATATGGGTTTGAGCATTGATGAATGTGGAGTAGTGCTAGCTGGAGTAGCTCCAGGAATTGTACTACTAAACAGCAGGCATGCTAAATTAGGCCTAGCATTTATGGTTGGTGCGTCAAGAAAAGGTGAATTAATCTTACTGGTGAAAGACCAGTTATGGAAGGAGAAGCTAGATCCACTGCTACAGAGAGCTTTGATATCAGTCTGGCAAAAAAAGGGAGCTAAAGCTGAAATTACCGATATTGCAGACTGGTTATCAAATAGAGAAGAATCATATGCTAAAGAGCTTGGAAATATGCTCTTTCCTTTTACTAAAGATGGTCAACAT…
		TraU pseudo	Truncated	GILLIAM_00046	TrbL/VirB6|trbG/virB9 CDS	conjugal transfer protein	873	forward	TrbL/VirB6|trbG/virB9	39532	40404	GTGTGTTGGAAGTGCTTGTTTCCAATTACTATAGCTGGATTTAAGGTAGTGAGTAGTTCAATGCCTGATACTAATGCTTCTGGTAGACTTATATGTCTTTGTCCAAAACCAGGGATTCCAGTGCCTATACCTGGTATTCCTGTTGGATTTTGGGAGCCAGTACGACTTGTAGATGTTACAAAGTCACCAATGTGTATGGTAAGTCTTGGGGGGTTGTCATTTGGAAGCGCTACTCAAAAAGGCATGAAAGATGAGGCTGAAGGAAATGCTTTTTATCACATTCATTGGTATGTCTACTCAATGATTTATTGGCTGGAAATTTTGCTTGATTTTATTTGTCTGGAAATGGCTGCAGTCGATATAGCATATTTAACAGAGTTTGATCCATTATGGAGTGAC…
		TrbC	Full-length	GILLIAM_00047	trbC CDS	type-F conjugative transfer system pilin assembly protein TrbC	384	forward	trbC	40427	40810	ATGGTTATACGAGTAATGATGTTGATGGTTTTATTATTTGTTAATAATGCTAATGCTTTTTTTTTGGACAAGCAAAAAACTTTTATTTTTGTCTCATTTTCAATGAGTGATGAGGCTTTAAAAAGCTATTTTGCTGATTCTCAAAAGGCTGGAACTCAATTAGTTATGCGTGGGTTAATTAATAACTCATTTATACAAACAAAGAATAAAACTATGGAGCTTGGTATTAGCTTCGATATAGATCCTGGCTTGTTTGAACAATATAAAATTGATGTTGTACCAGTGATAGTAATAGATGATGAAAAAAGAGGATTAACCAAGAAATTAACTAGCCATATTCCTTTAGCAATAGCATTAGAAATTATGGAGAACAATACTCCATGA
		Truncated hydrolase	Incomplete	GILLIAM_00048	(p)pGpp hydrolase CDS	(p)pGpp hydrolase	213	forward		40940	41152	ATGATTCAAACATTATATAACCGAAATAAAACAGAACTATTATTAATTAAGCTTTTCGACCGATTCCATAATATTCAGACTGTATCAATAAAACCTTATGAAAAAAGACAAGAAATCATACTAGAAACTCAGCAAGAATTTATACCTCTTGCTGAATACCTTAATCTACCAAAAATTGGAGAACAACTATGTGAATATTGCAAATTTAACTAG
				GILLIAM_00049	Uncharacterised protein CDS	Uncharacterised protein	513	reverse		41176	41688	ATGTATAAGGCTAATTCTAGCAGTTCATTAGAAGTAGTAAAAGTAGCTATAGATCGTTTATCTGATCGAAAAAATGTGAATGATACTTTCTTAATTGGCTGGAGTATAGATGAATATCTTAATGTTTATAAACAGAGTAAGAATTATTCTAAAGTTACACATATTGTGTACCAGTCTCCTCAAGGTATATATTATGTGATATTTGATTATTTTGATTACAAGAAAAAGATATGGAATATGTTATATGCATACACTGAATTTAACAATAGGATGAAAATTATCCGATATCAAAATGATATATCTATTGTATTCAATAATTTAAAGAAAAATGTATACTTAGAATTAGAGAAAGTAAGCTATGACAAAAGTATTACTTGTGATAACACATCGGTTTTAAAT…
				GILLIAM_00050	Uncharacterised protein CDS	Uncharacterised protein	213	reverse		41828	42040	ATGGTAGAAGTTGAACACGAAGAAAGCTGGAATATAAAAAATTTAATCTTTAAAGAAAACTGTATGGGAAAACATTTATTAGCTAGAGTTAGACGTAGTGTAGGAATATATATATTTGCTCCAGAATTAGCAAGAGAGTTTGCTAATAGTAGAGGTATAGAGTTTTACTCAGATATAGAACATCATAGTTGGAGACTTCATTTCTTCATATAA
				GILLIAM_00051	Uncharacterised protein CDS	Uncharacterised protein	348	reverse		42034	42381	ATGAGAAAAACTAAAAAATTACCAAATAAGTTTTATGAAACTAAGCCTTTAATCAGCATAGCAAACTCTATTGATCTTTATGATCATCATTTTAGAACAAGTGAATATAGCTTATACAGAGGAATGCCAGGTGAAAGAATGGAAGACAAAGAATATAATTTTATTTATGGAACAAATGCTTTGCAAGAAAGTTTAATAAAATATGACTTTCTAAGTCATGTAGATGGAAGAGCGAGGTTTTTAGTACATAAAAGAGTATTGGATAAGTTACAGGAAATGTGCCCAGATGATTTTCAAGCATTTCCAGCTACAATAAAAAATATATTGATAAGGATAAAACTATGGTAG
				GILLIAM_00052	Uncharacterised protein CDS	Uncharacterised protein	213	reverse		42399	42611	GTGATACTGCCAAATCAGCAGCGCTCAACTCATTCAGGAAGGCATGATAATAGTTATGTTGTTCCAATTGAAAGAAAACTTGATAGATTGTGGGAGAATGTAGAGTTAGGAAAACTGAATAAAGAAGAATGTAGAAAAGCGGTATATAACTTGATGGATGAATTAAGAGAAGGTATAAAGAATGGAAGTATTAAACTTAACAAAGAAAAATAA
		Gilliam_Ank94_01	NA	GILLIAM_00053	ankyrin repeat-containing protein CDS	ankyrin repeat-containing protein	1632	reverse		42952	44583	ATGAATTGTCAATTATACAATGCTATTAAAAATAATGATTTAGCAGAATTAGAAAGGCTGATAGCTAACCCTGATGTAGATAAGAATGAACCAATAAATGATAATAATCAACTTACTGATCTGAATCTTCCAGCTACAACAATAGATAGAGTTAGCAGACGAAATGTACAGAAGCTTCTAGACGTAGGTATTGTTCATAATCAAAGAACTACTGATAAGGGATTTACTGTTTTACACCTTGCAGTTATTGCAGGTCACTTAGATGTTGTACAGAAGATTCTAGACTTATATGGTATAGATATTAATCAAAGAACTACTGATAAAGGATTTACTGCTTTACACCTTGCTATTAATGGAGATAACATACAAATTATACAGGCGATTCTAGATGCAGGTCCA…
				GILLIAM_00054	secA CDS	preprotein translocase SecA subunit-like protein	2583	reverse	secA	44935	47517	GTGCGTCCTCAAGGAAAAGAGATTAACTCTTGGAGTGAGAATAATATAAAAAACTGGTCAAAAGAAATAAGAGAATCTAAGTTATTATCTCAAAACTTTTTGGAAGAAGCTATTGCGATAGTAAAGAGAGCAAACATACATCATTGCAATAATATACCAAGGATTACACAAATTTTATCAGTTTTAATATTTGAGTCATTACAAGATACAGGAACATTATTACAAATAGGTACTGGAGAAGGAAAATCTACAACTTGTGCAATGCTAGCAGCTATCAAGGCATTACAAGGAAATAAAGTTGATATAGTTACTACTTCTTCAGTTTTAGCACAAAGAGATGCAAATGAAAAAGAGGGCTTTTTTAATATACTAGGTCTAAGTTGTGGTTCGAATGTTGAA…
				GILLIAM_00055	secA CDS	preprotein translocase SecA subunit-like protein	183	reverse	secA	47558	47740	ATGAATACTGATGATGGAATGTTACCATTAAGTGATGATGAATTCAGTTCGCTGGAGAATATTAATCCTCAAGAGTTAGATAAAGATTTAAGTTTAGATGAGATAATACAAGAAATATTAAATAGTAATTCTGGTAAAATTCATGATTTAGCAACTATAGAAAATAGAAATTTTAAAAGATAA
		TraDTi	Full-length	GILLIAM_00056	conjugative transfer protein CDS	conjugative transfer protein	456	reverse		48160	48615	ATGGCAAATCTTATGCAGCAAAAAATTACTCTTCAGCAAAAAAAGGCTAAGCTAATCATGGATGAGGTTAACCTTAAAATTAAAGAACGTAAAATGCGTACTCGACGTCTTATCGAAATGGGTGGATTAGTTGCTAAAGCTAAGCTTGATCACTTATCAGCAAATACTTTATTTGGTGCAATTGTTTCACTAAAAGAAACTTTAACACAACATCGAAATGTTCAGAATCATTGGACTACAATCGGTAAAGATATTTTTGATAAAGAACAGCAAAATAAAGCTGCTGTGATTTTAAAATTTGCTTCTGAACCAGACGAAAACACTAAGCGCCACATTCGCCTTCATGGCTTAAAATGGAATAGCTTTCGTCAAGAATGGTGCGGCCATGTTAAGGACATT…
				GILLIAM_00057	Uncharacterised protein CDS	Uncharacterised protein	237	forward		48946	49182	TTGAACTCCTTAACCAATTTCGAAAGAAGTCTATTAGAAGATAAATCAAGTAAAAATTATGAGCTTTCAGATCTAAATTGCGTTAAAGTAGATATTCCACTTCAAGAAAAGGAGATTAAAGTGTTATCAGTTTCTGATGTTAGCTATGAGGATAATGGTAACAATGAGTCTCATATTCCTTCTAATGATCTAGATAATAATTTACTTGGAGTTAATGTAACCGAACACTTATCTTAA
		TraI pseudo	Truncated	GILLIAM_00058	traI CDS	conjugal transfer protein TraI	1002	forward	traI	49531	50532	TTGAAAAGTATCGTTGGAATGTCTAATATTAGCCAACGGTATCAGAGACAGCCTAGGACTGACGATTCTCAACAATATACTCAACAACCTGAAAGTGTTAAAATCGCAAAAGTTCAAAACTTGTATGAACTATCAAGTAAGATACATGGTTATGAGATAGATAAGAATCCACATGCAGAAGTAGTAAACAAGTATCTTGAAAATCGTGGTATTACTTTTGACAAAAGCACCGCAAGTTTAGACTTAAAAGGAAGTATACTGTTTGATACTCAAACGAGAGAAAATTATTCAGCATTTACAGCTTTTGCAAGAAATACAAAAGGAAAAATTACCGGAGTACAGGCTGTATATCTAAATCCAGAAACAGGATATAAGGCGAGTATTTCAATTAACAGAAGA…
		TraI pseudo	Truncated	GILLIAM_00059	traI CDS	conjugal transfer protein TraI	498	forward	traI	50546	51043	ATGGTTTTTGATGAAGAGACTCAAAAATCCTGGCCTGCACTCACTATTTTTGTTAAAAATGATAAAGGTGAAATTACTGGAGCTAAGATATTAACTCTGAATTCAAAAACCTGTAATAAAGATGATATTCCAGAAAAGTCTGTTGGTACAATTAGTGGATCATTTGCTGAAATTGCTCAACAGAATTCAAAATACTCACCTGTAACAATCATTACAAAGGATATTGAAACAGCGTTAACCATTCAACAAGCTGGAGTCGAAGGAAAAATCTTATGTGCAATTGAAGCCGAAAATTTGCAAAACTATAATTCTGGCCCAAAAGAAAAGATCATTCTAGCAGTTAAAAATGACGTAAATACTGAAAAAGCTGAAAAAGTTTTGGAGGATAAGGGAGCAGTA…
		Transposase_truncated	Truncated	GILLIAM_00060	IS630 family transposase CDS	IS630 family transposase	375	forward		51215	51589	ATGGCAAGAAGATACAGTTATGATTTAAGAATAAAGCTATTCAAAGCGGTAGATGATGGACTATCAATTGTTAAAGCATGTAAAATATTCAATATAAGTCGTAATACGATATATAGATGGAAACATCTTAAAAGGGAAACAGGAGATATTAAAGCAAAACCTTATGGCCCAGCCAAAGGTTATAATGCAAAAATAGATCTCAAAGAATTTGAGGAGTTAATTATCAATCATCATGATAAAACATCTAAAGAATTAAGTATTATACTAGGTAATAGATTACAAAGAACTAGAATAAATTATTATAGAAAACTACTAGGATACACTTATAAAAAAAACTCATTTTCATTCCAAAAGGGATACTGTGTTAAGGGATGA
		Transposase_truncated	Truncated	GILLIAM_00061	IS630 family transposase CDS	IS630 family transposase	429	forward		51576	52004	GTGTTAAGGGATGAATTGATAGAGAAGATAAAGCAAATTTCTAAAGAAAATCTAGTATTTATTGATGAGTCAGGAATAGAGGATAATGCTTGTAGAGAATATGGATGGAGTATAAAATGTACTAGATGTTATGGAAATAAAGCTTATCAACATAAATCCAGGGTTAGTATGATAGCAGGGCTTTGTAATAATCAAATTATAGCACCAGTAATATTTGAAGGAAATTGTAATAAAGTAATATTTACAACTTATGTAGAAACTATATTAATCAAAGAATTGCGTCCTGGACAAATAGTAATTATGGATAATATCAACTTTCATAAGAATACTATAATTAAAGTATTAATAGAATCGGTTGGCTGCAGTATTCTATTCTTACCTACATATAGTCCAGATTTA…
		Transposase_truncated	Truncated	GILLIAM_00062	IS110 family transposase CDS	IS110 family transposase	444	reverse		52289	52732	ATGATAATCTTTAGGATAATTAAGCATAAAACACAAGAAACAAATAGATTAGAAGGAACGTCTAAAGCAATTGCTAATAATATTCAAATGCACATTGAATTTCTTGAAACACAAGTTAAAGAAATTGAACAACTAATCAATGGCCATATTAAAAATAACAAAGATCTTCACGATAAAGCTATGTTACTTGAGTCAATACCAGGTATAGGAGCAAAAACACAAGCTATAGTTCTTGCTTTTTTTGCAGATATTGAGAAATTTAGTTCTACTAAACAAGTTGTAGCTTTTGTAGGTCTTAATCCTAAGCATCGTCAATCTGGTAGTTCTGTGCGTGGTGTCAGTAGAATCTCTAGAACTGGTAATTCAGATCTACGTAAGGCTTTTTATATGCCTGCTATG…
		TraG pseudo	Truncated	GILLIAM_00063	traG CDS	conjugal transfer protein TraG	1662	reverse	traG	52719	54380	ATGTTTGGAGCTAAGGCTGTAGCTAAGATTCGAGATGTGCAAATACAGGATTCAATAACTTTAACTAATACTAAGGAATTTCTTAGACAATGCTTTATGAAGCCTTACATCATAGGTAATATCTTAGGAAAAAAAGCAGCTGCTCAACAAACTAATGACATTATAGGATTTATCGAGCAGAATATACCTAATAATTTCGGTATTTATTATCGCGAGCCTAGTAATTTAGGTATTAGTTTCAAGACATGCAGACAAGCTACTCCATTAATTAAGGCAGCAATTCATAAAGAATTAAACGAAGGACTTCTAACCAAGTTTGCAGCTGCGATTGGAGTTCAATCTGATCAGTCAAGCATGTTAAGTCAAAGACTAAAAGTCATGACTGGAGACACACTAAAA…
		TraH pseudo	Truncated	GILLIAM_00064	traH CDS	conjugal transfer protein TraH	387	reverse	traH	54367	54753	GTGATAGTCTTAGTTGCTTGCATTCAACGCTTGCAACGAAATATCACAATATTACCAGAGCAGTCTTATGCAGGTAAAGCTAAACAACAATTGAAGAATCTAAAAATTAAATTTGATAAGAATACTGAATTTAGTGACCATGAAATAGCCTTTTTATCTTCGATTGGAGATATATTTTCAATTTATGATTATATCATATTAGAATCTATTTCTGGAGTCACAATTTTAGAGATCTCATCAGAATTAATAGCTAGCTATACATTAGTTCAGCATTTGAAGGAAGTAATCACCGAAATACGTAGAGCCGTTACTTCACTAGGTGCTAAGCAAGTTTCAGATAAACATTTAGTACAATATTTAAAGGATTGGTATTATGTTTGGAGCTAA
		TraH pseudo	Truncated	GILLIAM_00065	traH CDS	conjugal transfer protein TraH	630	reverse	traH	54942	55571	ATGAGCATTAGAATCAGAGTTTATGCCATTACAATGCTATTATTACTACAAGCTCCAATATCACTAGCTTGGAATATCGAAAACGTATTTCAAGGAATGAGTGTTAATGTTACTAGATCTGGATCATATCAGAATCAAGCAGCTGGATATTATGCGGCTGGCGGATTATCTGCCAGAACAAGCCAAACATCCTTTCAGCCATTTGCTATAACTCCACCATCTTTAAACATGAGCTGTAGCGGTATTGACGCCTATCTTGGTAGCTTCTCTGTTATTTCTGTAGAAGAATTAGTTCAACTAATGAAAAATATTGGTTCTCAAGCTAAAGTTTATGCATTTTCATTAGGATTAAAAACATTTGCTCCACAGATCGAAAACGCCCTCAAAGATTTGCGCAAT…
		TraF	Full-length	GILLIAM_00066	TrbL/VirB6|trbG/virB9 CDS	conjugal transfer protein	729	reverse	TrbL/VirB6|trbG/virB9	55568	56296	ATGAACTGGTTGTTATTTGTATGCTATGGTATCTTGATGGTTCTTAATTACTTATCGGTAGAATTAGCTACTGCTAACTCTTTGCCAACAGGGTTTTTATGGTACAATGATAAACATGGTCATGAGCTTGATGAATCTGCTACTAATTCTAAGCTGATACACGGGACTCATGACCATAGAATCGAGGAATTAAAGGAGCAATTTAATCAAGCTCAGCGTATAGCACTTGATAATCCAACGCTCGAAAATGTGATTACAGCTCAAAGGCTACAGAAACAAATCATGGAGAAGGCGCATAAGTTTGCTACTATGTGGCAACTAGCTACTCTACTTGATTATCAGCTGATTAATGCTAATGAGCCAGCTAATAGCTTACATAAAAAGCTATATCAAGAAAAA…
				GILLIAM_00067	Uncharacterised protein CDS	Uncharacterised protein	513	reverse		56308	56820	ATGAATCTAACTAATAAAGAAAACTGTAACATCGAACATTTAGTTCAAGATGGAATCAAAAAAATTAAGGAAAATTTACCACCTTTAACTGAAGATCAACAAGAAAGGCTGAAAGCGTTTGATAAGAACTTTCTTAATTTGTTTAAACGTCAAGAAGGTAAGAAAAAGTCAAAAAATTTGAAAAGTACACTCATGTACTATGTTACAGAATTTGTTGATTTTGTAAAAACATGCATTAGCTGTGCTAATTGGAGAAAAGAGCAAAAGGTACAAGCAGAATATGATGTATATGCTTTTGCCAGAGGTGTAGAGAAAGCACTAGAGGAGATTAAAAATAAAAAAGATAATTTGAAAGCCACACAATCAATAACTGTACCTGATGCAGCTAGAGTTGCATGC…
		TraI pseudo	Truncated	GILLIAM_00068	traI CDS	conjugal transfer protein TraI	501	reverse	traI	56876	57376	ATGGTTTTTGATGAAGAGACTCAAAAATCCTGGCCTGCACTCACTATTTTTGTTAAAAATGACAAAGATGAAATTACTGGAGCTAAGATATTAACTCTGAATTCAAAAACATGTAATAAAGCTGATATTCCAGAAAAATCTGTTGGTACAATTAGTGGCTCATTTGCTGAAATTGCTCAACAAAATTCAAAATATTCACCTGTAACAATTATTACAAAAGATATTGAAACAGCGTTAACCATTAGGCAAGCTGGAGTTGAAGGAAAAATCTTATGTGCAATTGAAGCCGAAAATTTGCAAAACTATAATTCTGGCCCAAAAGAAAAGATCATTCTAGCAGTTAAAAATGACGTAAATACTGAAAAAGCTGAAAAAGTTCTAGAGGATAAGGGAGCAGTA…
		TraI pseudo	Truncated	GILLIAM_00069	traI CDS	conjugal transfer protein TraI	2106	reverse	traI	57390	59495	ATGACTGACAAAATCAATGATTCAAATAATTTCAATAACATTCATAATTCAAAAACAGATATAGAAAATCCTAAAGCTAACAGCTTGAACCACAACGTGGCTGTAAAGTTGATAAATGGTGATATTGCTGATGGTATAGTGCTACTTAGTGATCATGATAGTTTAAAGGCTGATAATACTCTAAAAGAATCAATAAACCAATTAATCAATGATTGGAAGAATAGTAAATTTGAGCTGCAGGATCGTTTGATAATTGCTGGCCATAAAGAAGCTGAAAATATTAATCAAAACATCAGAAACTACATGAAGGAAAATGGTGATCTAAAAGGTCCAGAATACAGCATTTTAATTTCAGGAGCCGAATCAAAAAAATATGCTAACTACATGGCTGGAGACCGA…
		TraATi	Full-length	GILLIAM_00070	traA CDS	conjugal transfer protein TraA	2868	reverse	traA	59761	62628	GTGAGAATTGGTATTGAGATGGCTATACAGTTTACAAGGATTGAATTTTTAACTAGAAGTAAAGGAGGTGATAGTTGTCGTAAGGCAGCGTATAATGCAAGAACTATTGTTAAAAACGAGAATACAGGTATAAAGTATAACTTCTCTCGTAAGAAAGATAACGTATATCATACAGTGCTGATACCGGATTATGTACATCAAGACTTCAAGAATATTCAAACATTAATGAATGAGGTAGAACGAACAGCAAAAAAAGACAACAGCCAGTTGTTGAAGGATATAGTAATAGCATTGCCAGACGAGAAGGAGCTAAATTTAGAGCATAGAATAGAACTAACTCATCAAATAGTTGATGAAATGGAATGGGTGCAAAAAGGTATTGGAGTACAGATAGACATT…
		TraDTi	Full-length	GILLIAM_00071	conjugative transfer protein CDS	conjugative transfer protein	456	forward		62907	63362	ATGGCAAATCTTATGCAGCAAAAAATTACTCTTCAACAAAAAAAGGCTAGGCTAATCATGGATGAGGTTAACCTTAAAATTAAAGAACGTAAAATGCGTACTCGACGTCTTATCGAAATGGGTGGATTAGTTGCTAAAGCTAAGCTTGATCACTTATCAGCAAACACTTTATTTGGTGCAATTGTTTCACTAAAAGAAACTTTAACACAACATCCAAATGTTCAGGATCATTGGACTACAATAGGTAAAGATATTTTTGATAAAGAACAGCAAAATAAAGCTGCTGTGATTTTAAAATTCACCTCTGAACCAGACGAAAACACTAAGCGCCACATTCGCCTTCATGGCTTAAAATGGAATAGTTTTCGTCAAGAATGGTGCGGGCATGTTAAGGACATT…
		Transposase_FL	Full length	GILLIAM_00072	transposase CDS	transposase	951	reverse		63430	64380	ATGCATTTATCAAGATTTCTAGATCCAAAGAATGATGTAGCATTTAAAAAGATATTTGGATCAGAAAAAAACAAGGACATACTAATACATTTTCTGAACGATATATTGTTGTTTGAAGGGAATAGAGAAATAACAGAAGTAGAGTTTTTAGGAACGATATTAGATGCAGACATAGCGTCCAAAAAAGAATCAATAGTAGATGTTTTGTGTAAAGATAAAAACGGTGCGCAATATATAATAGAAATGCAAGTAGATCCTACACAAGGATTTGAAAAAAGAGCACAGTATTATGCCGCAAAAGCATATGGCAGGCAACCAAATAGAGGAAAGGAAGGAAAATACTCAGACCTAAAGGAAGTTATATTTATAGCTATAGCAGATTATAAATTGTTTCCAAAT…
		SpoT-hydrolase	Complete	GILLIAM_00073	(p)pGpp hydrolase CDS	(p)pGpp hydrolase	576	reverse		64501	65076	ATGATAGATTTTTATAGCGAAAGCTTACTAAATAAGCTGTTTGAAACCAACGTAAGATTTAATACTAAAATTGATCTTGATAAAGTTGAAAAAGCAATATTTTATGCCCAAAAATATCATGGTCAGCAAAAGAGAGATACAGGAGAACTATACTACACACATCCATTAGAAGTAGCACGCATGGTTGGATACTACAGTTTTGAAACAGATACGATTATTACAGCAATACTACATGATACACTAGAAGATACAACATTAACTAAAGAAAAGATTGTTAAGGTATTCGGTAGAAAAATTGCAGAACAGGTTTCAGATCTTACCAGGATTAAGGATAATAAAAAAATCAGTTCTAGAGAAATGATTCAAACATTTTATAGACAAAATAAAACAGAACTATTA…
		HATPase_c domain containing protein	Truncated	GILLIAM_00074	mrp CDS	ATP-binding protein	858	reverse	mrp	65177	66034	ATGAAAGAAAAGAAGAAAACAATTAACAAATGGATGGTACAAATTCCTCCAATACCAATTACGTTGGTGAATGGAGAGAGTGAGAATATCGATGAATATATGGAAATAATAACAAAGCTAAGAAAAGCGAAGTATCAGGCCGAGGCAGCTGAATCATTGAAAGAATATTGTACAGATTTAATACAGGAGATTAAATATAGATTTAATATTGCAACGAGTGAAATTGTAAGGCTAGCAAGCGAGATCATGTTAAATGATTCAGAAAATAAAGATAAGCTGGAAACAATATTAAATCGATCAGCAAATCTCCAAGGGTACTGTAATGATGTAGTTTACACGCTTAGAAGCGAAATTGAGAAAGAAAATTTATGTTCAAAAAAATTTAGCATACAAAAGCTA…
		HATPase_c domain containing protein	Truncated	GILLIAM_00075	mrp CDS	ATP-binding protein	729	reverse	mrp	66056	66784	ATGCCTATAGAGGACGAAGGTCAAAACAAAATCAATAAATTAACCGAAAAATTATCCACAGAGGGAATTAATAGCACAACAATAAAACAGATAGACGCTGAATTGCAAAAACTATACTGTCAGCTAGAGGAATCTGGGCAAGTAAGCATAAAACTCATAGATTGGATACAATATTTTAGGCTAATAGTAAATAACTACGACAGAAAAAAAGTAAATATAATAGCTTCTCTAAATGGAATAATTTTTTTATTTAGACAATATATAGAATCAACAAATGTAAGGATTGAAACATTTAATATAGAACCGCTAATAAATAATACTGTTATCAGAATGAGGAAAAATTTTGAGAATGAGAATATAAATCTAAATGTTCAAAATGATATAAATCCGATTCTGATT…
			Full -length	GILLIAM_00076	DNA methyltransferase CDS	DNA methyltransferase	804	forward		67135	67938	ATGTCAACAGCAATTTCTAATGAAGCAAAGCCTTTTCTTCATTGGATTGGTAGTAAACGAAGAATTGTTAATAAATTAATAGAACATCTTCCTCAAGGTCCACACTATAATTACTATGAACCATTCCTTGGTGGAGGTGCTTTATTTTTTCAAGTTAGGCATCTTTTTAAACAATGTTTTTTGTCTGACATCAATCTCAATTTAATTACTAGCTATAATGCTGTTAAAAATAATCCTAATGAGGTCAATAGATTACTGAGTTTATATCACAAACATCATTCAAAGGATTATTATTATAAAGTTAAAAACAAATATAGTAATAATCCGAATGAGATTACCGCAAAATTTATATATCTTAATAAATATTCTTTTAGGGGAATTTATAGAGTCTACAAAAAT…
				GILLIAM_00077	Uncharacterised protein CDS	Uncharacterised protein	1257	forward		68037	69293	ATGAAGAAAATATCTTATGTATTAGGTAGCATACATTGTTGGGCATATCTGCTTAAGAGTATATTAATTCATGGAGTTAAACTTGATGAAAACCAAGACTTATATGGGAAAAGTATTTTGTTTGCAAAAGGAAAATCTCAGAGTTACAAGTGTAATGGAATTAGAGAATTATTATGTATAGGTGAGCAGCTCGGTCATGCAATATGGTTAGAAAAAAAGAGATTATCTATCCAGCAAGATTTAGGTAGTATAGTAGATGACTTTAGTTGTAGTATTTCATTTATTTGGAGTAAAGATAGTTCTGACTTTTCAGCAGAGAACAAGATGACAGAGGATCAAATTATTATTAATAGGCATTGTTCTACACCTATAGTAAGTTCATTATCTACGCTATTTCTC…
				GILLIAM_00078	Uncharacterised protein CDS	Uncharacterised protein	453	forward		69337	69789	GTGCAATCTTTAAGTATGGAAGCAACAAGAATGAAACTAGAGCAACAAAAAAATCAATTATTTAACGAACAAAAACATTACATTGCCAAGCAAGAAAATAGAAGTCATATAGAGCTAAATTCTCAGATGAGAAAAATATTCAAGCAAAAGAGCGCTACGTCTAAATTATTAAAAAAATTAATTAATTGTATACAGGATGTTAATAAAAGTTCTGAAGAAAAAAAAGAGCAAATAGATAGCCTTATGGAAGGCGGAATACCATCTAAATTTAAATCTTTACTGAAAAAACAGCACTCTGGAGAGCAAGGTATAATTACAAAGGTGCTGCAGGTAGAAGCAAGAAAAGCAGATGAGGAGTATGACAGCAATGAGAAAATATCTTCTTTTGTTCAGGATAAG…
		Gilliam_Ank95_01	NA	GILLIAM_00079	ankyrin CDS	ankyrin	282	reverse		69843	70124	ATGATATTCAAATCTAAGGCTAAATATTCCTTACGTAGCGCTATTCAAGATGGTGATATTAAAAAAGTGAAGCAGCTTATTAATAAGGATAGTACACTTGTCAATTCAAAATATAAAAACGGTACTACAGCTTTATCTGTTGCTTTGAAATATAAGAATCTACCTATTGCCGAGATTTTACTAAGCAATGGAGCTAACGTAAACGCACAAGATAATGATGGGCACACTGCTTTGCATATATCTATTATTTCAGATGGTGGTAATTATAATTGCGTTGATTAA
		Transposase_truncated	Truncated	GILLIAM_00080	IS630 family transposase CDS	IS630 family transposase	390	reverse		70455	70844	GTGTTAAGGAATGAATTTATAGAGAAGATAAAGCAAATTTCTAAAGAAAATCTAGTATTTATTGATGAGTCAGGAATAGAGGATAATGCTTGTAGAGAATATGGATGGAGTATAAAAGGTACTAGATGTTATGGCAATAAAGCTTATCAACATAAATCCAGGGTCAGTATGATAGCAGGGCTTTGTAATAATCAAATTATAGCACCAGTAATATTTGAAGGAAATTGTAATAAAGCAATATTTACAACTTATCTAGAAACTATATTAATCAAAGAATTGCTCCCTGGACAAATAGTAATTATGGATAATATCAACTTTCATAAGAATAATACAATTAAAGTATTAATAGAATCGGTTGGGCTGCAGTATTCTATTCTTACCTACATATAG
		Transposase_truncated	Truncated	GILLIAM_00081	IS630 family transposase CDS	IS630 family transposase	375	reverse		70831	71205	ATGGCAAGAAGATACAGTTATGATTTAAGAATGAAGATATTCAAAGAGGTAGATGATGGACTATCAATTGTTAAAGCATGTAAAATATTCAATATAAGTCGTAATACGATATATAGATGGAAACATCTTAAAAGGGAAACAGGAGATATTAAAGCAAAACCTTATGGGACAGCCAAAGGTTATAATGCAAAAATAGATCTCAAAGAATTTGAGGAGTTAATTATCAATCATCATGATAAAACATCTAAAGAATTAAGTATTATACTAGGTAATAGATTACAAAGAACTAGAATAAATTATTATAGAAAACTACTAGGATACACTTATAAAAAAAACTCATTTTCATTCCAAAAGGGATACTGTGTTAAGGAATGA
		SpoT-hydrolase	Complete	GILLIAM_00082	(p)pGpp hydrolase CDS	(p)pGpp hydrolase	444	reverse		71262	71705	ATGATAGATTCTTATAGTGAAAGCTTAATAAATAAGCTGTTTGAAACCAACGTAAGATTTAACACCAAAATTGATCTTGATAAAGTTGAAAGAGCAATAAAATATGCTAAAAAATATCATGGCCAGCAAAAGAGAGATACTGGAGAACTTTACTACACACATCCATTGAAAGTAGCGTACATGGTATCAGACTACAGCTTTGAAACAGATACAATTATTACTGCAATACTACATGATACACTTGAAGACACAAAACTAACTAAAGAAAGAATAAGGTACGAATTTGGTGCTAATATTGCAGAACAGGTTTCAGACCTTACCAGAGTTAGGGATAATAAGAAAATCAGTGCTATGGAAATGATACAAATATTACGCAGCCAAAATAAAACAGAACTATTA…
			Full length	GILLIAM_00083	dnaB CDS	replicative DNA helicase	1449	reverse	dnaB	71939	73387	ATGGAAAAAGATCTTGCAAAGATTGCTCCAAGTAATATTCAGGCAGAGCAAATGATACTTGGGGCAATTCTGATTAACAATCGTACGCTATATAACATTAACGAATTTTTACTGCCGGAACATTTTTATGAACCATTACATGGCAAAATATACAAGTCAATTAATCTCATTATTAGTAAAGGAATTAGTGCTACTGTAATTTCGCTCAAAAATATGCTAGGCAATGAACCCTCATTTGAGGAAATAGGTAGAGTGGATTATCTAGCTAAACTTACAACTTTAGCATTAAGTATAGTTAATGCTAATGAGTATGGCAAAATAGTATATGACCTTGCGCTGCGGCGTTATTTAATTGAAATTGCAGAAAAAATAGCAACGAATGCATATTCTTCTACTTTA…
	Isolated hypothetical proteins			GILLIAM_00084	Uncharacterised protein CDS	Uncharacterised protein	1716	reverse		73396	75111	ATGCGACCTGTAGTATTCGATATTTTAACCAATGGTTGTAATTTTGTTAAAAATAATAGTAACAATAATGACACAATATTTTATAACTTTATTGGAAGTATCATTCCACCAGAATGGAGAAAGCTAACTGGAGATAATGGAAAAGCATTAAGTAAAACATCTAAACAGCTTTTATCCTTTATAGTATATAGACTACATATCTATTACAACAAAGATATAGATGAATTACAGGAAAGTTATCAGCTTTATGAAGATAAGCTGAATGTTGGTCAAAGAAGAGTTAGGCAATGCTTAGTAGAATTAAGAGATGCAGGTTTTATTGAAGTCGAAAATAGGACAATAATTAAAGACAACTTTAAGTTGTGTAATGTTCCATGTATAAAACTTCTAAAAAATTTT…
				GILLIAM_00085	Uncharacterised protein CDS	Uncharacterised protein	126	reverse		75604	75729	ATGAAAGACAATGTTAAGTTACGTAATGTCCCTTGCATAAAAATTTTGAAAAATTTTCAGCACTATAGTGAAAAAGGAAAAGAAGAAAATATAGCCTTACCAGAAAAAAATTTCGTCCCAACCTGA
				GILLIAM_00086	Uncharacterised protein CDS	Uncharacterised protein	126	reverse		75945	76070	ATGCGCCCTGTAGTATTCGATTTTTTAACTAATAGTTGTAATATTATTAAAAAAATAGTAACAATAATGACACAATATTTTATAACTTTATTGGAAATATCATTCCACCAGAATGGAGAAAGCTAA
	IR4			GILLIAM_00087	yajC CDS	preprotein translocase subunit YajC	381	forward	yajC	77087	77467	ATGTCACAAGCTAATAACATCAATACTGATAATACAAACAATAATATAACAGTAGTAGATCAAGCAATCGATGATACTAAGACAGCTATTCACTGGGAATGGATTAATATAATACCATTAGTTTTAGTTTTTACAGTAGTATATTTCTTGTTAATTAGACCTCAAGAAAAAAAGCGGAAAGAACATGAACAACTTATTCGCACTATAAAAAAAGGAGAACAAGTTATTACAACTAGTGGAATATATGCTTCAATTGTTAGTATTGATGAAAGTACTGATATTATAACACTTGAAATTGCTCCTGGTACTAAAATCAAAATTTTGAGAGCAGCTATTGCTGATGTTATTAGTAGAAAACCAGCGTCAAAAGGCAGTAAATGA
				GILLIAM_00088	secD CDS	protein translocase subunit SecD	1563	forward	secD	77464	79026	ATGAAGCAATTTTTATTTAATAAAATATTTATTACAGTACTAATTACAGCTATAGCACTTTGCTTCGTAGTACCGAATTTTTTTGATACTACAAAATATCAATGGTTACCTCAAAAAACTATTAACTTAGGATTAGATTTAAAAGGAGGGTCGTATGTTCTGCTCCAGTTAGATTTTGATACCTATGTGACAGAGCAATTAAATATTACTGTTGGAAATCTTAGAAAAGAATTACGAAATAATAAAATTGGTTACAAAGAGTTAAAAATTCAAAAGCAATATATTCATTTAGAGTTACGAGATAGCGAGGCTCGTTTTAAAGTAGAAAATTTATTGCGCAACTTAGAGCCTAGTATACTAATTAAGTTTAGTCAAAATAATAAGCTACACATTGGCTTT…
		Transposase_truncated	Truncated	GILLIAM_00089	IS630 family transposase CDS	IS630 family transposase	369	forward		80065	80433	ATGGCAAGAAGATACAGTTATGATTTAAGAATGAAGATATTCAAAGAGGTAGATGATGGACTATCAATTGTTAAAGCATGTAAAATATTCAATATAAGTCGTAATACGATATATAGATGGAAACATCTTAAAAGGGAAACAGGAGATATTAAAGCAAAACCTTATGGCCCAGCCAAAGGTTATAATGCAAAAATAGATCTCAAAGAATTTGAGGAGTTAATTATCAATCATCATGATAAAACATCTAAAGAATTAAGTATTATACTAGGTAATAGATTACAAAGAACTAGAATAAATTATTATAGAAAACTACTAGGATACACTTATAAAAAAAAACTCATTTTCATCCCAAAAGGGATACTGTGTTAA
	Isolated mobile genes	Transposase_degraded	Degraded	GILLIAM_00090	IS630 family transposase CDS	IS630 family transposase	135	forward		80427	80561	GTGTTAAGGGATGAATTGATAGAGAAGATAAAGCAAATTTCTAAAGAAAATCTAGTATTTATTGATGAGTCAGGAATAGAGGATAATGCTTGTAGAGAATATGGATGGAGTATAAAAGGTATAGCAATAACATAG
		Transposase_truncated	Truncated	GILLIAM_00091	IS630 family transposase CDS	IS630 family transposase	507	reverse		80575	81081	GTGTTAAGGAATGAATTTATAGAGAAGATAAAGCAAATTTCTAAAGAAAATCTAGTATTTATTGATGAGTCAGGAATAGAGGATAATGCTTGTAGAGAATATGGATGGAGTATAAAAGGTACTAGATGTTATGGCAATAAAGCTTATCAACATAAATCCAGGGTCAGTATGATAGCAGGGCTTTGTAATAATCAAATTATAGCACCAGTAATATTTGAAGGAAATTGTAATAAAGCAATATTTACAACTTATGTAGAAACTATATTAATCAAAGAATTGCGCCCTGGACAAATAGTAATTATGGATAATATCAACTTTCATAAGAATAATACAATTAAAGTATTAATAGAATCGGTTGGCTGCAGTATTCTATTCTTACCTACATATAGTCCAGATTTA…
		Transposase_truncated	Truncated	GILLIAM_00092	IS630 family transposase CDS	IS630 family transposase	285	reverse		81497	81781	ATGGCAAGAAGATACAGTTATGATTTAAGAATAAAGCTATTCAAAGCGGTAGATGATGGACTATCAATTGTTAAAGCATGTAAAATATTCAATATAAGTCGTAATACGATATATAGATGGAAACATCTTAAAAGGGAAACAGGAGATATTAAAGCAAAACCTTATGGCCCAGCCAAAGGTTATAATGCAAAAATAGATCTCAAAGAATTTGAGGAGTTAATTATCAATCATCATGATAAAACATCTAAAGAATTAAGTATTATACTAGGTATAGCACGAACGTAG
		Transposase_degraded	Degraded	GILLIAM_00093	IS5 family transposase ISOt6 CDS	IS5 family transposase ISOt6	108	reverse		81935	82042	ATGAAATTCGATCAGATTCAAGAGTTAAAAGATGAAAAATTTCGTCGATTAACAGGAGTAAGGAAGGAAACATTTTCAAAGATTGTGGGATATTTTGAAGAAAGCTGA
	IR5			GILLIAM_00094	aatA CDS	aspartate aminotransferase	1203	reverse	aatA	82427	83629	ATGTCACTTATTACTCATAGAATCAATCGTATAAAAAATTCTCCAACATTAGCAGTTGCAAAAAAGGCATCTGAACTTCGGCAACAAGGTAAAAATATAATTTCCTTAAGTGTAGGCGAGTTAAATTTTGATACTCCTGATAACATTAAAGCTCAAGCTATTGAAGCTATAAATCGCGGTATGACAAAATACACTAATGTTGATGGTATGCCAGAATTAAAACAAGCAATAAAAAATAAATTCAAGATTGAAAATAATCTTGATTATCAACTAGATGAGCTAATAGTTAGCTCTGGAGCTAAGCAAGTTATTTTTAATGCTCTATTAGCTACTTTGGATGTAGGAGATGAAGTTATTATTCCAACTCCATACTGGGTATCATATCCTGATATTGTATCA…
				GILLIAM_00095	ubiG CDS	Ubiquinone biosynthesis O-methyltransferase	1038	forward	ubiG	83736	84773	ATGTCGATTATTAAAACAGTAAGAAATATCTTTATAAATAATGCTAACAAACTTAAAGAAGTTTATTTGTTCATTACTTCGTTGCCATCTTATATAGCTCAAAAAGTAGCTTTAGCTAAACAACATATTCTGGAAGTAAAAAGCAAATTTAAAAATCTGGGAGCTACTAATGTTGACCTAGGTATATACCATCTTCAAAATGGCAATTACAATGAGGCTATTATAAGGTTCAAGATAGTATTGATGTTATTAAAAAAATGTTCAGATCAAGCAAACTATTGGTTGTCATTTGCATATTTAATCAAGGGAAATTATAACAAATCATTGCAACATGCAAAATTAGTAAATCAACAAGATATAACTGAATTACGAAATATTTTAGAAAACCATTACACATTA…
				GILLIAM_00096	ABC transporter CDS	ABC transporter	834	forward		84833	85666	ATGCGTATTATAGTTGCTATAATCATTACATGTACTACTGCTTTTATGGTAAAAGCTGATACTTTATCTATTAAAAATAGTGATAACTATAAGTATACAGAAAACATCAAAGAGATCCAAGATAGCCATTACTCAGATATATTAGATATAAATGAAGAGATTTGTTTAAAAGCTTTTGATCCTTTAGAAAGGATTAATAGAAAAATCTTTTATTTAAACTTGTTTCTTGATTACATTCTTTTAAGGCCAATAGCTAACTGTTACTATAAAGTAACAAACAATGATGTAAAAGAGGCTGTAGAAAATCTTATTAACAACACTGCTGTGCCAGTTACAGTTATAAATAGTGTATTACAATTTAAATTTAAGAATTCTATAGTTAGTGTATGGCAATTTATA…
				GILLIAM_00097	Uncharacterised protein CDS	Uncharacterised protein	585	forward		85669	86253	ATGATACAGCTAAAACGTAATATTATTATTTTCTTGTTTTTTTTATGTAGCGCTATTCCTGCTTATGCTACACAAGATGTGAAAGAATATGTCGATAGTGTAATGCAAGAAACAGTCTCTATAATAAAAGGTCAATTTTCACAACAAGAAAATAAACGTATACAGTTAAGATCATTATTAGAGAAAAAATTTGATCTTAACTCAATGGCAAGCTCAATGTTAGGGAGAAACAAAGTTAAACTGTCTAATGATCAAATAGATGAGTTTAATAAAATATGTAAGAATTATATATTAACATACTGTAGTAAAATGCTTGCAAGTTATAATATTGGTAATATTAATATTAGAATGGTATCTCCTAATGGACCTCTTTGCTATATTGTAAGAACTGATATCATA…
				GILLIAM_00098	coproporphyrinogen III oxidase CDS	coproporphyrinogen III oxidase	1203	forward		86281	87483	TTGGTTTTTCCTGGTAATTTAGCTGATGAAAGTATATCTGTTTATATTCATTGGCCTTTTTGTTTGTCAAAATGTCCTTATTGTGATTTTAACTCTCATGTTGCTACTAAAGTTAATTTCAATGATTGGCAGCTAGCATTTCGTAAATCAATTAAGTATTTTGAACCTTTGCTAACAGGTAAGATAATTAAGTCTATATTTTTTGGTGGAGGAACTCCTTCATTAATGGAGCCAGAATTGGTAGCAAGTATTCTTAATTTGCTTTCTAGTTTAGCAAAATTTAGTGACACAGTTGAAATTACTCTTGAAGCTAATCCAACATCCGTAGAAGCTAAAAAGTTTCAACAATTTAGGTTGGCTGGTATAAATAGAGTATCCATTGGTGTGCAGTCTTTGCGG…
				GILLIAM_00099	Uncharacterised protein CDS	Uncharacterised protein	513	forward		87524	88036	ATGAACATTTTTGTCTTACATCAAGACCCCAATATTGCAGCCCAAATGCTTTGTGATAAGCATATAGTAAAGATGCCACTAGAAACTGCTCAGCTATTGTGTAGTGTATTTTTAGTAGCATTAAATAATTCTGATTCTATAGTTAGAACTAAAAGCTATAACATTACAGTCCCATATAAGCTTACTCACTGCAATCACCCATGCTCTATATGGGCTAGAATATCACAAGGAAATTTTGATTGGTTAATAAAGCACGGACAAGCTTTATGCAAAGAATATACTTATCGGTATAAAAAAGAGCATAAGTCAGAAAATGTAATAAATTGGTGCGACAATAATAAAGATATTCTGCTTTTTCAAACAGATTGTATACAAAATTTCGCACAAGCATTGCCAGAA…
				GILLIAM_00100	recO CDS	DNA repair protein RecO	726	forward	recO	88096	88821	ATGAATTTTAGAGACAAAGCAATAATTCTAAAAAAAAGAAATATCAAAGAAAATTTAGCAATTGTAACAGTATTAACTCAATCATATGGAATTTATTCTGGAATTATAAAAGATTTACATAGTAAAAAAAATACAATCATATACCAAATAGGTAATATAGTAGATTTTTTCTGGAGTGCACGCTTAGATGAGCATTTAGGTACTATAAACTGTGAGCTAGTAAAATCTTACTCATATTTGATTATGTATAATAAACATAATCTACTTTATACTCACAGCTTAATTGAATTAACTTTAATGTCGTTTAAAGAAAGAGAATTACACGCTAATTTATTTGAAAAATGGTTGGAAAATCTTGAATCAATAAATACTGGCAATATTAACGTTAAAAATTATATT…
RAGE_OT_Gilliam_04	Incomplete RAGE	Transposase_degraded	Degraded	GILLIAM_00101	DDE transposase family protein CDS	DDE transposase family protein	156	forward		89244	89399	ATGAAATTTGATCAGATTAAAGAGTTAGGTAATGAAAAATTTCGTCGATTAACAGGAATAATGAAGGGAGTATTTGCAAAGATGGTAGATATTTTGATGAAAGCTGATGGTCTTAAGAAATCAAAAGGTGGACGTAAAAATAAGCTCAATTTGTAG
		Transposase_degraded	Degraded	GILLIAM_00102	IS630 family transposase CDS	IS630 family transposase	180	forward		89514	89693	ATGGCAAGAAGATACAGTTATGATTTAAGAATAAAGCTATTCAAAGCGGTAGATGATGGACTATCAATTGTTAAAGCATATAAAATATTCAATATAAGTCGTAATACGATATATAGCACGAACGTAGGAAATAGGTACATAATATGCCAATATGAAAAGAGTATAAAAAAAAATAGATAA
		Transposase_truncated	Truncated	GILLIAM_00103	IS630 family transposase CDS	IS630 family transposase	375	forward		89697	90071	ATGGCAAGAAGATACAGTTATGATTTAAGAATAAAGCTATTCAAAGTGGTAGATGATGGACTATCAATTGTTAAAGCATGTAAAATATTCAATATAAGTCGTAATACGATATATAGATGGAAACATCTTAAAAGGGAAACAGGAGATATTAAAGCAAAACCTTATGGCCCAGCCAAAGGTTATAATGCAAAAATAGATCTCAAAGAATTTGAGGAGTTAATTATCAATCATCATGATAAAACATCTAAAGAATTAAGTATTATACTAGGTAATAGATTACAAAGAACTAGAATAAATTATTATAGAAAACTACTAGGATACACTTATAAAAAAAACTCATTTTCATTCCAAAAGGGATACTGTGTTAAGGAATGA
		Transposase_truncated	Truncated	GILLIAM_00104	IS630 family transposase CDS	IS630 family transposase	507	forward		90058	90564	GTGTTAAGGAATGAATTTATAGAGAAGATAAAGCAAATTTCTAAAGAAAATCTAGTATTTATTGATGAGTCAGGAATAGAGGATAATGCTTGTAGAGAATATGGATGGAGTATAAAAGGTACTAGATGTTATGGCAATAAAGCTTATCAACATAAATCCAGGGTCAGTATGATAGCAGGGCTTTGTAATAATCAAATTATAGCACCAGTAATATTTGAAGGAAATTGTAATAAAGCAATATTTACAACTTATGTAGAAACTATATTAATCAAAGAATTGCGCCCTGGACAAATAGTAATTATGGATAATATCAACTTTCATAAGCAAACTATAATTAAAGTATTAATAGAATCGGTTGGCTGCAGTATTCTATTCTTACCTACATATAGTCCAGATTTA…
		Transposase_degraded	Degraded	GILLIAM_00105	IS5 family transposase ISOt6 CDS	IS5 family transposase ISOt6	264	forward		90586	90849	TTGCTATACCTTAGAGAATACCGTACTTATTTCTATATAGGTCAGAACTATGGGATTAGTGAAAGTTCAGCATATAAAGCTGTAAAATTGGTAGAAGCCCCCCTAGTTAAACACCAAAACTTTGCTCTTCCAGGTCGTAAAGCTATACTGAAGAGTGATATGAATTATGAAGTAGTCTTGATTGATGCTACTGAGAGTCCTATAGAAAGACCTAAAAAAAACAAAAATTCTATTATTCAGGAAAGAAGAAAAGGCATACACTAA
		Transposase_truncated	Truncated	GILLIAM_00106	IS5 family transposase ISOt6 CDS	IS5 family transposase ISOt6	375	forward		90861	91235	GTGGTAGATAAGAAAACGCACCAGGTAATATGTACAAATTTTTCTAACGGTAAAAAACATGACTTTAGATTATTTAAGAAATCCAAAATTCTTATCCATCCTAAGGTTAAAGTGATTACTGATACAGGATATCAAGGTATACAAAAAATTCACAATAATTCTGAGTTACCAAAGAAAAAAAGCAAGAAAAATCCTTTAACTAAAAATGATAAAAAGAATAATCTTAGGTTAGCAGGAGAAAGAGTTGTGAATGAAAACGTTATTGGTATGCTAAAACGGTTCAAAATTATTGCTGACAAATATCGAAATAGACGTAAAAGATTAGGTCTTAGATTTAATTTGATCTCTAGCATTTATAATTTTGAACTACTTTAA
		TraW pseudo	Truncated	GILLIAM_00107	traW CDS	type-F conjugative transfer system protein TraW	153	reverse	traW	92131	92283	GTGTTAGTTAATGGTAATCATATTGAACTGAACAATCTATTAGGCAGGCATGTATTTTTTGATCAATTTGGTTTTTTAAGTATGAAGTTTAAAATACAAGCTATGCTAGCCATAATAAAGGAGAAAACACTGTACTTAAAATTAGCGAAGTAA
	Isolated hypothetical proteins			GILLIAM_00108	Uncharacterised protein CDS	Uncharacterised protein	324	reverse		92354	92677	ATGCAATTAATCAGCAAAACTACTTTTCAAATTATACGAAACATACTTTCAAGCAAATACGGAAAAGAATATGCTGATATAGTATTGCACTGGGATAAAATCGTTGGCCCAAAACTTCAAGGACAATCCTATCCATACAAAGTTATTTATCCAAAAAACTCTAATAATTGCACACTATATGTTAATGTTTATGACTCAGTTACAAATCTTGAACTTAATTTTCAGAGAGAAATAATTACTGAGAAAATTGCTATTTATTTGGGCTATAAATCTATAAAGAAGGTTGTAATTAACTTAAAGCCCACTCTAAATACTAAAAATTAA
				GILLIAM_00109	Uncharacterised protein CDS	Uncharacterised protein	681	reverse		92716	93396	ATGAATTCGCAATATTACATTGGTCATAGAAAAAGATTAAAAGAACGCTTTTTGCGATCCATTCCTAGTGATAGTTTGCCTGACTATGAGCTGCTAGAATTGCTACTATTTCACTCAATTCCAAGACAAGATGTAAAACCAATAGCGAAAGAATTGCTTAAGCAATTTACTACCCTATCCAATGTAGTATATGCTGAAAAAGATAAGCTTATGTCTTTACCTATGGTCAGTAATTCAGTCTGTGTACCAATATTTTTAGTCAAAGAGTTTATTCGTAGAATTTTAGCACAAAAAGTCATCAATCAACATGTGCTAAGCTCTTGGTCAGCTTTATTAGAATACTTAAAAATTACTATGGGTAAAGCTAAAACTGAACAATTTCGCGTATTATTCCTTAAT…
	IR6			GILLIAM_00110	rpsL CDS	30S ribosomal protein S12	372	forward	rpsL	93645	94016	ATGCCAACAAATAATCAACTAGTGCGTTGTGGCCGTAAATCTAAAATTAGAGCTTCTAAATCACCAGCTCTAAATGGGAATCCTTTTGCTAAAGGGGTATGCGTTTTAGTTAAAACTATTACACCTAGAAAGCCTAATTCCGCTTTACGAAAAATGGCACGTGTACGTTTCAGAAATGGAACTTGTGTTAATGCTTATATTCCTGGAGAGGGACATAATCTACAGGAACACTCTACAGTGTTAGTAAGGGGAGGAAGAGTTCCAGATTTGCCTGGTGTGCGTTATCATATTGTACGTGGTGTTTATGATACTCAGGGAGTTAAAAATCGTAAGCAAGGTCGTTCAAGGTATGGTGCTAAGCGTCCAAAGTAA
				GILLIAM_00111	rpsG CDS	30S ribosomal protein S7	522	forward	rpsG	94040	94561	ATGTCACGTCGTTGTACGGAAGTAAAAAGAAAGTCATTACCAAGCAATAAATATCAAAGCATATCTGCTGCTACACCTAATCAAATAATGTTAGCTAGTAAGTTGATTAATAAACTTACACATCATGGTAACAAAGAGCTTGTAGAAAAAATGCTTGATAAAATAATTCAGCATATTAAGCATAAATATAAAGCTGAGGGGTTTGAGGTTTTGGAATCTGCATGTAATAATGTTAAGCCATCTCTTCAAGTTGAATCATTAAGAATAGGTGGGGCTACTTACCAAGTTCCTTCTCCTGTTAATGAATTAAGGAGTTACACTTTAGCTATTAAATGGATTATTAATTCAGCTGCTAACCGTACTTTTGAAAAAACTATGTGGCAGAAAATAGCAGAAGAA…
				GILLIAM_00112	fusA CDS	elongation factor G	2127	forward	fusA	94565	96691	ATGTCAGAAAATCATAAGTTATCTTACGTAAGAAATATTGGAATTGGCGCACACATCGATGCTGGAAAAACAACAACTACTGAGCGAATTTTATATTATACTGGGGTTTCATATAGCATAGGAGAAGTTCATGATGGTACTACTGTCATGGACTATATGAAGCAAGAAAGGGATAGAGGAATTACGATACAATCTGCTGCAACAACTTGTCATTGGATAAAAAAAGATGATTGTGCAGAACAAGCAAGTCAAAAAGAACAAGAATATAAAATTAATATTATTGATACTCCGGGACACGTAGATTTTACTATTGAAGTAGGGCGTGCGTTGCGTGTGCTAGATGGCATGATTGCTGTGTTTGATGGTGTAGCAGGAGTAGAACCTCAATCTGAGACTGTA…
				GILLIAM_00113	rpsA CDS	30S ribosomal protein S1	1476	forward	rpsA	96957	98432	ATGACACAAATAAATCTAAAACAAAGATTCATTCCTACTATTTCTAGTAAATCTATAGTTCAAGATAATTTTGATGAACTATTTAATAAAATAACTAATGAGCAAGTAAAAGTTGGTACTGTTGTTAAGGGCAAGGTTGTAGAGATAGATGATGAAGTAGTTATAGTAGATATTAAATTAAAAAATGAAGGTAGAATTCCTCTATCAGAATTTAAGCTTGCTAGCGATGTTCCTCTGCCTCAGATAGGAGATCTAGTTGATGTATATGTTGAAAAAATCGAAGGTCGTAATGGTTGCACAGTTTTAAGCCGTGAAAAAGCTTTAAGAGAAGAAGCTTGGTCTGTACTTGAGGAAGCTCAAAAAAATGGCTCACTAGTAGATGGTGTTATCTTTGGTAAA…
RAGE_OT_Gilliam_05		Transposase_degraded	Degraded	GILLIAM_00114	IS5 family transposase ISOt6 CDS	IS5 family transposase ISOt6	180	forward		98833	99012	ATGGTGGATATTTTGAGGAAAGCTGATGGTCTTAAGAAATCAAAAAGTTGGCGTAAAAATAAGCTTAATTTGAAGGAACAGTTGCTGATGGCCTTAGAATATAGCAATAACGTAGGAAATAGGTACAATCAAATAAACTTCATTACGTGTTCTACAGCAATGCTAATATCTTTGAATTGA
		Transposase_truncated	Truncated	GILLIAM_00115	IS630 family transposase CDS	IS630 family transposase	516	reverse		98961	99476	ATGGATATTGTGTTAAGGAATGAATTTATCGAGAAGGTAAAGCAAATTTCTAAAGAAAATCTAGTATTTATTGATGAGTCAGGAATAGAGGATAATGCTTGTAGAGAATATGGATGGAGTATAAAAGGTACTAGATGTTATGGCAATAAAGCTTATCAACATAAATCCAGGGTCAGTATGATAGCAGGGCTTTGTAATAATCAAATTATAGCACCAGTAATATTTGAAGGAAATTGTAATAAAGCAATATTTACAACTTATGTAGAAACTATATTAATCAAAGAATTGCGCCCTGGACAAATAGTAATTATGGATAATATCAACTTTCATAAGCAAACTATAATTAAAGTATTAATAGAATCGGTTGGCTGCAGTATTCTATTCTTACCTACATATAGT…
		Transposase_degraded	Degraded	GILLIAM_00116	IS630 family transposase CDS	IS630 family transposase	198	reverse		99633	99830	ATGGCAAGAAGATACAGTTATGATTTAAGAATGAAGATATTCAAAGCGGTAGATGATGGACTATCAATTGTTAAAGCATGTAAAATATTCAATATAAGTCGTAATACGATATATAGATGGAAACATCTTAAAAGGGAAACAGGAGAGATATTAAAGCAAAACCTTATGGCCCAGCCAAAGGTTATAATGCAAAAATAG
	Incomplete RAGE	Transposase_degraded	Degraded	GILLIAM_00117	IS630 family transposase CDS	IS630 family transposase	117	forward		99996	100112	ATGGATATTGTGTTAAGGAATGAATTTATCGAGAAGGTAAAGCAAATTTCTAAAGAAAATCTAGTATTTATTGATGAGTCAGGAATAGAGGATAATGCTTGTAGAGAATATGGATGA
		Transposase_truncated	Truncated	GILLIAM_00118	IS630 family transposase CDS	IS630 family transposase	339	forward		100173	100511	ATGATAGCAGGGCTTTGTAATAATCAAATTATAGCACCAGTAATATTTGAAGGAAATTGTAATAAAGCAATATTTACAACTTATCTAGAAACTATATTAATCAAAGAATTGCTCCCTGGACAAATAGTAATTATGGATAATATCAACTTTCATAAGAATAATACAATTAAAGTATTAATAGAATCGGTTGGCTGCAGTATTCTATTCTTACCTACATATAGTCCAGATTTAAATCCTATAGAACATTATTGGTTTAAGATTAAGAACGAAATAAGAAAAGTTACTGCTCAATTCAAAGATATTAGCATTGCTGTAGAACACTTAATGAAGTTTATCTGA
		Transposase_degraded	Degraded	GILLIAM_00119	IS5 family transposase ISOt6 CDS	IS5 family transposase ISOt6	198	reverse		101220	101417	GTGGTAGACAATAAAACGCACCAAGTAATATGTATAGATTTTTCTAACGGTAAAAAACATGACTTTAGATTATTTAAGAAATTCAAAATTCTTATTCATCCTAAGGTTAAAGCGATTACTGACACAAGATATCAAGGTATACAAAAAATTCACAATAATTCTGAATTACCAAAGAAAAAAGCAAGAAAAATCCTTTAA
		Transposase_degraded	Degraded	GILLIAM_00120	transposase CDS	transposase	120	reverse		101429	101548	ATGAAGAGTGATATGAATTATGAAGTAGTCTTGATTGATGCTACTGAGACTCCTATAGAAAGACCTAAAAAAAACAAAAATTCTATTATTCATGATGAAAGAAGAAAAGGCATACACTAA
				GILLIAM_00121	Uncharacterised protein CDS	Uncharacterised protein	114	reverse		101621	101734	ATGCCTTCAATATCATTAAAGTTAACAAAACTATCACTAAGTAAAATTGAAATTTCTGAAGAAGAAACATTAGACTTCTTTATAGGTCAGAACTATGGGATTAGTGAAAGTTGA
				GILLIAM_00122	cold-shock protein CDS	cold-shock protein	222	reverse		102860	103081	ATGGCAACAGGTATAGTAAAGTGGTATAATTCTGTCAAGGGGTATGGATTCATTCAGCCTTCAGAAAAGGTTAAAGATGGCGGAAAAATGGAAGATGTTTTTGTGCATGCTACTGCAGTAGTAGCAGCTGGAGTAGCTGATCTCAAGGAAGGGCAAAGAGTAAGTTTTCAGATAGGATCTCAAAAAGGTAGAATTTATGCTACAAATTTAGTGCTAGACTAA
		Transposase_degraded	Degraded	GILLIAM_00123	transposase CDS	transposase	105	reverse		104334	104438	GTGTCGCAATATAGTGATGTGTATAAACATGAAAGAGCTAAACGACTAGGAGTAAGTAAGTCAGGTATAAAAAAAGCTATAAAACATCCTAAGGCAAAAAAATAA
				GILLIAM_00124	gcvT CDS	aminomethyltransferase	867	forward	gcvT	104818	105684	ATGCATAGTTATCATTTATTAAATAACAGAGCAATTTTAGAATTATCTGGTTGCGATGCAGCTAATTTTTTATTAAGAATTACCACAAATGTTATTCCTGCAGCAAATGGGGAAGCTAAGTATTCTATGATTTTAAGTCCTCAAGGTAGATTTCTATTTGATTTTTTCCTTATCAATAATCATAATACTTTTTTTATTGATTGTTTAGCGAGTATCAAAAATGCTCTTCTATCAAAATTGCATATGTTCAAGCTTAGATCAAAAGTGCAAATCAATGATGTAAGTGACTTCTATGATGTAATATATAGTCAATTTTATATAAATGATAGTAACTTACATCATCTTAATCTTAATACTGCAAAATTAGTAACTCAATATCGAGATCCTAGATTTAATCAA…
		Transposase_degraded	Degraded	GILLIAM_00125	IS630 family transposase CDS	IS630 family transposase	213	reverse		105859	106071	ATGGAATCAGTATGGTGTAAATTATTATATCTTCCAACTTATTCTCTAGATTTGGATCTAATTGAGTATTATCAGTTTAAAGTTAAAGATGACATACACAAAGTATCTTACTTATTTAACAACTTTTTTGATGCTGTTTTTTACACTTTACAATGTGTAATTACATTTTCGAATAGAGCTATATATAACTTACATCTTAGGCATCATATTTAG
	Isolated hypothetical proteins			GILLIAM_00126	Uncharacterised protein CDS	Uncharacterised protein	1851	forward		106381	108231	ATGTGTATTAAAGATAGGGCAGAAGAAATATATAAAAGCTTTAGAGACTATTGTTATGAAATAAATAAAGTGCAACACTATGAATCTGTTGATCGTTCAGGTAATAAAGATCATGCAGATACACCTGGAAGCGATTTTTGGGCTGCATTATGCGGATATAAATGTCTTATTGATTGCTATCAAGTTGTATATAATAAAGATTCTGCAGAACTTAAGGAATTTAGTGATCATCTTGATGAAATGTTAAAACAGCAACTTTTAATATCTTATACTGAATCAAAATTTGAGCGCAAATGCAGAATTAAGTTAGCAGAAAAAATAATAAATGATTTAGAAGCTAATGGAGTAGTATATGTAGCTTGCAATCGGTTTTACGGTGTTCAGCATTCAGCAATTTTA…
	IR7			GILLIAM_00127	hinT CDS	Purine nucleoside phosphoramidase	372	forward	hinT	108469	108840	ATGAGTATAGTAACTCAATTTTTTTCATACGATAGAAATAATGTTTTTGCAAAAATTCTTCGTAATGAACTAAATGCTAATATAGTATATAAAGATAATAAGATTTTAGCTTTTCATGATATTAATCCAATTGCCTCAACACATATACTGGTTATTCCTAATGGAGAATATATAGATTATTGCGATTTTCTTTCTAAAGCATCATCTGATGATATTTGCCATTATTTTTCTACTATTAACTCTATGGTTAAACAATTTAAACTTGATCAAAGTGGATTTAAGTTAGTAACTCATAATGGTAAGGGAGGTGGGCAAGAAATTCCGCATTTTCATACTCATATCATTTCAAATCAGAAAATTGAGTCAAATTAA
				GILLIAM_00128	asd CDS	aspartate-semialdehyde dehydrogenase	1038	forward	asd	108900	109937	ATGAATAATAAAATTAACATAGCGGTTATAGGGGCTACAGGTAATGTAGGCAGGTTATTAATTGACATTTTATATGAAAGGCAACTGCCAATAAGGCATCTTTATTGTATATCTAATAATTTAATTGGACATAACATAAGTTTTGGACAACAAAATATTGTGACTCAGTCTATAAAAAATTTTGATTTTAGAGGTATTAATATAGTATTTTCTTGCGTTAATGCTCAAGTTGCAAAATCTATTGTTCCAAAGATAGTATCAGCAGGGGCAAAAGTAATTGATAAGTCATCTTATTTTAGACTGAAGAATGATATTCCTTTAGTTATACCAGAAATAAATATTGATACTATTACAACTAATTCACGTATTATATCTAGCCCAAATTGTTGTGTAGTCCCA…
				GILLIAM_00129	cyoB CDS	protoheme IX farnesyltransferase	939	reverse	cyoB	110077	111015	ATGCCAAACTCACATAGTACACAAAGTACTCCTGTTAAAAATTTTCAAAATAAGTTTCTAGTATTAACTTCTACTCCAAAAGATTTTTTACTGTTAATGAAACCTAGTGTAATGCTTTTGGCTATTTTCACTGCAATCACTGGCTTATTTATTGCACCTAATAAAATTCATCCTTTATTATCATCAATTGCAATTTTGTGCATTAGCACAGGAGCAGGAGCAGCAGGTGCTATCAACATGTGGTATGATGCTGATATCGATAGTATCATGAAACGAACACGTAACCGCCCTACTGTTACAGGCAAAATTCCCCCCAGTACCGCCCTTACATTTGGTATCATTTTAGCATTTTTTTCTGTATTAGTAATGGCCATATACGTAAATTACATATCTAGCATT…
				GILLIAM_00130	cytochrome c oxidase subunit I CDS	cytochrome c oxidase subunit I	1587	reverse		111026	112612	ATGAGCAGCAAACATAGTGATACTCCTCGTGGATGGCGCAGATGGTTATTATCAACTAACCATAAAGATATAGGCAGTATGTATTTAATATTTGCCATTTTAGCAGGACTAATTGGAGGATTGTTCTCATTTATTTTTAGATTGCAATTAGCAGTACCTGGCAGCAATTTTTTAGGAGGCAATTTTCAACTTTTTAATGTATTAATTACGGCTCATGCTATAATAATGGTATTCTTTATGATTATGCCAGCTCTATTTGGCGGCTTTGGAAATTGGTTCGTACCATTAATGATTGGAGCTCCAGATGTTGCTTTTCCAAGATTAAATAATATTAGCTTTTGGCTATTAGTACCTGCCTTTATTTTGCTTATTGCATCAGTTTTTGTTGACGAAGGAGCT…
		GTA phage terminase large subunit		GILLIAM_00131	terminase CDS	terminase	1422	reverse		112805	114226	ATGCCTAATCCAGAATATACTAATTCAAGAATATTGAGCTCATTATTAAGAGTAGACTTATCAAGTTTTATTAATAAAACTTTTAATACCATTAATCCAGGAACAACTTTTCAACCAAACTGGCACATTGACCTAATTGCAAGTTATTTAGAACGTGTAACATGCGGCAAAATTAAAAGATTAATTATTAATATACCACCTAGATCTTTAAAATCAATATGTGTAAGTGTAGCATGGCCAGCTTGGATTCTAGGCCAAGATCCAACAAAAAGAATTATAGTAGCATGCTATGCTCAGACTCTAAGCACAAAACACTCACTTGATACTAGAGCAGTTATGACATCTAAATGGTATCAAGAATTATATCCAAATACTCTCCTAAACAAAAAACAAAACTTG…
				GILLIAM_00132	ctc CDS	50S ribosomal protein L25/general stress proteinCtc	621	forward	ctc	114556	115176	ATGAATGAAATGCTTACACTAGTAGGGCAGTTGCGCTCAGATTTTGGCACTTCTTCAGCACGAGCCTTACGGCGCCAAGGTAAGGTTCCAGGAGTAATATATAAAAAAGGAATTACTCCAATTCATATTTGCACTTTAGAAAAAGAGGTTGCAAAATTATATCGTAAGCCTTTTTTTAGTTCAACTGTAATACAGTTACAGGTTGATGATCAAAGATTTAAAGTATTGCCTAAGGCAGTGCAGTTGCATCCTGTAACTGAGTTTATAAATCATATTGATTTTATATTAGTTGAACAGAATGGCGGTATACAAAAAGTTAAAGTTCCAATTTCTTTTGAAGGAAAGGATAAGTCGTTGGGAATTAAGCGTGGTGGTTATTTGAACATTGTTAAGCGATAT…
				GILLIAM_00133	arfB CDS	aminoacyl-tRNA hydrolase	561	forward	arfB	115176	115736	GTGTTGATAGTAGGGCTTGGTAATCCTGGTAAAGAATATGCAAACTCAAGGCATAACGTTGGCTATATTGTTCTAGAACAAATTGCACTTTATAATGATTTAAGCTTTAGTAAAAGCACTAAATATAAATCTGACATTGCTAAAATATTGCTTTTAGGCAAAAAAATTATTTTTATAAAACCATTAACCTATATGAATCTTTCTGGTACAGCAGTTTGCTTAATAAAGGATTTTTATAAGTTGCAGAATTACGATATAATCGTTATTCATGACGATATTGACCTGCCTTTAGGTATTGTAAAGTTAAAGGTAGGTGGTGGTAGTGGAGGGCATAATGGACTAAAATCTATTAGTAGTGCAATTGGTGACAGTTATTTAAGAATTAAGATAGGTATTGGT…
				GILLIAM_00134	ychF CDS	GTP-binding protein YchF	1101	forward	ychF	115746	116846	ATGGAACTTAGGTATGGAATAGTTGGATTGCCTAACGTAGGGAAATCAACCTTATTTAATGCTTTAACTGCTACTCAATCTGCTAATGTTGGAAATTATCCATTTTGTACAATTGAACCTAATTTTGGTATTGTAGCTGTTCCAGATCCAAGGCTGCCACAATTAGCTGATATTGCTGGTTCGCAAAGCATTATTCCAACCTATGTTAAATTTGTTGATATTGCAGGCTTAGTAAAAGGTGCTAGCTCTGGAGAAGGGCTAGGTAATAAATTTTTATCTCACATTAGGGAGGTAGATGCAATTATTCATGTTTTAAGATGTTTTGATATTTCAGATATTGCTCATATATATAGTAATATTGATCCAGTTCGTGATGCAGAGATAATAGAGCTAGAGCTT…
	Isolated hypothetical proteins			GILLIAM_00135	Uncharacterised protein CDS	Uncharacterised protein	141	reverse		116894	117034	ATGCATTTATGCAATAAAGAAGCGTTAACTAAATGTTACGAAGAACTTTCTGAAAAGAAAGCGGTAGTAACAAATTGCATAAAAAATAAATTACGGCTTAAGATTAATAACGCCAGATCATATAATAAAGGTAAAATATAA
RAGE_OT_Gilliam_06		Transposase_truncated	Truncated	GILLIAM_00136	IS630 family transposase CDS	IS630 family transposase	429	reverse		117476	117904	GTGTTAAGGAATGAATTGATAGAGAAGATAAAGCAAATTTCTAAAGAAAATCTAGTATTTATTGATGAGTCAGGAATAGAGGATAATGCTTGTAGAGAATATGGATGGAGTATAAAAGGTACTAGATGTTATGGCAATAAAGCTTATCAACATAAATCCAGGGTCAGTATGATAGCAGGGCTTTGTAATAATCAAATTATAGCACCAGTAATATTTGAAGGAAATTGTAATAAAGCAATATTTACAACTTATGTAGAAACTATATTAATCAAAGAATTGCTCCCTGGACAAATAGTAATTATGGATAATATCAACTTTCATAAGAATAATACAATTAAAGTATTAATAGAATCGGTTGGCTGCAGTATTCTATTCTTACCTACATATAGTCCAGATTTA…
		Transposase_truncated	Truncated	GILLIAM_00137	IS630 family transposase CDS	IS630 family transposase	375	reverse		117891	118265	ATGGCAAGAAGATACAGTTATGATTTAAGAATAAAGCTATTCAAAGCGGTAGATGATGGACTATCAATTGTTAAAGCATGTAAAATATTCAATATAAGTCGTAATACGATATATAGATGGAAACATCTTAAAAGGGAAACAGGAGATATTAAAGCAAAACCTTATGGCCCAGCCAAAGGTTATAATGCAAAAATAGATCTCAAAGAATTTGAGGAGTTAATTATCAATCATCATGATAAAACAGCTAAAGAATTAAGTATTATACTAGGTAATAGATTACAAAGAACTAGAATAAATTATTATAGAAAACTACTAGGATACACTTATAAAAAAAACTCATTTTCATTCCAAAAGGGATACTGTGTTAAGGAATGA
	Incomplete RAGE			GILLIAM_00138	xthA2 CDS	exodeoxyribonuclease III	795	forward	xthA2	118825	119619	ATGAGCTGTAAACTAAAAATTTTAACTTGGAATATTAATTCTATTAGGGCAAGAGCATATCAACTAAACCAACTTATTTATGATACACAGCCAGATATTATTTTATTACAGGAAATCAAATGCGAAAGCCATAACTTTCCTTTTCAAGAAATTAATGAGTCACATAAATATAATTTCAGTATTAATGGCCAGAAGTCATACAATGGTGTTGCAATACTATCAAAATTCCCTCTAGAAGATATAAAATTTAGTTTTTTAGGCAACCCTTGCCCAGATCAAGCAAGATTCATTGAAGCAAATTGTTTAACTGAAGTAGGATATGTTAAAGTTATTTCAATTTATGTTCCAAATGGAGGAGAAGTCAATAGTGATAAATTTCAAATTAAGCTACTTTTCATT…
		Transposase_truncated	Truncated	GILLIAM_00139	IS5 family transposase ISOt6 CDS	IS5 family transposase ISOt6	387	reverse		119977	120363	TTGATTGTACCTATTTCCTACGTTATTGCTATATCTTCATTCTTAAATCATAACTGTATCTTCTTGCCATTATTTATCTATTTTTTTTTATACTCTTTTCATATTGGCATATTATGTACCTATTTCCTACGTTCGTGCTATATACAAAAAATTCACAATAATTCTGAATTACCAAAGAGAAAAAGCAAGAAAAATCCTTTAACTAAAAATGATAAAAAGAATAATCGTAGGTTAGCAGGAGAAAGAGTTATCAATGAAAACGTTATTGGTATGCTAAAACGGTTCAAGATTCTTGCTGATAAATATCGAAATAATCGAAATAGACGTAAAAGATTCGGTCTTAGATTGAATTTGATCTCTGGCGTTTATAATTTTGCACTACCTTAA
		Transposase_truncated	Truncated	GILLIAM_00140	IS630 family transposase CDS	IS630 family transposase	507	reverse		120360	120866	GTGTTAAGGGATGAATTTATAGAGAAGATAAAGCAAATTTCTAAAGAAAATCTAGTATTTATTGATGAGTCAGGAATAGAGGATAATGCTTGTAGAGAATATGGATGGAGTATAAAAGGTACTAGATGTTATGGCAATAAAGCTTATCAACATAAATCCAGGGTCAGTATGATAGCAGGGCTTTGTAATAATCAAATTATAGCACCAGTAATATTTGAAGGAAATTGTAATAAAGCAATATTTACAACTTATGTAGAAACTATATTAATCAAAGAATTGCGCCCTGGACAAATAGTAATTATGGATAATATCAACTTTCATAAGAATAATACAATTAAAGTATTAATAGAATCGGTTGGCTGCAGTATTCTATTCTTACCTACATATAGTCCAGATTTA…
RAGE_OT_Gilliam_07			Full length	GILLIAM_00141	integrase CDS	integrase	1320	forward		121361	122680	ATGCCAGTAAAAGTATTTAAATTTACACAATCAGCATTAAATGAAATAAAAGTACCAACCAAAGAAGAAAAAATAATCAAGTGTAGAGATATAATACAAAGGAACTTACTTTGGATAATATCATATACTGGATTTAGAAGATTTTATTTAGGAATAAACATTGGTGGCATATATTATAAAATAAAAATAGGAGATTCACCAGATCTAACGGTAGCAAAAGCTAGAAAAAAGATACAGCAGTTAAAAAGGGATATTGCTAACGGAATAAATCCAATGGATGAAAGACGGAAGATAAATAAAGAAAGAAGAGAAAAAAGAGAGAAGAGGCTTAAATTAAAGAATGAACTAACATTCGGACAGGTGCATGTAAAATATACTGAATATAGTAGTCTTTATCAT…
		TraL	Full length	GILLIAM_00142	Uncharacterised protein CDS	Uncharacterised protein	324	forward		122748	123071	ATGCTACAATTGCGGCTAAAGGTGATTATGCAAAATCAAAAATTATGTTGGGCATTATCGAGGCCATTGAAGTATATGGGTTTGAGCATTGATGAATGGGGAGTAGTGCTAGCTGGAGTAGCTCCAGGAATTGTACTACTAAACAGCAGGCATGCTAAATTAGGCCTAGCATTTATGGTTGGAGGAATTGCTCTATGTTATTGCTTTAAGAAATTTAAGAAGGTATCGGAGAATTTTTTGCTAAAAAGTTTTTTAGTAGCTAAAGGTTTATTGCCAGCTCCATTAGGATATTCAAGATTGCTGGGCAAAAAAGTTGGCAAATAA
		TraE	Full-length	GILLIAM_00143	conjugative transfer protein CDS	conjugative transfer protein	552	forward		123071	123622	ATGAATCATCTCTTTAAGCAAAATGCTATACAAGAGCTGGTTAAATATAATAAATGCTTACTTTCAGTAACTATATTGCTAGCTGCAGCTAATATAATTGCGATAATGGCTGCAATTACCAAAGAAGAAAAGTGGTTATTAATTCCAGCAATGGAGCCTGATCGTAAAATGATGGTTTCATCAAAAAATTACCATGAAACCTATTTAAAGGAATGGGCAATTTATGTGACGAAACTCTTATTTACTACTTCTCCAAATGAGGTAGAAAGACAAATAGCAAACATGAAAGTGGCATCTAGTAATACTGAATCTTTAAATAAATTTTTTCATGATCACTTGCAATTTGTTAAAGGCTCAAATGTATCTTCAGTCTTTTTTCCAAAAAAGATTGAAGTGATA…
		TraK-1	Full length	GILLIAM_00144	Uncharacterised protein CDS	Uncharacterised protein	477	forward		123619	124095	ATGAGTATTAGAATTTTGAGATTTATGATAGGGCTTATTGCTTTAGTCAACGTTAATAATATATATGCAGTAGAATATACATTACAAGATGATGAGCTGCTTAAGCTTGAGATTTCTGATAGTGGGCCAACAAGAATTAATCTTAAAGATGAAAAAATTAATGATATTTTTATGTATCCTCAAAATGCAGCTGAAGTTGTAGTTCATGAGTATGGATATTTGTTTATTGCTCCACGAGAAGAAGGAAACAAAGTTTATTTAACTGTAATAGGAGAATACAAAACAATTCAAGATTTAATGTTAACTTTTACTCCAAAAACTCCAAGCCCTATAATGCTTGTTAATGCTGCTACAAAAATAGAGGAAAAGGATAATTCAAAACAAAACAATAACAATTTG…
		TraK-2	Full length	GILLIAM_00145	Uncharacterised protein CDS	Uncharacterised protein	333	forward		124459	124791	ATGTTCATATATCAAAAATCTCAACTAAATATGCTAAAACCTACATTTGGAATACAGTGGAATAATGTAGTTGTAGGGCTGTTAATTATAATTACTGCTTGTGTTTTTTCTTTTGAGCCAGCATTAGCTGATACTCTTGAAGGGCAGCTTAATAAAATAGACGGACTTTTTAGTGGAAAACTAAAAACAATAGGTATATCAAGCGCAACTATTTTATCATCGATTTGGGCTGTAGCAAGAGGGAATATAAAGCTTGCCGGAGTCATGGTAGCAATTGGTGTTATTTTAGGCTTTTACCTAGATTGGATTGCCGGTGGTATGAAAATTAATTGA
		TraB	Full-length	GILLIAM_00146	TrbL/VirB6|trbG/virB9 CDS	conjugal transfer protein	1323	forward	TrbL/VirB6|trbG/virB9	124830	126152	GTGGAACAGGACAATTCAGACAATAATAATACAAAAGAAGAAGATTTAGAGCTAAATGATAAACCAAAGGCTGAATCTGTTAGGCATAATAGCAAGTTATCAGAATTAACAAATATCATTCGTAGAAAGCCAGTAATTGCCTTAACTTTTATAAGCATCACAATAATGGTTGTTTCATATTTTTTATCTGAAAGTGGTAAAACGAAAGAATCTATAATTTTTATTGAAAATCGTGAGTCAAGAGAAGCGATTTCTGGAGTAGAACAAGCTGTAGATTTGAGAGCGAAATGGACAGAAGAAATACTTAATGAAGTCAAAACATTAAAAGATAGATTTGAAAGTGTAATAGACAGCAGATATTTAGAAATTACAGCCCAAATTAATAATTTTAACCAAAAA…
		TraV	Full length	GILLIAM_00147	Uncharacterised protein CDS	Uncharacterised protein	321	forward		126152	126472	ATGAAGTTTTTATTATTGCTATTGGGCTGTATGAGCTTAACCAGCTTCTTTTACAGAAGTACTTTTGATTGTAAAATTCCTAAAGGGCTAAAATGTAAGTCTTTATATGAAATAAAGAATATGGTTGCTCAAGGCGCTTTTGATATTGATAATCTTGAAACATCAAAAATTAAATCAAAAAGACGTTGTATTCTATGCTACAGGCAAGCTAAAGCAGTTCAAGGCGTAGATGTTGTTAACAAGTCGCCGAAAAAACCAAAAAAATATCTTATTAATTTATTTAAATCAAAACAGAGTCAAGGTGAACGCAAGCATACATAA
		TraC	Full-length	GILLIAM_00148	traC CDS	conjugal transfer protein TraC	2490	forward	traC	126453	128942	GTGAACGCAAGCATACATAAGGATTTTGATCGAGAAAGATTTTCTAAACACTTTGTCTATGAATCATATGATGATGAGACTCAGCTATTCTTTAATCGTGGTTCAATAGGCTTTGTATTGCTTGCATGGCCATTGGTTGGAGCTAGTGTTTCGGCTCAAAATGAAATTGCTGAATTTCTGAAAAGCGATGAAAATTTACCTGCTGAAAGTAGCCTGCAAGTCTTGATGATTGGTAGTAATAATATAGAGAATTTTTTAAGCAACTGGCAGTCATATCGTAAAGGAGAGATATTTATTGAGTTAGCAAATAAAAGAACAGAATTTTTACGTGATCAAGCTCAAAAAGTAGGTTCTATAAAGGATGTAGTATTGTTAATTTCAGTTACTATACCTAATTTA…
		TraW	Full-length	GILLIAM_00149	traW CDS	type-F conjugative transfer system protein TraW	660	forward	traW	128939	129598	ATGAAGCACGGAGTAGTAATTGGTATAGGCACATTCTTTGCTTTATTTGCTGTTGCTTATCAAGTAAGCGATATAAGAGCCAATTTATTAAATGCTGATATAGGTGTTGAGATTAAGGATTATGGGACTAGAGGGCATGTTTTTCCAATCATTGAGGAATCATTATTGGAGGTGATTATGGCTAAACTTAATGCTGCATCAAAAAGTGGATTGTTGAACCAAATGCAGCTGGAATTTCAGGAAAAAGTGAAGCAAAAAATCATGAGACCAGTACCAGTAAAAAATTTAAGTAAAGCTACTGAAAATAAAACGCGAATATATGATTCTACCTATGTTCAAAAGGATGACATTAAGACAAAAAATGGTATAATAATAGTAAAGGGAGGAACTAAAATAAAT…
		Antidote		GILLIAM_00150	Uncharacterised protein CDS	Uncharacterised protein	174	forward		129689	129862	ATGAAAAGTTGGAAATTGCAGCAATTAGAACAAGATCTAGTTAAAATAGTTAATAATACGCTACGAGGTGAAATACAAGAGATAGTAAATCCAGGTGGTGAAACTTTATATTTAATTCCAGGAAATAGATATCCAAAACTTCTTCGTAAAATTTCATCAATGCAAGCAAAGTGA
		TraU	Full-length	GILLIAM_00151	TrbL/VirB6|trbG/virB9 CDS	conjugal transfer protein	978	forward	TrbL/VirB6|trbG/virB9	129863	130840	GTGAAGGAACTGGTAATTTTGTTAGCGATAGTAATGTCTATAACAGCTAATAACTGTTATGCAGCTGCTGGGTGTGTTGGAAGATTTGTAAATCCTATAACAGATGTGTGTTGGAAGTGCTTGTTTCCAATTACTATAGCTGGATTTAAGGTAGTAAGTAGTTCAATGCCTGATACTAATGCTTCTGGTAGACTTATATGTCTTTGTCCTAAGCCAGGGATTCCAGTGCCTATACCTGGTATTCCGGTAGGATTTTGGGAGCCAGTACGCCTTGTAGACGTTACAAAGTCACCAATGTGTATGGTAAGTCTTGGAGGTTTGTCATTTGGAAGCGCTACTCAAAAAGGAATGAAAGATGAGGCTGAAGGAAGTGCTTTTTATCACATTCATTGGTATGTC…
		TrbC	Full-length	GILLIAM_00152	trbC CDS	type-F conjugative transfer system pilin assembly protein TrbC	384	forward	trbC	130863	131246	ATGGTTATACGAGTAATGATGTTGATGGTTTTATTATTTGTTAATAATGCTAATGCTTTTTTTTTGGACCAGCAAAAAACTTTTATTTTTGTCTCATTTTCAATGAGTGATGAGGCTTTAAAAAGCTATTTCGCTGAGTCTCAAAAGGCTGGAGCTCAATTGATTATGCGTGGGTTAATTAATAACTCATTTACACAAACAAAGAATAAAACTATGGAGCTTGATATTAGCTTCAATATAGATCCTAGCTTGTTTGAACAATATAAAATTGATGTTGTACCTGTGATAGTAATAGATGATGAAAAAAGAGGATTAACCAAGAAATTAACTGGCCATATTCCTTTAGCAACTGCATTAGAAATTATGGAGAACAATACTCCATGA
		TraN	Full-length	GILLIAM_00153	traN CDS	conjugal transfer protein TraN	1692	forward	traN	131243	132934	ATGAAGCAACTTATAGTACTAGTTTTGATAATATTGAACATCAATGGTTGTATAGCTTCAATGCAAAGCAGTTATAATGAAGCTAGCAACTATAATGTAAATCTTGGAAATTCTTCAAATACACAAGAATTATTTCATCAAGGTAGTAATGTTAATTATCCTAATAATGATGAGGATTTAACCTATCATGGCCGTAATCAGCTTGCTACAGAAAGTGGAGCAATGTTATTTCAAGCTGAAAACAGTAAAAACAATGCCTTAACTCAACATAATATCAACGATCAAAATTATATGATAGCTAATTCAATGAGAATTGAATCTGATCCTTTAAGTGCCCTTGATAGCAGTAACTTCGTAACTCAGACAAGTACAACTAATACTGAAATTATTCAAAGTTGT…
		TraF	Full-length	GILLIAM_00154	TrbL/VirB6|trbG/virB9 CDS	conjugal transfer protein	684	forward	TrbL/VirB6|trbG/virB9	132946	133629	ATGTTTATGATATTAATTAGTCATTTATCCACTGTTGATGCTTCACCAACAGGATTTCTATGGTATAATGATAAACATGGTCATGAGCTTACTGAATCTAGTTCTAAGTTGATAAGTAGTGCTTATGATCATAGAATCGAGGAATTAAAGGAGCAATTTAATCGAGCTCAGCGTATAGCGCTTGATAATCCAACGCTCGAAAATGTGATTACAGCTCAAAGGCTACAGAAAAAAATCATGGAGAAGGCGCATAAGTTTGCTACTATGTGGCAACTAGCTACTCTACTTGATTATCAGCTGATTAATGCTTATGAGCCATCTAATAGCTTACATAGAAAACTGTATCAAGAAAAATCAGAGCAGAAAAACGACTTAAAACTCAAAAACATTGCTAAAAAC…
		TraH	Full-length	GILLIAM_00155	traH CDS	conjugal transfer protein TraH	1302	forward	traH	133626	134927	ATGAGCATCAAAATCAGAGTTTATGCTATTACAATACTATTATTGCTACAAGCTCCAGTATCACTAGCTTGGAATATCGAAAACGTATTTCAAGGAATGAGTGTTAATGTTACTAGATCTGGATCATATCAAGATCAAGCGGCTGGATATTATGCGGCTGGCGGATTATCTGCCAGAACAAGCCAAACATCATTTCAGCCATTTGCTATAACTCCACCATCTTTAAACATGAGCTGTAGCGGTATTGACGCATATCTTGGTAGCTTCTCTGTTATTTCTGGAGAAGAATTAGTTCAACTAATGAAAAACATTGGTTCTCAAGCTAAAGTTTATGCATTTTCATTAGGATTAAAAACCTTTGCTCCACAGATCGAAAATGCTCTTAAGGACTTGCGTAAT…
		TraG	Full-length	GILLIAM_00156	traG CDS	conjugal transfer protein TraG	2625	forward	traG	134927	137551	ATGGATTACGTAATATACACATTTGGTGGTGGAGATCTGTTATGGCATGTGTTTAACGGCATAGGCAGAGTCTTTGCTTCAAATAGCGAATACTTCACTCCAGTAGGCCACTTAGCCTTGACTATTGGTGGCATATGGGCTGCTACTAGGGCTATTTTTAGAGGAAATATCGGCATTTTTGCTATGGAGTGGTTTTTTCCATCGATATTTATTTTTACGCTGTTATTTACCCCCAAAGCTACTGTTTGGCTGAAGGATGAGGTATCAATGAGTGCACCAGTAAAAGTTGATAATATTCCGATAGGTATTGCAATGTTTGCTTCTCTTTCCTCGCAAACGAGTTACTTTGTGTCCAAAATGTTGGAAAATCATCTTTTACCGGCTTATGAAGGACTATCA…
		TPR_G4_R10	NA	GILLIAM_00157	TPR repeat-containing protein 08 CDS	TPR repeat-containing protein 08	1140	forward		137564	138703	ATGAAAAACGCGTGTAAAAAATTAGCCATTATTTTATCATTAATATTATTAAATACAGCAGCTGTTGCAGCAGAGCAAAGCATACAACAAGATTTAATTCAAGATAGAGCCGTACTAGCTAAGGAGTATTTTAATATTGGTAGTTCTTTCTTGAGATTAAAAAAATATCATGAAGCAATAGAAAATTTTAATATAGCTATTAAGTACGATACAAGTTATGCGACAGCATATAATAGCAAAGGAATGGCTTTAAATGATCTAGGAAAACCACTAGAAGCAATAGAAAATTTTAATATAGCTATTAAATATAATACAAGTTACGCATCAGCATATAATAATAAAGCTGTATCTTATAGGAAATTAGGAAAAAGTGAAGAAGCTATAATGCTTTGTAATATA…
		TraD	Full-length	GILLIAM_00158	TrbL/VirB6|trbG/virB9 CDS	conjugal transfer protein	1755	forward	TrbL/VirB6|trbG/virB9	138707	140461	ATGAATTTTCAGAATCAAGGAAATTTCACCAGGGGATCGCAGTTATTTGCCCATAAGTTAAGAATGTTTGGGCAAGGTAGTACCAACGTTTTTATGATTGGGCTAGGATTATCGATATTCTGGATTATATGTCGATTATATCAAAAAGTATTTCTGAGCAGTTTGTATTATTTCGCAATTGAAAGATATGTGCAGCTTAAGTTAGCAATTGGTGAGCATTTTTATGATATCGATCAAATAGGCATTAAGTTTTATAGTTTAAGGTTTAAAAAATGGATGCACCTCAATGCTCAAGACTTTTTGCATGAGTTTTATACAGGTCAACATGGATTTAAAATACAGCAATTATTCGAATTCTTAATTAATTCAGCATTGTTAGAAAGCTTAGTTGTTTTTACT…
	Complete RAGE	Transposase_FL	Full length	GILLIAM_00159	transposase CDS	transposase	1056	reverse		140471	141526	ATGACAAAACAATTAAAGCATGATTCATTGGCAAAGACAATCATGAGCGATCCAGTTGCTGCACAAGAATTTCTAGAGTATTATTTACCAATGAATTTCAAGAGTTTAATAGATTTATCACAAATAAAAGTAGAGCAAGAGAGTTATATAGAAGAATCGTTAAAGAAAAAATACAGCGATATTGTCTATAGAGTTGCCACCAAAAAACATGGCAATGCTTTTATTTATATATTAATCGAAGCTCAATCAACCGTCGATTATTGGACAGCTCTGCGGTTATGGAGATACACATTGTTATTGTGCGAAAGGCATAAGAAAGAAAAAGCTAAATTACCATTAGTGTATAATTTAGTGATCTACAACGGCAAAGAAGTCTACAACGCACCTAGGAATTTGTGG…
		TraI	Full-length	GILLIAM_00160	traI CDS	conjugal transfer protein TraI	2670	reverse	traI	141578	144247	ATGACTGACAAAATCAATGATTCAAATAATTTCAATAACATTCATAATGCAAAAACAGATATAGAAAATTCTAAAGCTAACAGCTTGAACCACAACGTAGCTATAAAGTTGATAAATGGTGATATTGCTGATGGTATAGTGCTACTTAGTGACAATAATAGCTTGAGAGCTGATAATACTCTAAAAGAATCAATAAACCAATTAATCAATGATTGGAAGAATAGTAAATTTGAGCTGCAGGATCGTTTGATAATTGCTGGCCATAAGGAAGCTGAAAATATTAATCAAAACATCAGAAACTACATGAAGGAAAATGGGGCTCTTAAGGGTCCGGAATACAGTATCTTAATTTCAGGAGCCGAATCAAAAAAATATGCTAACTACATGGCTGGAGACCGA…
		TraATi	Full-length	GILLIAM_00161	traA CDS	conjugal transfer protein TraA	2820	reverse	traA	144513	147332	GTGAGAATTGGTATTGAGATGGCGATACAGTTTACAAGGATTGAATTTTTAAGTAGAAGTAAAGGAGGTGATAGTTGTCGTAAGGCAGCGTATAATGCAAGAACTATTGTTAAAAATAAGCAGACAGGTATAAAGTATAACTTCTCTCGTAAGAAAGATAACGTATATCATACAGTGCTGATACCGGATTATGTAAAACAAGAATTCAAGAATATTCAAACATTAATGAATGAGGTAGAACGAACAGCAAAAAAAGACAACAGCCAGTTGTTGAAGGATATAGTAATAGCATTGCCAGACGAGAAGGAGCTAAATTTAGAGCATAGAATAGAACTAACTCATCAAATAGTTGATGAAATGGAATGGGTGCAAAAAGGTATTGGAGTACAGATAGACATT…
		TraDTi	Full-length	GILLIAM_00162	conjugative transfer protein CDS	conjugative transfer protein	456	forward		147611	148066	ATGGCAAATCTTATGCAGCAAAAAATTACTCTTCAGCAAAAAAAGGCTAGGCTAATCATGGATGAGGTTAACCTTAAAATTAAAGAACGTAAAATGGGTACTCGACGTCTTATCGAAATGGGTGGATTAGTTGCTAAAGCTAAGCTTGATCACTTACCAACAAATACTTTATTTGGTGCAATTGTTTCACTAAAAGAAACTTTAACACAACATCCAAATGTTCAGGATCATTGGACTACAATAGGTAAAGATATTTTTGATAAAGAACAGCAAAATAAAGCTGCTGTGATTTTAAAATTTTCCTCTGAACCAGACGAAAACACTAAGCGCCACATTCGCCTTCATGGCTTAAAATGGAATAGTTTTCGTCAAGAATGGTGCGGTCATGTTAAGGACATT…
		Transposase_FL	Full length	GILLIAM_00163	transposase CDS	transposase	1095	reverse		148134	149228	ATGCATTTATCAAGATTTCTAGATCCAAAGAATGATGTAGCATTTAAAAAGATATTTGGATCAGAAAAAAACAAGGACATACTAATACATTTTCTGAACGATATATTGTTGTTTGAAGGGAATAGAGAAATAACAGAAGTAGAGTTTTTAGGAACGATATTAGATGCAGACATAGCGTCTAAAAAAGAATCAATAGTAGATGTTTTGTGTAAAGATAAAAACGGAGCGCAATATATAATAGAAATGCAAGTAGATCCTACACAAGGATTTGAAAAAAGAGCACAGTATTATGCAGCAAAGGCATATGGTAGGCAACCAAATAGAGGAAAGGAAGGAAAATACTCAGACCTAAAGGAAGTTATATTTATAGCTATAGCAGATTATAAATTGTTTCCAAAT…
		Hydrolase	Incomplete	GILLIAM_00164	hydrolase CDS	hydrolase	588	reverse		149349	149936	ATGTTGGCATTTTTAAATTGTGAACATATCAATAAACTACTTGATAAGCTGGACTTGATTAATCATAGTTTTGATAAACGCATTAATCTTGATAAAGTTGAAAAAGCTATATTTTATGTAAAAAAATATCATGGAAATCAAAAGCGAGATACAGGAGAACCTTATTATATGCATCCATTAGAAGTAGCGCTCATGGTTGCAGACTACAGTTTTAAAACAGATACGATTATTACAGCAATATTACACGATGTAATTGAAGATACAAAACTAACTAAAGAAAAGATAGCAATGGAATTTAATGATAACATTGCCGAGCAAGTTCTAGCTCTTACAAGAAACAGAGGTGGTAAGAAAATCAGTTCCATGAAAATGATTCAAACATTAGTGAATCAAGATAAA…
		HATPase_c domain containing protein	Truncated	GILLIAM_00165	mrp CDS	ATP-binding protein	495	reverse	mrp	149978	150472	ATGAGTCATACTATAAAATCTGGAGATTTTGGTATTCAAGAAAAAGTAAATAGTACTATTATAGCGCTTAAGCCATTCACAGAAAATAAAGGAATAAATCTTAGCTGTAACTTCAAAAATGATATTAAAGATTTAATCATTGTAAATAGTTTTCAAATACAGGCAGTACTAATACTATTAATTGGCAATGCTACTAATAGTCAATGCAGAGAAATTAGCGTTGAAGTTGATTTGCTGCCTTCTGCAAATCAAAAAACAAATTATAGAATATTACAATTAATTGTTTTTGATAACGGAATTGGAATTTCAGCTGAAAAAGTGAAAAAGATAAATAATGAGCTCAGAAACTTACATATCAAAAGCTATGCAGTGCTAGGATCTGAATTACTACTCGTTAAA…
		HATPase_c domain containing protein	Truncated	GILLIAM_00166	mrp CDS	ATP-binding protein	939	reverse	mrp	150491	151429	ATGAAAAATAAAAAAAAGAATATCAATACAACAAAAGACATTTCTCAAGATGTCTGGACAATCCATATACCGCCTATTCCAGCTAAGTTAGTATCTACAGCTAAGGAAAGAAATATTTATCTTTGTACCGAAAATATGAATGAAGATAAATATATTGGAATGAAAATAAAGCTACAACAAGCGGAAGATTATCTAGAGGAAGCTGAGTCAATGAAGCAATATTGTATAGATTTGATTCAAAAAATTAAATATACGTTTGATCTTACTACTGCTAAAATCAAAGATCTAGCAGATGATCTACTATGCTGGCAAAATGATTTCAAAGAAAAGGAATATAAACCTACTAGAGTAGCAAGAATACTTAATTATGCTGCTAACCTACAAGACTACTGTAACAGG…
		HATPase_c domain containing protein	Truncated	GILLIAM_00167	mrp CDS	ATP-binding protein	801	reverse	mrp	151446	152246	GTGGAAAATAACAATATTGAAGAAAAAGATAAACAAACAAATCTGTATAGTCGACTTGAAGCAGGCAAATTAGCAAGAATAAATTGTATAGATTCGATTCAATATATTAGGCATATAGTAAATGCTTGTACCGTTAGCAAGTTGAATATAGAGGCAAAGGTACGAGATAAGGGGTTGAATTCAGATTCTGAAATAACAAAGGTACTAACAGATACATCAATGTTAGTGGATAATGTGAGAGATCATCTGAATGATATAATTTTTTTATTTAGACAAACCATAGAATCAACAAATGTAGAACTAGCAGAATTTAGCCTACGAAAAATGCTAAATGGTACTATTGCAGCAATCAGAGTAATTGATGAAGATGAAAAGATAGAGCTAAGGGAAAAAGGAAAT…
		Degraded HATpase_c	Degraded	GILLIAM_00168	mrp CDS	ATP-binding protein	117	reverse	mrp	152322	152438	ATGATATTAGAAAAAGAATTGAATTCAGAAATAGAAATGAAGATTACTAAATCTGCTCTAAATGCAGTTGCAGAATATAAAGGAATAAAACTTAGGTGCGATTATTTAACTACTTAA
		HATPase_c domain containing protein	Truncated	GILLIAM_00169	mrp CDS	ATP-binding protein	669	reverse	mrp	152461	153129	ATGAAAAACGACAAATATATAAAAAATATACAATTGCTGCTTCAATATTTAGTGAAAGGCGACTTTTCAAAGATTCCAAAGCAAATTGTAAGACTAAGGTTAAGTGTAATAGGTTTATTTAAACTAATTCAAAGAGAGTCAATTGATTACAAGATAATAAAGAACGCGATATATAGGCTTGTAAGGGAATACAAAGAATTATTCATATCGACAGCACACGAAGAAATTTATTTAAGAAGTCTGCTAGAAAAATCAATTTCTGATATAAGGGATAACGAATCAGATTGCATTGTTTATACGGATTATGACTATGAAAAAATTCGTATGATTGGATATGGAGATGAAATACAGCAAATACTAACTCAGCTGCTTGATAATGCAAATCGATTTGGAGAAAAA…
		HATPase_c domain containing protein	Truncated	GILLIAM_00170	histidine kinase CDS	histidine kinase	702	reverse		153144	153845	ATGGAAAATAACCATATAGATTTGATTCAATATATTAGGCATATAGTAAATAACTGCAATAAAACAAAGCGGAATATAGTAGAACTAGTAGGATATAAGCAAGATGCAATAGCAAAAATAACAGATACGTTAGGCTCACTTGATGAACTAATAAATCATCTAAATGATAAAATTTGTGTATTTAGAAAAGACATAGAATCAAAGAATGTAGAACTAGAAAATTTTAGCCTACAAACGTTTGTAAAGGATACTGTCGCTAGACTAAAAGCAATTGTTGAAGATGATAGAATAGATCTAAAAAGCAATTTTCAGGCTAATATAAAAGACAGTATTATTGGAGATAGTTTACGAATAAGAGCTGTACTAAGCCAGTTAGTTGGAAGTGCCATTATATATGGT…
		Degraded HATpase_c	Degraded	GILLIAM_00171	mrp CDS	ATP-binding protein	279	reverse	mrp	153910	154188	ATGTCTATTGGAAACGAAGGTCAACAGAAAAATAAAAGTATATTTAATAAAAATATACAGTCAAAACTGTTACTAAGACATCTAGCAGCTGGTGATAAAGAGCTTTTAAAACTTACACATCAAATTAAAACACTAAACTTAAATATAATAGATGTATTCAAACAGCTCAAAAGTGAGTCAGAAGATGTTAGAACAATTCAGTCCGAAATAATAGAAAATAAAAAATCAACATTAAGGGAAGCCATATGTCATATACCAATCAGCTTAGCTAACTGTTAG
			Full -length	GILLIAM_00172	DNA methyltransferase CDS	DNA methyltransferase	810	forward		154555	155364	GTGTCAGTAGCTGTTGCTAATAAGTCTAAACCTTTTCTTCATTGGATTGGTAGTAAACGAAGAATTGTTAATAAATTAATAGAACATCTTCCTCAAGGTCCACACTATAATTACTATGAACCATTCCTTGGTGGAGGTGCTTTATTTTTTCAAGTTAGGCATCTTTTTAAACAATGTTTTTTGTCTGACATCAATCTCGATTTAATTACTAGCTATAATGCTGTTAAAAATAATCCTAATGAGGTCAATAGATTACTAAGTTTATATCACAAACATCATTCGAAGGATTATTATTATAAAGTTAAAAACAAATATAGTAATAATCCGAATGAGATTACCGCAAAATTTATATATCTTAATAAATATTCTTTTAGGGGAATTTATAGAGTCTACAAAAAT…
		Ot_RAGE_membrane protein	NA	GILLIAM_00173	membrane protein CDS	membrane protein	504	reverse		155368	155871	ATGAATGTTTTGAAATCAATTTTACAACCGTGTTATGCTGTTATATTAGCATTCGTTGTATTATCTTCACCATCGATATGTACAGCGAATAATAATGTAAACTTCAATGCCTCTAAAGGTGGTATTGATACTTCGCAATTCTATATAAAATTTTCAACTGGTATTGCTACTAACTACGACACATTAGAAGCTGGAATTGGTTATAGATTAGATCGGCACAGAATGGATGTAAGATTAGGATTTATGTGTCATCACAACTGTAGAGATAACTTTGTTCAAGGAAATTATTATTACAATATAATTGAAGGTAACAAAGCATCAATTTTTGTTACAGGTGGCCTAGTATCAGCTTTCAATAGTGATAGCGGTACTGGTATAGACTTGGGAGTTGGTACAACA…
		Gilliam_Ank03_01	NA	GILLIAM_00174	ankyrin CDS	ankyrin	645	reverse		155919	156563	ATGATATTAAAATCTAAGACTAAGTATACCTTACATAGCGCTATTCAAGATGGTGATATTAAAAAAGTGAAGCAGCTTATTAATAAGGATATTACACTTGTCAATTCAAAATATAAAAACGGTACTACTGCTTTATCTGTGGCTTTGAAATATAAGAATCTACCTATTGCCGAGATTTTACTAAGCAATGGAGCTAACGTAAACGCACAAGATAATGATGGGCATACTGCTTTACATCTTGTTGTTGACACAATTCAAGTATATTATGAATTTTTCGAAAAATATCCTACCTATTGCAATGATCATATAGCATTACTGCTAAAATATAATGCTGATGTAAATATCGAGAATAATCAAGGTAATACACCTTTATCTGATGCTGTTGAATGCAGATGTGTA…
		SpoT-hydrolase	Complete	GILLIAM_00175	(p)pGpp hydrolase CDS	(p)pGpp hydrolase	576	reverse		156598	157173	ATGATAGATTTTTATAGTGAGAGCTTAATAAATAAGCTGTTCAGAACCAACATAAGATTTAACACCAACATTGATCTTGATAAAGTTGAAAGAGCAATAAAATATGCTAAAAAATATCATGGCCAGCAAAAGAGAGATACTGGAGAACTATACTACACACATCCATTAGAAGTAGCGTACATGGTATCAGACTACAGCTCTGAAACAGATACAATTATTACTGCAATACTACATGATACACTTGAAGACACAAAACTAACTAAAGAAAGAATAAGGTACGAATTTGGTGCTAATATTGCAGAACAAGTTTCAGACCTTACCAGAGTTAGGGATAATAAGAAAATCAGTGCTATGGAAATGATACAAATATTACGCAGCCAAAATAAAACAGAACTATTA…
			Full length	GILLIAM_00176	dnaB CDS	replicative DNA helicase	1449	reverse	dnaB	157406	158854	ATGGAAAAAGATCTTGCAAAGATTGCTCCAAGTAATATTCAGGCAGAGCAAATGATACTTGGGGCAATTCTGATTAACAATCGTGCGCTATATAACATTAACGAATTTTTACTGCCGGAACATTTTTATGAACCATTACATGGTAAAATATACAAGTCAATTAATCTCATTATTAGTAAAGGAATTAGTGCTACTGTAATTTCGCTCAAAAATATGCTAGGCAATGAACTCGCATTTGAGAAAATAGGTGGAGTAGATTATCTAGCTAAACTTACAACTTTAGCATTAAGTATAGTTAATGTTAATGAGTACGGCAAAATAGTATATGATCTTGCGCTGCGGCGTTATTTAATTGAAATTGGAGAAAAAATAGTAACAAATGCATATTCTTCTACTTTA…
		DnaA	Truncated	GILLIAM_00177	Uncharacterised protein CDS	Uncharacterised protein	1716	reverse		158863	160578	ATGGCGCAAAATTTGCGTAATTTTGCAAGCAATAATTGCAAAATTGCTAATAATAACAGTAGCAATAATGCAACTGTCTTTTATCGTTTTATTGGAAATTTTGTTCCAGCAGAATGGAAAGATCTGATTGGAGATAATGCTAAAGCTTTAAGCAAAACATCTAAACAGCTTTTATCATTGATGGTATATAGACTACAAATCTATTACAACAAAGATATAGATGAATTACAGGAAAGTTATTACTTTTTTGAAAAGGAGTTAAACCTTCGTTACCGCAGAGTTAGGCAATGCTTGGTTGAATTAAGAAATGCAGGTTTTATTAAAGTTGAAAATAGAACAATAATTAAAGGCAATCTCAAGTTACGTAATGTTCTTTGTGTAAAACTTCTAAAAAATTTT…
		Transposase_truncated	Truncated	GILLIAM_00178	IS630 family transposase CDS	IS630 family transposase	327	reverse		160734	161060	ATGGCAAGAAGATACAGTTATGATTTAAGAATGAAGATATTCAAAGCGGTAGATGATGGACTATCAATTGTTAAAGCATGTAAAATATTCAATATAAGTCGTAATACGATATATAGATGGAAACATCTTAAAAGGGAAACAGGAGATATTAAAGCAAAACCTTATGGCCCAGCCAAAGGTTATAATGCAAAAATAGATCTCAAAGAATTTGAGGAGTTAATTATCAATCATCATGATAAAACATCTAAAGAATTAAGTATTATACTAGGTAATAGATTACAAAGAACTAGAATAAATTATTATAGAAAACTACTAGGGTACATTTAA
		Transposase_degraded	Degraded	GILLIAM_00179	IS630 family transposase CDS	IS630 family transposase	180	reverse		161064	161243	ATGGCAAGAAGATACAGTTATGATTTAAGAATGAAGATATTCAAAGCGGTAGATGATGGACTATCAATTGTTAAAGCATATAAAATATTCAATATAAGTCGTAATACGATATATAGCACGAACGTAGGAAATAGGTACATAATATGCCAATATGAAAAGAGTATAAAAAAAAATAGATAA
				GILLIAM_00180	repeat-containing protein D CDS	repeat-containing protein D	2289	reverse		161285	163573	ATGCCATATGGTAACCAAGATAATTTATATACTTTCAACAAATACCTTGATAACAAAGATAACTTAGGAACAAAATCATTAGAAGCTCATTCGTGCTCTAAGGAATTTTTAAGTAAAATTTTTCAGAAAGGTTGGAAATCTATTTACTCAAATGAAAATTTGGATAAATTCATTTACAATCTAGAGTTAGATAAGTTAGAAAAACTGCTACAACCAGCTAGATTAATAGAACCTCACAATATCACATGTATGTTACCTAATACGTCTTACATGATCGATCTAGATGTATTAGCAGACATATTAAAGGTATTAATTTTAAATATTGATATATTACAAACCTTATACGACTTAAACATACCTTTTTCTTTTATTTCTGGTAAGTTCAGTCGTATGGGATCT…
		Transposase_FL	Full length	GILLIAM_00181	transposase CDS	transposase	927	reverse		164205	165131	ATGCATTTATCAAGATTTCTAGATCCAAAGAATGATGTAGCATTTAAAAAGATATTTGGATCAGAAAAAAACAAGGACATACTAATACATTTTCTGAACGATATATTGTTGTTTGAAGGGAATAAAGAAATAACAGAAGTAGAGTTTTTAGGAACGATATTAGATGCAGACATAGCATCCAAAAAAGAATCAATAGTAGATGTTTTATGTAAAGATAAAAACGGTGCGCAATATATAATAGAAATGCAAGTAGATCCTACACAAGGATTTGAAAAAAGAGCACAGTATTATGCCGCAAAAGCATATGGTAGGCAACCAAATAGAGGAAAAGAAGGAAAATACTCAGACCTAAAGGAAGTTATATTTATAGCTATAGCAGATTATAAATTGTTTCCAAAT…
		Hydrolase	Incomplete	GILLIAM_00182	hydrolase CDS	hydrolase	588	reverse		165252	165839	ATGTTGGCATTTTTAAATTGTGAACATATCAATAAACTACTTGATAAGCTGGACTTGATTAATCATAGTTTTGATAAACGCATTAATCTTGATAAAGTTGAAAAAGCTATATTTTATGTAAAAAAATATCATGGCAATCAAAAGCGAGATACAGGAGAACCTTATTATATGCATCCATTAGAAGTAGCGCACATGGTTGCAGACTACAGCTTTAAAACGGATATGATTATTACAGCAATACTACATGATACCATCGAAGACACAACACTAACTAAAGAAAAGATAGCAATCGAATTTAATGATAACATTGCCGAGCAAGTTCTAGCTCTTACAAGAAACAGAGGTGGTAAGAAAACCAGTTCCATGAAAATGATTCAAACATTAGTGAATCAAGATAAA…
		HATPase_c domain containing protein	Truncated	GILLIAM_00183	mrp CDS	ATP-binding protein	495	reverse	mrp	165881	166375	ATGAGTCATACTATAAAATCTGGAGATTTTGGTATTCAAGAAAAAGTAAATAGTACTATTATAGCGCTTAAGCCATTCACAGAAAATAAAGGAATAAATCTTAGCTGCAATTTTAAAAATGATATAAAAGATTTAATCATTGTAAATAGTACTCAAATACAGAAAGTACTAACACTATTAATTGGCAATGCTACTAATAGTAAATGCAGCGAAATTAGTGTTGAAGTTGATTTGCTGCCTTCTACAAATCAAAAGACAAATTATAGAATATTACAATTAATTGTTCGTAATAACGGAATTGGAATTTCAGCTGAAAAAGTGAAAAAGATAAATAATGAGCTCAGAAACTTACATATCAAAAGCTATGCAGTACTAGGATCTGAATTACTACTCGTTAAA…
		HATPase_c domain containing protein	Truncated	GILLIAM_00184	mrp CDS	ATP-binding protein	939	reverse	mrp	166394	167332	ATGAAAAATAAAAAAAAGAATATCAAGAAAACGAAAGACATTTCTCAAGATGTTTGGACAATCCATATACCGCCTATTCCAGCCAAGTTAGTATCTGCAGCTAAGGAAAGAAATATTTATCTTTGTACCGAAAATATGAATGCAGATAACTATATTAAAATGAAAATAAAGCTACAACAAGCGGAAGATTATCTAGAGGAAGCTGAATCAATGAAGCAATATTGTATAGATTTGATTCAAAAAATTAAATATATGTTTGATCTTGCTACTGCTAAAATCAGACATCTAGCAGATGATCTACTATGTGGGCAAAATGATTTCAAAGAAGAGGAATATAAAACTACTAGCTTAGCAAGAATAGTTAATTGTGTTGCTAACCTACAAGACTGCTGTAACAGT…
		HATPase_c domain containing protein	Truncated	GILLIAM_00185	mrp CDS	ATP-binding protein	588	reverse	mrp	167340	167927	ATGAAAAATAACAATAATGATCTGAATGATATAATTTTTTTATTTAGAAAAACCATAGAATCAACGAATGTAGAACTAGCAAAATTTAGCCTACGAAAAATGCTAAATGGTACTATTGCAGCAATCAGATTAATTGCTGAAGATGAAAATATAGAGCTAAGTGAAAAAATAGGAAATGACATATACGATATTATTACTGGAGATAGGTTTCGAATAAGAGCTGTACTCACTCAGTTAGTTGGAAGTGCTATTATGCATAGTACAAATAGCAAAGTTAGAGTTAGCATTGATTTTTTGCCTCCTCAAAATGAACAATCGAATTCAAAAGATAGAATATTGAAATTTGTAGTGCATAGCATAGGAGCTGGCATTTCAAAAAACAAATTACAAGAGATGAAC…
		HATPase_c domain containing protein	Truncated	GILLIAM_00186	histidine kinase CDS	histidine kinase	702	reverse		168056	168757	ATGGAAAATAACCATATAGATTTGATTCAATATATTAGGCATACAGTAAATAACCATAATAAAACAAAGCGGAATATAGTAGAACTAATAGGAGATAAGCAAGATGCAGTAGCAAAAATAACAGATACGTTAGGCTTAATTGATAAACTAATAGATCATCTAAATGATAAAATTTGTGTATTTAGAAAAAACATAGAATCAAAGAATGTAGAACTAGAAAATTTTAGCCTACAAACCTTTGTAACGGATGCTGTTGCTAGACTAAAAGCAATTGCTGAAGATGATAGAATAGATCTAAAAAGCAATTTTCAGGCTAATATAAAAGACAGTATTATTGGAGATAGTTTTCGAATAAGAGCTGTACTAAGCCAGTTAGTAGGAAGTGCTATTATACATGGC…
		HATPase_c domain containing protein	Truncated	GILLIAM_00187	mrp CDS	ATP-binding protein	810	reverse	mrp	168822	169631	ATGTCTATTGGAAACGAAGGTCAACAGAAAAATAAAAGTATATTTAATAAAAATATACAGTCAAAACTGTTACTAAAACATCTAGCAGCTGGTGATAAAGAGCTTTTAAAACTTACACATCAACTTAAAACACTAAACTTAAATATAATAGATGTATTCAAACAGCTCAAAAGTGAGTCAGAAGATGTTAGAACACTTCAGTCCGAAATAACAGAAAATAAAAAATCTACATTAATCAAGCCATTCAACTGTTATAGCGAAGTATTAATGTATATTAAGACCGCATATAAACTGTTGACAGGAAGAACTGAATCATTTGTAGAAGCAAAGAAAGAAGAACTTTATTTAGAAGGAATATTAAACAATGTTATTAAAAATTATAATGAATCGAAATCAAAG…
			Full -length	GILLIAM_00188	DNA methyltransferase CDS	DNA methyltransferase	810	forward		169999	170808	GTGTCAGTAGCTGTTGCTAATAAGTCTAAGCCTTTTCTTCATTGGATTGGTAGTAAACGAAGAATTGTTAATAAATTAATAGAACATCTTCCTCAAGGTCCACACTATAATTACTATGAACCATTTCTTGGTGGAGGGGCTTTATTTTTTCAAGTTAGGCATCTTTTTAAACAATGTTTTTTGTCTGACATCAATCTTGATTTAATTACTAGCTATAACGCTGTTAAAAATAATCCTAATGAGGTCAATAGATTACTGAGTTTATATCACAAACATCATTCGAAGGATTATTATTATAAAGTTAAAAACAAATATAGTAATAATCCGAATGAGATTACCGCAAAATTTATATATCTTAATAAATATTCTTTTAGGGGAATTTATAGAGTCTACAAAAAT…
		Ot_RAGE_membrane protein	NA	GILLIAM_00189	membrane protein CDS	membrane protein	408	reverse		170912	171319	ATGAATGTTTTGAAATCACTTTTACAACCGTGTTATGCAGTTATGTTAGCATTCGTTGTATTATCTTCACCATCGATATGTACAGCGAATAATAATGTAAACTTCAATGCCTCTAAAGGTGGTATTGATACTTCGCAATTCTATATAAAATTTTCAACTGGTATTGTTACTAACTACGATACATTAGAAGCTGGAATTGGTTATAGATTAAATCGGCACAGAATGGATGTAAGATTAGGATTTATGTGTCATCACAACTGTAGAGATAACTTTATTCAAGGAAATTATTATTACAATATAATTGAAGGTAACAAAGCATCAATTTTTGTTACAGGTGGCCTAGTATCAGCTTTCAATGGTGATAGCGATACTGGTATAGACTTAGGAGTTGGAACAGCA…
		Gilliam_Ank03_02	NA	GILLIAM_00190	ankyrin CDS	ankyrin	645	reverse		171366	172010	ATGATATTCAAATCTAAGGCTAAATATTCCTTATGTAGCGCTATTCAAGATGGTGATATTAAAAAAGTACAGCAGCTTATTAATAATGATAGTACACTTGTCAATTCAAAATATAAAGACGGTACTACTGCTTTATCTGTGGCTTTGAAATATAAGAATCTACCTATTGCCGAGATTTTACTAAGCAATGGAGCTAACGTAAACGCACAAGATAATGATGGGCACACTGCTTTACATCTTGTTGTTGACACAATTCAAGTATATTATGAATTTTTCGAAAAATATCCTGTCTATTGCAATGATCATATAGCATTACTGCTAAAATATAATGCTGATGTAAATATTGAGAATAATCAAGGTAATACACCTTTATCTGATGCTGTTGAATGCAGATGTATA…
		SpoT-hydrolase	Complete	GILLIAM_00191	(p)pGpp hydrolase CDS	(p)pGpp hydrolase	576	reverse		172048	172623	ATGATAGATTCTTATAGTGAAAGCTTAATAAATAAGCTGTTTGAAACCAACGTAAGATTTAACACCAAAATTGATCTTGATAAAGTTGAAAGAGCAATAAAATATGCTAAAAAATATCATGGCCAGCAAAAGAGAGATACTGGAGAACTTTACTACACACATCCATTGAAAGTAGCGTACATGGTATCAGACTACAGCTTTGAAACAGATACAATTATTACTGCAATACTACATGATACACTTGAAGACACAAAACTAACTAAAGAAAGAATAAGGTACGAATTTGGTGCTAATATTGCAGAACAGGTTTCAGACCTTACCAGAGTTAGGGATAATAAGAAAATCAGTGCTATGGAAATGATACAAATATTACGCAGCCAAAATAAAACAGAACTATTA…
			Full length	GILLIAM_00192	dnaB CDS	replicative DNA helicase	1449	reverse	dnaB	172857	174305	ATGGAAAAAGATCTTGCAAAGATTGCTCCAAGTAATATTCAGGCAGAGCAAATGATACTTGGGGCAATTCTGATTAACAATCGTACGCTATATAACATTAACGAATTTTTACTGCCGGAACATTTTTATGAACCATTACATGGCAAAATATACAAGTCAATTAATCTCATTATTAGTAAAGGAATTAGTGCTACTGTAATTTCGCTCAAAAATATGCTAGGCAATGAACCCTCATTTGAGGAAATAGGTAGAGTGGATTATCTAGCTAAACTTACAACTTTAGCATTAAGTATAGTTAATGCTAATGAGTATGGCAAAATAGTATATGACCTTGCGCTGCGGCGTTATTTAATTGAAATTGCAGAAAAAATAGCAACGAATGCATATTCTTCTACTTTA…
		DnaA	Truncated	GILLIAM_00193	Uncharacterised protein CDS	Uncharacterised protein	1356	reverse		174314	175669	TTGCGTAATGTTCCATGTATAAAACTTCTAAAAAATTTTCAGCGTTTCACTGAAAAAGAAACAAAAGGAGAAAAAATTATTGATCTAACCCAAAAAATTTTTCGCTCCAACCTGAAAGAAATTTCAGGTGAACCTGAAAAAAGTTTCAGGTACATATATAGATATAATAATAATAAAAAAAATAATAATAGATCTAGATCTACTGAAGATAAGTTAATAGAGAATGATCAAAATAAAAATGAAGATCAACAGCAAAATTTGAAGTTTAAATATACGGAATCTGATGATTTTATAGAAATTGAGTTAGTAGGAAATGAAAAAGAAGATCAACATCAACAACAGAATTTGAATTTCTATGAGCTTAGTGATTTTAGCAATAAAAAGCCATCAAACAAGGAT…
				GILLIAM_00194	Uncharacterised protein CDS	Uncharacterised protein	126	reverse		175903	176028	ATGCGCCCTGTAGTATTCGATTTTTTAACTAATAGTTGTAATATTATTAAAAAAATAGTAACAATAATGACACAATATTTTATAACTTTATTGGAAATATCATTCCACCAGAATGGAGAAAGCTAA
		Transposase_degraded	Degraded	GILLIAM_00195	transposase CDS	transposase	123	forward		176236	176358	ATGTCAGTTAAAATTACCAAAGGCAATAAAAGCCACCTATCTATAGCTTCAGTTATTTCTAAAGTCTTATCTGGTAAATTGTTTGGTGATAAAGCTTACATATCTAAATTATTACTTCATTAA
				GILLIAM_00196	electron transporter CDS	electron transporter	651	forward		177895	178545	ATGAATATTACAAGTAACAAGTGCTTTTTTAAGCTATTAGCTATTCTGTCTATAATTATAGGAATGTTATCTCTATACTTCATATTTATTTTATGGCCTCAATCTAAAAAAAAAGTAGCTAATACAGATAATATTAGCTATTCTATGGTCACAAGCAGCGAAATTTTACTTGGCGGAGATTTTACTTTAATTGATACTAATAACCGAGAATTTTACAGTAAATCTTTAAGAGGTAAACCTTATCTTATCTATTTTGGCTTTACTTTTTGTCCTGATGTATGTCCAGCTACATTAGAAAAATTATCAAAAGTTATTAAAGTCTTAGATATGTATCATATAGATATCTCTACAATTTTTGTTACAGTTGATCCTAAACGAGATAATGCTAGTACTTTAAAG…
RAGE_OT_Gilliam_08	Incomplete RAGE		Truncated	GILLIAM_00197	integrase CDS	integrase	291	forward		178997	179287	ATGGAATCAATATCATTAACATTAAAGTTAACAGATAAGTTACTAAGAAAAATAAAAATTCCGACTGAAAGAACATCAACTATCCAGGATAAAATTAAACCAGGACTTAAATTAAGAATATCACCGACAGGAAGAAAAACATGGTCTTTTGAAAAAAAATTTAGAAAAGAAGGGATAAAAATGACGATAAGGGTATTTCCAGATTTATCTATTAAAGAAGCTAGAAAAATAGCAAGAGAATTAAAGAGATTAATGACGAACGGAATAGATTCAAGAGAAGTAAAATGTTAA
		Transposase_truncated	Truncated	GILLIAM_00198	IS630 family transposase CDS	IS630 family transposase	375	forward		179422	179796	ATGGCAAGAAGATACAGTTATGATTTAAGAATGAAGATATTCAAAGCGGTAGATGATGGACTATCAATTGTTAAAGCATGTAAAATATTCAATATAAGTCGTAATACGATATATAGATGGAAACATCTTAAAAGGGAAACAGGAGATATTAAAGCAAAACCTTATGGCCCAGCCAAAGGTTATAATGCAAAAATAGATCTCAAAGAATTTGAGGAGTTAATTATCAATCATCATGATAAAACATCTAAAGAATTAAGTATTATACTAGGTAATAGATTACAAAGAACTAGAATAAATTATTATAGAAAACTACTAGGATACACTTATAAAAAAAACTCATTTTCATTCCAAAAGGGATACTGTGTTAAGGAATGA
		Transposase_truncated	Truncated	GILLIAM_00199	IS630 family transposase CDS	IS630 family transposase	339	forward		179951	180289	ATGATAGCAGGGCTTTGTAATAATCAAATTATAGCACCAGTAATATTTGAAGGAAATTGTAATAAAGCAATATTTACAACTTATCTAGAAACTATATTAATCAAAGAATTGCGCCCTGGACAAATAGTAATTATGGATAATATCAACTTTCATAAGCAAACTATAATTAAAGTATTAATAGAATCGGTTGGCTGCAGTATTCTATTCTTACCTACATATAGTCCAGATTTAAATCCTATAGAACATTATTGGTTTAAGATTAAGAACGAAATAAGAAAAGTTACTGCTCAATTCAAAGATATTAGCATTGCTGTAGAACACTTAATGAAGTTTATCTGA
			Degraded	GILLIAM_00200	integrase CDS	integrase	336	forward		180453	180788	ATGAGTGATATTGAACCAATATTCAATGATATCAGCAAAGAGGGAAAATATGCCACAGCAAATCTATTGGTAGCAACCTTACGCACTATATTTAATAAAGCAATAAAATGGGGATTAATAGAAAATAATCCTACTCTAGGGATAGAGAAGCATAAAATGCAAGCAAGAGAGAGACGTCTAAGTTACGATGAAATGAGTAGACTTTTACCCGTATTATGCGGAAAAGCAACTCCATTGATAAGAGATTTTGCATTACTAGCGTTATATACTGCAGCTAGAAAAAGTAATGTGTTAGAGATGGAATGGGACAATATAGATTTTGAAAGAAAAATATAG
			Truncated	GILLIAM_00201	integrase CDS	integrase	261	forward		180846	181106	ATGGAAATATTGCAAGCAAGGAAATTCACATCTGAAAGTAAATGGGAACTACCAAGTGCTACTAGGGCAAGCGGACACTTAGAGCGGCCAAATAAGTCATGGCATAGGGTTTGTAAAAAGGCTGGCATAAAAAATTTAATGATACACGATCTAAGAAGGACGTTGGCAAGTTGTATGTCAGATGCAGGTGCAAGTCATAGGACAATTAGTATAGCATTGAATCATATGAATACAAACTCAACAATTCATTATAATATATAG
		Transposase_truncated	Truncated	GILLIAM_00202	IS630 family transposase CDS	IS630 family transposase	507	reverse		181131	181637	GTGTTAAGGAATGAATTGATAGAGAAGATAAAGCAAATTTCTAAAGAAAATCTAGTATTTATTGATGAGTCAGGAATAGAGGATAATGCTTGTAGAGAATATGGATGGAGTATAAAAGGTACTAGATGTTATGGCAATAAAGCTTATCAACATAAATCCAGGGTCAGTATGATAGCAGGGCTTTGTAATAATCAAATTATAGCACCAGTAATATTTGAAGGAAATTGTAATAAAGCAATATTTACAACTTATGTAGAAACTATATTAATCAAAGAATTGCTCCCTGGACAAATAGTAATTATGGATAATATCAACTTTCATAAGAATAATACAATTAAAGTATTAATAGAATCGGTTGGCTGCAGTATTCTATTCTTACCTACATATAGTCCAGATTTA…
		Transposase_truncated	Truncated	GILLIAM_00203	IS630 family transposase CDS	IS630 family transposase	375	reverse		181624	181998	ATGGCAAGAAGATACAGTTATGATTTAAGAATGAAGATATTCAAAGCGGTAGATGATGGACTATCAATTGTTAAAGCATGTAAAATATTCAATATAAGTCGTAATACGATATATAGATGGAAACATCTTAAAAGGGAAACAGGAGATATTAAAGCAAAACCTTATGGCCCAGCCAAAGGTTATAATGCAAAAATAGATCTCAAAGAATTTGAGGAGTTAATTATCAATCATCATGATAAAACATCTAAAGAATTAAGTATTATACTAGGTAATAGATTACAAAGAACTAGAATAAATTATTATAGAAAACTACTAGGATACACTTATAAAAAAAACTCATTTTCATTCCAAAAGGGATACTGTGTTAAGGAATGA
		TraL	Full length	GILLIAM_00204	Uncharacterised protein CDS	Uncharacterised protein	303	forward		182322	182624	GTGATTATGCAAAATCAAAAATTATGTTGGGCATTATCGAGGCCGTTGAAGTATATGGGTTTGAGCATTGATGAATGGGGAGTAGTGCTAGCTGGAGTAGCTCCAGGAATTGTACTACTAAACAGCAGGCATGCTAAATTAGGCCTAGCCTTTATGGTTGGAGGAATTGCTCTATGTTATTGCTTTAAGAAATTTAAGAAGGTATCGGAGAATTTTTTGCTAAAAAGTTTTTTAGTAGCTAAAGGTTTATTGCCAGCTCCATTAGGATATTCAAGACTGCTGGGCAAAAAAGTTGGCAAATAA
		TraE pseudo	Truncated	GILLIAM_00205	traE CDS	conjugal transfer protein TraE	420	forward	traE	182624	183043	ATGAATCATCTCTTTAAGCAAAATGCTATACAAGAGCTGGTTAAATATAATAAATGCTTACTTTCAGTAACTATATTGATAGCTGCAGCTAATATAATTGCGATAATGGCTGCAATTACCAAAGAAGAAAAGTGGTTGTTAATTCCAGAAATGGAGCCTGATCGTAAAATGATGGTTTCATCAAAAAATTACCATGAAACCTATTTAAAGGAATGGGCAATTTATGTGATGAAACTCTTATTTGCTACTTCTCCAAATGAGGTAGAAAGACAAATAGCTAACATGAATGTGGTATTCAGTAATACTGAATCTTTAAATAAATTTTTTCAGAATCATTTGCAATTTGTTAAAGGCTCAAATGTATCTTCAGTCTTTTTTCCGAAGAATGTTGAAGTGATA…
		TraE pseudo	Truncated	GILLIAM_00206	conjugative transfer protein CDS	conjugative transfer protein	153	forward		183024	183176	ATGAATGGAGTATTAATTAGTGGAACGCTTCGTTATTGGTTTAGCGATAGTAAACATATAGCTGTCGATAAGACTTACCTTTTGACTTACAAGCGAACTCCTAATTACCTTTTGTTATTGACTGGTGTTAAAGAGAATGGAATAAAAAAATGA
		TraK-1	Full length	GILLIAM_00207	Uncharacterised protein CDS	Uncharacterised protein	492	forward		183173	183664	ATGAGTATTAGAGTAATGAGTATTAGAGTTTTGAGATTTATGATAGGGTTTATTGCTTTGGTAAACGTTAATAATATATATGCAGTAGAATATGAGTTAGAAGCTGACAATTTACTTAAGCTTGAGATTTCTGATAGTGGGCCAACAAGAATTAATCTTAAAGATGAAAAAATTAATGATATTTTTATGTATCCTCAAAATGCAGCTGAAGTTGTAGTTCATGAGTCTGGATTTTTGTTTATTGCTCCACGAGAAGAAGGAAACAAGGTTTATTTAACTGTAATAGGAGAATACAAAACAATTCAAGATTTAATGTTAATTTTTACTCCAAAAACTCCAAACCCTGTAATGCTTGTTAATGCTGCTACAAAAATAGAGGAAAAGGATAATTCAAAACAA…
		TraK-2	Full length	GILLIAM_00208	Uncharacterised protein CDS	Uncharacterised protein	327	forward		183809	184135	ATGTTCATATATCAAAAATCTCGACTAAATATGCTAAAACCTACATTTGGAATACAGTGGAATAATGTAGTTGTAGGACTGTTAATTATAATTACTGCTTGTGTTTTTTCTTTTGAGCCAGCATTAGCTGATACTCTTGAAGGACAGCTTAATAAAATAGACGGACTTTTTAGTGGAAAACTAAAAACAATAGGTATATCAAGTGCAACTATTCTATCATCGATTTGGGCTGTAGCAAGAGGGAATATAAAGCTTGCAGGAGTCATGGTAGCAATTGGTGTTATTTTAGGCTTTTACCTAGTGAATTGCCAGTGGTATGAAAATTAA
		TraB	Full-length	GILLIAM_00209	TrbL/VirB6|trbG/virB9 CDS	conjugal transfer protein	1326	forward	TrbL/VirB6|trbG/virB9	184178	185503	GTGGAACAGGACAATTCAGACAATAATAATACAAAAGAAGAAGATTTAGAGCTAAATGATAAACCAAAGGCTGAATCTGTTAGGCATAATAGCAAGTTATCAGAATTAACAAATATCATTCGTAGAAAGCCAGTAATTGCCTTAACTTTTATAAGCATCACAATAATGGTTGTTTCATATTTTTTATCTGAAAGTGGTAAAACGAAAGAATCTATAATTTTTATTGAAAATCGTGAATCAAGAGAAGCGATTTCTGGAATAGAACAAGCTGTAGATTTGAGAGCAAAATGGACAGAAGAAATACTTAATGAAGTCAAAACATTAAAAGATAGATTTGACAGTGTAATAGACAGCAGATATTTAGAAATTACAGCCCAAATTAATAATTTTAACCAAAAA…
		TraV	Full length	GILLIAM_00210	Uncharacterised protein CDS	Uncharacterised protein	330	forward		185503	185832	ATGAAGTTTTTATTATTGCTATTGGGCTGTATGAGCTTAACCAGCTTCTTTTACAGAAGTACTTTTGATTGTAAAATTCCTAAAGGGCTAAAATGTAAGTCTTTATACGAAATAAAGAATATGGTTGCTCAAGGCGTTTTTGATATTGATAATCTTGAGAAAGATGAAACATCAAAAATTAAATCAAAAAGACGTTGTATTCTATGCTACAGGCAAGCTAAAGCTATTCAAAGCGTAGCTGTTGTTAATAAGTCGCCGAAAAAACCCAAAAAATATCTTATTAATTTATTTAAATCAAAACAGAGTCAAGGTGAACGCAAGCATACATAA
		TraC pseudo	Truncated	GILLIAM_00211	traC CDS	conjugal transfer protein TraC	1029	forward	traC	185813	186841	GTGAACGCAAGCATACATAAGGATTTTGATCGAGAAAGATTTTCTAAACATTTTGTCTATGAATCGTATGATGAGGAGACTCAGCTATTCTTTAATCGTGCTTCAATAGGTTTTGTATTGCTTGCATGGCCATTGGTTGGAGCAAGTGTTTCAGCTCAAAATGAAATTGCTGAATTTCTGAAAAGCGATGAAAATTTACCTGCTGAAAGTAGCCTGCAAGTATTGATGATTGGTAGTAATAATATAGAGAATTTTTTAAGCAACTGGCAGTCATATCGTAAAGGAGAGATATTTATTGAGTTAGCAAATAAAAGAACAGAATTTTTACGTGATCAAGCTCAAAAAGTAGGTTCTATAAAGAAGGATGTAGTATTGTTAATTTCAGTTACTATACCTAAT…
				GILLIAM_00212	Uncharacterised protein CDS	Uncharacterised protein	234	reverse		186791	187024	ATGCTATATATGAGGGAGAGTAGCGCAAGTGTCAAAGCCTTCTGCAACATCGGTTGTTGCAAATCGCTTGTTCCATACTGTGGAGCAGCCATAGTTGCTAAAATGGATGGAAAGTTAGATAAAAAGTCAGATCTAGCCTCTATAGACTTTGCACTATCATTCTCTGGTACTTCGGAAAATGGATTAATAGATACAGGATTTTTTCATGTCAAATTCTATGTAGCTACCGCCTAG
		Gilliam_Ank76	NA	GILLIAM_00213	ankyrin repeat-containing protein CDS	ankyrin repeat-containing protein	1224	reverse		187002	188225	ATGCATACTCTTTTACATGATGCTGCTCAACAAGGTAATTTAGAAGCTGTAAAACGCTTGTTAGATAAAGAAAAAATAAGTGTTGATTGCCAAAATAATAGTGGTAATACTCCTTTACATCTAGCGGTTCGTAACTACCATACTGATGTTATAGAGGCTCTATTAGCTCATGGCGCTAATGTTAATTTACAAGATAGGCATTATAATACTGCTTTACATTATGCTATCAGAACAAGGGATTTAACAATTGTAACCATTCTATTAAATAATGGAGCTAACCCCAATATACAAGATAACTCCCTTAATACTCCTCTTCATTATGCTGCTCTTAAGTGTAACATAGATATTGTAAAACTTCTATTAAATAGTGGATCTGATCCTAATATACAAGATAAATGG…
		TraU pseudo	Truncated	GILLIAM_00214	TrbL/VirB6|trbG/virB9 CDS	conjugal transfer protein	684	forward	TrbL/VirB6|trbG/virB9	188455	189138	ATGTGTATGGTAAGTCTTGGAGGTTTGTCATTTGGAAGCGCTACTCAAAAAGGCATGAAAGATGAGGCTGAAGGAAGTGCTTTTTATCACATTCATTGGTATGTCTACTCAATGATTTATTGGTTAGAGATTTTGCTGGATTTTATTTGTCTGGAAATGGCTGCAGTCGATATAGCATATCTAACAGAGTTTGATCCATTATGGAGTGATGACGCTAAATCTGCGATTTTAAATCCAGAAACGTTGTTGTTTCAAAATGTAGCTGCTTATCAAGCATGTATAGCTGATTGCATGAGTTGTAGCGCTGGTTTATTAGCAAGTGATTATGCTTTTTGGTGTGCTGGATGTCAAGGAATGCTTTACCCTTTTACTGGAACAGCAGCAGCGCATAATGGTGGA…
		TrbC	Full-length	GILLIAM_00215	trbC CDS	type-F conjugative transfer system pilin assembly protein TrbC	384	forward	trbC	189161	189544	ATGGTTATACGAGTAATGATGTTGATGGTTTTATTATTTGTTAATAATGCTAATGCTTTTTTTTTGGGCCAGCAAAAAACTTTTATTTTTGTCTCATTTTCAATGAGTGATGAGGCTTTAAAAAGCTATTTTGCTGATTCTCAAAAGGCTGGAGCTCGATTAGTTATGCGTGGGTTAATTAATAACTCATTTACACAAACAAAGAATAAAACTATGGAGCTTGGTATTAGCTTCGATATAGATCCTAGCTTGTTTGAACAATATAAAATTGATGTTGTACCAGTGATAGTAATAGATGATAAAAAAAGAGGATTAACAAAGAAATTAACTGGCCACATTCCTTTAGCAACTGCATTAGAAATTATGGAGAACAATACTCCATGA
		TraN pseudo	Truncated	GILLIAM_00216	traN CDS	conjugal transfer protein TraN	324	forward	traN	189541	189864	ATGAGATTGTCTATATTAACTTTGATAGTACTCAATATTAGCTGTTGTTTAGCTTCAATGCAGAATGACTATAATGAAGCTAGAAACTATAATGTAAATCTTGGAAATTCTTCAAATACACAAGAATTATTTCATCAAGGTAGTAATGTCAATTATCCTAATAATGATGAGGATTTAACCTATCATGGCCGTAATCAGCTTGGTACAGAAAGTGAAACAATGTTATTTCAAGCTGAAAACAGTAAAAACAATGCCTTAACTCAACACAATATCAACGATCAAAAGTTCTTCAAGAATTCCGATATTAGGTATTTGCTTAGCTAG
		TraN pseudo	Truncated	GILLIAM_00217	traN CDS	conjugal transfer protein TraN	198	forward	traN	189938	190135	ATGAACTTTGGAACACCTGAATGTCCAAAGTGTAGAGGCCTTACTGTTGAAGAATTACAAAAAGTTGATTTTACTAAAATCAATATGGATGAACTATTTGGTGATATACTCACTAAAGCTCAAAACAGCATGAACAAAGACATTATTGCAGGAATCAAAGATAAAGTTCATCGTATGCAACAAAGTCAGTCTAAATGA
		TraF pseudo	Truncated	GILLIAM_00218	TrbL/VirB6|trbG/virB9 CDS	conjugal transfer protein	690	forward	TrbL/VirB6|trbG/virB9	190147	190836	ATGTTTATGATATTAACTAGTCATTTATCCACTGTTGATGCTTCGTCAACAGGGTTTTTATGGTACAATGATAAACATGGTCATGAGCTGAATAAATCTGCTTCTAATTCTGAGCTGATATTGGCTGTCCATGACCATAGAATCGAGGACTTAAAGGAGCAATTTAATCGAGCTCAGCGTATAGCGCTTGATAATCCAACGCTCGAAAATGTGATTACAGCTCAAAGATTGCAGAAGCAAATCATGGAGAAGGCTCATAAGTTTGCTACTATGTGGCAACTAGCTACTTTACTTGATTATCAACTGATTAATGCTAATGAGCCAGCTAATAGCTTACATAGAAAGCTGTATCAAGAAAAATCAGAGCAGAAAAACGACTTAAAACTTAAAAACATTGCT…
		TraH pseudo	Truncated	GILLIAM_00219	traH CDS	conjugal transfer protein TraH	186	forward	traH	190833	191018	ATGAGCATCAGAATCAGAGTTTATGTTATTGCAGCATTATTTTTGCTACAAGCTCCAGTATCACTAGCTTGGAATATCGAAAACGTATTTCAAGGAATGAGTGTTAATGTTACTAGATCTGGATCATATCAGAATCAAGCGGCTGGATATTATGCAGCTGGCGGATTATCTGCCAGAACAAGCTAA
		Transposase_degraded	Degraded	GILLIAM_00220	IS5 family transposase ISOt6 CDS	IS5 family transposase ISOt6	162	reverse		191718	191879	ATGGTGGATATTTTGAGGAAAGCTGATGGTCTTAAGAAATCAAAAAGTGGGCGTAAAAATAAGCTTAATTTGGAGGAACAGCTGCTGATGGACTTAGAATACCTTAGAGAATACCGTACTTATTTCCATATAGGTCAGAACTATGGGATTAGTGAAAGTTGA
	IR43			GILLIAM_00221	histidine phosphotransferase CDS	histidine phosphotransferase	678	forward		192081	192758	ATGAATAATATTAAATTAGCCCAATTTATTAGCGTAAAAATTTTTCACGATTTTGCTGGTGGATTAGGAGCTATATCAAATGGAATAAAGTACTGTATAGATAATCAACACCAGCTTAATAACAAATTATATGGTTTAGCATTTGATACAATTAAAATAGGTAGCACAAACTTGCTTGTTAAGCTACAACTGTATCGTCAAATGTATGGTTCGGCTAGCAAATCATATGGTGACAATAAATTATATCATGAAGCAAATTTTGATGAAATTAGAGCAGTACTGGATGATTACTTTAAAGCTTTGATTAATACTAAGATAAATTTAGTTTTTAAAGATGAATTTTTTCATGTTAAAGATACTAATATTGATATTAGTACTGGTAAATTACTAATGTGTTTA…
				GILLIAM_00222	fumC CDS	class II fumarate hydratase	1401	forward	fumC	192822	194222	ATGAAAATAAATAAAGTTAGAACTGAAAATGATTTACTAGGTAATATAGAAGTCGAAGAGCAATATTATTGGGGAGCTCAAACACAGCGTTCAATATTAAATTTTAAAATTGGGCATGAAAAAATGCCTCTTAGGTTAATATATGCCCTTGCATTACAAAAACAATGCTCAGCAGAAGTAAATAAAGAGCTTGGATTACTTCAGCCTAGAATAGCAGATGCTATTATTAATGCTGCTAAAGAGATAAGTCAAGGAAAGTATGACGATAATTTTCCATTATCAGTATGGCAAACTGGCTCAGGTACTCAGACTAATATGAATATAAATGAAGTAATTGCTAATATTGCTAATGAACAGCTAGGTAGCAGTAAGGGAGCAAAAGATCCAGTACATCCAAAT…
				GILLIAM_00223	MFS transporter CDS	MFS transporter	1479	reverse		194388	195866	ATGAATAAATCAATCAGTGTATTAAATACAACAACCACAGTTAGAAAATTTCCACAATTTTTGTTGTTATTATTCTTTGTTGAGATGTGGGAACGCTTTAGTTATTATGGAATGAGGGCGCTTTTAGTGCTTTTTTTAACTTCTCAGTTAGGCTTTACTGATATAAAAGCTTATACTACATACTCTTTATTCGCTGTAATAGGTTATGCTGGACCAGTGATTGGAGGGCTTTTAGCTGATAAATTAATGGGATTCCGCAACATGGTACTAATAGGAGGAATTGTTATAGTAGCTGGACATATGAGCATACTCCTAGTAGGATTTAACTCAGACCTAATATATTTTAGCCTATCTTTAATAGCTGTAGGTACTGGAATGTTTAAAGGTAATATCGTAAAC…
				GILLIAM_00225	peroxiredoxin CDS	peroxiredoxin	369	reverse		198828	199196	ATGAAGAATTTAACAATTAATAATGATGCAGCAGACTTTAATATAATCACTACTAGTAATTCAATTATAAATCTAGGTCATTACGAAGGTAAAAATTTAGTACTGTACTTTTATCCTAAAGATAATACTCCTGGGTGTACAATTGAAACACAGAAATTTAATGAAGCTACTTCTGAATTCAATAAATTAAACAGGATAATTCTTGGTGTACCGAAAGATAATATTGCTTTACATCAAAAATTTCAAGATAAGCTCTGTTTAAAATTTGAGTTAGGATATGATGAAACTGGGAAGATATTTATGTTAGAGGAATTGCTCTATGTTATTGTTTTAAGAAATTTAAGAAGGTATCGGAGAATTTTTTGCTAA
RAGE_OT_Gilliam_09				GILLIAM_00226	Uncharacterised protein CDS	Uncharacterised protein	432	reverse		199285	199716	ATGCTGTGTACAGTCATTGTTTCCCTCTTACATTCTTACTTTTCTGCTAACCCTTCGCTCCACCCACATTACTGGATTTCATCACTACTATGGCTAACTCAGCCATCCTTACACCATCTCCAAAGCCTTATGTTTCACCACTTGTACTTTGAATACTTACTTAATTACGTAAGAGTTATAAGGACTTCTCAAGTTGTGTCATTAATCTTTACAAACTCGCTGACGCCTAGGACCCCGGTGGTTGAAAATTTTTGGATTTTCACTAATTTGACCTCCAATCTTCTTTTGCCTACTATGTGGTATAACATATCAGCTTCAACTACATCTTACTTTCATGGCTATCAGGTTCACCATTTGGTTTCTGCTCGAATGTTTCACTGTCTACGCTTTACTACTGTT…
				GILLIAM_00227	Uncharacterised protein CDS	Uncharacterised protein	126	forward		200001	200126	ATGCGCCCTGTAGTATTCGATTTTTTAACTAATAGTTGTAATATTATTAAAAAAATAGTAACAATAATGACACAATATTTTATAACTTTATTGGAAATATCATTCCACCAGAATGGAGAAAGCTAA
				GILLIAM_00228	Uncharacterised protein CDS	Uncharacterised protein	126	forward		200342	200467	ATGAAAGACAATGTTAAGTTACGTAATGTCCCTTGCATAAAAATTTTGAAAAATTTTCAGCACTATAGTGAAAAAGGAAAAGAAGAAAATATAGCCTTACCAGAAAAAAATTTCGTCCCAACCTGA
				GILLIAM_00229	Uncharacterised protein CDS	Uncharacterised protein	297	forward		200860	201156	ATGGCAAAAGCGTTAGCGAATGAATTACGAAATACTGATCATGCAAATAGTAGCAACTGTAGATTTGATAACGTAGAAAAATCTAATAAGGAAAAATATCTTGCTCAAATTGAAACAGGGACAAATCTTAGTAAGGAAAGTCAGTTGAAGCATAAAATTGCTGGTTCTTTTGAAGCAGATATGGCTTATCAAATTTTGACTTCTTGTAGTTTTGGGCCAGCGGTTCGAACTAGGTTTTTTGTTAAGTTGCTTAAAAATATCACACTAACAGAATGTGATGAATCAAAGATATTATAA
	Incomplete RAGE			GILLIAM_00230	Uncharacterised protein CDS	Uncharacterised protein	276	forward		201262	201537	TTGAATCTCAGTAAACAACTGAGCTCCAGCTCAACTTGGTACAAAGTACGAGAATCTTTGATTAAAAGTGATGGTCAAGCTATCGATAAATCATGGTTTAGCAAATTAGAAGTTATAAATGAAGATAGTGTTAACAAAAAAATATTCATCAAAACAAAAACAGAATTTGAAGATAGTTACATCAGAGAGAACTATCTGAAAGATCTTGAGTCCTCTTTTAAAGCTCAAGGATTTTCTTTTGAGTTAGTTAAGTTTAGTAATTTTAATAAAATTTAA
			Truncated	GILLIAM_00231	dnaB CDS	replicative DNA helicase	195	forward	dnaB	201593	201787	ATGGGTAAAACTGCTTTAGGAGTTAACTTAGCTGTAAATGCTTGTAAATATTTTCTTACTCAAAAAAATACTAAAGATAATGTAGTACCATCAGTTGGCTTCTTTTCTTTAGAAATATCATCTCAGCAAATCTCAACTCGAATTCTTTCTATAGAATCAGAAATTAATAGCTCTGCCTTATATTGCAGGAGATAG
		TraATi pseudo	Truncated	GILLIAM_00232	traA CDS	conjugal transfer protein TraA	681	forward	traA	201900	202580	GTGAGTTTTGATCCTAGTGAAATACAATTTAAACATAGCTATGCAAGTACTGTTTATAAAGTCCAGGGAGTTTCTATAAAAGATGTATACGTTTTGCATAACGGAGTAAGTAATATAAGCAGCTCATACGTAGCTATGACAATGCATATAGAGAACTTGCAGCTATATTGCAATAAGAAAGCTACTGTAAGCATTAACAGTTTAATAAATCAGCTCAGCAGACCAAATGATAAATCAGCTAGCATAACTCTGAAAACTGCTCATGATTTGGAAAAAGCACGGACAAAAACAACTGTTTTTAGTAAAATCGAAAACTGGTTTAAGTCTATAATCAATGATATCAATGATAGATCTCATGTGAATGAAGAATATTATCATTTTACCGCCAAACCAGAGGAA…
		TraATi pseudo	Truncated	GILLIAM_00233	traA CDS	conjugal transfer protein TraA	144	forward	traA	202672	202815	ATGCTAAAAAATAAAGGAGCAATAGCTGTTAAGGAGCTTATGATACCTGAAATCATGAAGTTAATTAATACTCAGAACGTAAAAACAGAGTCTGAACAAATTGTAAAAGCTGATATAGCTCCAAAAATTGGACTTAGACGGTAG
		TraI pseudo	Truncated	GILLIAM_00234	traI CDS	conjugal transfer protein TraI	315	forward	traI	203382	203696	TTGAGCTTACAGCAAGCAGGCATTAAAGGCAATATCATTGCTAGTGCAGGAGTTATGAATTTTAAAAATTATTCACCATTTTCAGGTGAAAAAATCATCATTGCAGCAGATAATGATGGAAAAAATTCTCTAACTAATAATACTGTAATTAAATTTGCAAAAATATTAGAAATGAAGGAAGCGATAACTTGTATAGTCAAACCACCAGAAAATGGCGATTTTAATAATCTGCTGCAAACTTGTGGAGACCAGTCAATTAGAGACATTAGACATCTTTCGAAACTGGTTAAAGTAGTTCAAAATTATAAATGTTAG
		Transposase_degraded	Degraded	GILLIAM_00235	IS5 family transposase ISOt6 CDS	IS5 family transposase ISOt6	264	reverse		203668	203931	GTGATTACTGATACAGGATATCAAGGTATACAAAAAATTCACAATAATTCTGAGTTACCAAAGAAAAAAAGCAAGAAAAATCCTTTAACTAAAAATGATAAAAAGAATAATCTTAGGTTAGCAGGAGAAAGAGTTGTGAATGAAAACGTTATTGGTATGCTAAAACGGTTCAAAATTATTGCTGACAAATATCGAAATAGACGTAAAAGATTCGGTCTTAGATTTAATTTGATCTCTAACATTTATAATTTTGAACTACTTTAA
		Transposase_truncated	Truncated	GILLIAM_00236	IS630 family transposase CDS	IS630 family transposase	375	forward		204381	204755	ATGGCAAGAAGATACAGTTATGATTTAAGAATGAAGATATTCAAAGCGGTAGATGATGGACTATCAATTGTTAAAGCATGTAAAATATTCAATATAAGTCGTAATACGATATATAGATGGAAACATCTTAAAAGGGAAACAGGAGATATTAAAGCAAAACCTTATGGCCCAGCCAAAGGTTATAATGCAAAAATAGATCTCAAAGAATTTGAGGAGTTAATTATCAATCATCATGATAAAACATCTAAAGAATTAAGTATTATACTAGGTAATAGATTACAAAGAACTAGAATAAATTATTATAGAAAACTACTAGGATACACTTATAAAAAAAACTCATTTTCATTCCAAAATGGATATTGTGTTAAGGAATGA
		Transposase_truncated	Truncated	GILLIAM_00237	IS630 family transposase CDS	IS630 family transposase	516	forward		204733	205248	ATGGATATTGTGTTAAGGAATGAATTGATAGAGAAGATAAAGCAAATTTCTAAAGAAAATCTAGTATTTATTGATGAGTCAGGAATAGAGGATAATGCTTGTAGAGAATATGGATGGAGTATAAAAGGTACTAGATGTTATGGCAATAAAGCTTATCAACATAAATCCAGGGTCAGTATGATAGCAGGGCTTTGTAATAATCAAATTATAGCACCAGTAATATTTGAAGGAAATTGTAATAAAGCAATATTTACAACTTATGTAGAAACTATATTAATCAAAGAATTGCTCCCTGGACAAATAGTAATTATGGATAATATCAACTTTCATAAGAATAATACAATTAAAGTATTAATAGAATCGGTTGGCTGCAGTATTCTATTCTTACCTACATATAGT…
	IR15			GILLIAM_00238	ybjR CDS	N-acetylmuramoyl-L-alanine amidase	1095	reverse	ybjR	205822	206916	ATGCTTTATTTGCCACTATTGCAACTATTACAACATGTTATTGTTGATAATGCGTTAGTAGTTAATAAGTCCAATATTCATCAGAAAAGTCAATTACAGACTACAATATCAAGCCAGCATCATAAAATACAGCATACTCCTATAGAACAAGTAAATGTTTTTAAACATGCGTTTCCTGCAGGTAAAAATACTGGCATTTATGTTTCTCAATTTTCTGATTATGGAATTACAGGATATGCAATAGATGAATTTCCTGAAAATGAAGATAACCGCAACCATTATACTCAGCGGAAGCAAGATACTACTATAAAGTACCTAATTATGCATTACACAGTATGCAATTTTTCAAGTACAGCGCAAGAATTTACTCTTAACAAACCTTTAGGTCAAGTTAGCTCT…
	Not in Karp			GILLIAM_00239	Uncharacterised protein CDS	Uncharacterised protein	129	reverse		207108	207236	GTGATATGTTTGAAAGAAGAAATAGCAAGTGAACGAGTAGTAGATGCAAGCATTAACGTCTATACAACAATAGCTAGAACTTATAGTGCATATAAGGCAATATGCACTCAAGATATAATCTCTTGTTAA
				GILLIAM_00240	repeat-containing protein D CDS	repeat-containing protein D	1764	forward		207597	209360	ATGAGATGTAGCTTTGACCAATACATTGGTAACCGCCATGAAATAAAAAAAAATTTAGAAAAAAATCCAGAACTTAGGCCTTTTTTTAGTGAAATTTTTAAAAAAAATTGTTATCCAGAAAGCGATTTTGACAATCTATTTAGTCAGATAAATTTAGATACCTTAGGTAGCTTAATACAACAAGTTGGAATAAAATCTTATAGTATTTCTAACATATTACGTTACTTCACTTTAGATATTTTACAGGAAATATTACAAGTATTACTTTTAAACTTTAAGACACTAAAAAGATTAAATAAAGACTTAGGAATCGAATTTTCTAATATCTCCAGTATGTTATCTAAGACAAAAAGAGATGCATTATATGTCCTACAAGAAACATTAAAAGTATTAGAATTA…
RAGE_OT_Gilliam_10	Incomplete RAGE	Transposase_degraded	Degraded	GILLIAM_00241	IS5 family transposase ISOt6 CDS	IS5 family transposase ISOt6	135	forward		210522	210656	GTGGTAGACAAAAAAACGCACCAAGTAATATGTACAGATTTTTCTAACTGTAAAAAACATGACTTTAGATTATTTAAGAAACCCAAAATTCTTATCAATCCTAATGTTAAAGTGATTACTGATACAGGATATTAA
		TraK-1 pseudo	Truncated	GILLIAM_00242	Uncharacterised protein CDS	Uncharacterised protein	330	reverse		210718	211047	ATGAGTATTAGAATTTTGAGATTTATCATAGGGCTTATTGCTTTAGTCAACGTTAATAATATATATGCAGTAGAATATACATTACAAGATGATGAGCTGCTTAAGCTTGAGATTTCTGATAGTGGGCCAACAAGAATTAATCTTAAAGATGAAAAAATTAATAGACATCTTTCGAAACTGGTTAAGGTAGTTCAAAATTATAAATGCCATCGTTTACGTCTATTTCGATATTTGTCAGCAATAATTTTGAAGCGTTTTAGCATACCAATAACGTTTTCATTGACAACTCTTTCTCCTGCTAATCTACAATTATTCTTTTTATCATTTTGA
		TraE	Full-length	GILLIAM_00243	conjugative transfer protein CDS	conjugative transfer protein	552	reverse		211044	211595	ATGAATCATCTCTTTAAGCAAAATGCTATACAAGAGCTGGTTAAATATAATAAATGCTTACTTTCAGTAACTATATTGCTAGCTGCAGCTAATATAATTGCGATAATAGCTGCAATTACCAAAGAAGAAAAGTGGTTGTTAATTCCAGCAATGGAGCCTGATCGTAAAATGATGGTTTCATCAAAAAATTACCATGAAACCTATTTAAAGGAATGGGCAATTTATGTGACGAAACTCTTATTTACTACTTCTCCAAATGAGGTAGAAAGACAAATAGCAGACATGAAAGTGGCATCTAGTAATACTGAATCTTTAAATAAATTTTTTCATGATCATTTGCAATTTGTTAAAGGCTCAAATGTATCTTCAGTCTTTTTTCCAAAAAAGATTGAAGTGATA…
			Truncated	GILLIAM_00244	integrase CDS	integrase	387	forward		212910	213296	ATGTCAGTAATAGTATTTAAATTTACGCAAGCAGCATTAAATAAAATAAAAGTACCAACCAAAGCAGAAAAAATATTCAAGTTTAGAGATACAAAAGAAAGGAACTTACTTTTTATAATATCATATACTGGATTTAGAAGACTATATTTAGGAATAAATATTAATGGCATATATTATAAAATAAAAATCGGGAATTCGCCAGATCTAACAGTAGCAGAAGCTAGAAAAAAGATACAGAAGTTAAAAAGGGATATTGCTAGAGGAATAAATCCAATGGAAGAAAGAAGGAAGATAAATAAAGAAAGAAGAGACAAAAGAGAGAAGAAGCTTGAATTACAGAATGAACTAACATTCAAACAACTGCATGAAAAATATATTAATGAATAA
			Truncated	GILLIAM_00245	integrase CDS	integrase	249	forward		213437	213685	ATGTGGTATACTAAAAAAACTAAGAGTAAAAATAGCAAACAGCTATATGTATGGTTAGCTGATAAATTAATAGAAATACTGAAAAACAGAAAACTATGCTCAAATAGTGAATGGATATTGCCAAGTCCAAAAAACAATAGTAAACACATATCATATTCAACAATACACCAAGCATGGGATAAAATTAGGAAAAAAGCTGGAATACCGAATGTAACAATACATGATCTTAGAAGAACGTTTACCACTTGA
				GILLIAM_00246	lipB CDS	lipase LipB	894	forward	lipB	214322	215215	ATGATTATTCGAATTATCTTACTTTTAGTAAGCATTTTAATAATTAAAGTACAAGCTTTTCTAGTTTATAATACAAGTAATATTAGCGCTTTTAAAGAGCTGATAACTTCTGGAGAAAATACTATTCAACTCTTGCTGATAACAATTACTGCAACATCTAATACAAAATTTCACAAGCTTAAAGAAATATATAGTAAACAGAATTTAAATAGATCATTTGTTAATAAGTTGAATAAAAACTATCTTGAAGACCAAGGAACACAGTTACTAGTGTTACTACATGGCCTAAGTAAAACTAGTAAATCTTTAAGAGGAATGGAGAAATTTGCTTACAAACAAGGATTCAAAGTATTAAACATTGATTATCCATCTACTAAGTTTCCAATAGAGCATCTAGTA…
			Degraded	GILLIAM_00247	integrase CDS	integrase	117	reverse		215609	215725	ATGCATGCAAGAGAAAAACGTCTAAGTTACGATGAAATGACTAAATTTTTACAAGTATTATGTGAAGAAGCAACTACATTGATAAGAGATTTTGAATTACTAGCATTATATACTTAA
			Truncated	GILLIAM_00248	integrase CDS	integrase	393	reverse		215788	216180	TTGATTGTACCTATTTCCTACGTTCGTGCTATATCTATTAGAGAAGCTAGAAAAAAAGCAAGAGAATTAAAGACATTAATAGCGAAAGGAATAGATCCAAGGGAAGTAAGATGTCAACAATATATAGAAGAAAATGAGATGAGAAAAAGAAAAGCTAAAGAGATTACATTAGAAGAGCTGCATAACAAGTATATTGAAGAGTATGGCAAAATATATACTATAAACTGGCAGAGCAATGCTGTAAGAATACATAATTATGGGAAACAGTTATATTCAAAAAAGATAAGCAAGATTCAAAGGAATGATATTGACCAAATATTCAATGATATAACTAAAGAGAAGAAATATGGGACAGCAAATCAATTTCTAGTAAAACTTAAGCAGTATATTTAA
RAGE_OT_Gilliam_11		Transposase_truncated	Truncated	GILLIAM_00249	IS630 family transposase CDS	IS630 family transposase	507	reverse		216177	216683	GTGTTAAGGAATGAATTTATAGAGAAGATAAAGCAAATTTCTAAAGAAAATCTAGTATTTATTGATGAGTCAGGAATAGAGGATAATGCTTGTAGAGAATATGGATGGAGTATAAAAGGTACTAGATGTTATGGCAATAAAGCTTATCAACATAAATCCAGGGTCAGTATGATAGCAGGGCTTTGTAATAATCAAATTATAGCACCAGTAATATTTGAAGGAAATTGTAATAAAGCAATATTTACAACTTATCTAGAAACTATATTAATCAAAGAATTGCGCCCTGGACAAATAGTAATTATGGATAATATCAACTTTCATAAGCAAACTATAATTAAAGTATTAATAGAATCGGTTGGCTGCAGTATTCTATTCTTACCTACATATAGTCCAGATTTA…
		Transposase_truncated	Truncated	GILLIAM_00250	IS630 family transposase CDS	IS630 family transposase	375	reverse		216670	217044	ATGGCAAGAAGATACAGTTATGATTTAAGAATGAAGATATTCAAAGCGGTAGATGATGGACTATCAATTGTTAAAGCATGTAAAATATTCAATATAAGTCGTAATACGATATATAGATGGAAACATCTTAAAAGGGAAACAGGAGATATTAAAGCAAAACCTTATGGCCCAGCCAAAGGTTATAATGCAAAAATAGATCTCAAAGAATTTGAGGAGTTAATTATCAATCATCATGATAAAACATCTAAAGAATTAAGTATTATACTAGGTAATAGATTACAAAGAACTAGAATAAATTATTATAGAAAACTACTAGGATACACTTATAAAAAAAACTCATTTTCATTCCAAAAGGGATACTGTGTTAAGGAATGA
	Incomplete RAGE	Transposase_degraded	Degraded	GILLIAM_00251	IS5 family transposase ISOt6 CDS	IS5 family transposase ISOt6	126	reverse		217313	217438	ATGAAATGTGATCAGATTAAAGAGTTAAAGGATGAAAAATTTCGTCGATTAACAGGAGTAAGGAAGGGAACATTTTCAAAGATGGTGGATATTTTAAGGAAAGCTGATGGTCTTAGAATACCTTAG
		Transposase_truncated	Truncated	GILLIAM_00252	transposase CDS	transposase	477	forward		218003	218479	ATGGGTTCTGAATACTTATTAATCGATTGGCAAGCAATGCCAGATAGTGAAATAAAAAGAAAAGCAACTGCTGCACTAGTTCATTTTATAAAGTATATTCATAATCAACCGGATATAATAGAGCTATGGGCAAAATTTTTTGATACACTACAAGAAATAGCACAAAAAGATAAAGAAAATGGCTTTCTTTACATAAAAGCGTTATTGCATTATACTATAAGTAAGGTTAGTAAAAATGAGCAACCTAGGTTAAAACAATTACTGGACGAAAATTTATCAATTGAGGATAGAAAAAGGATTATGGGAACAATTGCTGCACAATATATTGACGAAGGCAGAGCTGAAGGCAGAGCTGAAGCTGCACAAGAGCTTGCAAGGAACTTATTAAAAGCTGGCTTT…
		TraD pseudo	Truncated	GILLIAM_00253	conjugative transfer protein CDS	conjugative transfer protein	732	reverse		218489	219220	TTGAACTACTTTAACCAGTTTCGAAAGAGGTCTAATGTTACTTCGCTACAATATTTAAAGCCTGGAGGTAGTTTTAGCATCAAGAAATGGTTTAGTAATTCTGCTGAAACTGGATGGTTATTTATCACAGCTAATCCAAGTCAAAGAGCTACTTTATGCCCACTTATTTCAGCATGGATAAGCATAGCTATCAAGGCTTTGATGTGTAGAAATCCTAATCATGATAACAAAAACATGTGGTTTATACTTGATGAACTGCCAGCTCTACAAAAAGTTTCGTCTTTACCAGTTGCTTTGGCTGAAAGTAGAAAGTATGGAGGCTGCTTTGTTGCTGGATTGCAGAACATTCATCAATTAGAAGCAATATATGGTTTTGCTGAATGTGCTTCTATGCTTGAC…
	Isolated hypothetical proteins			GILLIAM_00254	Uncharacterised protein CDS	Uncharacterised protein	1047	forward		219845	220891	ATGAAAAATTTTACACATCTTATACAACAACTTTCTCATACACAGGAAGATTGTATACTTGTTAAATCTAAGGAACAATTACCAACAAATATAGCCTACAATAGCGATAGTCATAGTCTTGGGTTGCCACAATATAATATTTGCAACCAAATTTTTATTAAATTACAAGGCTACCTGTACCAGCTTAGTCAATGCATTTGGAGCCCACCTTCTAATGAATCAAATAGTACTGTATATTCTATGGATTGTAGCGAAGCGTTTGGATTTTCTGTCAATAATGATACTAAGATAGATATAGATGATGAAAAGTATGCTCTTAGATTAATAAGTCCTGAAGCAAATGAATGGATTAAAAAAAACGCTTGTGAAACAATAAAAAACTGTACTTCAAATGCTTTA…
				GILLIAM_00255	Uncharacterised protein CDS	Uncharacterised protein	597	forward		221442	222038	ATGTTTAAACGATTAAGAAAAGCATTACGGCTTACTCCATCAACGTTTCGACCAGCTAGTAGCGCAGCTATAGCTGAAGCTTGTGAAGCTAAGGAGGTAAGAGAGAGTCAGAAAGTTCAGCAGCAAAATGAGAATTGCTCTGGAGGTTCAACTGGTAAAGAACCCAATTCTGAAAAACACGTTTCGTTTAGCGATAGTGTTCTAGTGAAGGTAAGAACACCTAGTCCTATTAGTCCTATTAGTCCTTCATGTAATCTAGAAAGTGGCTTTAATTTTCCAAAACCACCTGATGAACAATCACCTTCAATTCCTTCATCGAGCATATTAGCTAGATATTATGCTTCTTCTGAAAGTACGGCTACTTCACCAGAAACTCAGTGTAATCCTAAATCTGATATA…
	IR10			GILLIAM_00256	peptidylprolyl isomerase CDS	peptidylprolyl isomerase	1458	reverse		222075	223532	ATGTTTCATTCAAATAACAATAGCTCTGACATTGTAACTTTTACTAAGGCTAAAAATATTACTAAAAGTGAGTTTATGCAAGCACTAAAACTAGCAATGCATCAAATACCACAAAATTCTGATCAAAATCTTCTTACACAAAATAACATAAGAGAACTAGTATTAAGCAATTTAATAAGTACTCACGTATTAGAACAATTAGCGCATGAATATAATTTAACTTTAAGTACAGCAGCAGTTTTTAAATTTATTCAAAATTCAAAAGCTTTTAATAATAACCAGAATTTTGACATCAATATTTTTAGAAACATACTCAAAAATTTACATATCAGTGAACCACAATATTTTGATCAAGCTGCAAAACAGCAATTATCAGAAATATTATTATGTCAGTTTATT…
				GILLIAM_00257	Uncharacterised protein CDS	Uncharacterised protein	165	forward		223540	223704	ATGCTCCAGAAAACAGAAGCTAATATTAAAATCAATATTAAGATTTTAAACGCAATGCTATGTGAGGCTGTTCTTAATTTATTTAACACTGTAACTTGTATAATATATGTATATACCAATACAATATTTAAGTATTATAAATCTGCAAGTAATTTTTTATCTTAA
				GILLIAM_00258	tpiA CDS	triose-phosphate isomerase	750	forward	tpiA	223708	224457	ATGGAATCAATTGTAGTTTCTAATTGGAAAATGCACTTTAGTTTTTCTGAAGCTTGCAATTACCTAAATTTAATAACTAGCTTAAATAGCAATTTAAATATTGCTAGGATGATATTTGCTGTACCAAATTTATATTTATCTGGGCTTAAATTAAAATTTAATGACACATATCATTTTTCAGCTCAAGATGTAAGCATGATTACAGAAAGTAGTGGCCCATATACTGGTGAGATAAGTGCTAGTATGTTGAAAAACTTAAATGTGAACTATGCTATAGTAGGGCACTCAGAACGAAGGCTATTATTTTATGAGGATGCCAATACAATAGCATTAAAAGTAAGAAATTGTATCAATAATGCAATAGTCCCAATTGTATGTATAGGAGAACCAATTGAAGCA…
				GILLIAM_00259	secG CDS	preprotein translocase subunit SecG	297	forward	secG	224463	224759	ATGATGAATATACTACTTTTTATACATATTGTAATATCAGTATTATTAGTTACAGCAATATTACTTCACAAAACTGGAGCAGATAGTTTAAGTGGACTATCTGGTAGGAATGAAGGAATAGGAATTGTAACATCAAAAGCTGCTACCAGTTTTTTAACGCGAATAATTGTTATATTAGCAACATGTTTTTTTATTAATGCCATTATACTTGCTAATTTGTCATCTAAAAAAAATATAAGCATTACTGATAAATTGCAATTGCAAGATAGTAGTAATACTGTACCACTTGCTAAATAA
				GILLIAM_00261	lysS CDS	lysine--tRNA ligase	1584	reverse	lysS	225508	227091	ATGTTAGAATTTTTGAATCATGCAATGCAATCAAAAGCATGGCCATTTATTGAAGCCCAAAAAATCCTGAATAAACTAAACTACAAGGTTCCATCTAAGGGTTATGTTTTATTTGAGACAGGTTATGGACCTTCTGGATTACCGCATATTGGCACTTTTAGCGAAGTTGCAAGAACAGTAATGGTAATTGAAGCATTTAAGCAACTATCATCTAACATACCAACTAAGTTAATATGCTTTTCCGATGATATGGATGGTTTAAGGAAAGTACCAACTAATCTACCTAATCAAGATATGCTTAAGAAGCATCTTGATAAGCCTTTAACATCAATTCCAGATCCGTTTAATGAGGCAAAAAGTTATGGTGACTACATGAACGGCAAGCTAATACAATTTTTA…
				GILLIAM_00262	dsbB CDS	disulfide bond formation protein B	564	forward	dsbB	227217	227780	ATGATTGAATTGAAAATGATTGATCCAATATTAAAAGGATTAATACTGAATAGTTATCGAAGGTTCTTTATTGTATTAGCTATTGTTCCAATTGTAAGTTTATCTTTTGCTTACTATGTAGAATATATACTTGGAGTAGTTCCTTGTACTTTATGCACTTACCAAAGGTGGCCATATTATGTATTGTTTTTTTTAAGTATATTAGGTATATCCTTCTCAAGGTTGAGTAATATTTTACATAAGATTATAATATTGAATTTTGCAATATCTGCTCTTATATCAGGTTATCACTATGGAATAGAAAAAGAGATCTTTAGTGAACCTAAAACTTGTAAAGTTAATACAATAATGTCAAAAAATTTGTCAGTTAAAGAAAGAATTAAATTACTTGAAACTATA…
				GILLIAM_00263	ubiB CDS	ubiquinone biosynthesis protein UbiB	546	forward	ubiB	227743	228288	ATGCCAAGGCCAATATTTGTTCAAGATCGTCATGCTAAAATAGCGGAAATGATTCGAGTAAACTATGCTGGTGAGTATGGAGCATGCAGAATTTATAAAGGACAAATAAATTTTATAAATAATAAAACATGTAAAGCGCAAATTATATCTATGCTAGAACATGAAGAGGAGCATTGCGCTTTTTTTGCTCAGCAAATACAAAATCGTAAAATTCGTCCAACATGCTTTATGCCATTGTGGCATGCATTTGGGTATATATCAGGTGCTATTACAGCTATTACTGGTCCTAAATTTGCAATGCTTTATACTGAAGCAGTTGAGAATGCTATTGATCAACATTACCAAGATCAGATTAGGCAACTAGAATTAATATTTGCAGAGCGTGAAAAAAAATTAACA…
				GILLIAM_00264	psd CDS	phosphatidylserine decarboxylase	693	forward	psd	228365	229057	ATGCCTATACAAGATTTTTCAAAAATAATACATAAGGAAGGATATATATTTATAGTAATATCAGCAGCTGTAACTTTCTTACTAGGCTCGTTTAGTACAGCACTTGGCTGGATGGGAGCTCTTGTAACAATTTTTTGCGTTTATTTCTTTCGTAATCCTAATCGTGTAGTTCCTAAAGAGTCAGGATTGGTAATTAGTCCTGCAGATGGTAGAATACAATCTATTCTTCATGCTATGCCACCACCTGAATTAGGTTTGCTAGAAGAGGAAATGTTAAAAATTAGTATATTTTTAGGCGTACTTGATGTTCATGTGAATAGAATACCAGCTGATGGAAAAATTGTATCATTAAATTATAACCCTGGTAAATTTATAAATGCTTCTCTTGATAAAGCAAGT…
				GILLIAM_00265	pssA CDS	CDP-diacylglycerol--serine O-phosphatidyltransferase	774	forward	pssA	229109	229882	ATGGGAAAATATCAGCTTTTTAAAAAGCCTAAATTAAGCTATCCAATGCCTTTTATTAAGTTGTTTCCTAGTATAATTACATTATTAGGGTTATCTATAGGTGTAAGTTCTATAAGATATGCGCTTGATAGTAAATGGGAGATAGCTGTAGTTTGTATATTAATTGCTGTAGTAGTTGATGGCATTGATGGTAGAATAGCTAGACTACTTAATGCTACTTCTAGTTTTGGGGCAGAGTTAGACTCACTTTGTGATTTTGTTAATTTTGGATTATCAGCAGCATTAGTTACATATTTATGGCTAGCTCCTACTCAACAGCAAAAATTAGTGTCTTGGATATCTGTATTAGTATTTATTATCTGTATAGCTATTAGATTAGCAAGATTTAATATTGGTATA…
				GILLIAM_00266	sodium:proton antiporter CDS	sodium:proton antiporter	486	forward		229932	230417	ATGTTGTATGCTAAATTACAGCATTTAGTTGCTTTACTTACTGCTTGGATTGGGCTGATGGGGCTAGGAGATGTATATCATCATCCATACTTAAGTTTGATATCTATTTTCATAACTTATTTTGTATCTTTGTATTTCAAATTATTTTCTATTACGCCAGTTCCTATTATAAAATCTATGGTGTATTGTATATGGTTATTAGTTGAAGTAGTAAAATCTACTATAGTTGTTACTAGGCTTATTTGGCAAGATAATTTACAGCTTAATTCTTGTATGTTATGGCTAGAATTTAGCGAACTTTCTGAGGCAGAAAAAGTAATATATGCAAATAGTATTACTCTTACCCCTGGTACAGCAGTAGTAGACACAACTCAGGATAAAATATTAGTTCATGTTTTA…
				GILLIAM_00267	Uncharacterised protein CDS	Uncharacterised protein	249	forward		230414	230662	ATGATACTTATAGTAGGACTATTTATTTTAACAGGATGTATATTTGTTTTAATAGTTAATTTTTTATTAGCTAAGTCTAATCTAGAAAGAATATTATATATTAACAGCTTAACTAATTTAGTATCTCTATTTATTGTATTTATTGGTATGAGTTATTACACTAGGTATTTTATTGATATATCAATAATATACCTACTATTAAGCTTTATTGCAACGAATGCATATATGAAGTTTTATTTGGAAAATTAA
				GILLIAM_00268	Uncharacterised protein CDS	Uncharacterised protein	2829	forward		230700	233528	GTGAGTATATACTATGTTAAGCCAAATGATGATTTCCTATTTTTACTAGCTAATTTTTTATTAAAAAATTACACATCATCACTTGATAAGGTTAAGGTTATATTACCTTATAGTCAACAATGTCAGGAACTCAAAAAAATAATAATGCTTACAGCTCGAAAAGAAGCTATGTTATTACCAGATGTGTTAACATTAAAACAATTTATTACTTCTTTTATTGCGGCTAGTAACTACTCGTTATCTATTTGTTGCCAGTTAAGTTCTTATGAACAAGAAGCAGCACTTTCTAAAATTATTCAACAACATAATCAACAAACGATTCGTTTAGGTGATGCTCTTAAGTTAAGTGGAAAATTATTACAGCTTTTTCAACAATTAGAAAGTCAACAAATCAATCTA…
				GILLIAM_00269	Uncharacterised protein CDS	Uncharacterised protein	198	reverse		233437	233634	ATGAATCCTGATCTTGAAAATTTGAAAATACACAACAGCTATCTTTTTGATTTATGCTATATATTAACTTCTTATGTTGCTATAAGTTTAATATTTGTAATTACATTTAAATTAAATAGCGTGCTAAATGCTTATAATTATTATATTTTGGAGCTAACTTATCAACAGGAGAAGGAAAAAATACTCCTCCGTCTTTAA
				GILLIAM_00270	ndh CDS	NADH dehydrogenase	1665	reverse	ndh	233720	235384	ATGGAAAAAGCTAGCTTTCAAGAAATATTGTTACATCCAGGTATTTTTTTAATATTATCGTCTGCAATATTATATATCTTTAGATATTTTAAAATCTTCAATATGTTAGCTGTCTTTTTACCAGTTATAGCAGCTATCATATGCAGTATGCAACCATACAATGTGTACTATAATTTTTATGAAATATGGCAGTTTTCCTTTCAATATAACTACTATAATAAAATAGCATGTTTATGTATTTTGTTATGTTCTAGCTGTATTAATTTATCAGCTTGGAAAAACCAACATTGTAGCAACTTTAGCGTAATTATAGCTATGTTATATACTGGAATTAGTATTATTTCAATGCTGTCAGTAGATTTTTCAACTATGATTTATAGCTTAGAATTTGCATCTTTA…
				GILLIAM_00271	sucD CDS	succinyl-CoA synthetase subunit alpha	879	reverse	sucD	235465	236343	ATGTCAGTATTGGTTGATAGAAATACTAAAGTTATATGTCAAGGTATAACAGGCGCTCAAGGAACTTTTCATACTGAGCAAGCATTAAAATATGGAACTAAAATGGTTGGAGGAGTTACTCCAGGTAAAGGAGGCCAAACTATCCTGAATTTACCAGTATACAATTCTGTTGATGAGGCTGTTCAAAAAACCGGAGCTACGGCTAGTGTAATATATGTTCCTCCAGCTTTTGCTGCTGACTCTATATTTGAAGCTATTGACGCTGGTATAGAATTATTAGTTTGTATTACAGAAGGTATTCCAGTGCTTGATATGTTAAAAATCAAGCAAGTATTGAAAGGAAGTAAAACTAGGTTAATCGGACCAAATTGTCCAGGGATTATTACTCCAGAGCAATGT…
				GILLIAM_00272	sucC CDS	succinyl-CoA ligase subunit beta	1161	reverse	sucC	236358	237518	ATGAATATACATGAATATCAGGCAAAGGAAATTCTTAGTAAATGCAATGTTCCAATTCAGTCTGGAATTGCAATACTAAAGTATGAAGATATTGATTACGCAATTGACTCACTAGCTACTGATACATTTGTTATAAAAGCTCAAATACATGCAGGCGGTAGAAAAATAGGTGGTGGCATTAAGATATCAAATGATAAAAATGAAGCAAAAAACTTAGCAAAGAGCATGTGGGGAATGAATTTAGTAACTCCACAAACTGGTCCTAAAGGACAAAAAGTGCAAAGAATATATATTGAATCTGCTGCTAAGATCAAGCTAGAGCTATACTTAGGAGCAGTGATAGATCGGTCAAATCATTGTATTACTTTTATGGCATCTTCTGAAGGAGGAATCAATATT…
				GILLIAM_00273	ubiH CDS	2-polyprenyl-6-methoxyphenol 4-hydroxylase	1209	reverse	ubiH	237575	238783	ATGAAGAAAGAGGAAATAATTATATTAGGCTGTGGTTTCAATGGCATGATAACTGCACTAGGTCTAGCAAGTTATAATATTAAATCCACAATCATTGAAAAAAAAAATCTTTCAAATACAAACTATTTAGATACTAGAACAACAGCTTTAACTCAACGCTCAAAATCAATTTTTAAGAACTTTAATATTTGGAAAGATATTGAGCCATATACCTCTAATATTAATGAAGTCTATGTCGTTGATAACAAATCAACAATGATGGTACATCTAAATGCCAGTAAATCAGAGTTTGATAGTATTGGGCATATGATTGAAAACAGTAACTTATATGTCAAATTAATAGAACTTGTTCAAAATAATCCTTTGATTAATGTAATTGATAATACTTCTTACATATCG…
		DUF1013 RNA polymerase associated protein (elongation) TrcR		GILLIAM_00275	Uncharacterised protein CDS	Uncharacterised protein	588	reverse		239138	239725	ATGGTTCAAAACAAAAAAAAACCGATAATGCCAATTGCTACTGCAATTTGGTTAATCGATAACACAGCGCTAACATTTAAGCAAATTGCAGAATTTTGTGGTATGCATGAGTTAGAAATCAAAAACATTGCAAATGGTGAAGTAGCACAAGGAATAAAACCAATAAATCCAATTTTAACTAATCAACTAACTCAAGAAGAAATTGATAGATGTAGCAACAATTCAAGTGCTGTACTACAGCTTCATAAGGATGATACTGATTGCTTATTAGGTAACAAAAAAGTAAAAAGAGTAACTAGATATACACCGATTGCAAGAAGACATGATAAACCTGATGCAATATACTGGTTATTAAGGACTTATCCAGATATTCAAGATTATCAAATTATTAAGCTAGTT…
				GILLIAM_00276	ileS CDS	isoleucine--tRNA ligase	3204	reverse	ileS	239853	243056	ATGGCTACGCCACACAGCAAATATTATCCAGAAGTAGACGCCTCTCTCTCTTTACCATCTATAGAAAAAGACATTTTACATTATTGGAAAAAATATAATATTTTTATTAAATCTGTTAATTGGCATGCTGCTAAATCTGGAAAAAAAAGCAATGAATTTATTTTTTATGACGGACCACCGTTTGCTAATGGATTGCCTCATTATGGGCACTTGCTAACTGGGTTTATCAAAGATACATATGCTAGATATCAAACAATTAAAGGGAAAAGAGTTGAGAGAAAATTTGGTTGGGATTGCCATGGATTGCCAGCAGAAATGGCTGCAGAAAAGGAACTTGGCATTTCTGGTCGTATAGCAATTACTAATTTAGGTATTGATAAGTTCAATGAATATTGCAGC…
				GILLIAM_00277	Uncharacterised protein CDS	Uncharacterised protein	606	reverse		243095	243700	ATGGATAAGAAAAAAAGGCTAATTTTAGAACAATTGGTAAATCTAATTCCAGAACTAGGCTTAAATATAGAAGCATTATCTTTAGCATCTGAAAACGCTGGTTTAGCTAGCCATTATTGGGAAATATTGTTCCCAAATGGACTAAAAGAGGTATCATCTAACTTGGAAAAGTTTTTTGACAACCTAATGATGAATCAACTAAAGTCAATTAAAGACCCAGTTCGAACTCATCAAAAAATTATTACAGCTTTACAATATCGTATTAAATTGGTGCCACAAGAAGTTGCATCAAAACTATGTGTTTTTTACGCTATGCCAAATAATTATTCTACTGCTATAACAAATAGTTGGGATACTTGCAATAAAATATGGCACTATGCTAATGATAAATCAATGGAT…
				GILLIAM_00278	rpsU CDS	30S ribosomal protein S21	207	forward	rpsU	243847	244053	GTGATTCATGTGCCAGTTAATGCGAATAATAGTGAGTTGGCTATTAGAAGTCTAAAAAAGAAAATGCAGAGGGAGCTTGTTTTTCGTTCAATGAAAATGTCTCGCTTTTATGAGCCTCCTTCAGTAAAGAGAGTAAGAAAAAAGCAAGAATCAGAGCGTAGGCACAGAAAGGAGAGGGCGATGAGGCGCCGAATGATGGAAGAATAG
				GILLIAM_00279	holC CDS	DNA polymerase III subunit chi	510	reverse	holC	244082	244591	ATGATTAAGAGCATAAATTTTTACTGTACATTAACTGAACTATTTAATCAAACTCTTTGTAAGTTATTGGAAAAATGTTATTCGACTTCTTTGAACACAATTACATTAGTAGATGAAAAAAAAACTGAAGAAGCTATAAATAATACTTTATGGTCTTTTAGTTCTACATCGTTTATTCCTCATGGTTGTAGTATCGATCCTGAACCTAGTAGTCAACCAATATATATCACAACTAATTATGAAAATCCCAATCAAGCTAAGATATTAGTACTAGTAATCTTAAGCTACAACTGCTGTAATGCTGACTATGATAACAATATAAGTTATTTTCAACAATTTGAAAGAATACTAATAATATTTAAGGAAAATGACAATAAATTGATAGATTACATGACTAAT…
				GILLIAM_00280	MFS transporter CDS	MFS transporter	1242	forward		244689	245930	ATGTTTCAATCTTATAAAACCTTTTTATTAATCTTGCTTGGTAATGCCCTAGATCATTATAACACAGCTTTATACATATTTCTAGCTCCATACTTAGCGAGTAATTTTCTTGACTTTGAGAGTGAAGTTATTTCTCTGATTGTAGTACATAGTTTGTTCTCATCCTGTACTATTATTGCTAAGCCAGTAGGAGTATGGTTTTTTGGCTGGTTAGTTAATATCATTGATTCAAGGAAAGTGTTGTTAATTACTCTAGGTGGAGTAGCTTTTACAACTTTTTCTGTTGCTATTATTCCAAGTTATGAATCTATTGGTATAGCAGCTACAATTTTGTTAATTCTAGCTAAAGTTGCGCAAGGGTTTTTTGCGGCTGGAGAAGTAGGTATATCATCTATACTT…
				GILLIAM_00281	Uncharacterised protein CDS	Uncharacterised protein	723	forward		246156	246878	ATGATTTACGATAACGACGATAACGATGACAAATTAAAAAATAACACTAGTGATACTGATGAGGATGAGGATAAAGAAGATACTAATAATTTGACCAAAAAATCCATCTTTACTTCTAGTCAAGATACTTCCTCTGATAACTTGGTCAATGAGTTTTACCAAAAATTAAAAAATAATGCAGAATTTGAAGCTGAATTAGAAGCATTAATTAGTAACTTTGAAATTAATCAAGATGTATCCAAACTGCAAACAAACATTATACTATTAATTAAAAAATTACTGCTTAGTAATTCTTCAGGCTCTACATCTATAGAATTAACTCAAGAGCTTGAACAGCAAATTACTAAGCAAATTGCTAAAATAAGTAAAGAGTTAATATATAAGCACACAAGAACCTTA…
		Gilliam_Ank25	NA	GILLIAM_00282	Uncharacterised protein CDS	Uncharacterised protein	1254	forward		246961	248214	ATGAATCCAGAGGATATTACATTAGTTCAAGAGGTTGCTGAATTAATACAGAATAGGCAACATTTACAAGCAAGAATATTAGTTAAAACTCGTGGCGGATTTTCAGACGAGCTTGCTGCTGCTAGCGAATTATGCTCAAGAGTTTCAGAAGAGTTAGTATCGGAGTTTATGTCTTTTTGTGAAAATATGGAAAACTGTAAAAACTCTGATAGGTATGCAGCATTATTTTTAAATAGCGACTTTCCTATTAATGAGGCGCACTATTGTAGTCGCATAGCAATGGATTTTTCTGCACAAGGTAGACTTAATAAACAAACAGCCAACTCAGTTTTTGGAGGCATGGTTGTTCATCCTGTAATTGAAACAATATTAATGAACCCACACAATGCAGCAACTAAT…
				GILLIAM_00283	Uncharacterised protein CDS	Uncharacterised protein	1179	forward		248303	249481	ATGTATCAACAACAAAATAATGAAGAAGATGATAACATTAGATTAATTCAAGAGTTAATTGAATTAATAAAACATCATCAGTACTCACAAGCAAGAACGTTAATGCTTACAAGATATCATGGTGAATTATTTACGGAAGAGCTTGCACTGAGAGCAGTTCCTTCAATGCAGAAAGAAGAGCTTGATAGTTTACTTGAAGAGTTTATGTCTTTTTGCGAAAATGTTGAAAACTGCAGAAACTGTAGTGCATATGAAACATTTTTTGACGGTTATCTTATTACTAGTGAAATTCAGTATTGCAGTCGCATAGCGCTTGAGCTTTTTGAGCAAGGTAAACTATTTGATCAAAAAACAGCACGCTTATTTCTTGGAGGTATGGATGCTGTTCCATTGGTTACA…
				GILLIAM_00284	pnp CDS	polyribonucleotide nucleotidyltransferase	2211	reverse	pnp	249521	251731	ATGTTTAATGAGATACTAAAAAAAGTTGATTGGCATGGTAATATGCTATCTCTAAGTACTGGCAAGATAGCGCGTAATGCTGACGGAGCAGTTTTGGCATCAATGGGCAACACGTCAGTATTGTGTACAGTAGTTTTTGATAAAAACACAAAGAAGGATATTGATTTTTTTCCGCTAGGGGTTTATTACAGAGAAATGGCCTATGCCGCTGGTAAAATTCCAGGAGGCTTTATAAAAAAAGAGGGCAAGTTTTCTGAATATGAAGTATTAGTATCAAGATTAATAGACCGTTCTATTCGTCCGCTTTTTGATTCTAACTTTCGTAATGATACTCAGGTTATTTGCACAGTGATGTCATATGATCCAAGATATAGCCCTGATATTTTAGCAATTATTGGC…
				GILLIAM_00285	rpsO CDS	30S ribosomal protein S15	270	reverse	rpsO	252065	252334	ATGTCAATTACAGTTGAACGCAAAAAAGCACTAATTAGCGAATATGCAGATTTAGAAAACAATACTGGTTCAGTTGAAGTTCAGTGTGCAATTTTAACTGAACGGATTATTAACTTAACACAGCACTGTAAAATTAATTTTAAAGATTTTCATTCTAAGCGTGGCTTATTAATGTTGGTTAGTAGCCGTAGAAAGTTACTAAGTTATTTGAAGAAAAAAGATTTGAATAGATATACTCAACTTATTAATAGGTTAGGGCTTCGTAAGTAA
				GILLIAM_00286	tru CDS	tRNA pseudouridine(55) synthase	909	reverse	tru	252358	253266	ATGAAAAGCAAAATTAATGGATGGATTAACTTATATAAGCCAGCTGGTATAAGTTCAGCACAAGCTGTAGCAAAAATTAAACACTGGCTCAATTTATCTAAAGTAGGGCATGCTGGTACACTTGATGTTGAAGCAGAAGGAGTGCTGCCAATAGCAATTGGAGAAGCTACTAAGTTAGTTCAATATTTAATGGAAGCAACAAAAGAATATCATTTTACCATGAAGTTTGGCGCTAAAACTGATAGTGGAGATGTATCAGGTAAGGTAGTGCAAGTAACTAGCAATATGCCTACTTATGATGAATGTTTATCAGTAACAAAAAAGTTTATTGGTGAAATTGTTCAGGTTCCACCAAGCTATTCTGCATTAAAAATCAATGGTGTTAGAGCATATAATCTT…
RAGE_OT_Gilliam_12	Incomplete RAGE	Transposase_degraded	Degraded	GILLIAM_00287	IS630 family transposase CDS	IS630 family transposase	165	forward		253962	254126	GTGTTATGTGAAAAAGTTTATCAACATATACAAAAGGTAAGTATGATAGCTGGCCTTTGTAATGGTAAAGTTATTGCTCCTTTTTTATTTGTTGGCAATTGCAATAAAAGTATTTTTGAGTCTTTTATGTGCAAGCTCTATATTGATCAAAGCGTTAACTCCTAA
				GILLIAM_00288	transcriptional regulator CDS	transcriptional regulator	441	reverse		254511	254951	ATGGCTACTAGTCCTAACCCTAACTCTAATACTAAAGTTGATTCAATTGATTTATACGTCAGTAAGCGTCTTAAAATGCGGCGTGTAATACTTGGGCTTAGCCAAAAGAAGCTAGCTGAAGCAGTAGATGTAAGTATACAACAGATTCAGAAATACGAAAAATCAACAAATCGTATATCTAGCGGTAAGTTATACAGTTTGGCAAATCTATTAAAGGTTCCAATAGGCTATTTCTTTGAAAATGCAAGTAGTTATACTGATTGCAAGAATAATGTTAATACAATATCTGTATTTGCTGAAGATCAAGAGAATTTTCTATCAGATGATACTGTGACGGAAAAAGAAGTATTAAATCTTATTAAAGCCTTTAATGAAGTTAAGAATTCACATGTTAGAAAA…
				GILLIAM_00289	Uncharacterised protein CDS	Uncharacterised protein	258	reverse		255212	255469	TTGCGTAGTCAGCTAAACAAGCAAGATAGAACACAAACATTATCACAAGTCATTAGAGTTATTAGGGGATGGATCAACTATCATGGTATATTGGATAACAAAAGACGAGTAAGTTCATTTATCAACCAAAGTAAACGGGCAATATATAACTGGTTTAATAGAATGGGAGGAAAACGTAAGATGAATTGGAAAAGACTAACCGAGATACTTAAAAGAGTAAATTTTCCTAAAATTGGAAAGATTGTCTCAATGTTCTAA
			Truncated	GILLIAM_00290	reverse transcriptase CDS	reverse transcriptase	1020	reverse		255521	256540	ATGGCTGTACACAGCATAGACAGAAATACATGGTTAACGAAACTTGAGCGTATAAAGTTGCTATCATCGAAAAATCAAGACATAAAGTTTAATAATCTTGGACATATTATCGATTTAAAGATGTTAGAAGAACAATATAAGGAACTCGATAGCAAGAAAGCTATAGGAATAGATGGTATAACCAAAGAGGATTATGGTAAGAAATTGAAAGCAAATCTGCTCTCGCTTCTTACAAGAATTCGCAAAGGGCAATATCAAGCTAAACCTGCCCGAATAGTGAAAATTCCAAAAGAAGATGGAGGCAAAAGACCTTTGGTAATATCATGTTTTGAAGATAAGATAATCGAGTCTGCAGTAAGCAAGATACTAAACTCTGTGTTTGAGCCAATATTCTTAAAG…
				GILLIAM_00291	Uncharacterised protein CDS	Uncharacterised protein	153	reverse		256725	256877	ATGGTGAACGTGATAGCCCTGAAAGTGAGATGTAGTGGAAGCCGATATGTTATACAACATAGTAGGCAAAAGAAGATTGGAGGTCAAACTAGTGAAAATCCAAAAGTTTTCAACCACCGGGGTCGCAGGCGTCAGCGAGTTTGTAAAGATTAA
		Ot_RAGE_membrane protein	NA	GILLIAM_00292	membrane protein CDS	membrane protein	282	forward		257080	257361	ATGGATGTAAGATTAGGATTTATGTGTCATCACAACTGTAGAGATAACTTTGTTCAAGGAAATTATTATTACAATATAATTGAAGGTAACAAAGCATCAATTTTTGTTACAGGTGGCCTAGTATCAGCTTTCAATGGTGATAGCGATACTGGTATAGACTTAGGAGTTGGAACAGCAATAAACTTATCAAGAGATACATATTTAGACATTGAATGCAGCACAATAGCTAACTATAGACCACTTCCTATTCATATACGATTTGGATTGCGGGTTCACATTTAA
			Full -length	GILLIAM_00293	DNA methyltransferase CDS	DNA methyltransferase	810	reverse		257365	258174	GTGTCAGTAGCTGTTGCTAATAAGTCTAAGCCTTTTCTTCATTGGATTGGTAGTAAACGAAGAATTGTTAATAAATTAATAGAACATCTTCCTCAAGGTCCACACTATAATTACTATGAACCATTTCTTGGTGGAGGTGCTTTATTTTTTCAAGTTAGGCATCTTTTTAAACAATGTTTTTTGTCTGACATCAATCTTGATTTAATTACTAGCTATAATGCTGTTAAAAATAATCCTAATGAGGTCAATAGATTACTGAGTTTATATCACAAACATCATTCAAAGGATTATTATTATAAAGTTAAAAACAAATATAGTAATAATCCGAATGAAATTACCGCAAAATTTATATATCTTAATAAATATTCTTTTAGGGGAATTTATAGAGTCTACAAAAAT…
		Degraded HATpase_c	Degraded	GILLIAM_00294	mrp CDS	ATP-binding protein	177	forward	mrp	258541	258717	ATGCCTATTGAAGACGAAGGTCAAAACAAAATCAATAAATTAACCGAAAAATTATCTACAGAAGGAATTAATAGCACAACAATAAAACAGATAGATACTGAAATGCAAACTATACTGTCAGCTGGAAAAATCTGGGCAAGTAAGCATAAATTTCATAGATTGGATACAATATTTTAG
		HATPase_c domain containing protein	Truncated	GILLIAM_00295	mrp CDS	ATP-binding protein	399	forward	mrp	258869	259267	ATGAGGAAAAATTTTGAGAATGAGAATATAAATCTAAATGTTCAAAATGACATAAAGCCGATTCTGATTGGAGACAGTTTCAGAATAAAAGCAGTAATAAGCCAGTTAATTGGTAGTGCAGTTATAAATAGTAGTAAGAATAGCAAGATTATTGTCAACGTCAATCAGAATTCAGAAATATTACAATTTACAGTACAAAACATAGGACTAAGCACTTCTAAAGAAAAATTAGAAAGAATAAATGCTGAACTAGAGAATACAAATTTGGTAATGTATCAAGAACTAGGAGAAGGATTAGCATTTATTAAACATCTTACACATCAGATGAAAGGGAATCTACGAGTGAAAGAGCAAAATAATTATGTAACTTTTTCATTTGATGTACCAACAATAGTTTGA
		HATPase_c domain containing protein	Truncated	GILLIAM_00296	mrp CDS	ATP-binding protein	858	forward	mrp	259289	260146	ATGAAAGAAAAGAAGAAAACAATTAACAAATGGATGGTACAAATTCCTCCAATACCAATTACGTTGATGAATGGAGAGAGTGAGAATATCGATGAATATATGGAAATAATAACAAAGCTAAGAAAAGCGAAGTATCAGGTCGAGGTAGCTGAATCATTGAAAGAATATTGTACAGATTTAATACAGGAGATTAAATATAGATTTAATCTTGCAACGAGTGAAATTGTAAGGCTAGCAAGAGAGATCATGTTAAATGATTCAAAAAACAAAGATAAGCTGAAAACAATATTAAATCGATCAACAAATCTCCAAGAGTACTGTAATGATGTAGTTTACACGCTTAGAAGCGAAATTGAGAAAGAAAATTTATGTTCAAAAAAATTTAGTATACAAAAGCTA…
		SpoT-hydrolase	Complete	GILLIAM_00297	(p)pGpp hydrolase CDS	(p)pGpp hydrolase	576	forward		260247	260822	ATGATAGACTTTTATAGCGAAAGCTTACTAAATAAGCTGTTTGAAACCAACGTAAGATTTGACACTAAAATTGATCTTGATAAAGTTGAAAAAGCAATATTTTATGCCCAAAAATATCATGGTCAGCAAAAGAGAGATACTGGAGAACCTTATTATATGCATCCATTAGAAGTAGCGTACATGGTATCAGACTACAGCTTTGAAACAGATACAATTATTACTGCAATACTACATGATACACTCGAAGACACAACACTAACCAAAGAAAAGATTGTTAAGGTATTCGGTAGAAAAGTTGCAGAACAGGTTTCAGATCTTACCAGGATTAAGGATAATAAAAAAATTAGTTCTAGAGAGATGATTCAAACATTATATAACCGAAATAAAACAGAACTATTA…
		Transposase_FL	Full length	GILLIAM_00298	transposase CDS	transposase	1059	forward		260943	262001	ATGCATTTATCAAGATTTCTAGATCCAAAGAATGATGTAGCATTTAAAAAGATATTTGGATCAGAAAAAAACAAGGACATACTAATACATTTTCTGAACGATATATTATTGTTTGAAGGAAATAGAGAAATAACAGAAGTAGAGTTTTTAGGAACGATATTAGACGCAGATATAGCGTCCAAAAAAGAATCAATAGTAGATGTTTTGTGTAAAGATAAAAACGGTGCGCAATATATAATAGAAATGCAAGTAGATCCTACACAAGGATTTGAAAAAAGAGCCCAGTATTATGCCGCAAAAGCATATGGTAGGCAACCAAATAGAGGAAAAGAAGGAAAATACTCAGACCTAAAGGAAGTTATATTTATAGCTATAGCAGATTATAAATTGTTTCCAAAT…
		TraDTi	Full-length	GILLIAM_00299	conjugative transfer protein CDS	conjugative transfer protein	456	reverse		262069	262524	ATGGCAAATCTTATGCAGCAAAAAATTACTCTTCAACAAAAAAAGGCTAGGCTAATCATGGATGAGGTTAACCTTAAAATTAAAGAACGTAAAATGCGTACTCGACGTCTTATCGAAATGGGTGGATTAGTTGCTAAAGCTAAGCTTGATCACTTATCAGCAAACACTTTATTTGGTGCAATTGTTTCACTAAAAGAAACTTTAACACAACATCCAAATGTTCAGGATCATTGGACTACAATAGGTAAAGATATTTTTGATAAAGAACAGCAAAATAAAGCTGCTGTGATTTTAAAATTCACCTCTGAACCAGACGAAAACACTAAGCGCCACATTCGCCTTCATGGCTTAAAATGGAATAGTTTTCGTCAAGAATGGTGCGGGCATGTTAAGGACATT…
		TraATi	Full-length	GILLIAM_00300	traA CDS	conjugal transfer protein TraA	2715	forward	traA	262803	265517	GTGAGAATTGGTATTGAGATGGCTATACAGTTTACAAGGATTGAATTTTTAACTAGAAGTAAAGGAGGTGATAGTTGTCGTAAGGCAGCGTATAATGCAAGAACTATTGTTAAAAACGAGAATACAGGTATAAAGTATAACTTCTCTCGTAAGAAAGATAACGTATATCATACAGTGCTGATACCGGATTATGTACATCAAGACTTCAAGAATATTCAAACATTAATGAATGAGGTAGAACGAACAGCAAAAAAAGACAACAGCCAGTTGTTGAAGGATATAGTAATAGCATTGCCAGACGAGAAGGAGCTAAATTTAGAGCATAGAATAGAACTAACTCATCAAATAGTTGATGAAATGGAATGGGTGCAAAAAGGTATTGGAGTACAGATAGACATT…
		TraATi pseudo	Truncated	GILLIAM_00301	traA CDS	conjugal transfer protein TraA	162	forward	traA	265486	265647	GTGAAGATTTTAACGAAATTGCTAAAAAATAAAGGAGCCGTAGCTGTTAAGGAGCTTATGATACCTGAAATCATGAAGTTAATTAATACTCAGAACGTAAAAACAGAGCCTGAACAAATTGTAAAAGCTGATATAGCTCCAAAAATTGGAGTTAGACGGTAG
		TraI	Full-length	GILLIAM_00302	traI CDS	conjugal transfer protein TraI	2670	forward	traI	266402	269071	ATGACTGACAAAATCAATGATTCAAATAATTTCAATAACATTCATAATTCAAAAACAGATATAGAAAATCCTAAAGCTAACAGCTTGAACCACAACGTGGCTGTAAAGTTGATAAATGGTGATATTGCTGATGGTATAGTGCTACTTAGTGATCATGATAGTTTAAAGGCTGATAATACTCTAAAAGAATCAATAAACCAATTAATCAATGATTGGAAGAATAGTAAATTTGAGCTGCAGGATCGTTTGATAATTGCTGGCCATAAAGAAGCTGAAAATATTAATCAAAACATCAGAAACTACATGAAGGAAAATGGTGATCTAAAAGGTCCAGAATACAGCATTTTAATTTCAGGAGCCGAATCAAAAAAATATGCTAACTACATGGCTGGAGACCGA…
		Transposase_FL	Full length	GILLIAM_00303	transposase CDS	transposase	984	forward		269123	270106	ATGACAAAACAATTAAAGCATGATTCATTGGCAAAGACAATCATGAGTGATCCAGTAGCTGCACAAGAATTTCTAGAGTATTATTTACCAAGTGATTTCAAGAGTTTAATAGATTTATCACAAATAAAAGTAGAGCAAGAGAGTTATATAGAAGAATCGTTAAAGAAAAAATACAGTGATATCGTCTATAGAGTTGCTACCAAAAAACATGGCAATGCTTTTATTTATATATTAATTGAAGCTCAATCAACCGTTGATTATTGGACAGCTCTGCGGTTATGGAGATACACATTGTTATTGTGCGAAAGGCATAAGAAAGAAAAAACTAAATTACCATTAGTGTATAATTTAGTGATCTACAACGGCAAAGAAGTCTACAACGCACCTAGGAATTTGTGG…
		TraD	Full-length	GILLIAM_00304	TrbL/VirB6|trbG/virB9 CDS	conjugal transfer protein	1755	reverse	TrbL/VirB6|trbG/virB9	270116	271870	ATGAATTTTCAGAATCAAGGAAATTTCACCAGGGGCTCGCAGTTATTTGCTCATAAGTTAAGAATGTTTGGGCAAGGTAGTACCAACGTTTTTATAATTGGATTAGGATTATCGATATTCTGGATTATATGTCGATTATATCAAAAAGTATTTCTGAGCAGCTTGTATTATTTTGTAATTGAAAGATATGTGCAGCTTAAGCTAGCAATTGGTGAGCATTTTTATGATATCGATCAAATAGGCATTAAGTTTTATAGTTTAAGGTTTAAAAAATGGATGCACCTCAATGCTCAAGACTTTTTGCATGAATTTTATACAAGCCAACATGGATTTAAAATACATCAATTATGGGAATTCTTAATCAATTCAGCATTATTAGAAGGATTAATTGTTTTTGCT…
		TPR_G2_R9_01	NA	GILLIAM_00305	TPR repeat-containing protein 08 CDS	TPR repeat-containing protein 08	1146	reverse		271874	273019	ATGAAAAATATATATAAATTAGCTATAACAATAATTTTACCGCTAATGCTTTTAAATACAGCTATTGCAGCAGAAGAAAACAAGCTAATTCCACAAAATAGCAGTAACGATGAAAATGTTTTCGCTAAAGAATATTTTAATATTGGAAGCTCTTTTCTGAAATTAAAAAAATATCATGAAGCAATAGAAAATTTTAATATAGCTATTAAGTACGATCCAAGTTATGCGACAGCATATAATAGTAAAGGAATAGCTTTAGCTGATCTTGGAAAGGCACTAGAAGCTGTAGAAAATTATGATTTAGCTATTAAGCACAAACCTCATTTTGCAGAAGCATATAATAATAAAGCTGTATCTTATAGAAAATTAGGAAAAAACGAAGAAGCTATAATACTTTGT…
		TraG pseudo	Truncated	GILLIAM_00306	traG CDS	conjugal transfer protein TraG	2235	reverse	traG	273042	275276	ATGTTTGGAGCTAAGGCTGTAGCTAAGATTCGAGATGTGCAAATACAGGATTCAATAACTTTAACTAATACTAAGGAATTTCTTAGACAATGCTTTATGAAGCCTTACATCATAGGTAATATCTTAGGAAAAAAAGCAGCTGCTCAACAAACTAATGACATTATAGGATTTATCGAGCAGAATATACCTAATAATTTCGGTATTTATTATCGCGAGCCTAGTAATTTAGCCATTAGTTTCAAGAGCTGTAGACAAGCTACTCCATTGATTAAAGCAGCAATTCATAAAGAATTAAATGAAGGACTTTTAACCAAGTTTGCAGCAGCGATTGGAGTTCAATCTGATCAATCACACATGTTAAGTCAAAGACTAAAAGTTATGACTGGAGATACACTAAAA…
		TraH pseudo	Truncated	GILLIAM_00307	traH CDS	conjugal transfer protein TraH	525	reverse	traH	275263	275787	ATGCATGATTCAATCATGTCTATGACTGGCACTATCGTGGTTACCAACAATAATGTACACTTTTATGACTCCTTAGCTCAGGATGAAAAAAGTTGGATTAGTCATTTAAAAGGCGGAGAATCAGCCTCAATTTACAGTTGTGATAATGTCAGTTGCTTGCATCCAAGCTTGCAACGAAATATCACAATATTGCCAGAGAAATCTTATGCAGGTAAAGCTAAACAACAATTGAAGAATCTAAAAATTAACTTTGAGAATAATTCTGAATTCACTGACTCTGAAATAGCCTTTTTATCTTCGATTGGAGATATATTTCCAATTTATGATTATATCATATTAGAATCTATTTCTGGAGTCACAATTTTAGATAGCTCATCAGAATTAATAGCTAGCTATACA…
		TraH pseudo	Truncated	GILLIAM_00308	traH CDS	conjugal transfer protein TraH	630	reverse	traH	275837	276466	ATGAGCATTAGAATCAGAGTTTATGCCATTACAATGCTATTATTACTACAAGCTCCAATATCACTAGCTTGGAATATCGAAAACGTATTTCAAGGAATGAGTGTTAATGTTACTAGATCTGGATCATATCAGAATCAAGCAGCTGGATATTATGCGGCTGGCGGATTATCTGCCAGAACAAGCCAAACATCCTTTCAGCCATTTGCTATAACTCCACCATCTTTAAACATGAGCTGTAGCGGTATTGACGCCTATCTTGGTAGCTTCTCTGTTATTTCTGTAGAAGAATTAGTTCAACTAATGAAAAATATTGGTTCTCAAGCTAAAGTTTATGCATTTTCATTAGGATTAAAAACATTTGCTCCACAGATCGAAAACGCCCTCAAAGATTTGCGCAAT…
		TraF	Full-length	GILLIAM_00309	TrbL/VirB6|trbG/virB9 CDS	conjugal transfer protein	684	reverse	TrbL/VirB6|trbG/virB9	276463	277146	ATGGTTATGATATTAATTAGTCAATTATCTACAGTTGATGCTTCGCCTACAGGATTTCTATGGTACAATGATAAACATGGTCATGAGCTTACTGAATCTACTTCTAAGTTGATGAGTGGTGCTCATGACCATAGAATCGAGGAATTAAAGGAGCAATTTAATCAAGCTCAGCGTATAGCACTTGATAATCCAACGCTCGAAAATGTGATTACAGCTCAAAGGCTACAGAAACAAATCATGGAGAAGGCGCATAAGTTTGCTACTATGTGGCAACTAGCTACTCTACTTGATTATCAGCTGATTAATGCTAATGAGCCAGCTAATAGCTTACATAAAAAGCTATATCAAGAAAAATCAGAGCAGAAAAACGACTCAAAACTTAAAAACATTGCTAAAAAC…
		TraN pseudo	Truncated	GILLIAM_00310	traN CDS	conjugal transfer protein TraN	1116	reverse	traN	277158	278273	TTGCTATACTGCCTAGCAGATGATCCCGAAGCAATTGTAAAACAAATGAAATGGGCTATTGCTAATAGGCTTGGTGCATCTATACACCATATTGGTAGAAATTTTTTATTAGAAGTAAATGAAAAAATATGTATACTTCACTATGACTACAGAGATAAGACTCAAGAACTAAGGGAAGTAGCAGAATATTGGAAAGTTTTAAACCCTGAACTTGAGCAATTAACAGAAAGTAACGAATGCTATGAGGTCAATAGAATCAACTATGATGGTGGTGATAGAGTATTTTTTGACAAGTTTAAAGTCAATCGTCCATATTGGAAACAAAAGATTGTTTTTTCTTGTACTAGCGATCCAAAAGATGGTAGCAAACACCTTAAAATTCAAAATTGCGAATTAAAA…
		Transposase_truncated	Truncated	GILLIAM_00311	IS630 family transposase CDS	IS630 family transposase	507	reverse		278295	278801	GTGTTAAGGAATGAATTTATCGAGAAGGTAAAGCAAATTTCTAAAGAAAATCTAGTATTTATTGATGAGTCAGGAATAGAGGATAATGCTTGTAGAGAATATGGATGGAGTATAAAAGGTACTAGATGTTATGGCAATAAAGCTTATCAACATAAATCCAGGGTCAGTATGATAGCAGGGCTTTGTAATAATCAAATTATAGCACCAGTAATATTTGAAGGAAATTGTAATAAAGCAATATTTACAACTTATCTAGAAACTATATTAATCAAAGAATTGCTCCCTGGACAAATAGTAATTATGGATAATATCAACTTTCATAAGAATAATACAATTAAAGTATTAATAGAATCGGTTGGCTGCAGTATTCTATTCTTACCTACATATAGTCCAGATTTA…
		Transposase_truncated	Truncated	GILLIAM_00312	IS630 family transposase CDS	IS630 family transposase	375	reverse		278788	279162	ATGGCAAGAAGATACAGTTATGATTTAAGAATGAAGATATTCAAAGAGGTAGATGATGGACTATCAATTGTTAAAGCATGTAAAATATTCAATATAAGTCGTAATACGATATATAGATGGAAACATCTTAAAAGGGAAACAGGAGATATTAAAGCAAAACCTTATGGCCCAGCCAAAGGTTATAATGCGAAAATAGATCTCAAAGAATTTGAGGAGTTAATTATCAATCATCATGATAAAACAGCTAAAGAATTAAGTATTATACTAGGTAATAGATTACAAAGAACTAGAATAAATTATTATAGAAAACTACTAGGATACACTTATAAAAAAAACTCATTTTCATTCCAAAATAGATATTGTGTTAAGGAATGA
		TraN pseudo	Truncated	GILLIAM_00313	traN CDS	conjugal transfer protein TraN	333	reverse	traN	279196	279528	ATGATAGCTAATTCAATGAGAATTGAATCTGATCCTTTAAGTGCCCTTGATAGCAGTAACTTCGTAACTCAGACAAGTACAACTAATACTGAAATTATTCAAAGTTGTACTGAAGGCAGTAAGTTCAATATTGAACTTATTCGAGAATTAAACGTTGAGTGCAGATTAGAGGATCTATGGCTTCCATGGCAAAACAGGCAAATGGAATTTGCAAAAAAAGAAATAGTGGAGAATCATAGCAATTGGCTTCATGGTCGTAGCGATGTCTATGATGATGAATTAGATGCGCAAATATATAGCACGAACGTAGGAAATAGGTACATAATATGCTAA
		TraN pseudo	Truncated	GILLIAM_00314	traN CDS	conjugal transfer protein TraN	261	reverse	traN	279558	279818	ATGAGATTATTATCTATATTAACTTTAATAACGCTCAATATTAGCAGTTGTATAGCTTCAATGCAAAGCAGTTATAATGAAGCTAGCAACTATAATGTAAATCTTGGAAATTCTTCAAATACACAAGAATTATTTCATCAAGGTAGTAATGTCAGTTATCCTAATAATGATGAGGATTTAACCTATCATGGCCGTAATCAGCTTGGTACAGAAAGTGGAGCAATGTTATTTCAAGCTGAAAACAGTAAAAATAATGCTTAA
		TrbC	Full-length	GILLIAM_00315	trbC CDS	type-F conjugative transfer system pilin assembly protein TrbC	384	reverse	trbC	279815	280198	ATGGTTATACGAGTAATGATGTTGATGGTTTTATTATTTGTTAATAATGCTAATGCTTTTTTTTTGGACAAGCAAAAAACTTTTATTTTTGTCTCATTTTCAATGAGTGATGAGGCTTTAAAAAGCTATTTCGCTGAGTCTCAAAAGGCTGGAGCTCAATTGGTTATGCGTGGGTTAATTAATAACTCATTTATACAAACAAAGAATAAAACTATGGAGCTTGGTATTAGCTTCGATATAGATCCTAGCTTGTTTGAGAAATATAAGGTTGATGTTGTACCAGTGATAGTAATAGATGATGAAAAAAGAGGATTAACCAAGAAATTAACTAGCCATATTCCTTTAGCAATAGCATTAGAAATTATGGAGAACAATACTCCATGA
		TraU pseudo	Truncated	GILLIAM_00316	TrbL/VirB6|trbG/virB9 CDS	conjugal transfer protein	858	reverse	TrbL/VirB6|trbG/virB9	280221	281078	TTGTTTCCAATTACTATAGCTGGATTTAAGGTAGTAAGCAGTTCAATGCCTGATACTAATGCTTCTGGTAGACTTATATGCCTTTGTCCAAAACCAGGGATTCCAGTGCCTATACCTGGTATTCCAGTAGGATTTTGGGAGCCAGTACGACTTGTAGATGTTACAAAGTCACCAATGTGTATGGTAAGTCTTGGGGGGTTGTCATTTGGAAGCGCTACTCAAAAAGGCATGAAAGATGAGGCTGAAGGAAATGCTTTTTATCACATTCATTGGTATGTCTACTCAATGATTTATTGGTTAGAGATTTTGCTTGATTTTATTTGTCTGGAAATGGCTGCAGTCGATATAGCATATTTAACAGAGTTTGATCCATTATGGAGCGATGATGCTAAATCTGCG…
		TraC pseudo	Truncated	GILLIAM_00317	traC CDS	conjugal transfer protein TraC	1200	reverse	traC	281108	282307	ATGTATTGGTCACCTTTTGGTGAAGCTTTATTACCTGCATTAAATAAGCATGGAGTAGCTCCAAATGAGAACTTTAACCTTTGTATAGCTGGAGTTCCAGGCTCTGGAAAATCTGTTTTTATGCAAGAATTAATGCTATCTGTTCTAGGAGTTGGTGGTAAGGTTTTTGTTCTTGATTACGGAAGATCATTTAAGCGTACATGCTTGATTCTAGGCGGTAGCTACATAGAATTTGACATGAAAAATCCTGTATCGATTAATCCATTTTCCGAAGTACCAGAGAATGATAGTGCAAAGTCTATAGAGGCTAGATCCGACTTTTTATCTAACTTTCCGTCTATTTTAGCAACAATGGCCGCACCTCAGTATGGAACAAGTGATTTGCAACAACCAATGCTA…
		TraV pseudo	Truncated	GILLIAM_00318	Uncharacterised protein CDS	Uncharacterised protein	300	reverse		282317	282616	ATGTACCTAACCAGTTTCTTTTACAGAAGTACTTTTGATTGTAAAATTCCTAAAGGGCTAAAATGTAAGTCTTTATACGAAATAAAGAATATGGTTGCTCAAGGCGCTTTTGATATTGATAATCTTGAGAAAGTTGAAGCATCAAAAACTAAATCAAAAAGACGTTGTATTCTATGCTATAGGCAAGCTAAAGCAGTTCAAGGCGTAGATGTTGTTAACAAGTCGCAGAAAAAACCAAAAAAATATCTTATTAATTTATTTAAATCAAAACAGAGTCAAGGTGAACGCAAGCATACATGA
RAGE_OT_Gilliam_13	Incomplete RAGE		Full length	GILLIAM_00319	integrase CDS	integrase	1284	forward		283053	284336	ATGCCAGTAAAAGTATTTAAATTTACACAATCAGCATTAAATGAAATAAAAGTACCAACCAAAGAAGAAAAAATAATCAAGTGTAGAGATATAATACAAAGGAACTTACTTTGGATAATATCATATACTGGATTTAGAAGATTTTATTTAGGAATAAACATTGGTGGCATATATTATAAAATAAAAATAGGAGATTCACCAGATCTAACGGTAGCAAAAGCTAGAAAAAAGATACAGCAGTTAAAAAGGGATATTGCTAACGGAATAAATCCAATGGATGAAAGACGGAAGATAAATAAAGAAAGAAGAGAAAAAAGAGAGAAGAGGCTTAAATTAAAGAATGAACTAACATTCGGACAGGTGCATGTAAAATATACTGAATATAGTAGTCTTTATCAT…
		TraL	Full length	GILLIAM_00320	Uncharacterised protein CDS	Uncharacterised protein	303	forward		284461	284763	GTGATTATGCAAAATCAAAAATTATGTTGGGCATTATCGAGGCCGTTGAAGTATATGGGTTTGAGCATTGATGAATGGGGAGTAGTGCTAGCTGGAGTAGCTCCAGGAATTGTACTACTAAACAGCAGGCATGCTAAATTAGGCCTAGCCTTTATGGTTGGAGGAATTGCTCTATGTTATTGCTTTAAGAAATTTAAGAAGGTGTCGGAGAATTTTTTGCTAAAAAGTTTTTTAGTAGCTAAAGGTTTATTGCCAGCTCCATTAGGATATTCAAGACTGCTGGGCAAAAAAGTTGGCAAATAA
		TraE pseudo	Truncated	GILLIAM_00321	conjugative transfer protein CDS	conjugative transfer protein	420	forward		284763	285182	ATGAATCATCTCTTTAAGCAAAATGCTATACAAGAGCTGGTTAAATATAATAAATGCTTACTTTCAGTAACTATATTGCTAGCTGCAGCTAATATAATTGCGATAATGGCTGCAATTACCAAAGAAGAAAAGTGGTTGTTAATTCCAGCAATGGAGCCTGATCGTAAAATGATGGTTTCATCAAAAAATTACCATGAAACCTATTTAAAGGAATGGGCAATTTATGTGACGAAACTCTTATTTACTACTTCTCCAAATGAGGTAGAAAGACAAATAGCAGACATGAAAGTGGCATCTAGTAATACTGAATCTTTAAATAAATTTTTTCATGATCATTTGCAATTTGTAAAAGGCTCAAATGTATCTTCAGTCTTTTTTCCAAAAAAGATTGAAGTGATA…
		TraE pseudo	Truncated	GILLIAM_00322	conjugative transfer protein CDS	conjugative transfer protein	153	forward		285163	285315	ATGAATGGAGTATTAATTAGTGGAACGCTTCGTTATTGGTTTAGCGATAGTAAACATATAGCTGTCGATAAGACTTACCTTTTGACTTACAAGCGAACTCCTAATTACCTTTTGTTATTGACTGGTGTTAAAGAGAATGGAATAAAAAAATGA
		TraK-1	Full length	GILLIAM_00323	Uncharacterised protein CDS	Uncharacterised protein	477	forward		285312	285788	ATGAATATTAGAATTTTAAGATTTATCATAGGGTTTATTGCTTTGGTAAACGTTAATAATATATATGCAGTAGAATATGAGTTAGAAGCTGATGAGCTGCTTAAGCTTGAGATTTCTGATAGTGGGCCAACAAGAATTAATCTTAAAGATGAAAAAATTAATGATATTTTTATGTATCCTCAAAATGCAGCTGAAGTTGTAGTTCATGAGTCTGGATTTTTGTTTATTGCTCCACGAGAAGAAGGAAACAAGGTTTATTTAACTGTAATAGGAGAATACAAAACAATTCAAGATTTAATGTTAACTTTTACTCCAAAAACTCCAAGTCCTGTAATGCTTGTTAATGCTGCTACAAAAATAGAGAAAAAGGATAATTCAAAACAAAACAATACTAATTTG…
		TraK-2	Full length	GILLIAM_00324	Uncharacterised protein CDS	Uncharacterised protein	327	forward		285933	286259	ATGTTCATATATCAAAAATCTCGACTAAATATGCTAAAACCTACATTTGGAATACAGTGGAATAATGTAGTTGTAGGACTGTTAATTATAATTACTGCTTGTGTTTTTTCTTTTGAGCCAGCATTAGCTGATACTCTTGAAGGGCAGCTTAATAAAATAGACGGACTTTTTAGTGGAAAGCTAAAAACAATAGGTATATCAAGTGCAACTATTCTATCATCGATTTGGGCTGTAGCAAGAGGTAATATAAAGCTTGCAGGAGTAATGGTAGCAATTGGTGTTATTTTAGGCTTTTACCTAGTGAATTGCCAGTGGTATGAAAATTAA
		TraB	Full-length	GILLIAM_00325	TrbL/VirB6|trbG/virB9 CDS	conjugal transfer protein	1320	forward	TrbL/VirB6|trbG/virB9	286302	287621	GTGGAACAGGACAATTCAGACAATAATAATACAAAAGAAGAAGATTTAGAGCTAAATGATAAACCAAAGGCTGAATCTGTTAGGCATAATAGCAAGTTATCAGAATTAACAAATATCATTCGTAGAAAGCCAGTAATTGCCTTAACTTTTATAAGCATCACAATAATGGTTGTTTCATATTTTTTATCTGAAAGTGGTAAGACGAAAGAACCTATAACTTTTACAGAAAATCGTGAGTCAAGAGAAGCAATTTCTGGAGTAGAACAAGCTGTAGATTTGAGAGCGAAATGGACAGAGGAAATACTTAATGAAGTCAAAACATTAAAAGATAGATTTGAAAGTGTAATAGAAAGCAGATATTTAGAAATTACAGCCCAAATTAATAAAAAACTTGAGATA…
		TraV	Full length	GILLIAM_00326	Uncharacterised protein CDS	Uncharacterised protein	330	forward		287621	287950	ATGAAGTTTTTATTATTGCTATTGGGCTGTATGAGCCTAACCAGTTTCTTTTACAGAAGTACTTTTGATTGTAAAATTCCTAAAGGGCTAAAATGTAAGTCTTTATACGAAATAAAGAATATGGTTGCTCAAGGCGCTTTTGATATTGATAATCTTGAGAAAGTTGAAGCATCAAAAACTAAATCAAAAAGACGTTGTATTCTATGCTATAGGCAAGCTAAAGCAGTTCAAGGCGTAGATGTTGTTAACAAGTCGCAGAAAAAACCAAAAAAATATCTTATTAATTTATTTAAATCAAAACAGAGTCAAGGTGAACGCAAGCATACATAA
		TraC pseudo	Truncated	GILLIAM_00327	traC CDS	conjugal transfer protein TraC	873	forward	traC	287931	288803	GTGAACGCAAGCATACATAAGGATTTTGATCGAGAAAGATTTTCTAAACATTTTGTCTATGAATCGTATGATGAGAAGACTCAGCTATTCTTTAATCGTGGTTCAATAGGCTTTGTATTGCTTGCATGCCCATTGGCTGAAGCTAGTGTTTCGGCTCAAAATGAAATTGCTGAATTTCTGAAAAGCGATGAAAATTTACCAGCTGAAAGTAGCCTTCAAGTATTGATGATTGGTAGTAATAATATAGAGAATTTTTTAAGCAACTGGCAGTCATATCGTAAAGGAGAGATATTTATTGAGTTAGCCAACAAAAGAATAGAGTTTTTGCGTGATCAAGCTCAAAAGTCAGGCTCTGTAAAGGATGTAGTATTGTTGATTTCAGTAACTATACCTAATTTA…
		TraC pseudo	Truncated	GILLIAM_00328	traC CDS	conjugal transfer protein TraC	435	forward	traC	288775	289209	ATGCAGGAATGGGCAAATTTTTTTCATGACATACAGCAGAAAGCTGCTGATTTAGCCGGTGTAGTAGCTGCTTTACAGAGTGGTGATAGAGTTGTTAATATTCACTTCAATGTTATTATGTTTGACAAAATAAAAAAAGCTAAGCAATCTGCATCGGCCTTTTGTTCGATGTTAAGACGAAGTGGATGGTATTTTGTGCCATGTAAATATGATCATGTGGCCGTGTTACTAGCTGCACTACCAATGCAATTAGTTGAACAAGGCCCAAAAGGTATATTGGGTCAAAAAACATCAGGAGTTGGAGTAGCGCTTTCTAGCTTAGGTAGAGGCATAAAAACTGTTTCTGTAGAGAGCAAAGTATTATTGCCAATAATCGGTGAATGGAAAGGTGATTTAAGT…
		TraC pseudo	Truncated	GILLIAM_00329	traC CDS	conjugal transfer protein TraC	522	forward	traC	289213	289734	ATGTACTGGTCACCTTTTGGTGGAGCTTTATTACCTGCATTAAATAAGAATGCAGCAGCTCCAAATGAGAACTTTAACCTTTGTATAGCTGGAGTTCCAGGCTCTGGAAAATCTGTTTTTATGCAAGAATTAATGCTATCTGTTCTAGGAGTTGGTGGTAAAGTTTTTGTTCTTGATTATGGAAGATCATTTAAGCGTACATGCTTGATTCTAGGCGGCAGCTACATAGAATTTGACATGAAAAATCCTGTATCAATTAATCCATTTTCAGAGGTGCCAGAGGATGATAGTGCAAAATCCATAGAGGCTAGATCAGATTTTTTATCTAACTTTCCATCCATTTTAGCTACTATGGCTGCACCGCAGTATGGAACAAGTGATTTGCAACAACAAATGTTG…
		Gilliam_Ank107_01	NA	GILLIAM_00330	ankyrin repeat-containing protein CDS	ankyrin repeat-containing protein	663	reverse		289633	290295	TTGTTAGCTTGTGGAGCTGATATAAATTCACTCGATTACTTTGGTGATACTCCTCTTACTGCAGCAGTATCAGCTCATCATCAAAATGAAGCAATAATAAAATCCTTGGTTGCTTATACTGTTAAGCTAGAATCTTATAATATACATATTAGTTCAGAAGGTTTTATAAAAAATAAAGCCTGTATAGATGAATCTCCAACACTTACTGAGATAAAACAGAAATGCTTACAAGAAATACAGGAAATGAAAAGCTTCAAGATTGTAAGTAATTTATCTTTTTTTGAAGTATTTATTCAGAACAGAAATATAAATATGCTAGCAAGATATGCTAATAATCCTAATATTGTAAAGTGTAAGAATAGATTTCTCATGTACTCTTCCTGTATTGAAAAATCTATT…
		TraU pseudo	Truncated	GILLIAM_00331	TrbL/VirB6|trbG/virB9 CDS	conjugal transfer protein	678	forward	TrbL/VirB6|trbG/virB9	291196	291873	ATGGTAAGTCTTGGAGGTTTGTCATTTGGAAGCGCTACTCAAAAAGGCATGAAAGATGAGGCTGAAGGAAGTGCTTTTTACCACATTCATTGGTATGTCTATCCCGTGATTTACTGGCTGGAAATTTTGCTTGATTTTATTTGTCTGGAAATGGCTGCAGTAGATATAGCATATTTAACAGAGTTTGATCCATTATGGAGTGATGATGCTAAATCTGCGATTTTAAATCCAGAAACGCTGTTGTTTCAAAATGTAGCTGCTTATCAAGCATGTATAGCTGATTGCATGAGTTGTAGCGCTGGTTTATTAGCAAGTGATTATGCTTTTTGGTGTGCCGAATGTCAAGGAATGCTTTACCCTTTTATTGAAACTGCTGCTGCTCATAATGGTGGAGTTGGA…
		TrbC	Full-length	GILLIAM_00332	trbC CDS	type-F conjugative transfer system pilin assembly protein TrbC	384	forward	trbC	291896	292279	ATGGTTATACGAGTAATGATGTTGATGGTTTTATTATTTGTTAATAATGCTAATGCTTTTTTTTTGGACAAGCAAAAAACTTTTATTTTTGTCTCATTTTCAATGAGTGATGAGGCTTTAAAAAGCTATTTTGCTGAATCTCAAAAGGCTGGAGCTCAATTAGTTATGCGTGGGTTAATTAATAACTCATTTACACAAACAAAGAATAAAACTATGGAGCTTGGTATTAGCTTCGATATAGATCCTAGCTTGTTTGAACAATATAAAATTGATGTTGTACCAGTAATAGTAATAGATGATAAAAAAAGAGGATTAACCAAGAAATTAACTGGGCACATTCCTTTAGCAAGTGCATTAGAAATTATGAATGAGAATACTCCATGA
		TraN	Full-length	GILLIAM_00333	traN CDS	conjugal transfer protein TraN	1689	forward	traN	292276	293964	ATGAAGCAACTTATAGCGCTAGTTTTGATAACATTGAACATCAATGGTTGTATAGCTTCAATGCAAAGCAGTTATAATGAAGCTAAAAACTATAATGTAAATCTTGGAAATTCTTCAAATACACAAGAATTATTTCATCAAGGTAGTAATGTCAATTATCCTAACAATGATGAGGATTTAACCTATCATGGCCGTAATCAGCTTGCTACAGAAAGTGGAGCAATGTTATTTCAAGCTGAAAACAGTAAAAACAATGCCTTAACTCAACATAATATCAACGATCAAAATTATATGATAGCTAATTCAATGAGAATTGAATCTGATCCTTTAAGTGCCCTTGATAGCAGTAACTTCGTAACTCAGACAAGTACAACTAATACTGAAATCATTCAAAGTTGT…
		TPR_G2_R6_01	NA	GILLIAM_00334	TPR repeat-containing protein 03 CDS	TPR repeat-containing protein 03	783	forward		294219	295001	ATGAAATTTGTAAAATATATAACAGCTGTTTTATTATTAACACTGTTAAATACAACCATTGCATCAAAACTAAACAACAATCAACCTGTACAACAGAAATTAATTCAGGATAAAGCTATATTAGCAGAAAAACATTTTTATGTTGGAATTTCATTTCTTGAGTTAAACAAATATCAAGAAGCAATGAAAAATTTTGATTTAGCTATTAAGTATAAACTTAATTATGCAGATGCTTATTATAACAAAGGATTTTGTTTAAGCAAATTAGGACAATATCAAGAAGCAATAGAAAATTTTGATTTAGATATTAAGTATAATCCTAATCATGCAAGTACTTATTATAATAAAGGAGTTTGTTTAGCTGAATTAGGACAATATCAAGAAGCAATAGAAAACTAC…
		TPR_G2_R3	NA	GILLIAM_00335	TPR repeat-containing protein 03 CDS	TPR repeat-containing protein 03	426	forward		295019	295444	ATGAAAAATTTTGATTTAGCTATTAAGTATAAACCTGATTATGCAGAAGCTTATTATAATAAAGGAGTTTATTTAGCTAAATTAGAACGATATAAAGAAGCAATAAAAAATTATAATTTAGCTATTAAGTATAATCCTAATTTTGTACAAGCTTATTATAATAAAGGAAATTGTTTAGATAAATTAGGACAATTTCAAGAAGCAATAAAAAATTATGATTTAGCTATTAAGTATAATCCTAATTATGGAGATGCTTATGTTAATAAAGGAGTTTGTTTAGCTAAATTAGGACAATTGCAGAAAGCGATAGAAAGTTGTAATCTAGCTATTAAATATGATCCTACTATTAAATATGATCCTAATAATGGAACATTATACCAGTTAATAAATATACTCAAA…
		RAGE_hypo_Group5_01	Hypothetical proteins	GILLIAM_00336	Uncharacterised protein CDS	Uncharacterised protein	561	forward		295554	296114	ATGACTATACAACAAAAGGGTGAGTTATTGAGTTGTTTTGATGTTGCTAGCTATTTTCTGGTATTGGTTGATAGAGAAGCAGGAGATGTAATAACTAAATTGAAACTGCAAAAATTAGTGTATTTTGCCCAAGATGTGCATCTCGCTTTATTTGATAAGCCTCTTTTTAAAGAAGATATTGAAGCCTGGGAAAATGGACCTGTAGTACGGCATTTACGTTCGATATTTGGCGGCTTTGAAGCTAATGCAATTCCTGCTCCAGGAGAAATAGATTTCAGTATTTATACTAATCAACAAAAAGAGTTAATTTATAAAATATATTCTTCTTATGGTGAACATACAGCATCTTATTTGCGTGACTTAACACATTTGCATTCTATTTGGCAACAATCCATTATA…
		TraF	Full-length	GILLIAM_00337	TrbL/VirB6|trbG/virB9 CDS	conjugal transfer protein	717	forward	TrbL/VirB6|trbG/virB9	296126	296842	ATGAATGCAATACACTTATCGGTAATAATAGTGCTATTTGGTTACTTGTCGATGGAATTAGCTACTGCTAACTCTTTGCCTACAGGGTTTTTATGGTACAATGATAAACATGGTCATGAGCTTGATGACTCTACTTCTAAATTGATGCGGAGAGCTCATGACCATAGAATCGAGGAATTAAAGGAGCAATTTAATCAAGCTCAGCGTATAGCGCTTGATAATCCAACGCTCGAAAATGTGATTATAGCTCAAAGATTGCAAAAGAAAATCATGGAGAAGGCGCATAAGTTTGCTACTATGTGGCAACTAGCTACTCTACTTGATTATCAACTGATTAATGCTCATGAGCCATCTAATAGCTTACATAGAAAGCTGTATCAAGAAAAATCAGAGCAGAAA…
		TraH	Full-length	GILLIAM_00338	traH CDS	conjugal transfer protein TraH	1302	forward	traH	296839	298140	ATGAGCATCAAAATCAGAGTTTATGCTATTACAATACTATTATTGCTACAAGCTCCAGTATCACTAGCTTGGAATATCGAAAACGTATTTCAAGGAATGAGTGTTAATGTCACCAGATCTGGATCATATCAAGATCAAGCGGCTGGATATTATGCGGCTGGCGGATTATCTGCCAGAACAAGCCAAACATCATTTCAGCCATTTGCTATAACTCCACCATCTTTAAACATGAGCTGTAGCGGTATTGACGCCTATCTTGGTAGCTTCTCTGTTATTTCTGGAGAAGAATTAGTTCAACTAATGAAAAATATTGGTTCTCAAGCTAAAGTTTATGCATTTTCATTAGGATTAAAAACATTTGCTCCACAGATTGAGAACGCTCTCAAGGACTTACGTAAT…
		TraG	Full-length	GILLIAM_00339	traG CDS	conjugal transfer protein TraG	2652	forward	traG	298140	300791	ATGGATTACGTAATATACACATTTGGTGGTGGAGATCTGTTATGGCATGTGTTTAACGGCATAGGCAGAGTCTTTGCTTCAAATAGCGAATACTTCACTCCAGTAGGCCACTTAGCCTTGACTATTGGCGGCATATGGGCTGCTACTAGGGCTATTTTTAGAGGAAATATCGGCATCTTTGCTATGGAGTGGTTCTTTCCATCGATATTTATTTTTACGCTGTTATTTGCCCCCAAAGCTACTGTTTGGCTGAAGGATGAGGTATCAATGAGTGCACCAGTGAAGGTTGATAATATTCCGATAGGTATTGCAATGTTTGCTTCTCTTTCATCGCAAACGAGTTACTTTGTATCAAAAATGTTGGAAAATCATCTTTTACCGGCTTATGAAGGACTATCA…
		TPR_G2_R9_02	NA	GILLIAM_00340	TPR repeat-containing protein 08 CDS	TPR repeat-containing protein 08	1146	forward		300814	301959	ATGAAAAATATATATAAATTAGCTATAACAATAATTTTACCGCTAATGCTTTTAAATACAGCTATTGCAGCAGAAGAAAACAAGCTAATTCCACAAAATAGCAGTAACGATGAAAATGTTTTCGCTAAAGAATATTTTAATATTGGAAGCTCTTTTCTGAAATTAAAAAAATATCATGAAGCAATAGAAAATTTTAATATAGCTATTAAGTACGATCCAAGTTATGCGACAGCATATAATAGTAAAGGAATAGCTTTAGCTGATCTTGGAAAGGCACTAGAAGCTGTAGAAAATTATGATTTAGCTATTAAGCACAAACCTCATTTTGCAGAAGCATATAATAATAAAGCTGTATCTTATAGAAAATTAGGAAAAAACGAAGAAGCTATAATACTTTGT…
		TraD	Full-length	GILLIAM_00341	TrbL/VirB6|trbG/virB9 CDS	conjugal transfer protein	1755	forward	TrbL/VirB6|trbG/virB9	301963	303717	ATGAATTTTCAGAATCAAGGAAATTTCACCAGGGGCTCGCAGTTATTTGCTCATAAGTTAAGAATGTTTGGGCAAGGTAGTACCAACGTTTTTATAATTGGATTAGGATTATCGATATTCTGGATTATATGTCGATTATATCAAAAAGTATTTCTGAGCAGCTTGTATTATTTTGTAATTGAAAGATATGTGCAGCTTAAGCTAGCAATTGGTGAGCATTTTTATGATATCGATCAAATAGGCATTAAGTTTTATAGTTTAAGGTTTAAAAAATGGATGCACCTCAATGCTCAAGACTTTTTGCATGAATTTTATACAAGCCAACATGGATTTAAAATACATCAATTATGGGAATTCTTAATCAATTCAGCATTATTAGAAGGATTAATTGTTTTTGCT…
		Transposase_FL	Full length	GILLIAM_00342	transposase CDS	transposase	1032	reverse		303727	304758	ATGACAAAACAATTAAAGCATGATTCATTGGCAAAGACAATCATGAGTGATCCAGTGGCTGCACAAGAATTTCTAGAGTATTATTTACCAAGTGATTTCAAGAGTTTAATAGATTTATCAAAAATAACAGTAGAGCAAGAGAGTTATATAGAAGAATCGTTAAAGAAAAAATACAGTGATATCGTCTATAGAGTTGCCACCAAAAAACATGGCAATGCTTTTATTTATATATTAATTGAAGCTCAATCAACCGTCGATTATTGGACAGCTCTGCGGTTATGGAGATACACATTGTTATTGTGCGAAAGGCATAAGAAAGAAAAAACTAAATTACCATTAGTGTATAATTTAGTGATCTACAACGGCAAAGAGGTCTACAACGCACCTAGGAATTTGTGG…
		TraI pseudo	Truncated	GILLIAM_00343	traI CDS	conjugal transfer protein TraI	1011	reverse	traI	304810	305820	TTGAGAAATTATTCACCATTTCCTGGTGAAAAAATCATCATTGCAGCAGATAATGATAGCAAAAATCCTATAACTAATAATACTGTAATTAAAGCTGCAAAAACGTTAGAAATGAAGGGAGCGATAACTTGTATAGTCAAACCACCAGAAAATGGTGATTTTAATAATCTGTTGCAAAGTTGTGGAGACCAGTCAATTAGAGACATTATAGAACCTGAAATTACTAAACTGACTAAGGCAGTTGAAACAACCAAACTTACTCAAACAGAAAATAATAGTATAGCAAAACAAAATGATATTACGAATGTTAAAGAATTGTATAATAAATCGTCATCTCTATACTACTTTAAACAAAAAGAGGAAGCTAAGGTGGAAACGATAGTAGTTAATAAATATCTA…
		Gilliam_Ank96	NA	GILLIAM_00344	ank9 CDS	ankyrin repeat-containing protein 09	1398	forward	ank9	306093	307490	ATGGAAAATTGTCTTTCTTTGCTATATAGCGCTGTACAGAAGTTGAAAAATATTTTTTCTAATAGCATTGATTTACAAAATATTGCTGTTATATCTAGATACATCAAGTATGTAAACCGTTTTTCTTTTCAAGAAAATACCATTATTAACTTACAAGATGAGTATAATTATACTGCTTTACATTATGCTGTTATATGTAATCAAATAGAAATTATAAAAATTATTCTGGAGTATAATCCTAATATCAATTTACAAGATAATTTAGGTAATACTGCTTTGCATTATGCTGCTGCATGTGGATATATAAGCATTATGGAGCTTTTACTACAGTATGATCCTAGTTGTATTAATTTATGTGATCAGAATAAGTGGACAGCCTTGCATTATGCTGCTGCGAAC…
		TraATi pseudo	Truncated	GILLIAM_00345	traA CDS	conjugal transfer protein TraA	2553	reverse	traA	307573	310125	TTGTTGAAGGATATAGTAATAGCATTGCCAGACGAGAAGGAGCTAAATTTAGAGCATAGAATAGAACTAACTCATCGAATAGTTGATGCAATGGAATGGGTGCAAAATGGTCTTGGAGTACAGATAGACATTCATAAGCCTCAAATAGGAGATAAAAACTGGCATGTGCATATATTGGTTACTACAAGAAGATTTAAAGAGAATGGTGAAGAATTGGGTGATAAAGCTGTTGACTTAGAGGCTAAATTTATAACAGTAAAAGGTCAGTGGCGTATTATTAAAGATTCCAAGATGATTCATGAAATAGCAAAAGAAGAAACTAATGCATATTTCGCTGAATTAGGCTTACCATATAGAGTTGACGAGACAAGCGAAGTGCCTGGAAAGCATATTGGACCT…
		TraATi pseudo	Truncated	GILLIAM_00346	traA CDS	conjugal transfer protein TraA	240	reverse	traA	310153	310392	GTGAGAATTGGTATTGAGATGGCTATACAGTTTACAAGGATTGAATTTTTACGTAGAAGTGAAGGAGGTGATAGTTGTCGTAAGGCAGCGTATAATGCAAGAACTATTGTTAAAAATAAGCAGACAGGTATAAGGTATAACTTCTCTCGTAAGAAAGATAACGTATATCATACAGTGCTGATACCGGATTATGTAAATCAAGACTTCAAGAATATTCAAACATTAATGAATGAGGTATAA
		TraDTi	Full-length	GILLIAM_00347	conjugative transfer protein CDS	conjugative transfer protein	456	forward		310671	311126	ATGGCAAATCTTATGCAGCAAAAAATTACTCTTCAACAAAAAAAGGCTAGGCTAATCATGGATGAGGTTAACCTTAAAATTAAAGAACGTAAAATGCGTACTCGACGTCTTATCGAAATGGGTGGATTACTTGCTAAAGCTGAGCTTGATCACTTACCAACAAATACTTTATTTGGTGCAATTGTTTCACTAAAAGAAACTTTAACACAACATCCAAATGTTCAGGATCATTGGACTACAATAGGTAAAGATATTTTTGATAAAGAACAGCAAAATAAAGCTGCTGTGATTTTAAAATTTGCCTCTGAACCAGACGAAAACACTAAGCGCCACATTCGCCTTCATGGCTTAAAATGGAATAGCTTTCGTCAAGAATGGTGCGGCCATGTTAAGGACATT…
		Transposase_FL	Full length	GILLIAM_00348	transposase CDS	transposase	1047	reverse		311194	312240	ATGCATTTATCAAGATTTCTAGATCCAAAGAATGATGTAGCATTTAAAAAGATATTTGGATCAGAAAAAAACAAGGACATACTAATACATTTTCTGAACGATATATTATTGTTTGAAGGGAATAGAGAAATAACAGAAGTAGAGTTTTTAGGAACGATATTAGATGCAGACATAGCGTCTAAAAAAGAATCAATAGTAGATGTTTTGTGTAAAGATAAAAACGGTGCGCAATATATAATAGAAATGCAAGTAGATCCTACACAGGGATTTGAAAAAAGAGCCCAGTATTATGCCGCAAAAGCATATGGTAGGCAACCAAATAGAGGAAAGGAAGGAAAATACTCAGACCTAAAGGAAGTTATATTTATAGCTATAGCAGATTATAAATTATTTCCAAAC…
		SpoT-hydrolase	Complete	GILLIAM_00349	(p)pGpp hydrolase CDS	(p)pGpp hydrolase	576	reverse		312361	312936	ATGATAGATTTTTATAGCGAAAGCTTACTAAATAAGCTGTTTGAAACCAACGTAAGATTTAATACTGAAATTGATCTTGATAAAGTTGAAAAAGCAATATTTTATGCCCAAAAATATCATGGTCAGCAAAAGAGAGATACAGGAGAACTATACTACACACATCCATTAGAAGTAGCTTATATGGTATCAGACTACAGCTTTGAAACAGATACGATTATTACAGCAATACTACATGATACCATCGAAGACACAACACTAACTAAAGAAAAAATAGGTCAAGAATTTGGTCATAATATTGCAGAACAGGTTTCAGACCTCACCAGGATTAAGGATAATAAAAAAATCAGTTCTAGAGAAATGATTCAAACATTATATAACCGAAATAAAACAGAACTATTA…
		HATPase_c domain containing protein	Truncated	GILLIAM_00350	mrp CDS	ATP-binding protein	858	reverse	mrp	313037	313894	ATGAAAGAAAAGAAGAAAACAATTAACAAATGGATGGTACAAATTCCTCCAATACCAATTACGTTGATGAATGGAGAGAGTGAGAATATCGATGAATATATGGAAATAATAACAAAGCTAAGAAAAGCGAAGTATCAGGTCGAGGTAGCTGAATCATTGAAAGAATATTGTACAGATTTAATACAGGAGATTAAATATAGATTTAATATTGCAACGAGTGAAATTGTAAGGCTTGCAAGCGAGATCATGTTAAATGATTCAGAAAATAAAGATAAGCTGAAAACAATATTAAATCGATCAACAAATCTTCAAGAGTACTGTAATGATGTAGTTTACACGCTTAGAAGCGAAATTGAGAAAGAAAATTTATGTTCAAAAAAATTTAGCATACAAAAGCTA…
		HATPase_c domain containing protein	Truncated	GILLIAM_00351	mrp CDS	ATP-binding protein	729	reverse	mrp	313916	314644	ATGCCTATTCAAGACGAAGGTCAAAATAAAATCAATAAATTAACCGAAAAATTATCTACAGAAGGAATTAATAGCACAACAATAAAACAGATAGACGCTGAATTGCAAAAACTATACTTTCAGCTAGAGAAATCTGGGCAAGTAAGCATAAAACTCATAGAGTGGATACAATATTTTAGGCGAATAGTAAATGACTATAATAAAAAAAAGATAAATATAATAGCTTCTCTAAATGGAATAATTTTTTTATTTAGACAATACATAGCATCAACAAATATAAGGGTTGAAACATTTAACATAGAACCGCTAATAAATAATACTGTTATCAGAATGAGGAAAAATTTTGAGAATGAGAATATAAATCTAAATGTTCAAAATGATATAAAGCCGATTCTGATT…
			Truncated	GILLIAM_00352	DNA methyltransferase CDS	DNA methyltransferase	198	forward		315647	315844	GTGTCAATAGCAATTTCTAATGAACCAAAGCCTTTTCTCCATTGGGTTGGAGGTAAAAGGAGAATTGTTAATAAATTAATAGAGCATCTTCCTTCAGGGCCATACTATAATTACTATGAACCATTCCTTGGTGGAGGTGCTTTATTTTTTCAAGTTAAGCATCTGTTTAAAAAATGTTTTTTGTCTGATTTTAACTAA
				GILLIAM_00353	Uncharacterised protein CDS	Uncharacterised protein	522	reverse		315953	316474	ATGTATAGAAGATATTTTGAACAGTTATCAGACCTTGGAAAGAAAGCAATCGATTTTTTATTCAAGACAGAAAAAACAAATAAGTCTTTAATTCTTGTTGGAGAAACTGATGTCCAAAATTTTAATATTACTCAGGTGGCTCATTTTTATGAAAATCAAGGTAATGGACAAGTTAATAGTCATAACCTTAGTAGTATACATTCAGTAGAATATGTAAATTATGATCATCCAAAGTCATACAATACATTGTATTTAGTAGACGATCTTCGTGATCATAAGGAGCAGCTTACATCTGAGATGGCTGCACATCAGAATAAATCTATTGGCATGAGTAAAAAGATAGAGTCGGAACGTGCTAAAGTTTTAATTATTGTATCTAATGATTTAGATGAGAATGCT…
			Full -length	GILLIAM_00354	DNA methyltransferase CDS	DNA methyltransferase	813	forward		317104	317916	GTGTCAATAGCAATTTCTAATGAACCAAAGCCTTTTCTCCACTGGGTTGGAGGCAAAAGGAGAATTGTTAATAAATTAATAGAACATCTTCCTCAAGGTCCACACTATAATTACTATGAACCATTTCTTGGTGGAGGTGCTTTATTTTTTCAAGTTAGGCATCTGTTTAAACAATGTTTTTTGTCTGATATTAATCTCGACTTAATTACTAGTTATCACGCTGTAAAAAAGAATCCAAATGAGGTCAATAGATTACTAAATCTATATCACAAAAACCATTCTGAAAACTACTACTATAAAATAAGAGACAATTATTATAGTAATGATCCTAATGATATCACGGCAAAATTTATATATCTTAATAAATATTCCTTTAGGGGAATTTATAGGCTAAACAGA…
		Ot_RAGE_membrane protein	NA	GILLIAM_00355	membrane protein CDS	membrane protein	408	reverse		318020	318427	ATGAATGTTTTGAAATCACTTTTACAACCGTGTTATGCAGTTATGTTAGCATTCGTTGTATTATCTTCACCATCGATATGTACAGCGAATAATAATGTAAACTTCAATGCCTCTAAAGGTGGTATTGATACTTCGCAATTCTATATAAAATTTTCAACTGGTATTGTTACTAACTACGATACATTAGAAGCTGGAATTGGTTATAGATTAAATCGGCACAGAATGGATGTAAGATTAGGATTTATGTGTCATCACAACTGTAGAGATAACTTTATTCAAGGAAATTATTATTACAATATAATTGAAGGTAACAAAGCATCAATTTTTGTTACAGGTGGCCTAGTATCAGCTTTCAATGGTGATAGCGATACTGGTATAGACTTAGGAGTTGGAACAGCA…
		Gilliam_Ank03_03	NA	GILLIAM_00356	ankyrin CDS	ankyrin	645	reverse		318474	319118	ATGATATTCAAATCTAAGGCTAAATATTCCTTATGTAGCGCTATTCAAGATGGTGATATTAAAAAAGTACAGCAGCTTATTAATAATGATAGTACACTTGTCAATTCAAAATATAAAGACGGTACTACTGCTTTATCTGTGGCTTTGAAATATAAGAATCTACCTATTGCCGAGATTTTACTAAGCAATGGAGCTAACGTAAACGCAAAAAATAATGATGGTCAAACTGCTTTACATCTTGTTATTGACAGAATTCAAGTATATTATGAATCTTTCGAAAAATATCCTACCTATTGCAATGATCATATAGCATTACTGCTAAAATATAATGCTGATGTAAATATCGAGAATAATCAAGGTAATACACCTTTATCTGATGCTGTTGAATGCAAATGTGTA…
		SpoT-hydrolase	Complete	GILLIAM_00357	(p)pGpp hydrolase CDS	(p)pGpp hydrolase	576	reverse		319156	319731	ATGATAGATTTTTATAGTGAAAGCTTAATAAATAAGCTGTTTGAAACCAACGTAAGATTTAACACCAAAATTGATCTTGATAAAGTTGAAAGAGCAATACTTTACGCTAAAAAATATCATGGCCAGCAAAAGAGAGATACTGGAGAACTCTACTACACACATCCATTGAAAGTAGCGTACATTGTATCAGACTACAGCTTTGAAACAGATACAATTATTACTGCAATACTACATGATACACTTGAAGACACAAAACTAACTAAAGAAAGAATAAGTTACGAATTTGGCACTAATATTGCAGAACAGGTTTCAGACCTTATCAGAGTTAGGGATAATAAGAAAATCAGTGCTATGGAAATGATACAAATATTACGCAGCCAAAATAAAACAGAACTATTA…
		Transposase_truncated	Truncated	GILLIAM_00358	IS630 family transposase CDS	IS630 family transposase	516	reverse		320148	320663	ATGGATATTGTGTTAAGGAATGAATTTATCGAGAAGGTAAAGCAAATTTCTAAAGAAAATCTAGTATTTATTGATGAGTCAGGAATAGAGGATAATGCTTGTAGAGAATATGGATGGAGTATAAAAGGTACTAGATGTTATGGCAATAAAGCTTATCAACATAAATCCAGGGTCAGTATGATAGCAGGGCTTTGTAATAATCAAATTATAGCACCAGTAATATTTGAAGGAAATTGTAATAAAGCAATATTTATAACTTATGTAGAAACTATATTAATCAAAGAATTGCGCCCTAGACAAATAGTAATTATGGATAATATCAACTTTCATAAGAATACTATAATTAAAGTATTAATAGAATCGGTTGGCTGCAGTATTCTATTCTTACCTACATATAGT…
		Transposase_truncated	Truncated	GILLIAM_00359	IS630 family transposase CDS	IS630 family transposase	375	reverse		320641	321015	ATGGCAAGAAGATACAGTTATGATTTAAGAATAAAGCTATTCAAAGCGGTAGATGATGGACTATCAATTGTTAAAGCATATAAAATATTCAATATAAGTCGTAATACGATATATAGATGGAAACATCTTAAAAGGGAAACAGGAGATATTAAAGCAAAACCTTATGGCCCAGCAAAAGGTTATAATGCAAAAATAGATCTCAAAGAATTTGAGGAGTTGATTATCAATCATCATGATAAAACAGCTAAAGAATTAAGTATTATACTAGGTAATAGATTACAAAGAACTAGAATAAATTATTATAGAAAACTACTAGGATACACTTATAAAAAAAACTCATTTTCATTCCAAAATGGATATTGTGTTAAGGAATGA
			Truncated	GILLIAM_00360	dnaB CDS	replicative DNA helicase	1299	reverse	dnaB	321087	322385	ATGGAAAAAGATCTTGCAAAGATTGCTCCAAGTAATATTCAGGCAGAGCAAATGATACTTGGGGCAATTCTGATTAACAATCGTGCGCTATATAACATTAACGAATTTTTACTGCCGGAACATTTTTATGAACCATTACATGGCAAAATATACAAGTCAATTAATCTCATTATTAGTAAAGGAATTAGCGCTACTGTAATTTCGCTCAAAAATATGCTAGGCAATGAACTCGCATTTGAGGAAATAGGTGGAGTGGATTATCTAGCTAAACTTACAACGTTAGCATTAAGTATAGTTAATGTTAATGAGTACGGCAAAATAGTATATGATCTTGCGCTGCGGCGTTATTTAATTGAAATTGGAGAAAAAATAGTAACAAATGCATATTCTTCTACTTTA…
		DnaA	Truncated	GILLIAM_00361	Uncharacterised protein CDS	Uncharacterised protein	678	reverse		322394	323071	ATGGCAAAAGCGTTAGCGAATGAATTACGAACTACTGATCAGGCAAATAGTGACAACTGTAGATTTGATAACGTAGAAAAATCTAATAAGGAAAAATATCTTACTCAAATTGAAACAAGCGCAAATCTTAGTAAGGAAAGTCAGTTGAAGCATAAAATTGCTGGTTCTTTTGAAGCAGCTATGGCTTATCAAATTTTGACTTCTTGTAGTTTTGGGCCAGCAGTTCGAACTAGGTTTTTTGTTAAGTTGCTTAAAAATATCACACTAACAGAATGTGACGAATCAAAGATATTACAAGCTGTACAAGATGTATATGGATACGAAATTCAAGAATTACAAGTTACACCATTTGAGCAACTCAAAACTGTTTCACAGAAACAAATCAATGAAGAAGAGTAT…
RAGE_OT_Gilliam_14	Incomplete RAGE		Truncated	GILLIAM_00362	integrase CDS	integrase	243	forward		323600	323842	ATGGAATCAATAATATTAACATTAAAGTTAACAGATAAGTTAATAAGAAAAATAAAAATTCCGACTGAAAGAACATCAACCATCAAGGATAAAATTGAACCAGAACTTCAACTAAGAATATCACGTACAGGAAGAAAAACATGGTCTTTTGAAAAAAAATTTAGAAAAGAAGGGATAAAAATGACGATAGTGGTATTTCCAGATTTATCTATTAAAGAAGCTAGAAAAAAGCAAGAGAATTAA
			Degraded	GILLIAM_00363	integrase CDS	integrase	222	forward		323851	324072	ATGGCGAAAGGAATAGATCCAAGAGAAGCAAAACGTCAACAACAGATAGCAGAAGATGAGAAACGTCTAAAAGCAAGACAAGATATTACATTCAAAGAGCTGTGTTATAAGTATATTGAAGAGTATGCCAAAATATATACTATATACTGGCAGAAAGATACTGCAAGAATACATAATTATGCGAAACCGTTATTTTTAAAAAAGATAAGTAGGTACTGGTAA
		TraD pseudo	Truncated	GILLIAM_00364	TrbL/VirB6|trbG/virB9 CDS	conjugal transfer protein	159	forward	TrbL/VirB6|trbG/virB9	324080	324238	ATGCTTAATGAACTGCTACCACAAATTCGATTACATAAAGATCGAGCAATAATTGTAGATACAACTGGAGCTTTTACTGATAGATTTTTTGACCCTAAATGTGATAAACTGCTTAATCCTTTTGAAAAAAATAGTGAGCCAATGGTTGCCTTGGAATGA
		Transposase_truncated	Truncated	GILLIAM_00365	IS630 family transposase CDS	IS630 family transposase	375	forward		324338	324712	ATGGCAAGAAGATACAGTTATGATTTAAGAATGAAGATATTCAAAGCGGTAGATGATGGACTATCAATTGTTAAAGCATGTAAAATATTCAATATAAGTCGTAATACGATATATAGATGGAAACATCTTAAAAGGGAAACAGGAGATATTAAAGCAAAACCTTATGGCCCAGCCAAAGGTTATAATGCAAAAATAGATCTCAAAGAATTTGAGGAGTTAATTATCAATCATCATGATAAAACATCTAAAGAATTAAGTATTATACTAGGTAATAGATTACAAAGAACTAGAATAAATTATTATAGAAAACTACTAGGATACACTTATAAAAAAAACTCATTTTCATTCCAAAAGGGATACTGTGTTAAGGAATGA
		Transposase_degraded	Degraded	GILLIAM_00366	IS630 family transposase CDS	IS630 family transposase	117	forward		324699	324815	GTGTTAAGGAATGAATTTATAGAGAAGATAAAGCAAATTTCTAAAGAAAATCTAGTATTTATTGATGAGTCAGGAATAGAGAGGATAATGCTTGTAGAGAATATGGATGGAGTATAA
		Transposase_truncated	Truncated	GILLIAM_00367	IS630 family transposase CDS	IS630 family transposase	339	forward		324869	325207	ATGATAGCAGGGCTTTGTAATAATCAAATTATAGCACCAGTAATATTTGAAGGAAATTGTAATAAAGCAATATTTACAACTTATGTAGAAACTATATTAATCAAAGAATTGCGCCCTGGACAAATAGTAATTATGGATAATATCAACTTTCATAAGCATACTATAATTAAAGTATTAATAGAATCGGTTGGCTGCAGTATTCTATTCTTACCTACATATAGTCCAGATTTAAATCCTATAGAACATTATTGGTTTAAGATTAAGAACGAAATAAGAAAAGTTACTGCTCAATTCAAAGATATTAGCATTGCTGTAGAACACGTAATGAAGTTTATCTGA
		TraD pseudo	Truncated	GILLIAM_00368	conjugative transfer protein CDS	conjugative transfer protein	639	forward		325305	325943	TTGTCTGAAGCATTGAAGCTATATAAGGATGATAAAGATATCATAAAATTAATTCATACAATCATTTACTCTGATAATAGACAATTTGCAAAAGCTTTTAGAAGCACTGCTGTATCAGGTATTATAAGTGAAAGCGCGCTCGAAACTTCTGCAGGAATTCAGTCTACTCTTGGAAAGAATATTACTTCGCTACAATATTTAAAGCCTGGAGGTAGTTTTAGCATAAAAGAATGGTTTAGTAATTCAAATGAAACTGGCTGGCTATTTATCACAGCTAACCCAAATCAAAGAGCTACTTTATGCCCACTTATTTCAGCCTGGATAAGCATATCCATCAAGGCTTTGATGTGTAGAAATCCTAATCATGATAACAAAAACATGTGGTTTATACTTGATGAA…
		Transposase_truncated	Truncated	GILLIAM_00369	IS630 family transposase CDS	IS630 family transposase	390	forward		326318	326707	ATGCCAAAATCATATAGCCAAGACTTTCTGGATGAAGTAATAAAATGTGTTAATCAAGGAAAAAGTTGTAATGCTGCCTCAGTAAAATTTGATATAGCAGCAAACACAGTAAGAAATTGGTATAAAAGATATAAATCAGAAGGTCATTATAAAGAAAGAGATCGTCTTGGTAAAAAAGGGGAAATATATAAGATAGAATTTGAAAAATACATTTCGCTAAATCAAGATCTAACTCTGGCACAAGCAGGAAAACATTTTGGAATTTCAATAAGGGTAGCGAGTTATTATATGAAAAAATTCGGCTATAGTTATAAAAAAAACGTTTACCTACATGGAAGCAAAACCAGAAATAAGAGAAAAATATCAACAAGTGATAAGTGCTATACCTAA
		Transposase_degraded	Degraded	GILLIAM_00370	IS630 family transposase CDS	IS630 family transposase	93	forward		326817	326909	ATGACTATAATTATCAATCATCATGATAAAACAGCTAAAGAATTAAGTATTATACTAGGTAATAGATTACAAAGAACTAGAATAAATTATTAG
		Transposase_truncated	Truncated	GILLIAM_00371	IS630 family transposase CDS	IS630 family transposase	507	forward		327114	327620	GTGTTAAGGAATGAATTTATCGAGAAGGTAAAGCAAATTTCTAAAGAAAATCTAGTATTTATTGATGAGTCAGGAATAGAGGATAATGCTTGTAGAGAATATGGATGGAGTATAAAAGGTACTAGATGTTATGGCAATAAAGCTTATCAACATAAATCCAGGGTCAGTATGATAGCAGGGCTTTGTAATAATCAAATTATAGCACCAGTAATATTTGAAGGAAATTGTAATAAAGTAATATTTACAACTTATGTAGAAACTATATTAATCAAAGAATTGCGTCCTGGACAAATAGTAATTATGGATAATATCAACTTTCATAAGAATACTATAATTAAAGTATTAATAGAATCGGTTGGCTGCAGTATTCTATTCTTACCTACATATAGTCCAGATTTA…
		Transposase_degraded	Degraded	GILLIAM_00372	IS5 family transposase ISOt6 CDS	IS5 family transposase ISOt6	297	reverse		327831	328127	ATGTCAGAACTATGGTGTTTTAGTGAAAGTTCAGCATATAAAGCTGTAAAATTGGTAGAAGACACCCTAGTTAAACACTCAAACTTTGCTCTTCCAGGTTATAAAGCTCTAATGAAGAGCGATATGAATTATGAAGTAGTCTTGATTGATGCTATTGAGAGTCCTATAGAAAGACCTAAAAAAACAAAAATTCTATTATTCAGGAAAGAAGAAAAGGCATACACTAAAAACTCAAATAGTGGTAGACAAGAAAACGCATCAAGTAATATAGTCATTTACAATGAAGTTTGCGTATAA
				GILLIAM_00373	Uncharacterised protein CDS	Uncharacterised protein	738	reverse		328251	328988	ATGAATTTAATCAAAATAAATGAGTCAGAACTGAAAATGCTTAAACATGCAGGAAATATGAAAGAGATACTTGATAAAGTACTGGAAGGTATAGAAAATATTTCTGATTTGAAAGTAAATTCAGTAACGCTATCATGTCTTAATGATAGTAGTAGATCTATAGATACTTTAACAGCAGAGTTATATACTAAGTATAATATTGTAGAAAGCATAAGACCATGGAATCAATTTCTTTATATGATAAAGCATGTTTGCGGGCTTCTTAGAGATGCATTCGCTCCATATAAGAGACCTGAACCAGTATTAAAATTAACAAAGATCAATGAAAACCAAATACTTACAGTAACTCATGCAGAAAACGCAGTAAAATGCCTGAATAATATGATATCAGATTTAGCT…
		TraD pseudo	Truncated	GILLIAM_00374	TrbL/VirB6|trbG/virB9 CDS	conjugal transfer protein	210	forward	TrbL/VirB6|trbG/virB9	329850	330059	ATGCGAGATGGAGTAAATATGAATAATGTTGAGCGTAAAAGGATTTTAGTTATGCCATCTGAAATTATGAACCTACCAGACCTTACATGTTATGTAAAGCTTGCCGGTAACTTTCCCATCACAAAACTAACTATGCAGCTACAAAACTTAAATACAGCTTTTGTTTGTGAATATAAATTGCTCAAAAAACTTAAGTTATTAGAGTATTAA
		Transposase_FL	Full length	GILLIAM_00375	transposase CDS	transposase	912	reverse		330069	330980	ATGACAAAACAATTAAAGCATGATTCATTGGCAAAGACAATCATGAGTGATCCAGTAGCTGCACAAGAATTTCTAGAGTATTATTTACCAAGTGATTTCAAGAGTTTAATAGATTTATCACAAATAAAAGTAGAGCAAGAGAGTTATATAGAAGAATCGTTAAAGAAAAAATACAGTGATATCGTCTATAAAGTTGCAACCAAAAAACATGGCAATGCTTTTATTTATATATTAATTGAAGCTCAATCAACCGTCGATTATTGGACAGCTCTGCGGTTATGGAGATACACATTGTTATTGTGCGAAAGGCATAAGAAAGAAAAAACTAAATTACCATTAGTGTATAATTTAGTGATCTACAACGGCAAAGAAGTCTACAACGCACCTAGGAATTTGTGG…
		TraI	Full-length	GILLIAM_00376	traI CDS	conjugal transfer protein TraI	2670	reverse	traI	331032	333701	ATGACTGACAAAATCAATGATTCAAATAATTTCAATAACATTCATAATTCAAAAACAGATATAGAAAATTCTAAGGCTAACAGCTGGAACCACAACGTGGCTGTAAAGTTGATAAATGGTGATATTGCTGATGGCATAGTGCTACTTAGTGATAATAATAGCTTGAGAGCTGATAACACTCTGAAAGAATCAATAAACCAATTAATCAATGATTGGAAGAATAGTAAATTTGAGCTGCAGGATCGTTTGATAATTGCTGACCATAAAGAAGCTGAAAATATTAATCAAAACATCAGAAACTACATGAAGGAAAATGGTGCTCTGAAAGGTCCAGAATACAGCATTTTAATTTCAGGAGCCGAATCAAAAAAATATGCTAACTACATGGCTGGAGACCGA…
		TraATi pseudo	Truncated	GILLIAM_00377	traA CDS	conjugal transfer protein TraA	162	reverse	traA	334456	334617	GTGAAGATTTTAACGAAATTGCTAAAAAATAAAGGAGCCGTAGCTGTTAAGGAGCTTATGATACCTGAAATCATGAAGTTAATTAATACTCAGAACGTAAAAACAGAGCCTGAACAAATTGTAAAAGCTGATATAGCTCCAAAAATTGGAGTTAGACGGTAG
		TraATi	Full-length	GILLIAM_00378	traA CDS	conjugal transfer protein TraA	2733	reverse	traA	334586	337318	GTGAGAATTGGTATTGAGATGGCTATACAGTTTGCAAGGATTGAATTTTTAACTAGAAGTACAGGAGGTGATAGTTGTCGTAAGGCAGCGTATAATGCAAGAACTATTGTTAAAAATAAGCAGACAGGTATAAAGTATAACTTCTCTCATAAGAAAGATAACGTATATCATACAGTGCTGATACCGGATTATGTAAATCAAGACTTCAAGAATATTCAAACATTAATGAATGAGGTAGAACGAACAGAAACAAGAGAAAATAGTAAGTTGTTCAAGGATATCGTAATAGCGTTGCCAGATGAGAAGGAGCTAAATTTAGAGCATAGAATAGAACTAACTCATCAAATAGTTGATGCAATGGAATGGGTGCAAAAAGGTCTTGGAGTACAGATAAATATT…
		TraDTi	Full-length	GILLIAM_00379	conjugative transfer protein CDS	conjugative transfer protein	444	forward		337597	338040	ATGGCAAATCTTATGCAGCAAAAAATTACTCTTCAACAAAAAAAGGCTAGGCTAATCATGGATGAGGTTAACCTTAAAATTAAAGAACGTAAAATGCGTACTCGACGTCTTATCGAAATGGGTGGATTAGTTGCTAAAGCTAAGCTTGATCACTTATCAGCAAACACTTTATTTGGTGCAATTGTTTCACTAAAAGAAACTTTAACACAACATCCAAATGTTCAGGATCATTGGACTACAATAGGTAAAGATATTTTTGATAAAGAACAGCAAAATAAAGCTGCTGTGATTTTAAAATTTACCTCTGAACCAGACGAAAACACTAAGCGCCACATTCGCCTTCATGGCTTAAAATGGAATAGCTTTCGTCAAGAATGGTGCGGTCATGTTAAGGACATT…
		TPR_G1_R7	NA	GILLIAM_00380	TPR repeat-containing protein 08 CDS	TPR repeat-containing protein 08	768	forward		338377	339144	ATGCTAACAGACAAATATTTTAATAAAGGGAATTCATTTTTTCAGTTAAGAAAATATCAAGAAGCAATAAAGAAGTTTAATTTAGCTATTAAGTGTAATCCATATTCAGCAGAAGCTTATATTAATAAAGGAATTGCTTTAGACAAATTAGGGCAACATCAAGAAGCAATAGAGAATTATGATATAGCTATTAAGTATAAACCAGATTCGGTAGAAGCTTATATTAATAAAGGAATTTCTTTGAAGCAATTAGGACAATATCAAGATGCAATAAAGAATTATGATATAGCTATTAAGTATAAACCAGATTCGGCGGAAGCTTATATTAATAAAGGAGCAGCTTTGAACGAATTAGGTCAATATCAAGAAGCAATAGAGAATTATGATATAGCTATTAAG…
		TraDTi pseudo	Truncated	GILLIAM_00381	conjugative transfer protein CDS	conjugative transfer protein	213	forward		339424	339636	ATGACTATACATCCAAATGTTCAGGATCATTGGACTACAATAGGTAAAGATATTTTTGATAAAGAACAGCAAAATAAAGCTGCTGTGATTTTAAAATTTGCTTCTGAACCAGACGAAAACACTAAGCGCCACATTCGCCTTCATGGCTTAAAATGGAATAGCTTTCGTCAAGAATGGTGCGGCCATGTTAAGGACATTGAGGCCAAAGAATAG
		Transposase_FL	Full length	GILLIAM_00382	transposase CDS	transposase	987	reverse		339744	340730	ATGCATTTATCAAGATTTCTAGATCCAAAGAATGATGTAGCATTTAAAAAGATATTTGGATCAGAAAAAAACAAGGACATACTAATACATTTTCTGAACGATATATTGTTGTTTGAAGGAAATAGAGAAATAACAGAAGTGGAGTTTTTAGGAACGATATTAGATGCAGACATAGCGTCCAAAAAAGAATCAATAGTAGATGTTTTGTGTAAAGATAAAAACGGTGCGCAATATATAATAGAAATGCAAGTAGATCCTACACAAGGATTTGAAAAAAGAGCACAGTATTATGCAGCAAAGGCATATGGCAGGCAACCAAATAGAGGAAAAGAAGGAAAATACTCAGACCTAAAGGAAGTTATATTTATAGCTATAGCAGATTATAAATTGTTTCCAAAT…
		Hydrolase	Incomplete	GILLIAM_00383	hydrolase CDS	hydrolase	588	reverse		340851	341438	ATGTTGGCATTTTTAAATTGTGAACATATCAATAAACTACTTGATAAGCTGGACTTGATTAATCATAGTTTTGATAAACGCATTAATCTTGATAAAGTTGAAAAAGCTATATTTTATGTAAAAAAATATCATGGCAATCAAAAGCGAGATACAGGAGAACCTTATTATATGCATCCATTAGAAGTAGCACGCATGGTTGCAGACTACAGCTTTAAAACGGATACGATTATTACAGCAATACTACATGATACCATCGAAGACACAACACTAACTAAAGAAAAGATAGCAATCGAATTTAATGATAACATTGCCGAGCAAGTTGTAGCTCTTACAAGAAACATAGGTGGTAAGAAAACCAGTTCCATGAAAATGATTCAAACATTAGTGAATCAAGATAAA…
		HATPase_c domain containing protein	Truncated	GILLIAM_00384	mrp CDS	ATP-binding protein	495	reverse	mrp	341480	341974	ATGAGTCATACTATAAAATCTGGAGATTTTGGTATTCAAGAAAAAGTAAATAGTACTATTATATCGCTTAAGCCATTCACAGAAAATAAAGGAATAAATCTTAGCTGCAACTTTAAAAATGATATAAAAGATTTAATCATTGTAAATAGTTTTCAAATACAGAAAGTACTAACACTATTAATTGGCAATGCTACTAATAGTAAATGCAGCGAAGTTAGTGTTGAAGTTGATTTGCTGCCTTCTACAAATCAAAAGACAAATTATAGAATATTACAATTAATTGTTCGTAATAATGGAATTGGAATTTCAGCTGAGAAAGTGAAAAAGATAAATAATGAGCTCAGAAACTTACATATCAAAAGCTATGCAGTACTAGAATCTGAATTACAACTCGTTAAA…
		HATPase_c domain containing protein	Truncated	GILLIAM_00385	mrp CDS	ATP-binding protein	936	reverse	mrp	341993	342928	ATGAAAAATAAAAAAAAGAATATCAATAAAACAAAAGACATTTCTCAAGATGTCTGGACAATTCATCTACCACCTATTTCAGCCAAATTAGTATCTACAGCTAAGGAAAGAAATATTTATCTTCGTACCGAAAATATGAATGCAGATAAATATATTGGAATGAAAATAAAGCTACAACAAGCGGAAGATTATCTAGAGGAAGCTGAATCAATGAAGCAATATTGTATAGATTTGATTCAAAAAATTAAATATATGTTTGATCTTGCTACTGCTAAAATCAGACATCTAGCAGATGATCTACTATGTGGGCAAAATGATTTCAAAGAAGAGGAATATAAAACTACTAGCTTAACAAGAATACTTAATTGTGTTGCTAACCTACAAGACTGCTGTAACAGT…
		HATPase_c domain containing protein	Truncated	GILLIAM_00386	mrp CDS	ATP-binding protein	588	reverse	mrp	342936	343523	ATGGAAAATAACAATGATGGTCTGAATGATATAATGTTTTTATTTAGAAAAAACATAGAATCAACGAATGTAGAACTAGCAAAATTTAGCCTAAGAAAAATGCTAAATGGTACTATTGCAGCAATCAGATTAATTGCTGAAGATGAAAATATAGAGCTAAGTGAAAAAATAGGAAATGACATATACGATATTATTACTGGAGATAGGTTTCGAATAAGAGCTGTACTCACTCAGTTAGTTGGAAGTGCTATTATGCATAGTACAAATAGCAAAGTTAGAGTTAGCATTGATTTTTTGCCTCCTCAAAATGAACAATCGAATTCAAAAGATAGAATATTGAAATTTGTAGTGCATAGCATAGGAGCTGGCATTTCAAAAAACAAATTACAAGAGATGAAC…
		HATPase_c domain containing protein	Truncated	GILLIAM_00387	histidine kinase CDS	histidine kinase	702	reverse		343653	344354	ATGGAAAATAACCATATAGATTTGATTCAATATATTAGGCATACAGTAAATAACCATAATAAAACAAAGCGGAATATAGTAGAACTAATAGGAGATAAGCAAGATGCAGTAGCAAAAATAACAGATACGTTAGGCTTAATTGATAAACTAATAGATCATCTAAATGATAAAATTTGTGTATTTAGAAAAGACATAGAATCAAAGAATGTAGAACTAGAAAATTTTAGCCTACAAACGTTTGTAAAGGATGCTGTTGCTAGACTAAAAGCAATTGCTGAAGATGATAGAATAGATCTAAAAAGCAATTTTCAGGCTAATATAAAAGACAGTATTATTGGAGATAGTTTTCGAATAAGAGCTGTACTAAGCCAGTTAGTTGGAAGTGCTATTATACATGGT…
		HATPase_c domain containing protein	Truncated	GILLIAM_00388	mrp CDS	ATP-binding protein	810	reverse	mrp	344419	345228	ATGTCTATTGGAAACGAAGGTCAACAGAAAAATAAAAGTATATTTAATAAAAATATACAGTCAAAACTGTTACTAAAACATCTAGCAGCTGGTGATAAAGAGCTTTTAAAACTTACACATCAACTTAAAACACTAAACTTAAATATAATAGATGTATTCAAACAGCTCAAAAGTGAGTCAGAAGATGTTAGAACACTTCAGTCCGAAATAACAGAAAATAAAAAATCAACATTAATCAAGCCCTTAAACTGTTATAGCGAAGTATTAATGTATATTAAGACCGCATATAAACTGTTGACAGGAAGAACTGAATCATTTGTAGAAGCAAAGAAAGAAGAACTTTATTTAGAAGGAATATTAAACAATGTTATTAAAAATTATAATGAATCGAAATCAAAG…
			Full -length	GILLIAM_00389	DNA methyltransferase CDS	DNA methyltransferase	810	forward		345596	346405	GTGTCAGTAGCTGTTGCTAATAAGTCTAAGCCTTTTCTTCATTGGATTGGTAGTAAACGAAGAATTGTTAATAAATTAATAGAACATCTTCCTCAAGGTCCACACTATAATTACTATGAACCATTCCTTGGTGGAGGTGCTTTATTTTTTCAAGTTAGGCATCTTTTTAAACAATGTTTTTTGTCTGACATCAATCTCGATTTAATTACTAGCTATAATGCTGTTAAAAATAATCCTAATGAGGTCAATAGATTACTGAGTTTATATCACAAACATCATTCAAAGGATTATTATTATAAAGTTAAAAACAAATATAGTAATAATCCGAATGAGATTACCGCAAAATTTATATATCTTAATAAATATTCTTTTAGGGGAATTTATAGAGTCTACAAAAAC…
		Ot_RAGE_membrane protein	NA	GILLIAM_00390	membrane protein CDS	membrane protein	549	reverse		346409	346957	ATGAATGTTTTGAAATCACTTTTACAACCGTGTTATGCAGTTATGTTAGCATTCGTTGTATTATCTTCACCATCAATATGTACAGCGAATAATAATGTAAACTTCAATGCCTCTAAAGGTGGTATTGATACTTCGCAATTCTATATAAAATTTTCAACTGGTATTGTTACTAACTACGATACATTAGAAGCTGGAATTGGTTATAGATTAAATCGGCACAGAATGGATGTAAGATTAGGATTTATGTGTCATCACAACTGTAGAGATAACTTTATTCAAGGAAATTATTATTACAATATAATTGAAGGTAACAAAGCATCAATTTTTGTTACAGGTGGCCTAGTATCAGCTTTCAATAGTGATAGCGGTACTGGTATAGACTTGGGAGTTGGTACAACA…
		Gilliam_Ank03_04	NA	GILLIAM_00391	ankyrin CDS	ankyrin	645	reverse		347004	347648	ATGATATTCAAATCTAAGGCTAAATATTCCTTATGTAGCGCTATTCAAGATGGTGATATTAAAAAAGTACAGCAGCTTATTAATAATGATAGTACACTTGTCAATTCAAAATATAAAGACGGTACTACTGCTTTATCTGTGGCTTTGAAATATAAGAATCTACCTATTGCCGAGATTTTACTAAGCAATGGAGCTAACGTAAACGCACAAGATAATGATGGGCACACTGCTTTACATCTTGTTGTTGACACAATTCAAGTATATTATGAATTTTTCGAAAAATATCCTGTCTATTGCAATGATCATATAGCATTACTGCTAAAATATAATGCTGATGTAAATATTGAGAATAATCAAGGTAATACACCTTTATCTGATGCTGTTGAATGCAGATGTATA…
		SpoT-hydrolase	Complete	GILLIAM_00392	(p)pGpp hydrolase CDS	(p)pGpp hydrolase	576	reverse		347686	348261	ATGATAGATTTTTATAGTGAAAGCTTAATAAATAAGCTGTTTAGAACAAACGCAAGATTTAACGCTAAAATTGATCTTGATAAAGTTGAAAAAGCAATACTTTACGCTAAAAAATATCATGGCCAGCAAAAGAGAGATACTGGAGAACTCTACTACACACATCCATTAGAAGTAGCGTACATGGTATCAGACTACAGCTCTGAAACAGATACAATTATTACTGCAATACTACATGATACACTTGAAGACACAAAACTAACTAAAGAAAGAATAAGGTACGAATTTGGCGCTAATATTGCAGAACAGGTTTCAGACCTTACCAGAGTTAGGGATAATAAGAAAATCAGTGCTATGGAAATGATACAAATATTACGCAGCCAAAATAAAACAGAACTATTA…
			Full length	GILLIAM_00393	dnaB CDS	replicative DNA helicase	1437	reverse	dnaB	348495	349931	ATGGAAAAAGATCTTGCAAAGATTGCTCCAAGTAATATTCAGGCGGAGCAAATGATACTTGGAGCAATTCTGATTAACAATCGTGCGCTATATAACATTAACGAATTTTTACTGCCGGAACATTTTTATGAACCATTACATGGCAAAATATACAAGTCAATTAATCTCATTATTAGTAAAGGAATTAGCGCTACTGTAATTTCGCTCAAAAATATGCTAGGCAATGAACTCGCATTTGAGGAAATAGGTGGAGTAGATTATCTAGCTAAACTTACAACTTTAGCATTAAGTATAGTTAATGTTAATGAGTACGGCAAAATAGTATATGATCTTGCGCTGCGGCGTTATTTAATTGAAATTGGAGAAAAAATAGTAACAAATGCATATTCTTCTACTTTA…
		DnaA	Truncated	GILLIAM_00394	Uncharacterised protein CDS	Uncharacterised protein	1560	reverse		349940	351499	ATGCGCTCTGTAGTATTCGACTTTTTAACTAATAGTTGTACTATTTTTAAAAAAAATAGTAACAATAATGACACAATATTTTATAACTTTATTGGAAATATCATTCCACCAGAATGGAGAAAGCTAAGTGGAGATAATGGAAAAGCATTAAGCAAAACATCTAAACAGCTTTTATCATTTATAGTATTTAGACTACATATCTATTACAACAAAGATATAGATGAATTACAGGAAAGTTATCAGCTTTATGAAGATAAGCTGAATGTTGGTCAAAGAAGAGTTAGGCAATGCTTAGTAGAATTAAGAGATGCAGGTTTTATTGAAATTGAAAATAGGACAATCATTAAAGACAATCTTAAGTTACGTAATGTCCCTTGCATAAAAATTCTGAAAAATTTT…
			Degraded	GILLIAM_00395	reverse transcriptase CDS	reverse transcriptase	192	reverse		351608	351799	ATGACTGTACACAGCATAGACAGAAAAACATGGTTAACGAAACTTGAACGTATAAAGTTGCTATCATCGCAAAATCAAGACATAAAGTTTAATAATCTTGGACATATTATTGATTTAAAGATGTACTATAGGAAAAATTGGTCTTCTAAGGCAGATAGTATAAGTATGAAGATTTATATAGGTTTGGCATAA
				GILLIAM_00396	Uncharacterised protein CDS	Uncharacterised protein	1713	forward		351966	353678	ATGGCGCAAAATTTGCGTAATTTGGCAAGCAATAATTGCAAAATTGCTAATAATAACAGTAGCAATAATGACACAATATTTTATAACTTTATTGGAAATATCATTCCACCAGAATGGAGAAAGCTAACTGGAGACAATGGAAAAGCATTAAGCAAGACATCTAAACAGCTTTTATCATTTATAGTATTTAGACTACATATCTATTACAACAAAGATATAGATGAATTACAGGAAAGTTATTACTTTTTTGAAAATGAGTTAAACCTTCGTTACCGCAGAGTTAGGCAATGCTTGGTTGAATTAAGAAATGCAGGTTTTATTAAAGTTGAAAATAGAACAATAATTAAAGGCAATCTCAAGGTACGTAATGTTCTTTGTGTAAAACTTCTAAAAAATTTT…
		Gilliam_Ank59	NA	GILLIAM_00397	ankyrin CDS	ankyrin	945	forward		353909	354853	ATGTCTGAATCTAAGGCTAAATATGCTTTGCATCGTGCTATTAAAGATGGTGATATTGAAAAAGTGAAGCATCTTATTAATAATGATAGTACACTTGTCAATTCAAAATATAAAGACGGTATTACAGCTTTATCTGTTGCTTTAAAATATAAGAATCTACCTATTGCTAAGATTTTGCTGAACAATGGAGCTGACATCAATGCAAAAAATAATAGTGGACACACGGCTTTACATACAGCTTTGCATATGTCTATTATTCCAGATGGTAGTAATTATAATGGTAAAAGTATTGCAGATTCTATCGGGATTTTAACACAGCATGAGACTAATAACCACAGTGTAAATGACGATATAAATGCAATTATCAAGTTTTTAGTAAAGAATGGTGCTAATACAAAT…
		Ot_RAGE_membrane protein	NA	GILLIAM_00398	membrane protein CDS	membrane protein	516	forward		354900	355415	ATGAATGTTTTGAAATCACTTTTACAACCTCGTTATGCTGTTATGTTAGCTGTATTATTTTCACCGTCGATATATTCAGCAGATAGATATAACTATATAAACTCTGAAAATTCTAAATCCAGTATTGAGTCTAATGCTTTTCCATTTTATCTAAAACTTTCAACAGGTGTTACAGGTATTGGAGATTATATATCAGGTATAGGATTAGGTTACATCAGTGCTCCACATAGAATGGAACTAAGGCTAGGGTTACTACGTGATTATGTTGCTTGGGCAAACTCTATACAAGGACATTACTATTATAATATCTTTGATGGTAACAAAGCATCAATTTTTATTACTGGTGGATTAATATCAGATATTAGAAGCTCTAGAGATACTGGAGTTGCGTTAGGAGTT…
				GILLIAM_00399	N-6 DNA methylase CDS	N-6 DNA methylase	135	reverse		355433	355567	ATGCTTTCAAATAATAACACTACCTTCATTAGAGACTTATATAAAGACTTCTTCATCACTCATATTGGAGTTACATACTCAATCAATGAACAACGAAACACTGTTAATGAACTAATCATTACCAACTATAATTAA
			Truncated	GILLIAM_00400	DNA methyltransferase CDS	DNA methyltransferase	660	reverse		355581	356240	GTGTCAATAGCAATTTCTAATGAACAAAAGCCTTTTCTTCACTGGGTTGGAGGCAAAAGGAGAATTGTTAATAAATTAATAGAGCATCTTCCTTCAGGGCCATACTATAATTACTATGAACCATTCCTTGGAGGTGGGGCTTTATTTTTTCAAGTTAGGCATCTGTTTAAACAATGTTTTTTGTCTGATATTAATCTCGACTTAATTACTAGTTATCACGCTGTAAAAAAGAATCCAAATGAGGTCAATAGATTACTAAATCTATATCACAAAAATCATTCTGAAAATTACTACTATAAAATAAGAGACAATTATTATAGCAATCATCCTAATGATATCACTGCAAAATTTATATATCTTAATAAATATTCCTTTAGGGGAATTTATAGGCTAAACAGA…
				GILLIAM_00401	Uncharacterised protein CDS	Uncharacterised protein	717	forward		356789	357505	ATGCATATACAAGTCTTAAGCGCAGCAAAACACTTGTTCTATCGAATGTTTAACCTACGCAAACAAAATAAAGCAACACAAATTTTTTCAGTTTCACAGGAAAAATGGTTTGCTTTTTTTAATGACTTGCACAGTCATACAGAACAAAAAAATTTAATACAACTTCTAATAACTCATCTTATAAAGATAAAATCTAATTTAACAATAGATCAGCAAAAAAAGTGTTTAACTGGATATTTAACTGATCCAAATTACAACTTAACCAGAAAGGAACAAAAATATATTTTAAAATTAACAAATGAAAATGATTTTATTTGGAATAAGAAAGGTCAAAACTTTCTTGATTTTTGTATGTATAAAATTATACGAATGCATTCCATAGCACTTGAAATACCAATC…
				GILLIAM_00402	Uncharacterised protein CDS	Uncharacterised protein	156	forward		357637	357792	ATGCGACAATTTCGCATCTACTTTAAAAAAGATGAAAAAATTTTTCATAATTATGACAAAAAGTCATGTACTGATAAAAATCTAAATGATACTGTATACCTGATATTATCTGAGATTCAAGATTTAGATAATGTTCGGCTAGAGATTAAAACTTAA
		Degraded HATpase_c	Degraded	GILLIAM_00403	mrp CDS	ATP-binding protein	135	forward	mrp	357854	357988	ATGCCTATTGAAGACGAAGGTCAAAATAAAATCAATAAATTAACCGAAAAATTATCCACAGAGGGAATTAATAGCACAACAATAAAACAGATAGATACTGAAATGCAAACTATACTGCCAGCTAGAGGAATCTGA
		HATPase_c domain containing protein	Truncated	GILLIAM_00404	mrp CDS	ATP-binding protein	399	forward	mrp	358182	358580	ATGAGGAAAAATTTTGAGAATGAGAATATAAATCTAAATGTTCAAAATGATATAAATCCGATTCTGATTGGAGACAGTTTTAGAATAAAAGCAGTAATAAGCCAGTTAATCGGTAGTGCGGTTATAAATAGTAGCAAGAATAGCAAGATTATTGTCAACGTCAATCAGAATTCAGAAATATTACAATTTATAGTACAAAACATAGGACTAAGCACTTCTAAAGAAAAATTAGAAAGAATAAATGCTGAACTAGAGAATACGAATTTGGTAATGTATCAAGAACTAGGAGAAGGATTAGCATTTATAAAACATCTTACACATCAGATGAAAGGGAATCTACGAGTGAAAGAGCAAAATAATTATGTAACTTTTTCATTTGATGTACCAACAATAGTTTGA
		HATPase_c domain containing protein	Truncated	GILLIAM_00405	mrp CDS	ATP-binding protein	858	forward	mrp	358602	359459	ATGAAAGAAAAGAAGAAAACAATTAACAAATGGATGGTACAAATTCCTCCAATACCAATTACGTTGGTGAATGGAGAGAGTGAGAATATCGATGAATATATGGAAATAATAACAAAGCTAAGAAAAGCGAAGTATCAGGTCGAGGTAGCTGAATCATTGAAAGAATATTGTACAAATTTAATACAGGAGATTAAATACAGATTTAATATTGCAACTAGTGAAATTGTAAGGCTAGCAAGCGAGATCATGTTAAATGATTCGGAAAATAAAGATAAGCTGGAAACAATATTAAATCGATCAGCAAATCTCCAAGGGTACTGTAATGATGTAGTTTACACGCTTAGAAGCGAAATTGAGAAAGAAAATTTATGTTCAAAAAAATTTAGCATACAAAAGCTA…
		SpoT-hydrolase	Complete	GILLIAM_00406	(p)pGpp hydrolase CDS	(p)pGpp hydrolase	576	forward		359560	360135	ATGATAAACTTTTATAGCGAGAGCTTACTAAATAAGCTGTTTGAAACCAACGTAAGATTTAATACTGAAATTGATCTTGATAAAGTTGAAAAAGCAATATTTTATGCCCAAAAATATCATGGTCAGCAAAAGAGAGATACAGGAGAACTATACTACACACATCCATTAGAAGTAGCACGCATGGTTGGATACTACAGTTTTGAAACAGATACGATTATTACAGCAATACTACATGATACACTAGAAGATACAACATTAACTAAAGAAAAGATTGTTAAGGTATTCGGTAGAAAAATTGCAGAACAGGTTTCAGATCTTACCAGGATTAAGGATAATAAAAAAATCAGTTCTAGAGAAATGATTCAAACATTTTATAGACAAAATAAAACAGAACTATTA…
		Transposase_FL	Full length	GILLIAM_00407	transposase CDS	transposase	999	forward		360256	361254	ATGCATTTATCAAGATTTCTAGATCCAAAGAATGATGTAGCATTTAAAAAGATATTTGGATCAGAAAAAAACAAGGACATACTAATACATTTTCTGAACGATATATTGTTGTTTGAAGGGAATAGAGAAATAACAGAAGTAGAGTTTTTAGGAACGATATTAGATGCAGACATAGCGTCCAAAAAAGAATCAATAGTAGATGTTTTGTGTAAAGATAAAAACGGTGCGCAATATATAATAGAAATGCAAGTAGATCCTACACAAGGATTTGAAAAAAGAGCCCAGTATTATGCCGCAAAAGCATATGGCAGGCAGCCAAATAGAGGAAAGGAAGGAAAATACTCAGACCTAAAGGAAGTTATATTTATAGCTATAGCAGATTATAAATTGTTTCCAAAC…
		TraDTi pseudo	Truncated	GILLIAM_00408	conjugative transfer protein CDS	conjugative transfer protein	396	reverse		361322	361717	ATGAGGTTAACCTTAAAATTTAAAGAACGTAAAATGCGTACTCGACGTCTTATCGAAATGGGTGGATTAGTTGCTAAAGCTAAGCTTGATCACTTATCAACAAATACTTTATTTGGTGCAATTGTTTCACTAAAAGAAACTTTAACACAACATCCAAATGTTCAGAATCATTGGACTACAATCGGTAAAGATATTTTTGATAAAGAACAGCAAAATAAAGCGGCTGTGATTTTAAAATTCACCTCTGAACCAGATGAAGACACTAAGCGCAACATTCGTCTTCATGGCTTAAAATGGAATAGCTTTCGTCAAGAATGGTGCGGCCATGTTAAGGACATTGAGGCCTTAAAGAATAGCCTTCTCAATGTTCAGTATAGTATAGAACTTGTAGTGTGA
		TraATi pseudo	Truncated	GILLIAM_00409	traA CDS	conjugal transfer protein TraA	300	forward	traA	362055	362354	GTGAGAATTGGTATTGAGATGGCTATACAGTTTACAAGGATTGAATTTTTAACTAGAAGTAAAGGAGGTGATAGTTGTCGTAAGGCAGCGTATAATGCAAGAACTATTGTTAAAAATAAGCAGACAGATATAAAGTATAACTTCTCTCGTAAGAAAGATAACGTATATCATACAGTGCTGATACCGGATTATGTAAATCAAGAATTCAAGAATATTCAAACATTAATGAATGAGGTAGAACGAACCGCAAAAAAAGGAAACAGCCAGTTGTTGAAGGATGGAGCTAAATTTAGAGCATAG
		TraATi pseudo	Truncated	GILLIAM_00410	traA CDS	conjugal transfer protein TraA	126	forward	traA	362332	362457	ATGGAGCTAAATTTAGAGCATAGAATAGAAATAACTCATCAAATAGTTGATGCGATGGAATTGGTGCAAAATGGCCTTGGAGTGCAGATAGATATTCATAAGCCTCATAGAGGAGATAAAAACTAG
		TraATi pseudo	Truncated	GILLIAM_00411	traA CDS	conjugal transfer protein TraA	1587	forward	traA	362593	364179	ATGCAAGAGATCAAATTAAATCTAATACCGAATCTTTTACGTCTATTTCGATATTTGTCAGCAATAATTTTGAACTCCTTAACCAGTTTCGAAAGAAGTCTAGTAAAAGGTCAGCGGTGTATTATTCGAGATTCCGAGATGATTCATGAAATAGCAAAAGAAGAAACTAATGCATATTTCGCTGAATTAGGCTTACCATATAGAGTTGACGAGACAAGCGAAGTACCTGGAAAGCATATTGGACCTCGTAGAATTAGGAATTTAATTAATGAAGTAGTAAATGAAAATGAGTTACGTAAAGAGGCTCATTTGAAGATTATTAATGATGCTGACGTAATAACAGATTCTATAACACATTACAAATCTATTTTTACTAAGCAGGATGTTGAAAAAGCAGTA…
		TraATi pseudo	Truncated	GILLIAM_00412	traA CDS	conjugal transfer protein TraA	756	forward	traA	364236	364991	ATGACAAGGTATATAGAGAACTTAAAGTTATATTGCAATAAGGAAGCAACTAAAAGCATTAACAGCTTAATAAATCAGCTCAGCAGACCAAATGAGAAATCAGCTAGCATAACTCTGAAAACTGCTCATGATTTGGAGAAAGAACGGACAAAGCCAACTGTTTTTAGTAAAGTTGAAAACTGGTTTAAGTCTATAATCAATGATATCAATGATAGATCTCATGTGAATGAAGAATATTATTACTTTACCGCTAAACCAGAGGAAGAAGCTAAAGTAGAAAAAGTCCAGCTCAAAGATATTTCTACTCCATTATTTATGCACATCAAAGAACAAAGACAATATGATTATGATGTAACCATTCTGTCAGCAGAAGGAAAAACGATATCAAGTTTTCAGGAA…
				GILLIAM_00413	Uncharacterised protein CDS	Uncharacterised protein	1062	reverse		365298	366359	ATGAATATTATAAGTATTATAAACAGTATTGCTGAGAGTGGTAAATATTGTATAGTTGCTATACCTAAAGAATTATCAGGAGTAGCAAAGCTACTAGGAATTAAGGCATATGAGATTTGTAATTTTACATTTCTTCGTCCATATGGATATAATACTTATAGTAAGAATTTGTATGAGCTTAAGGGGTGTGATTCAAACTTAAAGCTAAGCTTATCTAATAATCATACTGAAGTGTCATTTAGTATTACTGAGCACTGCGTTAAAACTCTAAAAATTACATTCCCTAACAACATAGATGATGGTACAAATATAGAGTTTTTTAAAGTAGTAAATAACTTATTTTTATCTAATAGTAGTATAGGCTGTAAAGTAGTAAATTGTATTAAGGAGGATTTAATA…
		TraI pseudo	Truncated	GILLIAM_00414	traI CDS	conjugal transfer protein TraI	1206	forward	traI	366539	367744	TTGGCAGGAGATAAGGCGAATATTTCAATTAACAGAAGATCTTTCGGTAAAATCAGTGGATCATTTATAACAATAGCAAAACGAAATGCGAATGACCCTAATATAACAATTATAGCAGAAGGCGCCGAAACAGCATTAAGCTTGCAGCAATCAGGCATTAAAGGTAATATCGTTGCTAGTGCAGGAATTGCGAATTTGAGAAATTATTCACCATTTCCTGGTGAAAAAATCATCATTGCAGCAGATAATGATAGCAAAAATTCTATAACTAATAATACTGTAATTAAAGCTGCAAAAACGTTAGAAATGAAGGGAGCGATAACTTGTATAGTCAAACCACCAGAAAATGGTGATTTTAATAATCTGCTGCAAAGTTGTGGAGAGCAGTCAATTAGAGAC…
		Transposase_FL	Full length	GILLIAM_00415	transposase CDS	transposase	969	forward		367729	368697	ATGTCTGAAAATTTAAAACACGATGGACTATTTAAAGATTTAATGAATGACTCAAAAGCAGCTCTGGATTTTACAAATGATTTTTTACCAAATGAAGTTAAAAACATACTAGATTTAAGTACTATAAAAGTTGAACAAGAATCGTTTGTTGAAGCTAATTTACGCCGTAGTATGTGTGACGTGCTATTTTCAGTTAAAACAAAAAATAATAATGATGCATTTATATATGTACTTATCGAGGCAGAATTAAGATCTGATTATTGGATCGCTTTCAAATTATGGCAATACACATTATCAATATTAAAAAGGCATAAAAAAGGACTAAAAAAGCGTACAAAAGAACGTGGTAAATTACCAATTGTTGTACCAATTGTAGTATATCACGGATCTGAAAGATTT…
		TraD pseudo	Truncated	GILLIAM_00416	TrbL/VirB6|trbG/virB9 CDS	conjugal transfer protein	531	reverse	TrbL/VirB6|trbG/virB9	368707	369237	ATGTGTAGAAATCCTAATCATGATAACAAAAACATGTGGTTTATACTCGATGAACTGCCAGCTCTACAAAAAGTTTCGTCTTTACCAGTTGCTTTAGCTGAAAGTAGAAAGTATGGAGGCTGCTTTGTTGCTGGATTGCAGAACATTCATCAATTAGAAGCAATATATGGGGCTGCTGAATGTGCTTCTATGCTGGATTTGTTTAATAGTAAATTTATTTTTCGAGTTAGTGATCAGGTTACAGCTTATAAATCAGCATTAACACTAGGTGAGCAAGAAATTATTGAAACTCAAGAGAACTTGTCATATGGCTCAAATACTATGCGAGATGGAGTAAATATGAATAATGTTGAGCGTAAAAAGCTTTTAGTTATGCCATCTGAAATTATGAACCTACCA…
		TraD pseudo	Truncated	GILLIAM_00417	TrbL/VirB6|trbG/virB9 CDS	conjugal transfer protein	570	reverse	TrbL/VirB6|trbG/virB9	369530	370099	ATGCTAAAAAGCGCTAAAAAGGCCTCGAAAATCTGTTTTGGAGGCTTGCCATTAGTAAAGAATAGTGAAAGGCTACACATTCTTATTACTGGAACAACAGGTACTGGTAAAACTAATATGCTTAATGAACTGCTGCCACAAATTCGATTACACAAAGATCGAGCAATAATTGTAGACACTACTGGAGCTTTTACTGATAGATTTTTTGATTCTAAATGTGATAAACTGCTTAATCCTTTTGAAAAAAATAGTGAGCAATGGTTGCCTTGGAATGATTGTTTTGAAGCAGCTGATTTTCATGATATAGCGAGTAGTTTTAGTAATTATACTCCTAAACTTGATGACTTTTTTGCTAAAAATGCTGAATTAGTCTTGTCTGAAGCATTGAAGCTATATAAG…
		TraD pseudo	Truncated	GILLIAM_00418	TrbL/VirB6|trbG/virB9 CDS	conjugal transfer protein	516	reverse	TrbL/VirB6|trbG/virB9	370093	370608	ATGAATTTTCAGAATCAAGGAAATTTCACCAGAGGATCGCAGTTATTTGCCCATAAGTTAAGAATGTTTGGGCAAGGTAGTACCAACGTTTTTATAATTGGATTAGGATTATCGATATTCTGGATTATATGTCGATTATATCAAAAAGTTTTTCTGAGCAGCTTGTATTATTTCGCAATTGAAAGATATGTGCAGCTTAAGCTAGCAATTGGTGAGCATTTTTATGATATCGATCAAATAGGCATTAAGTTTTATAGTTTAAGGTTTAAAAAATGGATGCACCTCAATGCTCAAGACTTTTTGAATGAATTTTATACAAGCCAACATGGATTTAAAATACAGCAATTATGGGAATTCTTAATTAATTCAGCATTGTTAGAAGGATTAATTGTTTTTGCT…
				GILLIAM_00419	TPR repeat-containing protein 08 CDS	TPR repeat-containing protein 08	1143	reverse		370614	371756	ATGAAATTTATTAAATATATATATATAACAGCTGTGTTATTATTGTTAAATACAGATATTTTAGCAGAAGGAAATAATAAGCTTGTACAACATGATTTAATTCAAGAAAGAGCTATAATAGCTAGAGAATATTCTAATATTGGAAATTCTTTCTTAAAATTAAAAAAATATCAGGAAGCAATAGAAAATTTTGATATTGCTATTAAGTATGATCCAAGTTATGCATCAGCATATAATAGTAAAGGAATAGCTTTAGATGATCTGGGAAAGCTACTAGAAGCTATAGAAAATTTCAATTTGGCCATTAAATACAATCCTAGTTTTGCCGGAGCTTATATTAATAAAGCAGTGTCTTATAGAAAACTTAGAAAAACTGAAGAAGCTATAATACTTTGTGAT…
		TraG pseudo	Truncated	GILLIAM_00420	traG CDS	conjugal transfer protein TraG	327	reverse	traG	371764	372090	TTGAATGATCATATTAATGATGGTAACTTTTCTACTAAACGGGATATACAAAATACTTTTGAGAAAAATGTTGAACAATTACAAGCTAAGGCCAGTAACATTCATAATAACAGCAATATAATGCATGTACAAAATATAAAGCAAACTTCTAGTGATAACGAAAAAATAAAGAATCTTGATCAAATTTCTGATAGTATTAAGAATAAGACTAAAAAAAACCAGGAAGAATTTGATAATACTTCTAATTCAGCACTTGTTTTAGCTGGTAAAGAAGTATTAAAAGCCGCAAAAGATTTAGAGTGGAATAAAAAACAGAAGAAAGACTAG
		TraG pseudo	Truncated	GILLIAM_00421	traG CDS	conjugal transfer protein TraG	2283	reverse	traG	372146	374428	ATGGATTACGTAATATACACATTTGGTGGTGGAGATCTGTTATGGCATGTGTTTAACGGCATAGGCAGAGTCTTTGCTTCAAATAGCGAATACTTCACTCCAGTAGGCCACTTAGCCTTGACTATTGGTGGCATATGGGCTGCTACTAGGGCTATTTTTAGAGGAAATATCGGCATCTTTGCTATGGAATGGTTTTTTCCATCGATATTTATTTTTACGCTATTATTTGCTCCCAAAGCTACTGTTTGGCTGAAGGATGAGGTATCAATGAGTGCGCCAGTGAAAGTTGATAATATTCCGATAGGTATTGCAATGTTTGCTTCTCTTTCCTCGCAAACGAGTTACTTTGTGTCCAAAATGTTGGAAAATCATCTTTTGCCGGCTTATGAAGGACTATCG…
		TraH pseudo	Truncated	GILLIAM_00422	traH CDS	conjugal transfer protein TraH	456	reverse	traH	374428	374883	TTGCAACGAAATATCACAATATTACCAGAGCAGTCTTATGCAGGTAAAGCTAAACAACAATTGACTAATCTAAAAAATAAGTTTGATTATAATACTGAATTTAGTAACCATGAAATAGCCTTTTTATCTTCGATTGGAGATATATTTCCGATTTATGATTATATCATATTAGAATATATTTCTGGAGTCACAATTTTAGATAGCTCATCAGAATTAATAGCTAGCTATACATTAGTTCAGCATTTGAAGGAAGTAATCACCGAAATACGTAGAGCCGTTACTTCACTAGGTGCTAAACAAGTTTCGAATGAACATTTAGAAAGATATTTGAAGGAATTGAATCGAGTTCAACTGTTTGCAAATGAGAAATGGACTAGCCTACAAACAGATGCAAGTCGA…
		TraH pseudo	Truncated	GILLIAM_00423	traH CDS	conjugal transfer protein TraH	861	reverse	traH	374837	375697	ATGCTATTATTGCTACAAGCTCCAGTATCACTAGCTTGGAATATCGAAAACGTATTTCAAGGAATGAGTGTTAATGTTACTAGATCTGGATCATATCAGAATCAAGCGGCTGGATATTATGCAGCTGGTGGATTGTCTGCTCGAACAAGCCAAACATCATTTCAGCCATTTGCTATAACTCCACCATCTTTAAACATGAGCTGTAGCGGTATTGATGCATATCTTGGTAGCTTCTCTGTTATTTCTGGAGAAGAATTAGTTCAACTAATGAAGAATATTGGTTCTCAAGCTAAAGTTTATGCATTTTCATTAGGATTAAAAACATTTGCTCCACAGATTGAGAACGCTCTTAAGGACTTACGTAATCTAGCAATGGAGATGAATCAATTTGCCAAAGGA…
		TraF	Full-length	GILLIAM_00424	TrbL/VirB6|trbG/virB9 CDS	conjugal transfer protein	747	reverse	TrbL/VirB6|trbG/virB9	375738	376484	ATGATACCAGCGTTCCTTGGGATTGAGAGAATGAATGCAATACACTTATCGGTAATAATAGTGCTATTTGGTTACTTGTCGATAGAATTAGCTACTGCTAACTCTTTGCCTACAGGGTTTTTATGGTACAATGATAAACATGGTCATGAGCTTACTGAATCTAGTTCTAAGTTGATCAGTAGGGCTCATGATCATAGAATCGAGGAATTGAAGGAGCAATTTAATCGAGCTCAGCGTATAGCGCTTGATAATCCAACGCTCGAAAATGTGATTGCAGCTCAAAGGCTACAGAAACAAATCATGGAGAAGGCGCATAAGTTTGCTACTATGTGGCAACTAGCTACTCTACTTGATTATCAACTGATTAATGCTCATGAGCCAGCTAATAGCTTACATAGA…
		RAGE_hypo_Group5_02	Hypothetical proteins	GILLIAM_00425	Uncharacterised protein CDS	Uncharacterised protein	567	reverse		376459	377025	ATGACTATACAACAAAGGGGTGAGTTATTGAGTTGCTTTGATGTTGCTAGCTATTTTCTGGTATTGGTTGATAGAGAAGCAGGAGATGTAATAACTCAATTGAAACTGCAAAATTTAGTGTATTTTGCTCAAGGTGTGCATCTAGCTTTATTTGATAAGCCTCTTTTTAAAGAAGATATTGAAGCCTGGGAAAATGGGCCTGTAGTACGGCATTTACGTTCGATATTTGGCGGCTTTGAAGCTAATGCAATTCCTGCTCCAGGAGAAATAGATTTCAGTATTTATACTAATCAACAAAAAGAGTTAATTTATAAAATATATTCTTCTTATGGTGAACATACAGCATCTTATTTGCGTGACTTAACACATTTGCATTCTATTTGGCAACAATCCATTATA…
		TPR_G1_R9_01	NA	GILLIAM_00426	TPR repeat-containing protein 03 CDS	TPR repeat-containing protein 03	984	reverse		377135	378118	ATGTTAGCAGAAAAACATTTTAATGTTGGAATTTCATTTCTTGAGTTAAACAAATATCAAGAAGCAATAGAAAATTTTGATTTAGCTATTAAGTACAAACCTAATTATTCAGAAGCTTATGTTAATAAAGGATTTTGTTTAGGTAAATTAGGACAACATCAAGAAGAAATAGAAAACTACGATTTAGCTATTAAGTATAAACCTGATTATACAGAAGCTTATTATAATAAAGGATTTTGTTTAGCTGAATTAGGACAATATCAAAAAGCAATTAAAAATTTCGATTTAGCTATTAAGTACAAACCTAATTATTCAGAAGCTTATGTTAATAAAGGAGGTTGTTTATATAAATTAGGACAATATCAAAAAGCAATTAAAAATTTCGATTTAGCTATTAAG…
		TraN	Full-length	GILLIAM_00427	traN CDS	conjugal transfer protein TraN	1689	reverse	traN	378489	380177	ATGAGATTATTATCTATATTAACTTTAATAACGCTCAATATTAGCTGTTGTTTAGCTTCAATGCAAAGCAGTTATAATGAAGCTAAAAACTATAATGTAAATCTTGGAAATTCTTCAAATACACAAGAATTATTTCATCAAGGTAGTAATGTCAATTATCCTAACAATGATGAGGATTTAACCTATCATGGCCGTAATCAGCTTGCTACAGAAAGTGGAGCAATGTTATTTCAAGCTGAAAACAGTAAAAACAATGCCTTAACTCAACATAATATCAACGATCAAAATTATATGATAGCTAATTCAATGAGAATTGAATCTGATCCTTTAAGTGCCCTTGATAGCAGTAACTTCGTAACTCAGACAAGTACAACTAATACTGAAATCATTCAAAGTTGT…
		TrbC	Full-length	GILLIAM_00428	trbC CDS	type-F conjugative transfer system pilin assembly protein TrbC	390	reverse	trbC	380174	380563	ATGGTTATACGAGTAATGATGTTGATGGTTTTATTATTTGTTAATAATGCTAATGCTAATGCTTTTTTTTTGGACAAGCAAAAAACTTTTATTTTTGTCTCATTTTCAATGAGTGATGAGGCTTTAAAAAGCTATTTTGCTGAATCTCAAAAGGCTGGAGCTCAATTGATTATGCGTGGGTTAATTAATAACTCATTTACACAAACAAAGAATAAAACTATGGAGCTTGGTATTAGCTTTGATATAGATCCTAGCTTGTTTGAACAATATAAAATTGATGTTGTTCCTGTGATAGTAATAGATGATGAAAAAAGAGGATTAACCAAGAAATTAACTGGCCATATTCCTTTAGCAATAGCATTAGAAATTATGAATGAGAATACTCAATGA
		TraU pseudo	Truncated	GILLIAM_00429	TrbL/VirB6|trbG/virB9 CDS	conjugal transfer protein	678	reverse	TrbL/VirB6|trbG/virB9	380586	381263	ATGGTAAGTCTTGGAGGTTTGTCATTTGGAAGCGCTACTCAAAAAGGCATGAAAGATGAGGCTGAAGGAAGTGCTTTTTACCACATTCATTGGTATGTCTATCCCGTGATTTACTGGCTGGAAATTTTGCTTGATTTTATTTGTCTGGAAATGGCTGCAGTAGATATAGCATATTTAACAGAGTTTGATCCATTATGGAGTGATGATGCTAAATCTGCGATTTTAAATCCAGAAACGCTGTTGTTTCAAAATGTAGCTGCTTATCAAGCATGTATAGCTGATTGCATGAGTTGTAGCGCTGGTTTATTAGCAAGTGATTATGCTTTTTGGTGTGCTGGATGTCAAGGAATGCTTTACCCTTTTATTGAAACTGCTGCTGCTCATAATGGTGGAGTTGGA…
		Gilliam_Ank107_02	NA	GILLIAM_00430	ankyrin repeat-containing protein CDS	ankyrin repeat-containing protein	663	forward		382164	382826	TTGTTAGCTTGTGGAGCTGATATAAATTCACTCGATTACTTTGGTGATACTCCTCTTACTGCAGCAGTATCAGCTCATCATCAAAATGAAGCAATAATAAAATCCTTGGTTGCTTATACTGTTAAGCTAGAATCTTATAATATACATATTAGTTCAGAAGGTTTTATAAAAAATAAAGCCTGTATAGATGAATCTCCAACACTTACTGAGATAAAACAGAAATGCTTACAAGAAATACAGGAAATGAAAAGCTTCAAGATTGTAAGTAATTTATCTTTTTTTGAAGTATTTATTCAGAACAGAAATATAAATATGCTAGCAAGATATGCTAATAATCCTAATATTGTAAAGTGTAAGAATAGATTTCTCATGTACTCTTCCTGTATTGAAAAATCTATT…
		TraC pseudo	Truncated	GILLIAM_00431	traC CDS	conjugal transfer protein TraC	522	reverse	traC	382725	383246	ATGTACTGGTCACCTTTTGGTGGAGCTTTATTACCTGCATTAAATAAGAATGCAGCAGCTCCAAATGAGAACTTTAACCTTTGTATAGCTGGAGTTCCAGGCTCTGGAAAATCTGTTTTTATGCAAGAATTAATGCTATCTGTTCTAGGAGTTGGTGGTAAAGTTTTTGTTCTTGATTATGGAAGATCATTTAAGCGTACATGCTTGATTCTAGGCGGCAGCTACATAGAATTTGACATGAAAAATCCTGTATCAATTAATCCATTTTCAGAGGTGCCAGAGGATGATAGTGCAAAATCCATAGAGGCTAGATCAGATTTTTTATCTAACTTTCCATCCATTTTAGCTACTATGGCTGCACCGCAGTATGGAACAAGTGATTTGCAACAACAAATGTTG…
		TraC pseudo	Truncated	GILLIAM_00432	traC CDS	conjugal transfer protein TraC	435	reverse	traC	383250	383684	ATGCAGGAATGGGCAAATTTTTTTCATGACATACAGCAGAAAGCTGCTGATTTAGCCGGTGTAGTAGCTGCTTTACAGAGTGGTGATAGAGTTGTTAATATTCACTTCAATGTTATTATGTTTGACAAAATAAAAAAAGCTAAGCAATCTGCATCGGCCTTTTGTTCGATGTTAAGACGAAGTGGATGGTATTTTGTGCCATGTAAATATGATCATGTGGCCGTGTTACTAGCTGCACTACCAATGCAATTAGTTGAACAAGGCCCAAAAGGTATATTGGGTCAAAAAACATCAGGAGTTGGAGTAGCGCTTTCTAGCTTAGGTAGAGGCATAAAAACTGTTTCTGTAGAGAGCAAAGTATTATTGCCAATAATCGGTGAATGGAAAGGTGATTTAAGT…
		TraC pseudo	Truncated	GILLIAM_00433	traC CDS	conjugal transfer protein TraC	873	reverse	traC	383656	384528	GTGAACGCAAGCATACATAAGGATTTTGATCGAGAAAGATTTTCTAAACATTTTGTCTATGAATCGTATGATGAGAAGACTCAGCTATTCTTTAATCGTGGTTCAATAGGCTTTGTATTGCTTGCATGCCCATTGGCTGAAGCTAGTGTTTCGGCTCAAAATGAAATTGCTGAATTTCTGAAAAGCGATGAAAATTTACCAGCTGAAAGTAGCCTTCAAGTATTGATGATTGGTAGTAATAATATAGAGAATTTTTTAAGCAACTGGCAGTCATATCGTAAAGGAGAGATATTTATTGAGTTAGCCAACAAAAGAATAGAGTTTTTGCGTGATCAAGCTCAAAAGTCAGGCTCTGTAAAGGATGTAGTATTGTTGATTTCAGTAACTATACCTAATTTA…
		TraV pseudo	Truncated	GILLIAM_00434	Uncharacterised protein CDS	Uncharacterised protein	300	reverse		384509	384808	ATGTACCTAACCAGTTTCTTTTACAGAAGTACTTTTGATTGTAAAATTCCTAAAGGGCTAAAATGTAAGTCTTTATACGAAATAAAGAATATGGTTGCTCAAGGCGCTTTTGATATTGATAATCTTGAGAAAGTTGAAGCATCAAAAACTAAATCAAAAAGACGTTGTATTCTATGCTATAGGCAAGCTAAAGCAGTTCAAGGCGTAGATGTTGTTAACAAGTCGCAGAAAAAACCAAAAAAATATCTTATTAATTTATTTAAATCAAAACAGAGTCAAGGTGAACGCAAGCATACATAA
RAGE_OT_Gilliam_15	Incomplete RAGE		Truncated	GILLIAM_00435	integrase CDS	integrase	834	forward		385246	386079	ATGCCAGTAAAAGTATTTAAATTTACACAATCAGCATTAAATGAAATAAAAGTACCAACCAAAGAAGAAAAAATAATCAAGTGTAGAGATATAATACAAAGGAACTTACTTTGGATAATATCATATACTGGATTTAGAAGATTTTATTTAGGAATAAACATTGGTGGCATATATTATAAAATAAAAATAGGAGATTCACCAGATCTAACGGTAGCAAAAGCTAGAAAAAAGATACAGCAGTTAAAAAGGGATATTGCTAACGGAATAAATCCAATGGATGAAAGACGGAAGATAAATAAAGAAAGAAGAGAAAAAAGAGAGAAGAGGCTTAAATTAAAGAATGAACTAACATTCGGACAGGTGCATGTAAAATATACTGAATATAGTAGTCTTTATCAT…
			Truncated	GILLIAM_00436	integrase CDS	integrase	471	forward		386060	386530	GTGAAAGAGATAAGCCTTAGCGAAAAAATATGGTGTATACCAAAAACTAAGAGTAAAAATGCTAAAACTCTATATATAGGGTTAGCAGATAAATTAATAGAAGTATTGCAAAACAGAAAACTATGCTCAAATAGTGAATGGGTATTGCCAAGTTCAAGAGGCAATAGTAAACACATACCATATTCAACAATGCAGCGAGCATGGGCTAAGATTCGAAAAAAAGCCGGAATACAGAATGTAACAATACATGATCTTAGAAGAACGTTTGCAACTTGGATGAAAAATAATGGTGAAACACTAGATACAATATCTCAAATATTAGGACATAGTGATACTAACATGACTAAAATTTATACTATACATAGTTTAGATAAGGCAACAATTGCTACAAATAAAGTT…
		TraL	Full length	GILLIAM_00437	Uncharacterised protein CDS	Uncharacterised protein	324	forward		386634	386957	ATGCTAAAATTGAGGCTGAAGGTAATTATGCAAAATCAAAAATTATGTTGGGCATTATCGAGGCCGTTGAAGTATATGGGTTTGAGCATTGATGAATGGGGAGTAGTATTAGCTGGAGTAGCTCCAGGAATTGTACTACTAAACAGCAGGCATGCTAAATTAGGCCTAGCCTTTATGGTTGGAGGAATTGCTCTATGTTATTGCTTTAAGAAATTTAAGAAGGTATCGGAGAATTTTTTGCTAAAAAGTTTTTTAGTAGCTAAAGGTTTATTGCCAGCTCCATTAGGATATTCAAGACTGCTGGGCAAAAAAGTTGGCAAATAA
		TraE pseudo	Truncated	GILLIAM_00438	traE CDS	conjugal transfer protein TraE	420	forward	traE	386957	387376	ATGAATCATCTCTTTAAGCAAAATGCTATACAAGAGCTGGTTAAATATAATAAATGCTTACTTTCAGTAACTATATTGCTAGCTGCAGCTAATATAATTGCGATAATGGCTGCAATTACCAAAGAAGAAAAGTGGTTATTAATTCCAGCAATGGATCCTGATCGTAAAATGATGGTTTCATCAAAAAATTACCATGAAACCTATTTAAAGGAATGGGCAATTTATGTGACGAAACTCTTATTTACTACTTCTCCAAATGAGGTAGAAAGACAAATAGCTAACATGAATGTGGTATTCAGTAATACTGAATCTTTAAATAAATTTTTTCAGAATCATTTGCAATTTGTTAAAGACTCAAATGTATCTTCAGTCTTTTTTCCGAAGAATGTTGAAGTGATA…
		TraE pseudo	Truncated	GILLIAM_00439	conjugative transfer protein CDS	conjugative transfer protein	153	forward		387357	387509	ATGAATGGAGTATTAATTAGTGGAACGCTTCGTTATTGGTTTAGCGATAGTAAACATATAGCTGTCGATAAGACTTACCTTTTGACTTACAAGCGAACTCCTAATTACCTTTTGTTATTGACTGGTGTTAAAGAGAATGGAATAAAAAAATGA
		TraK-1	Full length	GILLIAM_00440	Uncharacterised protein CDS	Uncharacterised protein	492	forward		387506	387997	ATGAGTATTAGAGTAATGAGTATTAGAGTTTTGAGATTTATGATAGGGTTTATTGCTTTGGTAAACGTTAATAATATATATGCAGTAGAATATGAGTTAGAAGCTGACAATTTACTAAAGCTTGAGATTTCTGATAGTGGGCCAACAAGAATTAATCTTAAAGATGAAAAAATTAATGATATTCTTATGTATCCTCAAAATGCATCTGAAGTTGTAGTTCATGAGTCTGGATTTTTGTTTATTGTTCCACGAGAAGAAGAAAACAAGGTTTATTTAACTGTAATAGGAGAATACAAAACAATTCAAGATTTAATGTTAATTTTTACTCCAAAAACTCCAAACCCTGTAATGCTTGTTAATGCTGCTACAAAAATAGAGGAAAAGGATAATTCAAAACAA…
		TraK-2	Full length	GILLIAM_00441	Uncharacterised protein CDS	Uncharacterised protein	327	forward		388141	388467	ATGTTCATATATCAAAAATCTCGACTAAATATGCTAAAACCTACATTTGAAATACAGTGGAATAATGTAGTTGTAGGGCTGTTAATTATAATTACTGCTTGTGTTTTTTCTTTTGAGCCAGCATTAGCTGATACTCTTGAAGGGCAGCTTAATAAAATAGACGGACTTTTTAGTGGAAAGCTAAAAACAATAGGTATATCAAGCGCAACTATTTTATCATCGATTTGGGCTGTAGCAAGAGGTAATATAAAGCTTGCAGGAGTAATGGTAGCAATTGGTATTATTTTAGGCTTTTACCTAGTGAATTGCCAGTGGTATGAAAATTAA
		TraB	Full-length	GILLIAM_00442	TrbL/VirB6|trbG/virB9 CDS	conjugal transfer protein	1320	forward	TrbL/VirB6|trbG/virB9	388510	389829	GTGGAACAGGACAATTCAGACAATAATAATACAAAAGAAGAAGATTTAGAGCTAAATGATAAACCAAAGGCTGAATCTGTTAGGCATAATAGCAAGTTATCAGAATTAACAAATATCATTCGTAGAAAGCCAGTAATTGCCTTAACTTTTATAAGCATCACAATAATGGTTGTTTCATATTTTTTATCTGAAAGTGGTAAAACGAAAGAATCTATAATTTTTATTGAAAATCGTGAGTCAAGAGAAGCGATTTCTGGAATAGAACAAGCTGTAGATTTGAGAGCAAAATGGACAGAAGAAATACTTAATGAAGTCAAAACATTAAAAGATAGATTTGAAAGTGTAATAGAAAGCAGATATTTAGAAATTACAGCCCAAATTAATAAAAAACTTGAGATA…
		TraV	Full length	GILLIAM_00443	Uncharacterised protein CDS	Uncharacterised protein	330	forward		389829	390158	ATGAAGTTTTTATTATTGCTATTGGGCTGTATGAGCTTAACCAGCTTCTTTTACAGAAGTAATTTTGATTGTAAAATTCCTAAAGGGCTAAAATGTAAGTCTTTATACGAAATAAAGAATATGGTTGCTCAAGGCGCTTTTGATATTGATAATCTTGAGAAAGATGAAACATCAAAAATTAAATCAAAAAGACGTTGTATTCTATGCTACAGGCAAGCTAAAGCAGTTCAAGGCGTAGATGTTGTTAACACTTCACCGAAAAAACACAAAAAATATCTTATTAATTTATTTAAATCAAAACAGAGTCAAGGTGAACGCAAGCATACATAA
		TraC pseudo	Truncated	GILLIAM_00444	traC CDS	conjugal transfer protein TraC	1278	forward	traC	390139	391416	GTGAACGCAAGCATACATAAGGATTTTGATCGAGAAAGATTTTCTAAACACTTTGTCTATGAATCATATGATGATGAGACTCAGCTATTCTTTAATCGTGGTTCAATAGGCTTTGTATTGCTTGCATGCCCATTGGCTGAAGCTAGTGTTTCGGCTCAAAATGAAATTGCTGAATTTCTGAAAAGCGATGAAAATTTACCTGCTGAAAGTAGCCTACAAGTCTTAATGATTGGTAGTAATAATATAGAGAATTTTTTAAGCAACTGGCAGTCATATCGTAAAGGAGAGATATTTATTGAGTTAGCAAATAAAAGAACAGAATTTTTACGTGATCAAGCTCAAAAAGTAGGTTCTATAAAGGATATAGTATTGTTAATTTCAGTTACTATACCTAATTTA…
		TraC pseudo	Truncated	GILLIAM_00445	traC CDS	conjugal transfer protein TraC	1200	forward	traC	391420	392619	ATGTACTGGTCACCTTTTGGTGGAGCTTTATTACCTGCATTAAATAAGAATGCAGCAGCTCCAAATGAGAACTTTAACCTTTGTATAGCTGGAGTTCCAGGCTCTGGAAAATCTGTTTTTATGCAAGAATTAATGCTATCTGTTCTAGGAGTTGGTGGTAAAGTTTTTGTTCTTGATTATGGAAGATCATTTAAGCGTACATGCTTGATTCTAGGCGGCAGCTACATAGAATTTGACATGAAAAATCCTGTATCAATTAATCCATTTTCAGAGGTGCCAGAGGATGATAGTGCAAAGTCTATAGAGGCTAGATCAGACTTTTTATCTAACTTTCCATCTATTTTAGCTACTATGGCAGCTCCACAGTATGGAACAAGCGATTTACAACAACCAATGCTA…
		TraU pseudo	Truncated	GILLIAM_00446	TrbL/VirB6|trbG/virB9 CDS	conjugal transfer protein	858	forward	TrbL/VirB6|trbG/virB9	392649	393506	TTGTTTCCAATTACTATAGCTGGATTTAAGGTAGTAAGCAGTTCAATGCCTGATACTAATGCTTCTGGTAGACTTATATGCCTTTGTCCAAAACCAGGGATTCCAGTGCCTATACCTGGTATTCCAGTAGGATTTTGGGAGCCAGTACGACTTGTAGATGTTACAAAGTCACCAATGTGTATGGTAAGTCTTGGGGGGTTGTCATTTGGAAGCGCTACTCAAAAAGGCATGAAAGATGAGGCTGAAGGAAATGCTTTTTATCACATTCATTGGTATGTCTACTCAATGATTTATTGGTTAGAGATTTTGCTTGATTTTATTTGTCTGGAAATGGCTGCAGTCGATATAGCATATTTAACAGAGTTTGATCCATTATGGAGCGATGATGCTAAATCTGCG…
		TrbC	Full-length	GILLIAM_00447	trbC CDS	type-F conjugative transfer system pilin assembly protein TrbC	384	forward	trbC	393529	393912	ATGGTTATACGAGTAATGATGTTGATGGTTTTATTATTTGTTAATAATGCTAATGCTTTTTTTTTGGACAAGCAAAAAACTTTTATTTTTGTCTCATTTTCAATGAGTGATGAGGCTTTAAAAAGCTATTTCGCTGAGTCTCAAAAGGCTGGAGCTCAATTGGTTATGCGTGGGTTAATTAATAACTCATTTATACAAACAAAGAATAAAACTATGGAGCTTGGTATTAGCTTCGATATAGATCCTAGCTTGTTTGAGAAATATAAGGTTGATGTTGTACCAGTGATAGTAATAGATGATGAAAAAAGAGGATTAACCAAGAAATTAACTAGCCATATTCCTTTAGCAATAGCATTAGAAATTATGGAGAACAATACTCCATGA
		TraN pseudo	Truncated	GILLIAM_00448	traN CDS	conjugal transfer protein TraN	378	forward	traN	393909	394286	ATGAGATTATTATCTATATTAACTTTAATAACGCTCAATATTAGCTACTACTATATTGGAACCTACTGTTCTTCAAGAATTCCGATATTAGGTATTTGCTTGGCTAGGAAGTCTACTTATTGCTGCTTTCAGTCAAAACTTGCTAGAATTTTTCAGGAAGAAGCAAGAAAACAGCTAAAAATAGACTTTGGAACACCTGAGTGTCCAAATTGTAGAGGCCTTACTGTTAAGGAATTACAAAAAGTTGATTTCACTAAAATTAATATGGATGAACTATTTGGTGATATACTCACTAAGGCTCAAAACAGCATGAACAAAGACATTATTGCAGGCATCAAAGATAAAGTTCATCGTATGCAACAAAGTCAGTCTAAATGA
		TraF	Full-length	GILLIAM_00449	TrbL/VirB6|trbG/virB9 CDS	conjugal transfer protein	684	forward	TrbL/VirB6|trbG/virB9	394298	394981	ATGGTTATGATATTAATTAGTCAATTATCTACAGTTGATGCTTCGCCTACAGGATTTCTATGGTACAATGATAAACATGGTCATGAGCTTGATGAATCTAGTTCTAAGTTGATATGTAACGCTCATGACCATAGAATCGAGGAATTAAAGGAGCAATTTAATCGAGCTCAGCGTATAGCGCTGGATAATCCAACGCTCGAAAATGTAATTACAGCACAAAGATTGCAGAAGCAAATCATGGAGAAGGCGCATAAGTTTGCTACTATGTGGCAACTAGCTACTCTACTTGATTATCAGCTGATTAATGCTAATGAGCCAGCTAATAGCTTACATAAAAAGCTATATCAAGAAAAATCAGAGCAGAAAAACGACTCAAAACTTAAAAACATTGCTAAAAAC…
		TraH pseudo	Truncated	GILLIAM_00450	traH CDS	conjugal transfer protein TraH	630	forward	traH	394978	395607	ATGAGCATTAGAATCAGAGTTTATGCCATTACAATGCTATTATTACTACAAGCTCCAATATCACTAGCTTGGAATATCGAAAACGTATTTCAAGGAATGAGTGTTAATGTTACTAGATCTGGATCATATCAGAATCAAGCAGCTGGATATTATGCGGCTGGCGGATTATCTGCCAGAACAAGCCAAACATCCTTTCAGCCATTTGCTATAACTCCACCATCTTTAAACATGAGCTGTAGCGGTATTGACGCCTATCTTGGTAGCTTCTCTGTTATTTCTGTAGAAGAATTAGTTCAACTAATGAAAAATATTGGTTCTCAAGCTAAAGTTTATGCATTTTCATTAGGATTAAAAACATTTGCTCCACAGATCGAAAACGCCCTCAAAGATTTGCGCAAT…
		TraH pseudo	Truncated	GILLIAM_00451	traH CDS	conjugal transfer protein TraH	387	forward	traH	395796	396182	GTGATAGTCTTAGTTGCTTGCATTCAACGCTTGCAACGAAATATCACAATATTACCAGAGCAGTCTTATGCAGGTAAAGCTAAACAACAATTGACTAATCTAAAAAATAAGTTTGATTATAATACTGAATTTAGTGACCATGAAATAGCCTTTTTATCTTCGATTGGAGATATATTTTCAATTTATGATTATATCATATTAGAATCTATTTCTGGAGTCACAATTTTAGATAGCTCATCAGAATTAATAGCTAGCTATACATTAGTTCAGCATTTGAAGGAAGTAATCACCGAAATACGTAGAGCCGTTACTTCACTAGGTGCTAAGCAAGTTTCAGATAAACATTTAGTACAATATTTAAAGGATTGGTATTATGTTTGGAGCTAA
		TraG pseudo	Truncated	GILLIAM_00452	traG CDS	conjugal transfer protein TraG	2220	forward	traG	396169	398388	ATGTTTGGAGCTAAGGCTGTAGCTAAGATTCGAGATGTGCAAATACAGGATTCAATAACTTTAACTAATACTAAGGAATTTCTTAGACAATGCTTTATGAAGCCTTACATCATAGGTAATATCTTAGGAAAAAAAGCAGCTGCTCAACAAACTAATGACATTATAGGATTTATCGAGCAGAATATACCTAATAATTTCGGTATTTATTATCGCGAGCCTAGTAATTTAGCCATTAGTTTCAAGAGCTGTAGACAAGCTACTCCATTGATTAAAGCAGCAATTCATAAAGAATTAAATGAAGGACTTTTAACCAAGTTTGCAGCAGCGATTGGAGTTCAATCTGATCAATCACACATGTTAAGTCAAAGACTAAAAGTTATGACTGGAGATACACTAAAA…
		TPR_G7_R10_01	NA	GILLIAM_00453	TPR repeat-containing protein 08 CDS	TPR repeat-containing protein 08	1149	forward		398415	399563	ATGAAAAACGTGTGTAAAAATTTAGCTATTATTTTATCATTAGTATTATTAAATACAGCAGCTGTTGCAATAGAACAAAACAATCAGCTTGCACAACAGGATTTAATCTATGATAAATCTGTATTTGCTAGAGAATATTCTAATATTGGGAATTCTTTCTTAAAATTAAAAAAACATCAGGAAGCCATAGAAAATTTTGATTTAGCTATTAAGTATGATCCAAGTTATGCGTCAGCATATAATAGCAAAGGAATGGCCTTAAATGATCTAGGGAAATCACTAGAAGCAATAGAAAATTTTAATATAGCTATTAAATATAATACAAGTTACGCATCGGCATATAATAATAAAGCTGTATCTTATAGGAAATTAGGAAAAAATGAAGAAGCTATAATGCTT…
		TraD	Full-length	GILLIAM_00454	TrbL/VirB6|trbG/virB9 CDS	conjugal transfer protein	1722	forward	TrbL/VirB6|trbG/virB9	399569	401290	ATGAATTTTCAGAATCAAGGAAATTTCACCAGGGGATCGCAGTTATTTGCTCATAAGTTAAGAATGTTTGGGCAAGGTAGTACCAACGTTTTTATAATTGGATTAGGATTATCGATATTCTGGATTATATGTCGATTATATCAAAAAGTTTGTCTGAGCAGCTTGTATTATTTTGCAATTGAAAGATATGTGCAGCTTAAGCTAGCAATTGGTGAGCATTTTTATGATATCGATCAAATAGGCATTAAGTTTTATAGTTTAAGGTTTAAAAAATGGATGCACCTCAATGCTCAAGACTTTTTGCATGAATTTTATACAAGCCAACATGGATTTAAAATACAGCAATTATTGGAATTCCTAATCAATTCAGCATTATTAGAAGGATTAATTGTTTTTACT…
		Transposase_FL	Full length	GILLIAM_00455	transposase CDS	transposase	984	reverse		401334	402317	ATGACAAAACAATTAAAGCATGATTCATTGGCAAAGACAATCATGAGTGATCCAGTGGCTGCACAAGAATTTCTAGAGTATTATTTACCAAGTGATTTCAAGAGTTTAATAGATTTATCAAAAATAACAGTAGAGCAAGAGAGTTATATAGAAGAATCGTTAAAGAAAAAATACAGTGATATCGTCTATAGAGTTGCCACCAAAAAACATGGCAATGCTTTTATTTATATATTAATTGAAGCTCAATCAACCGTCGATTATTGGACAGCTCTGCGGTTATGGAGATACACATTGTTATTGTGCGAAAGGCATAAGAAAGAAAAAACTAAATTACCATTAGTGTATAATTTAGTGATCTACAACGGCAAAGAGGTCTACAACGCACCTAGGAATTTGTGG…
		TraI	Full-length	GILLIAM_00456	traI CDS	conjugal transfer protein TraI	2670	reverse	traI	402369	405038	ATGACTGACAAAATCAATGATTCAAATAATTTCAATAACATTCATAATTCAAAAACAGATATAGAAAATTCTAAGGCTAACAGCTGGAACCACAACGTGGCTGTAAAGTTGATAAATGGTGATATTGCTGATGGCATAGTGCTACTTAGTGATAATAATAGCTTGAGAGCTGATAACACTCTGAAAGAATCAATAAACCAATTAATCAATGATTGGAAGAATAGTAAATTTGAGCTGCAGGATCGTTTGATAATTGCTGACCATAAAGAAGCTGAAAATATTAATCAAAACATCAGAAACTACATGAAGGAAAATGGTGCTCTGAAAGGTCCAGAATACAGCATTTTAATTTCAGGAGCCGAATCAAAAAAATATGCTAACTACATGGCTGGAGACCGA…
		TraATi pseudo	Truncated	GILLIAM_00457	traA CDS	conjugal transfer protein TraA	273	reverse	traA	405304	405576	TTGTTCTTTGATCTGCATAAACAGAATAAGGAATATATAAGCACTATAAATGAGGCCGCAACAGCATTAAAAAGCAAAGGAGCAATCACTAGTATTGTAATTCCTTCAGAGGGTGAAGATTTTAACGAAATGCTAAAAAATAAAGGAGCCATGGCTGTTAAGGGGCTTATGATACCTGAAATCATGAAGTTAATTAATACTCAGAACGTAAAAACAGAGCCTGAACAAATTATAAAAGCTGATATAGCTCCAAAAATTGTAATTAGGAGATAG
				GILLIAM_00458	repeat-containing protein D CDS	repeat-containing protein D	1440	reverse		406168	407607	ATGCCATCTAGAAAAAAAGATAATTTATATACTTTCAGCAAATATCTTGATAACAAAGATAACTTAGGAACAAAATCATTAGAAGCTTATCCATGGTCGAAGAAATTTTTCAGTGAAATTTTGCAGTACAATAAGAAATGGACTTATTCAAATAAAGATTTAGATGAATTCATTCGTAATGTAGAAGTAGATAACTTAGAAAAACTACTACATCCAGCTAAAATAATAAAAGTTTCCAATATCACAAGTATGATATGCAATTCGACTTACAAAGTCAATCTAACTGTATTATCATATACATTAAAGGCATTAACTTTAAATATTGATATATTAAAATATTTATACACCTTAGATATATCTTTTTCTACTATTTCCAGTGCGTTAAATCAGATAGGATAT…
		TraATi pseudo	Truncated	GILLIAM_00459	traA CDS	conjugal transfer protein TraA	483	reverse	traA	408020	408502	ATGACAAGGTATATAGAGAACTTAAAGTTATATTGCAATAAGGAAGCAACTAAAAGCATTAACAGCTTAATAAATCAGCTCAGCAGACCAAATGAGAAATCAGCTAGCATAACTCTGAAAACTGCTCATGATTTGGAAAAAGCACGGACAAAAACAACTGTTTTTAGTAAAATCGAAAACTGGTTTAAGTCTATAATCAATGATATCAATGATAGATCTCATGTGAATGAAGAATATTATCATTTTACCGCTAAACCAGAGGAAGAAGCTAAAGTAGAAAAAGTCGAGCAAAAGAATAGCATAAAGCAATGCACCACCAAAGATATTTCTACTCCATTGTTTATGCAGATCAAAGAACAAAGACAGTACAATTATGATGTAACCATTCTGTCAGCAGAA…
		TraATi pseudo	Truncated	GILLIAM_00460	traA CDS	conjugal transfer protein TraA	711	reverse	traA	408559	409269	ATGCAAAATAGGTTAATAGTAGTAGATGAAGCTGGAATGGTAGGTACTAAAGCTTATGCAGAGCTGTTTAGAGTAGTTAGAAACAATAATTGTCAACTGATACTTGCTGGAGATGAAAAGCAGTTAGCTTCAATAGAAAGAGGCGGAATGTTTGAGATTCTGAGTAATATTTTTGGTTCACATGTTTTAGTAAATGTTCGAAGACAAAGTGAAAACTGGAGCAGAGAAGCAGCAACAAAGTTTGCTGAGAGTAATATTTTAAGCGGTATAACCTTACTGAGGCAAAATAAATGCGTTAGGTTTGATAATACGTGGCAGGACTCAATGAGTAAGTTAATATACAACTGGAGTCTAAGCAAGTTTAAGCTACATGAAAAACTGGTAATTACAGTACGTAAT…
		TraATi pseudo	Truncated	GILLIAM_00461	traA CDS	conjugal transfer protein TraA	1323	reverse	traA	409259	410581	GTGAGAATTGGTATTGAGATGGCTATACAGTTTACAAGGATTGAATTTTTAACTAGAAGTAAAGGAGGTGATAGTTGTCGTAAGGCAGCGTATAATGCAAGAACTATTGTTAAAAATAAGCAGACAGATATAAAGTATAACTTCTCTCGTAAGAAAGATAACGTATATCATACAGTGCTGATACCGGATTATGTAAATCAAGAATTCAAGAATATTCAAACATTAATGAATGAGGTAGAACGAACAGCAAAAAAAGACAACAGCCAGTTGTTGAAGGATATAGTAATAGCATTGCCAGACGAGAAGGAGCTAAATTTAGAGCATAGAATAGAACTAACTCATCAAATAGTTGATGAAATGGAATGGGTGCAAAAAGGTATTGGAGTACAGATAGACATT…
		TraDTi	Full-length	GILLIAM_00462	conjugative transfer protein CDS	conjugative transfer protein	456	forward		410859	411314	ATGGCAAATCTTATGCAGCAAAAAATTACTCTTCAACAAAAAAAGGCTAGGCTAATCATGGATGAGGTTAACCTTAAAATTAAAGAACGTAAAATGCGTACTCGACGTCTTATCGAAATGGGTGGATTAGTTGCTAAGGCTAAGCTTGATCACTTATCAACAAATACTTTATTCGGTGCGATTGTTTCACTAAAAGAAACTTTAACACAACATCCAAATGTTCAGGATCATTGGACTACAATAGGTAAAGATATTTTTGATAAAGAACAGCAAAATAAAGCTGCTGTGATTTTAAAATTTGCTTCTGAACCAGACGAAAACACTAAGCGCCACATTCGCCTTCATGGCTTAAAATGGAATAGCTTTCGTCAAGAATGGTGCGGTCATGTTAAGGACATT…
				GILLIAM_00463	secA CDS	preprotein translocase SecA subunit-like protein	183	forward	secA	411734	411916	ATGAATACTGATGATGGAATGTTACCATTAAGTGATGATGAATTCAGTTCGCTGGAGAATATTAATCCTCAAGAGTTAGATAAAGATTTAAGTTTAGATGAGATAATACAAGAAATATTAAATAGTAATTCTGGTAAAATTCATGATTTAGCAACTATAGAAAATAGAAATTTTAAAAGATAA
				GILLIAM_00464	secA CDS	preprotein translocase SecA subunit-like protein	2583	forward	secA	411957	414539	GTGCGTCCTCAAGGAAAAGAGATTAACTCTTGGAGTGAGAATAATATAAAAAACTGGTCAAAAGAAATAAGAGAATCTAAGTTATTATCTCAAAACTTTTTGGAAGAAGCTATTGCGATAGTAAAGAGAGCAAACATACATCATTGCAATAATATACCAAGGATTACACAAATTTTATCAGTTTTAATATTTGAGTCATTACAAGATACAGGAACATTATTACAAATAGGTACTGGAGAAGGAAAATCTACAACTTGTGCAATGCTAGCAGCTATCAAGGCATTACAAGGAAATAAAGTTGATATAGTTACTACTTCTTCAGTTTTAGCACAAAGAGATGCAAATGAAAAAGAGGGCTTTTTTAATATACTAGGTCTAAGTTGTGGTTCGAATGTTGAA…
		Gilliam_Ank94_02	NA	GILLIAM_00465	ankyrin repeat-containing protein CDS	ankyrin repeat-containing protein	1632	forward		414891	416522	ATGAATTGTCAATTATACAATGCTATTAAAAATAATGATTTAGCAGAATTAGAAAGGCTGATAGCTAACCCTGATGTAGATAAGAATGAACCAATAAATGATAATAATCAACTTACTGATCTGAATCTTCCAGCTACAACAATAGATAGAGTTAGCAGACGAAATGTACAGAAGCTTCTAGACGTAGGTATTGTTCATAATCAAAGAACTACTGATAAGGGATTTACTGTTTTACACCTTGCAGTTATTGCAGGTCACTTAGATGTTGTACAGAAGATTCTAGACTTATATGGTATAGATATTAATCAAAGAACTACTGATAAAGGATTTACTGCTTTACACCTTGCTATTAATGGAGATAACATACAAATTATACAGGCGATTCTAGATGCAGGTCCA…
				GILLIAM_00466	Uncharacterised protein CDS	Uncharacterised protein	213	forward		416863	417075	GTGATACTGCCAAATCAGCAGCGCTCAACTCATTCAGGAAGGCATGATAATAGTTATGTTGTTCCAATTGAAAGAAAACTTGATAGATTGTGGGAGAATGTAGAGTTAGGAAAACTGAATAAAGAAGAATGTAGAAAAGCGGTATATAACTTGATGGATGAATTAAGAGAAGGTATAAAGAATGGAAGTATTAAACTTAACAAAGAAAAATAA
				GILLIAM_00467	Uncharacterised protein CDS	Uncharacterised protein	621	forward		417093	417713	ATGAGAAAAACTAAAAAATTACCAAATAAGTTTTATGAAACTAAGCCTTTAATCAGCATAGCAAACTCTATTGATCTTTATGATCATCATTTTAGAACAAGTGAATATAGCTTATACAGAGGAATGCCAGGTGAAAGAATGGAAGACAAAGAATATAATTTTATTTATGGAACAAATGCTTTGCAAGAAAGTTTAATAAAATATGACTTTCTAAGTCATGTAGATGGAAGAGCGAGGTTTTTAGTACATAAAAGAGTATTGGATAAGTTACAGGAAATGTGCCCAGATGATTTTCAAGCATTTCCAGCTACAATAAAAAACATAAAGAAAAAGAATCCTGATTTTGAAAATCATGACTATTACGTATTACATATAATACCATTGATAGATGCAATTGAT…
				GILLIAM_00468	Uncharacterised protein CDS	Uncharacterised protein	528	forward		417866	418393	ATGTATAATGATAATTCTGGCCAAGCTACATCTGGCATGGTTAATCAAACTAAAATAATTAAGCCAACTATAGATTTTCTCTTAAAAGAGAATAATAAGACCGTAATCTTAGTTGGATATGATGAAAATATATATTCTGATATTATTAATGGATGTGATAATTATTCAAATATAAAAGCCCATACAGTTAAGAGAGATAACTTATATATTTCAATATTTTACCATCCTTACGACATACACGAAACATCAAGTAATAGAGTATATGCATTACTGAACTGTAGGAAAGGCTTTATACTTGGTAATAAAGGGTCAACTATTGTATTTAATGCTTTGAATTATGATATTCAAAAAGAATTAGAAGAACTTAAGCATGATGAAAGATTTACTGATAACAACATT…
		SpoT-hydrolase	Complete	GILLIAM_00469	(p)pGpp hydrolase CDS	(p)pGpp hydrolase	576	reverse		418399	418974	ATGATAGATTTTTATAGCGAAAGCTTACTAAATAAGCTGTTTGAAACCAACGTAAGATTTGACACTAAAATTGATCTTGATAAAGTTGAAAAAGCAATATTTTATGCTCAAAAATATCATGGCCAGCAAAAGCGAGATACTGGAGAACCTTATTATATGCATCCATTAGAAGTAGCACGCATGGTTGGATACTACAGCTTTGAAACAGATACAATTATTACTGCAATACTACATGATATACTCGAAGACACAACACTAACCAAAGAAAAGATTGTTAAGGTATTTGGTAAAAAAATTGCGGAACAGGTTTCAGATCTTACCAGGATTAAGGATAATAAAAAAATCAGTTCTAGAGAAATGATTCAAACATTTTATAGACAAAATAAAACAGAACTATTA…
		HATPase_c domain containing protein	Truncated	GILLIAM_00470	mrp CDS	ATP-binding protein	858	reverse	mrp	419075	419932	ATGAAAGAAAAGAAGAAAACAATTAACAAATGGATGGTACAAATTCCTCCAATACCAATTACGTTGGTGAATGGAGAGAGTGAGAATATCGATGAATATATGGAAATAATAACAAAGCTAAGAAAAGCGAAGTATCAGGCCGAGGCAGCTGAATCATTGAAAGAATATTGTACAGATTTAATACAGGAGATTAAATATAGATTTAATATTGCAACGAGTGAAATTGTAAGGCTAGCAAGCGAGATCATGTTAAATGATTCAGAAAATAAAGATAAGCTGGAAACAATATTAAATCGATCAGCAAATCTCCAAGGGTACTGTAATGATGTAGTTTACACGCTTAGAAGCGAAATTGAGAAAGAAAATTTATGTTCAAAAAAATTTAGCATACAAAAGCTA…
		HATPase_c domain containing protein	Truncated	GILLIAM_00471	mrp CDS	ATP-binding protein	690	reverse	mrp	419994	420683	ATGCCTATTCAAGACGAAGGTCAAAATAAAATCAATAAATTAACCGAAAAATTATCTACAGAAGGAATTAATAGCACAACAATAAAACAGATAGACGCTGAATTGCAAAAACTATACTTTCAGCTAGAGAAATCTGGGCAAGTAAGCATAAAACTCATAGAGTGGATACAATATTTTAGGCGAATAGTAAATGACTATAATAAAAAAAAGATAAATATAATAGCTTCTCTAAATGGAATAATTTTTTTATTTAGACAATACATAGCATCAACAAATATAAGGGTTGAAACATTTAACATAGAACCGCTAATAAATAATACTGTTATCAGAATGAGGAAAAATTTTGAGAATGAGAATATAAATCTAAATGTTCAAAATGATATAAATCCGATTCTGATT…
			Truncated	GILLIAM_00472	DNA methyltransferase CDS	DNA methyltransferase	522	forward		421050	421571	GTGTCAGTAGCTGTTGCTAATAAGTCTAAGCCTTTTCTTCATTGGATTGGTAGTAAACGAAGAATTGTTAATAAATTAATAGAACATCTTCCTCAAGGTCCACACTATAATTACTATGAACCATTTCTTGGTGGAGGTGCTTTATTTTTTCAAGTTAGGCATCTTTTTAAACAATGTTTTTTGTCTGACATCAATCTTGATTTAATTACTAGCTATAATGCTGTTAAAAATAATCCTAATGAGGTCAATAGATTACTGAGTTTATATCACAAACATCATTCAAAGGATTATTATTATAAAGTTAAAAACAAATATAGTAATAATCCGAATGAAATTACCGCAAAATTTATATATCTTAATAAATATTCTTTTAGGGGAATTTATAGAGTCTACAAAAAT…
			Truncated	GILLIAM_00473	DNA methyltransferase CDS	DNA methyltransferase	342	forward		421517	421858	ATGCAGCAACCTTTTACATGGTGTATCAATTATGCTACAGATTTTTCATTTATAGAGCCTCAACAAAATGACTTTGTTTATTTTGATCCTCCTTATCATAAATCTGGAGAAAGGTTCTACACTAGACTTCCATTTGATGAAAAAGATCAAATTAGATTACGGGATTTTGTCCAAGAATTAACAAATAAAGGTGTTAAGATTATGATCTCAAATAATAATACTGCCTTTATTAGAGACTTATACAAAGATTTTAATATCAATACCGTTACAGTCGTATACTCAATCAATGAACAACGCAATCCTGTTAATGAACTAATCATTACTAACTATAAAACTTGCTAG
		Ot_RAGE_membrane protein	NA	GILLIAM_00474	membrane protein CDS	membrane protein	165	reverse		421862	422026	ATGTCAATTTTCAGGTGTTGTAGTTGTGGTACTGGTATAGAGCTTGGAGTTGGTACAACAATAAACTTATCAAGAGATACATATTTAGACATTGAATGTAGCACAATAGCTAACTATAGACCACTTCCTATTCATATACGTGCTGAATGGCGGGTTCACATTTAA
		Gilliam_Ank97_01	NA	GILLIAM_00475	ank9 CDS	ankyrin repeat-containing protein 09	837	reverse	ank9	422507	423343	ATGAACAAAACAGAATCAGAGAACAAAACACAATCAAAATCATTATTAGATGTATACAAATTTCAAAAGTATATTTTAAAAAATAATGTTAACGCAGCAATAAACATTCTAGAAATGGAAAAAGCTGAAGAAGAAAAATTAGATAACATAGAATATAAATATGATTCAAATGTTGTTATACATGATATTAAGGGACTATGCGAACTTAAAATTGACATCTATTTTCACAATACTAAACAAGTAAATAAAGATGAAATCATAATTAGTGAATCTTCTGGAGTTAGTGCTATACATATTGCAGCTAGTAAGAATTGTATAGAGATTATGGAAAGAATTCTTGCCGTCCCTGATATAGATATTGGAATCAAAGATAGAAATGGCAATAATGCTTTACATATT…
		Gilliam_Ank03_05	NA	GILLIAM_00476	ankyrin CDS	ankyrin	645	reverse		423489	424133	ATGATATTAAAATCTAAGACTAAGTATACCTTACATAGCGCTATTCAAGATGGTGATATTAAAAAAGTGAAGCAGCTTATTAATAAGGATAGTACACTTGTCAATTCAAAATATAAAAACGGTACTACTGCTTTATCTGTGGCTTTGAAATATAAGAATCTACCTATTGCTGAGATTTTACTAAGCAATGGAGCTAATGTAAACGCAAAAAATAATGATGGGCATACTGCTTTACATCTTGTTGTTGATACAATTCAAGTATATTATGAATTTTTCGAAAAATATCCTGTCTATTGCAATGATCATATAGCATTACTGCTAAAATATAATGCTGATGTAAATATCGAGAATAATCAAGGTAATACACCTTTATCTGATGCTGTTGAATGCAAATGTGTA…
		SpoT-hydrolase	Complete	GILLIAM_00477	(p)pGpp hydrolase CDS	(p)pGpp hydrolase	576	reverse		424171	424746	ATGATAGATTTTTATAGTGAGAGCTTAATAAATAAGCTGTTCAGAACCAACGTAAGATTTAACACCAAAATTGATCTTGATAAAGTTGAAAGAGCAATACTTTACGCTAAAAAATATCATGGCCAGCAAAAGAGAGATACTGGAGAACTCTACTACACATATCCATTGAAAGTAGCGTACATTGTATCAGACTACAGCTTTGAAACAGATACAATTATTACTGCAATACTACATGATACACTTGAAGACACAAAACTAACTAAAGAAAGAATAAGTTACGAATTTGGCACTAATATTGCAGAACAGGTTTCAGACCTTATCAGAGTTAGGGATAATAAGAAAATCAGTGCTATGGAAATGATACAAATATTACGCAGCCAAAATAAAACAGAACTATTA…
			Truncated	GILLIAM_00478	dnaB CDS	replicative DNA helicase	132	reverse	dnaB	424982	425113	ATGGAAGTTGCTGAATCTCATGAAATAATTGTTGCTAAACACCGTAATGGGCCAGTTGGTACAGTAAACTTACACTATGATAATAGGTATTCTAAATTTGGCAATATTGTTAAAAACTCTCATCAAGGTTAA
	Isolated hypothetical proteins			GILLIAM_00479	Uncharacterised protein CDS	Uncharacterised protein	519	reverse		425127	425645	TTGAAGCATAAAATTGCTGGTTCTTTTGAAGCAGCTATGGCTTATCAAATTTTGACTTCTTGTAGTTTTGGGCCAGCGGTTCGAACTAGGTTTTTTGTTAAGTTGCTTAAAAATATTACACTAACAGAATGTGATAGATCAAAGATATTACAAGCTGTACAAGATGTATATGGATACGAAATTCAAGAATTGCAAGTTATACCATTTGAACAACTCAAAACTGTTTCACAGAAACAAATCAATGAAGAAGAGTATCTCTTGAATCTCAGTAAACAACTAGACTCCAACTCAACTTGGTACAAAGTACGAGAATCTTTAGTTACATGTTATGGTCAAGCTATCGATAAATCATGGTTTAGTCCATTGAAAGTTGTAAATGAAGATAGTGTTAATAAAAAG…
				GILLIAM_00480	Uncharacterised protein CDS	Uncharacterised protein	126	reverse		426181	426306	ATGAAAGACAATGTTAAGTTACGTAATGTCCCTTGCATAAAAATTTTGAAAAATTTTCAGCACTATAGTGAAAAAGGAAAAGAAGAAAATATAGCCTTACCAGAAAAAAATTTCGTCCCAACCTGA
				GILLIAM_00481	Uncharacterised protein CDS	Uncharacterised protein	240	reverse		426361	426600	ATGAAAAATGCGACCTGTAATGACACAATATTTTATAACTTTATTGGGAATATCATTCCACCAGAATGGAGAAAGCTAACTGGAGATAATGGAAAAGCATTAAGTAAAACATCTAAACAGCTTTTATCATTTATAGTATTTAGACTACATATCTATTACAACAAAGATATAGATGAATTACAGGAAAGTTATCAGCTTTATGAAGATAAGCTGAATGTTGGTCAAAGAAGAGTTAGGTAA
	IR9			GILLIAM_00482	def CDS	peptide deformylase	546	forward	def	426884	427429	ATGTCAATATTATCTCTTATAACTGCTCCTGATCCTATTTTAAAGAAAGTTGCATCTCCAGTTGATACTGTTAATGACAGTATTAGACAACTTATGGATGATATGCTAGAAACTATGTATCACAATCATGGAGTAGGATTAGCTGCACCACAAGTAGCAGTATCAAAAAGAATTATAGTTCTTGATCTAAGTAAAGTTGATATTAAAGAAGACAATATAACCAACAGCGAATATAAGTATCCATTGTTTATGGTTAATCCTATTGTTAAAGCCATATCTAATCAAACAGCAACAGCAAAAGAAGGATGTTTATCATTACCAAAACAGGCTATTGAAGTATCTCGTTATCATGAAATTCAAGTAACTTATCTTGATTATTATAACAAGTTGACAACACTT…
				GILLIAM_00483	fmt CDS	methionyl-tRNA formyltransferase	924	forward	fmt	427426	428349	ATGAAAATAATTTTTATGGGAAGTCCAGAATTCGCTATACCAGCATTAAAGGAGCTTGTTTTATCGAAGCATAATGTAATAGCTGTCTTTACCAGCAAGCCTAAAAAGCGTGATCGATATTTAAATATTCAAAGATCTCCCATACATAAGCTAGCTAGCGCTTTATCTATTCCTGTTTATACACCAGATAGTTTAAAAACCCATGATGTACAAAACTTGATAGCAACTTTAGATGCGGATGTAATTGTAGTTGCAGCTTATGGATTGATTATTCCTAAAGCAATTCTAAAAATGAAAAAATATGGATGTATTAATATTCATCCATCAATGCTGCCAAAATATCGCGGTGCAGCACCAATACAACGCACCATTATTAATGGCGAAAAAGAAACTGCTGTT…
				GILLIAM_00484	Uncharacterised protein CDS	Uncharacterised protein	2532	reverse		428895	431426	ATGAGGAAAAAAATTTATTTTTTTACCATTGCCTTACTGCTATTTATAGGCTCAATACTATCAATATATTTATTTAACTATAATAGACTTTCGAAACAGGTACAACAATTTGTGCTATCAAATAAAAAATTGTCGTTTAATACTAATCTAGAGTTTAAAAATTTTCCAGTACCTCAAGTTTGTGTTGATAATTTATCTGTAGATAATAAGCATTTTCTTATAAAGAAAGTAAAGATATATTTTTCGCCATTATCATTACTTATTTTTCGGCCTGTAATTTCACATTTGGTAATTGAAGATGCTAATATCATGATTGATAGGCCAAGATTTGATTATATGGTAAACCTAATTGATAGTATTTATGAATTTTTGCCTGGAAGCTATGATATACAAATGAAA…
				GILLIAM_00485	rimM CDS	ribosome maturation factor RimM	495	forward	rimM	431595	432089	ATGTCAAGTGACAGTAAATTGATTCTTATTGGAATCATATCATCTCCTTATGGAATTAGAGGACAGGTAGCCATTAAATCTTTTACTGATCCTGCTAGTAATATTTTAAACTATGAATTAAAAGATTATCGTAAAAATATTATAAAAATTCACTCAGCCAAAATACTATCTAAAAAAATTATATGTAATATTGATCAAATTGTAACCCGTACAGCAGCTGAGCAGTTAGCACGTACAAAACTATATATTTATAAGCATGAACTACCACAATTACCAGACTCAGAATATTATGTTGCAAATCTTAATGGAATAAAAGTCAAGAACCTAGAAGGAGAAATAATTGGTAAAATTAATAATATCTGTAATTATAATGCAGGCGATATTATTGAAGTAGTATAT…
				GILLIAM_00486	mdh CDS	malate dehydrogenase	957	forward	mdh	432308	433264	ATGAGCCATAAAGCAAAAATTTCCATAATAGGAGGAGGAAATGTTGGAGCAACATTAGCTCATTTAATCGCTGTTAAGGAGTTAGGTGATGTAGTAATAGTAGATAAAACCAAAGCAGTTGCTCAAGGTAAAGCTTTAGATATATCACAAAGCATGGGTATTGGTAAATCTTGTATTAACATAACTGGCACTAATAATTATCAAGAAATTCAAGATTCAAATGTTGTTATAGTAACTGCTGGTATAGCTAGAAAACCTGGAATGTCCAGAAATGATCTAGTTAATACTAATGCTCAAATAATGATAGATATAGCAACTCAAATTAAATACTACTCTTCAAATGCTTTGGTTATTGTCGTTACCAACCCACTAGATGCTATGGTCTGGGTTATGCAGAAA…
				GILLIAM_00487	topA CDS	DNA topoisomerase I	2367	forward	topA	433357	435723	ATGAAATTATTAATTGTAGAATCTCCAGCAAAGGCTAAAACCATAAATAAATATTTAGGTTCAGACTTTCAAGTAGTAGCATCTTATGGGCACGTAAGAGATCTACTTGCAAAAGCAGGATCAGTACTGCCAGAGCAAGATTTTTTAATTAAATACGAAATTAATCCAAAATCCACTCGACATATTAAAACCATTTGTGATCTTGCTAAAAAATCAGAATGTATTTATTTAGCAACTGACCCTGATCGAGAAGGAGAATCAATTTCTTGGCATATCGTAGAAGTACTAAAAGAAAAAAAGATTTTTGCTAATTTTAAAAGAATAATATTTAATGAAATTACTAAAAAAGCTATAGGTGATGCACTACAACAGCCACGCGATATTAATTTAAACTTAGTA…
				GILLIAM_00488	Uncharacterised protein CDS	Uncharacterised protein	1386	forward		435723	437108	ATGAGAATAAAATTAGTCAATAACTCAGCATATATAAAGCAATTAGGCATTGTCATTATCATAGCTAAAATCATATATTCTACAATATTATTTTGTGTAGAAATGCCATTTTTATCTTCTCTGTTTATTAATAAAGATATATTCAACTGTGCATCTGTCGAATGTAGTCACTTACCAATAATGTTATCCTTACTTACTAGTTGTATACTAGCAATCAATATTAGCAATTCTGTACCAAAACGTTATCACCTAATTAAGATATTACAATACTTAGCACTCATAGGAATTATTTGCATTATATTTCCACAGATATATAGTAACCAGATAATTTTAAATAACTATATTCCCATAATAAATAACCTAATTTTTATATTAGGGCTATCTTGTTTTGGAGTAGCA…
				GILLIAM_00489	folD CDS	bifunctional methylenetetrahydrofolate dehydrogenase/methenyltetrahydrofolate cyclohydrolase	906	reverse	folD	437043	437948	ATGACAGTAATTATGGATGGTAAAAAGCTTGCTGAGTTGAGGTTAGTAGAAACAAAAAATGACTTACTAGCTCTTAAAGATAAATATCAAATAACAGTTAAGTTGGTAATAATTTTAGTTGGTAACAATGATGCAAGCTTGATTTATGTTAATAATAAGGTAGCTAAAGCTAAGGCTATTGGTATGGATTCAGAAATAATTAGGTTATTCGAATTCATAGAGGAAAAAAAGTTATTATCTGTTATTGATGACTTAAATTGTGATAGTACAGTACATGGTATTATTGTTCAATTGCCTCTTCCGCCTCATATCGATGCTTTAAAAATATTTGCAAGAATTGATTCTAGAAAAGATGTTGATGGGCTTAACCCGATAAATATAGGGTATCTTAATATTGGA…
		GTA glycoside hydrolase TIM-barrel-like domain-containing protein		GILLIAM_00490	fpr CDS	ferredoxin--NADP(+) reductase	1017	reverse	fpr	437945	438961	ATGTTATCTAAGAATGTACACACTACTGATGTAGTTATTGTAGGCGCTGGTCCAGTTGGTTTATTTGCTGTTTTTCAAGCTGGAATGTTAGAAATGAAATGCCATGTTGTTGATGCATTAGATTGTATTGGAGGGCAGTGTGTTACTCTTTATCCAGATAAGCCAATTTATGATATTCCAGCTTATCCTGTTATTACAGCTGCTAAATTAATAGAACAATTAAAACAACAAGCAGCTCCATTTGATACTGTTTATCATTTAGGTCAGCAAGTTATAGGATGTAAAATTGATAATGATATTATTACCATTACTACATCGGCTGAACAAGTTATTTGCGCTAAGTCGTTGATTATTGCTGCTGGTTGTGGAGCATTCAAATATAAGAGATTAACACTTGAT…
				GILLIAM_00491	Uncharacterised protein CDS	Uncharacterised protein	2784	forward		439160	441943	ATGTTAATAAAATCATTAGGTAGTCTTGGAGGATATATTGGTAAATCTTTAGGTGGAGGTATGTTATCAACTATTGGGCGTTTTACTGGAAGAACCATTGGCAATTATTTAGAATCTGAAAAAGTACATCAAAACCATGAAGAACATAACAAAAAGGTTTTTGAATATTATCACATTGGTAAACAAATCCATTCACTAAAAACAGTACCAGAAGCATACGGAGACTATATTCCATTAATTTTTGGTACTGTAAAACTTCACGGTGCCATTATCTGGATAGGAAATTTTAACATCAAAAAAGAAGCTACTAGTATTACTAAGCAAAGTTCAACTCACAATTATGAGCATAACATAAATTATGTTTCGATAGGTTTTGCATTATGTGAAGGACCAATTACT…
				GILLIAM_00492	ompA CDS	peptidoglycan-associated lipoprotein	582	reverse	ompA	442207	442788	ATGATTAAAAAGTCAATTATTAGCATATGTATATTAGTGCTACTTTCTGGTTACAAGTGGAAATGTTTATGGCAAGGATCTAAACAGCGTAACTTTATTTCTCAAGTGCTAGGCACTAAAGATTTTAAAGAAGATAGCGATGATATAGCTGGAATTATCTCAAGTATTAATACTGAAAGTAGTGATGAAGAATATGTTGATGTAAAGCATGAACAGTTTTTACAAGCTATACATGGAAAACATAAAGTATATTTTGCAACTGAAAAATTTGATCTTTCTGAGGAGAGCAAGAGAGTTTTAAGAGCTCAAAGTACTTGGTTAAAAAGTAATCCAGATGTCAAAATAATTATTGAAGGGCATTGTGATGAACGTGGAACTAGAGAATATAATCTTGCTCTT…
				GILLIAM_00493	TSA47 CDS	Type surface antigen 47 (47 kDa/htrA)	1401	reverse	TSA47	442982	444382	ATGAAAAAGGCATTTTATTTACATTTGATAGTATTTGCATTACAAGGTATAAGTAATGTTCATTCTAAATCTCTACTAAATCAAAAGGCAGTATTACCTCAACAAAAGTCTGATATACATATTAATGTAAGTAGTTTATCAGATATAGTTGAGCCATTAATATCTACAGTAGTAAGTATTTATGCTGTAGATACTAACATTGGAATTAGTTTAAATAATAAGGTATCTAAGTATCAACAAGAAGTGTTCTTAGGTTCTGGGGTTATCATTGATAGTTCTGGATATATTGTTACTAATGAGAATGTTATAGCGGGAGCTGAAAATATAAAAGTAAAGTTGCATGATGGTTCAGAACTGATAGCAGAATTAGTTGGCAGTGACAATAAAATTAATATAGCT…
				GILLIAM_00494	hflC CDS	protease modulator HflC	867	reverse	hflC	444400	445266	ATGACGATAAAAAAAGTGTACTTAACAATTGTTATATCTGCTGTAGCAGTACTAGCGATATTTAATTCTGTGTTTCAGGTTATGCAGCATCAGTATGCAGTAGTTTTTCAATTTGGAGAAGCAGTAAAAGTTATTTCAGAGCCAGGGTTAAGGTTTAAGATACCATTTGTTCAAAATGTATTATATTTTGATAAAAGGTTAGTTTCTGTTGAAGTATCAGCTAAAGAATTAACAGCAGCAGATGGTAAGAGAGTAATTGTTAATGCATTTGCTAAATTTAAGATTATTGACCCTATTACTTTTTTTAAAACAGTGTATAATCATAATGGAGTAAAAATTAGATTGAATAAAACTATTGAGTCTGCAATGCGCAAAGTTATTGGGCGAGCTACTTTTATT…
				GILLIAM_00495	hflK CDS	HflK protein	1056	reverse	hflK	445290	446345	ATGAAATCACCCTGGGACAATATGGATGATGCAAAAAATATATTTTTAAAAAAAAGTAAAAATAATTTTTTTCTGCCTGTAAATTTTAGTTTTAGCATTAAAACTATGCTAATTTTAATATTTACCATAGTTGTAATTTGGTTATTATCAGGTGTTTATAAGGTTAATGAAGGGGAGGAAGCTATAGTTATTAGATTTGGTGAATATGTTCGCAAAGCCTATCCTGGATTAAATTATCATCTTCCTCATCCTTTAGAAAAGGTAATAATCGAAAGAGTAAAAATGTCAAGACAAACAGAAGTTGGATATAGTTCAGGGCAATCTAGAAGAGAGGCTAATACTAATAATGGTAACTATATGGTTTATTCTTATCGACTCAATAATAGAACCATAAATAAT…
		Mrp/NBP35	Full length	GILLIAM_00496	mrp CDS	ATP-binding protein	1017	forward	mrp	446528	447544	ATGAATATTAATTGTGTTATCAATGAAATAACCAGTAAATTAACAACTTTAACCTTTTCTGACGGCACTAAACTTATAGATGCAATTTCTAATCCTAAAGTAAATAATCAACAAATAAGCTTTGTAATGTTTATTAATAGAGATCAATATTCCGAAGCTTTACTATTACAAAAAAAAGCCACAATAATACTGCAACAAGAAATACCTAACATTACAAATGTTCATATAGTTATTAGTAATAAAGATCAAGAACTTTTCAACTATAAAAGCAACAACAGTAATAATAATATAAACAAAAATAAAATTAAAATAACCGGAGTAAAACATATTATTCCTGTCATTTCAGGTAAAGGCGGCGTAGGAAAATCAACTATTAGTGCAGCGCTTGCACAAGATCTT…
	Isolated hypothetical proteins			GILLIAM_00497	Uncharacterised protein CDS	Uncharacterised protein	102	reverse		449418	449519	GTGATTCTGCAAGCTTCTATTATTCTAGCTGGTGATAGTAGTTTTTCTAAGTTATCTAAGTCTAGCTTAGAAATGAATTCATCAAAATCTTTATTCGAGTAA
RAGE_OT_Gilliam_16				GILLIAM_00498	repeat-containing protein D CDS	repeat-containing protein D	285	forward		449524	449808	ATGCTCCTCCAGTGTAATAAACTTAATATATATGTATTAAAGAAAACATTAAAAGTATTAACTTTAAATATTAATATACTAAAAGTCCTATATGACTTAGACATACCTTTTTCTACTTTTTGCAGTAAGTTACATCATGTAGGATCTAATGCACCAGATTTTTTGGCTAAAATATTTAAGATTCTTGATGAAATGATAAAAGTTCATAAAAATGACGAAGAGTTTTTAATATCTTTCGAAACATTTGAACGGCAATTATATATAGTCATTTACAATGAAGTTTGA
	Incomplete RAGE	Transposase_truncated	Truncated	GILLIAM_00499	IS630 family transposase CDS	IS630 family transposase	531	reverse		449793	450323	ATGGAAGCAAAACCAGAAATAAGAGAAAAATATCAACAAGTGATAAGTGCTATACCTAAGGAAAACTTGGTATACATAGATGAAAGTGGCATTGAAATGTCTATATGCAAGAATAGAGGGTGGAGCAAAAAAGGAACTCATGTAAGCAGCAAAAAGAGTGGTAAATATTACGAGCGTACAAATATTATAGCTGGTTATGTTAATAATAAATCAATCGCACCTATGATATTTAATGGTGCATGTAATACAAGATTATTTGAAGCTTGGGTGCAGCAGGTATTAATTAATGAGTTAAAGCCTGCTCAGTTTGTAGTAATGGATAATGCTGCTTTTCATAAGTCTAAAAAAACTAAAGAGTTAATAGAATCTGTTGGTTGTAAAGTTATTTTTCTTCCACCT…
		Transposase_truncated	Truncated	GILLIAM_00500	IS630 family transposase CDS	IS630 family transposase	375	forward		450638	451012	ATGGCAAGAAGATACAGTTATGATTTAAGAATAAAGCTATTCAAAGTGGTAGATGATGGACTATCAATTGTTAAAGCATGTAAAATATTCAATATAAGTCGTAATACGATATATAGATGGAAACATCTTAAAAGGGAAACAGGAGATATTAAAGCAAAACCTTATGGCCCAGCCAAAGGTTATAATGCAAAAATAGATCTCAAAGAATTTGAGGAGTTAATTATCAATCATCATGATAAAACAGCTAAAGAATTAAGTATTATACTAGGTAATAGATTACAAAGAACTAGAATAAATTATTATAGAAAACTACTAGGATACACTTATAAAAAAAACTCATTTTCATTCCAAAATGGATATTGTGTTAAGGAATGA
		Transposase_truncated	Truncated	GILLIAM_00501	IS630 family transposase CDS	IS630 family transposase	516	forward		450990	451505	ATGGATATTGTGTTAAGGAATGAATTTATAGAGAAGATAAAGCAAATTTCTAAAGAAAATCTAGTATTTATTGATGAGTCAGGAATAGAGGATAATGCTTGTAGAGAATATGGATGGAGTATAAAAGGTACTAGATGTTATGGCAATAAAGCTTATCAACATAAATCCAGGGTCAGTATGATAGCAGGGCTTTGTAATAATCAAATTATAGCACCAGTAATATTTGAAGGAAATTGTAATAAAGCAATATTTACAACTTATGTAGAAACTATATTAATCAAAGAATTGCTCCCTGGACAAATAGTAATTATGGATAATATCAACTTTCATAAGCATACTATAATTAAAGTATTAATAGAATCGGTTGGCTGCAGTATTCTATTCTTACCTACATATAGT…
	IR8			GILLIAM_00502	stomatin 2 CDS	stomatin 2	960	reverse		452706	453665	ATGATATTAAGTATAAATATAATAAATATATTCGTGTTAGTTGTACTAGGTATTATACTATTTAATGTATTTAAAATCGTACCTCAGCAACAAGCTTGGATAATCGAAAGATTAGGTAAGCTACATAAAGTTTTGCCTGCAGGGTTAAATTTTATAATCCCAATGGTAGATAGAGTAGCATACAAGCATACCTTAAAGGAGCAAGCAATTGATGTAACTGCACAAACAGCTATTTCTAACGACAATGTTAGCTTATCTATTGATGGCGTACTATATGTTAAAATTATAGATCCTATAGCAGCTTCTTATGGAGTTAGTGACCCATATTATGCGATTACTCAATTAGCTCAAACAACTATGCGATCAGAGATAGGAAAGATTCCACTAGATAAAACTTTT…
				GILLIAM_00503	cytochrome c CDS	cytochrome c	549	forward		453913	454461	ATGGACGGCTTTGAACTAAACAAAGTAGCTGCATCTGTTTTATTGACAGGTGTAATAATAATGTCAGTAACTATATTAACTGATACTTTATATAAGCCACTTCTACTTCCTGCTAAGCGTGGTTATCATGTTGATGCAATTAGCGATCAAGCTCAACAGGGTAACTTTAGTCAATTAGCAAAAGATGCTATATTTGAGCTTGATGAACAAAAAATTGCTGAATTAATAAAAAATGCTAGCTTAGAATCTGGTAGTAAGCTTTTCAAACAAAAATGCTCTTCTTGTCATACTAGTAATAAGGATGGAGTTAACAGAGTTGGACCTAATTTATATGATGTCGTAAATAGAATTAAAGCTACTTATCCAAATTATAATTACTCTGCTGCAATGACTTCTCAA…
RAGE_OT_Gilliam_17	Incomplete RAGE	Transposase_truncated	Truncated	GILLIAM_00504	IS630 family transposase CDS	IS630 family transposase	507	reverse		455418	455924	GTGTTAAGGAATGAATTTATAGAGAAGATAAAGCAAATTTCTAAAGAAAATCTAGTATTTATTGATGAGTCAGGAATAGAGGATAATGCTTGTAGAGAATATGGATGGAGTATAAAAGGTACTAGATGTTATGGCAATAAAGCTTATCAACATAAATCCAGGGTCAGTATGATAGCAGGGCTTTGTAATAATCAAATTATAGCACCAGTAATATTTGAAGGAAATTGTAATAAAGCAATATTTACAACTTATGTAGAAACTATATTAATCAAAGAATTGCGCCCTGGACAAATAGTAATTATGGATAATATCAACTTTCATAAGAATAATACAATTAAAGTATTAATAGAATCGGTTGGCTGCAGTATTCTATTCTTACCTACATATAGTCCAGATTTA…
		Transposase_truncated	Truncated	GILLIAM_00505	IS630 family transposase CDS	IS630 family transposase	375	reverse		455911	456285	ATGGCAAGAAGATACAGTTATGATTTAAGAATGAAGATATTCAAAGAGGTAGATGATGGACTATCAATTGTTAAAGCATGTAAAATATTCAATATAAGTCGTAATACGATATATAGATGGAAACATCTTAAAAGGGAAACAGGAGATATTAAAGCAAAACCTTATGGCCCAGCCAAAGGTTATAATGCAAAAATAGATCTCAAAGAATTTGAGGAGTTAATTATCAATCATCATGATAAAACATCTAAAGAATTAAGTATTATACTAGGTAATAGATTACAAAGAACTAGAATAAATTATTATAGAAAACTACTAGGATACACTTATAAAAAAAACTCATTTTCATTCCAAAAGGGATACTGTGTTAAGGAATGA
		Transposase_degraded	Degraded	GILLIAM_00506	IS630 family transposase CDS	IS630 family transposase	105	forward		456980	457084	ATGGCAAGAAGATACAGTTATGATTTAAGAATAAAGCTATTCAAAGCGGTAGATGATGGACTATCAATTGTTAAAGCATGTAAAATATTTAACTATAAGTCGTAA
		Transposase_degraded	Degraded	GILLIAM_00507	IS630 family transposase CDS	IS630 family transposase	321	forward		457035	457355	ATGGACTATCAATTGTTAAAGCATGTAAAATATTTAACTATAAGTCGTAATACGATATATAGATGGAAACATCTTAAAAGGGAAACAGGAGATATTAAAGCAAAACCTTATGGCCCAGCCAAAGGTTATAATGCAAAAATAGATCTCAAAGAATTTGAGGAGTTAATTATCAATCATCATGATAAAACATCTAAAGAATTAAGTATTATACTAGGTAATAGATTACAAAGAACTAGAATAAATTATTATAGAAAACTACTAGGATACACTTATAAAAAAAACTCATTTTCATTCCAAAAGGGATACTGTGTTAAGGAATGA
		Transposase_degraded	Degraded	GILLIAM_00508	IS630 family transposase CDS	IS630 family transposase	297	forward		457342	457638	GTGTTAAGGAATGAATTTATAGAGAAGATAAAGCAAATTTCTAAAGAAAATCTAGTATTTATTGATGAGTCAGGAATAGAGGATAATGCTTGTAGAGAATATGGATGGAGTATAAAAGGTACTAGATGTTATGGCAATAAAGCTTATCAACATAAATCCAGGGTCAGTATGATAGCAGGGCTTTGTAATAATCAAATTATAGCACCAGTAATATTTGAAGGAAATTGTAATAAAGTAATATTTACAACTTATGTAGAAACTATATTAATCAAAGAATTGCGTCCTGGACAAATATAG
		Transposase_degraded	Degraded	GILLIAM_00509	IS630 family transposase CDS	IS630 family transposase	207	forward		457744	457950	ATGGATAATATCAACTTTCATAAGAATACTATAATTAAAGTATTAATAGAATCGGTTGGCTGCAGTATTCTATTCTTACCTACATATAGTCCAGATTTAAATCCTATAGAACATTATTGGTTTAAGATTAAGAACGAAATAAGAAAAGTTACTGCTCAATTCAAAGATATTAGCATTGCTGTAGAACACGTAATGAAGTTTATTTGA
		TraATi pseudo	Truncated	GILLIAM_00510	traA CDS	conjugal transfer protein TraA	330	forward	traA	458083	458412	ATGTACCTATTTCCTACGTTCGTGCTATATCAACCATTTCAAGAAGAAAAGATTCTTATAGCTGCAAATAATTATAAACAGAATAAAGAATATGTAAGCACTATAAACGAGGCTGCAAAAGTACTGACAAGCAAAGGAGCAATTACTAGCATCGTAGTTCCTTCAGAAGGTGAAGATTTTAACGAAATGCTAAAAAATAAAGGAGAAATAGCTGTTAAGGAGCTTATGATACCTGAAATCATGAAATTAGTTAATAATCAGAACGTAAAAACAGAGCCTGAACAAGTGGTGAAAACTGACATAGCTCCAAAAATTGGAATTAGACGGTAG
		Gilliam_Ank98	NA	GILLIAM_00511	ank9 CDS	ankyrin repeat-containing protein 09	1371	reverse	ank9	458491	459861	ATGATGAAATACCTCTCTTGGGTACATGATTTATATAGTACTACTGTACATACACTGGAAAATTTTTTATCTGAAAACATCGATTCAGAAAATACAGACTCACATTCACAAGATGCAATTGACTTAGAAAGTGCTATTATATCTGATGACATTGACTTTGTGAAAAATTTGCTAGCAGAAGATAATACTATTATCAATTCACATTATAAGTTAGCTTTACTTCATTATGCTGTTATATGCAATAAAATAGAGATTGTAAAAATTATTTTAATGCATCATTCTGATATCAGTTTGCTAGATAGTAGAGGACAAAATGCTTTTCATCATGCTTCTATAAATGGTCATACAGATCTTATAAATCTTATATCGCAGCGTTATCCTGATTATCTTAATGTACGA…
		TraI pseudo	Truncated	GILLIAM_00512	traI CDS	conjugal transfer protein TraI	627	forward	traI	459969	460595	GTGAATAAATTTTTAGAAAACCATACAGAAATTTATAGTTCAAAAATCTTTAACAATTCTAATTTAAGAGCAAATATGGTTTTTGATGAAGAGACTCAAAAATCCTGGCCTGCACTCACTATTTTTGTTAAAAATGAAACAGGCGAAATTACTGGAGCTAAGATATTAACTCTGAATTCAAAAACCTGTAATAAAGCTGATATTCTAGAAAAATCTATTGGTACAATTAGTGGGTCATTTGCTGAAATTGCTCAACAGAATTTAAAATACTCACCTGTAACAATCATTACAAAGGATATTGAAACAGCGTTAACCATTTGGCAAGCTAGAGTCGAAGGCAAAATCTTATGTGCAATTGAAGCCGAAAATTTGCAAAACTATAATCCTGGCCCAAAAGAA…
		Transposase_FL	Full length	GILLIAM_00513	transposase CDS	transposase	981	forward		460580	461560	ATGTCTGAAAATTTAAAACACGATGGGCTATTTAAAGATTTAATGAATGATCCAAAAGCAGCTCTGGATTTTACAAATGATTTTTTACCAAATGAAGTTAAAAACATACTAGATTTAAGTACTATAAAAGTTGAACAAGAATCGTTTGTTGAAGCTAATTTACGCCGTAGTATGTGTGACGTGCTATTTTCAGTTAAAACAAAAAATAATAATGATGCATTTATATATGTACTTATCGAGGCAGAATTAAGATCTGATTATTGGATCGCTTTCAAATTATGGCAATACACATTATCAATATTAAAAAGGCATAAAAAAGGACTAAAAAAGCGTACAAAAGAACGTGGTAAATTACCAATTGTTGTACCAATTGTAGTATATCACGGATCTGAAAGATTT…
		TraD pseudo	Truncated	GILLIAM_00514	TrbL/VirB6|trbG/virB9 CDS	conjugal transfer protein	1479	reverse	TrbL/VirB6|trbG/virB9	461570	463048	ATGCACCTCAATGCTGAAGACTTTTTGCATGAGTTTTATACAGGCCAACATGGATTTAAAATACAGCAATTATGGGAATTCTTAATCAATTCAGTATTATTAGAAGGCTTAATTATTTTTACTATTGGTGTAATAATTTCAATTGTTTTCTTTACGGCTCAAGGTAAAAAAACGATTATTAAGGCCAAAATTAGAGGTGCTGATTTTGTGGAGTATAAATACCTATCTAAAATGCTAAAAAGCGCTAAAAAGGCCTCGAAAATCTGTTTTGGAGGCTTGCCATTAGTAAAGAATAGTGAAAGACTACACATTCTTATTACTGGAACAACAGGTACTGGTAAAACTAATATGCTTAATGAACTGCTACCACAGATTCGATTACACAAAGATCGAGCGATA…
		TraG pseudo	Truncated	GILLIAM_00515	traG CDS	conjugal transfer protein TraG	1566	reverse	traG	463126	464691	ATGTTTGGAGCTAAGGCTGTAGCTAAGATTCGAGATGTGCAAATACAGGATTCAATAACTTTAACTAATACTAAGGAATTTCTTAGACAATGCTTTATGAAGCCTTACATCATAGGTAATATCTTAGGAAAAAAAGCAGCTGCTCAACAAACTAATGACATTATAGGATTTATCGAGCAGAATATACCTAATAATTTCGGTATTTATTATCGCGAGCCTAGTAATTTAGCCATTAGTTTCAAGAGCTGTAGACAAGCTACTCCATTGATTAAAGCAGCAATTCATAAAGAATTAAATGAAGGACTTTTAACCAAGTTTGCAGCAGCGATTGGAGTTCAATCTGATCAATCACACATGTTAAGTCAAAGACTAAAAGTTATGACTGGAGATACACTAAAA…
		TraH pseudo	Truncated	GILLIAM_00516	traH CDS	conjugal transfer protein TraH	381	reverse	traH	464678	465058	ATGTCAGTTGCTTGCATTCAACGCTTGCAACGAAATATCACAATATTGCCAGAGAAATCTTATGCAGGTAAAGCTAAACAACAATTGAAGAATCTAAAAATTAACTTTGAGAATAATTCTGAATTCACTGACTCTGAAATAGCCTTTTTATCTTCGATTGGAGATATATTTCCAATTTATGATTATATCATATTAGAATCTATTTCTGGAGTCACAATTTTAGATAGCTCATCAGAATTAATAGCTAGCTATACATTAGTTCAGCATTTGAAGGAAGTAATCACCGAAATACGTAGAGCCGTTACTTCACTAGGTGCTAAGCAAGTTTCAGATAAACATTTAGTACAATATTTAAAGGATTGGTATTATGTTTGGAGCTAA
RAGE_OT_Gilliam_18			Truncated	GILLIAM_00517	integrase CDS	integrase	834	forward		465615	466448	ATGCCAGTAAAAGTATTTAAATTTACACAATCAGCATTAAATGAAATAAAAGTACCAACCAAAGAAGAAAAAATAATCAAGTGTAGAGATATAATACAAAGGAACTTACTTTGGATAATATCATATACTGGATTTAGAAGATTTTATTTAGGAATAAACATTGGTGGCATATATTATAAAATAAAAATAGGAGATTCACCAGATCTAACGGTAGCAAAAGCTAGAAAAAAGATACAGCAGTTAAAAAGGGATATTGCTAACGGAATAAATCCAATGGATGAAAGACGGAAGATAAATAAAGAAAGAAGAGAAAAAAGAGAGAAGAGGCTTAAATTAAAGAATGAACTAACATTCGGACAGGTGCATGTAAAATATACTGAATATAGTAGTCTTTATCAT…
			Truncated	GILLIAM_00518	integrase CDS	integrase	471	forward		466429	466899	GTGAAAGAGATAAGCCTTAGCGAAAAAATATGGTGTATACCAAAAACTAAGAGTAAAAATGGTAAAACTCTATATATAGGGTTAGCAGATAAATTAATAGAAGTATTGCAAACCAGAAAACTATGCTCAAAAAGTGAATGGGTATTGCCAAGTCCGAAAGACAATAGTAAACACATATCACATTCAACAATACATCAAGCATGGGCTAAGATTCGAAAAAAAGCCGGAATACAGAATGTAACAATACATGATCTTAGAAGAACGTTCGCAACTTGGATGAAAAATAATGGTGAAACACTAGATACAATATCTCAAATATTAGGACATAGTGATACTAACATGACTAAAATTTATACTATACATAGTTTAGATAAGGCAACAATTGCTACAAATAAAGTT…
		TraL	Full length	GILLIAM_00519	Uncharacterised protein CDS	Uncharacterised protein	324	forward		467003	467326	ATGCTAAAATTGAGGCTGAAGGTAATTATGCAAAATCAAAAATTATGTTGGGCATTATCGAGGCCGTTGAAGTATATGGGTTTGAGCATTGATGAATGGGGAGTAGTATTAGCTGGAGTAGCTCCAGGAATTGTACTACTAAACAGCAGGCATGCTAAATTAGGCCTAGCCTTTATGGTTGGAGGAATTGCTCTATGTTATTGCTTTAAGAAATTTAAGAAGGTATCGGAGAATTTTTTGCTAAAAAGTTTTTTAGTAGCTAAAGGTTTATTGCCAGCTCCATTAGGATATTCAAGACTGCTGGGCAAAAAAGTTGGCAAATAA
		TraE pseudo	Truncated	GILLIAM_00520	traE CDS	conjugal transfer protein TraE	420	forward	traE	467326	467745	ATGAATCATCTCTTTAAGCAAAATGCTATACAAGAGCTGGTTAAATATAATAAATGCTTACTTTCAGTAACTATATTGCTAGCTGCAGCTAATATAATTGCGATAATGGCTGCAATTACCAAAGAAGAAAAGTGGTTATTAATTCCAGCAATGGATCCTGATCGTAAAATGATGGTTTCATCAAAAAATTACCATGAAACCTATTTAAAGGAATGGGCAATTTATGTGACGAAACTCTTATTTACTACTTCTCCAAATGAGGTAGAAAGACAAATAGCTAACATGAATGTGGTATTCAGTAATACTGAATCTTTAAATAAATTTTTTCAGAATCATTTGCAATTTGTTAAAGACTCAAATGTATCTTCAGTCTTTTTTCCGAAGAATGTTGAAGTGATA…
		TraE pseudo	Truncated	GILLIAM_00521	conjugative transfer protein CDS	conjugative transfer protein	153	forward		467726	467878	ATGAATGGAGTATTAATTAGTGGAACGCTTCGTTATTGGTTTAGCGATAGTAAACATATAGCTGTCGATAAGACTTACCTTTTGACTTACAAGCGAACTCCTAATTACCTTTTGTTATTGACTGGTGTTAAAGAGAATGGAATAAAAAAATGA
		TraK-1	Full length	GILLIAM_00522	Uncharacterised protein CDS	Uncharacterised protein	492	forward		467875	468366	ATGAGTATTAGAGTAATGAGTATTAGAGTTTTGAGATTTATGATAGGGTTTATTGCTTTGGTAAACGTTAATAATATATATGCAGTAGAATATGAGTTAGAAGCTGACAATTTACTTAAGCTTGAGATTTCTGATAGTGGGCCAACAAGAATTAATCTTAAAGATGAAAAAATTAATGATATTTTTATGTATCCTCAAAATGCAGCTGAAGTTGTAGTTCATGAGTCTGGATTTTTGTTTATTGCTCCACGAGAAGAAGGAAACAAGGTTTATTTAACTGTAATAGGAGAATACAAAACAATTCAAGATTTAATGTTAATTTTTACTCCAAAAACTCCAAACCCTGTAATGCTTGTTAATGCTGCTACAAAAATAGAGGAAAAGGATAATTCAAAACAA…
		TraK-2	Full length	GILLIAM_00523	Uncharacterised protein CDS	Uncharacterised protein	327	forward		468511	468837	ATGTTCATATATCAAAAATCTCGACTAAATATGCTAAAACCTACATTTGGAATACAGTGGAATAATGTAGTTGTAGGACTGTTAATTATAATTACTGCTTGTGTTTTTTCTTTTGAGCCAGCATTAGCTGATACTCTTGAAGGACAGCTTAATAAAATAGACGGACTTTTTAGTGGAAAACTAAAAACAATAGGTATATCAAGTGCAACTATTCTATCATCGATTTGGGCTGTAGCAAGAGGGAATATAAAGCTTGCAGGAGTCATGGTAGCAATTGGTGTTATTTTAGGCTTTTACCTAGTGAATTGCCAGTGGTATGAAAATTAA
		TraB	Full-length	GILLIAM_00524	TrbL/VirB6|trbG/virB9 CDS	conjugal transfer protein	1326	forward	TrbL/VirB6|trbG/virB9	468880	470205	GTGGAACAGGACAATTCAGACAATAATAATACAAAAGAAGAAGATTTAGAGCTAAATGATAAACCAAAGGCTGAATCTGTTAGGCATAATAGCAAGTTATCAGAATTAACAAATATCATTCGTAGAAAGCCAGTAATTGCCTTAACTTTTATAAGCATCACAATAATGGTTGTTTCATATTTTTTATCTGAAAGTGGTAAAACGAAAGAATCTATAATTTTTATTGAAAATCGTGAATCAAGAGAAGCGATTTCTGGAATAGAACAAGCTGTAGATTTGAGAGCAAAATGGACAGAAGAAATACTTAATGAAGTCAAAACATTAAAAGATAGATTTGACAGTGTAATAGACAGCAGATATTTAGAAATTACAGCCCAAATTAATAATTTTAACCAAAAA…
		TraV	Full length	GILLIAM_00525	Uncharacterised protein CDS	Uncharacterised protein	330	forward		470205	470534	ATGAAGTTTTTATTATTGCTATTGGGCTGTATGAGCCTAACCAGTTTCTTTTACAGAAGTACTTTTGATTGTAAAATTCCTAAAGGGCTAAAATGTAAGTCTTTATACGAAATAAAGAATATGGTTGCTCAAGGCGTTTTTGATATTGATAATCTTGAGAAAGATGAAACATCAAAAATTAAATCAAAAAGACGTTGTATTCTATGCTACAGGCAAGCTAAAGCAGTTCAAGGCGTAGATGTTGTTAACACTTCACCGAAAAAACACAAAAAATATCTTATTAATTTATTTAAATCAAAACAGAGTCAAGGTGAACGCAAGCATACATAA
		TraC pseudo	Truncated	GILLIAM_00526	traC CDS	conjugal transfer protein TraC	873	forward	traC	470515	471387	GTGAACGCAAGCATACATAAGGATTTTGATCGAGAAAGATTTTCTAAACACTTTGTCTATGAATCATATGATGATGAGACTCAGCTATTCTTTAATCGTGGTTCAATAGGCTTTGTATTGCTTGCATGCCCATTGGCTGAAGCTAGTGTTTCGGCTCAAAATGAAATTGCTGAATTTCTGAAAAGCGATGAAAATTTACCTGCTGAAAGTAGCCTACAAGTCTTAATGATTGGTAGTAATAATATAGAGAATTTTTTAAGCAACTGGCAGTCATATCGTAAAGGAGAGATATTTATTGAGTTAGCAAATAAAAGAACAGAATTTTTACGTGATCAAGCTCAAAAAGTAGGTTCTATAAAGGATATAGTATTGTTAATTTCAGTTACTATACCTAATTTA…
		TraC pseudo	Truncated	GILLIAM_00527	traC CDS	conjugal transfer protein TraC	435	forward	traC	471359	471793	ATGCAGGAATGGGCAAATTTTTTTCATGACATACAGCAGAAAGCTGCTGATTTAGCCGGTGTAGTAGCTGCTTTACAGAGCGGTGATAGAGTTGTTAATATTCACTTCAATGTTATTATGTTTGACAAAATAAAAAAAGCTAAGCAATCTGCATCGGCCTTTTGTTCGATGTTAAGACGAAGTGGATGGTATTTTGTGCCATGTAAATATGATCATGTGGCCGTGTTACTAGCTGCACTACCAATGCAATTAGTTGAACAAGGCCCAAAAGGTATATTGGGTCAAAAAACATCAGGAGTTGGAGTAGCGCTTTCTAGCTTAGGTAGAGGCATAAAAACTGTTTCTGTAGAGAGCAAAGTATTATTGCCAATAATCGGTGAATGGAAAGGTGATTTAAGT…
		TraC pseudo	Truncated	GILLIAM_00528	traC CDS	conjugal transfer protein TraC	1209	forward	traC	471797	473005	ATGTACTGGTCACCTTTTGGTGGAGCTTTATTACCTGCATTAAATAAGAATGCAGCAGCTCCAAATGAGAACTTTAACCTTTGTATAGCTGGAGTTCCAGGCTCTGGAAAATCTGTTTTTATGCAAGAATTAATGCTATCTGTTCTAGGAGTTGGTGGTAAAGTTTTTGTTCTTGATTATGGAAGATCATTTAAGCGTACATGCTTGATTCTAGGCGGCAGCTACATAGAATTTGACATGAAAAATCCTGTATCAATTAATCCATTTTCAGAGGTGCCAGAGGATGATAGTGCAAAATCCATAGAGGCTAGATCAGATTTTTTATCTAACTTTCCATCCATTTTAGCTACTATGGCTGCACCGCAGTATGGAACAAGTGATTTGCAACAACAAATGCTA…
	Complete RAGE with truncated genes			GILLIAM_00529	Uncharacterised protein CDS	Uncharacterised protein	1101	forward		473151	474251	ATGTTTAAGAGAAACTGGAGAATTGAATATAAAATCAATCAAGCATTGACAATACCTAGCCCAGATACTGAAGATTATTTTACTCGGAAGTGGGACAAAGAAGTTGTTGGATATAAATATGAAGATGGTAGTACTATATTGCATAAAGTTCCTCAGGTTATTGATTTGCCAGAAAAACAAATAGAAGTTTTTAGTAAGTTTTCTAAACTGAAAGGCATCAATATTATTTCTGCTGCTAAGAATAATGATGGTCACACTTTTCTGCATTTTATAGAAGATGATACAACAAAAGATAAGGTTAAAAATATACTTTTTGGAGCAGAAATAATAAGTGAAAATCCTATATCAAATACAATATTGTGTATGCAAAAATTTATATACAATAGTAGTTCAAAGGAT…
		TraW	Full-length	GILLIAM_00530	traW CDS	type-F conjugative transfer system protein TraW	645	forward	traW	474538	475182	ATGAAAAGAGTAATAATCATTATATTTTTTGCATTATTTGCTTATCAAGTAAGCGATATAAGGGCCAATTTATTAAATGCTGATATAGGTGTTGAGATTAAGGATTATGGGACTAGAGGGCATGTTTTTCCAATCATTGAGGAATCATTACTGGAGGTGATTATGGCTAAACTTAATGCTGCATCAAAAAGTGGATTGTTGAACCAAATGCAGCTTGAATTTCAGGAAAAAGTGAAGCAAAAAATCATGAGACCAGTACCAGTTAAAAATTTGACTAAAGCTACTGAAAATAAAACGCGAATATATGATTCTACCTACGTTCAAAAGGATGACATTAAGACAAAAAATGGTATAATAATAGTAAAGGGAGGAACTAAAATAAATCCTTTAGAGATAATA…
				GILLIAM_00531	Uncharacterised protein CDS	Uncharacterised protein	174	forward		475270	475443	ATGAAAAGTTGGAAATTACAGCAATTAGAAAAAGATCTAGTTAAAATAGTTAATAATACGCTACGAGGTGAAATACAAGAGATAGTAAATCCGAGTGGTGAAACTGTATATTTAATTCCAGGAAATAGATATCCAAAACTTCTTCGTAAAATTTCATCAATGCAAGCAAAGTGA
		TraU	Full-length	GILLIAM_00532	TrbL/VirB6|trbG/virB9 CDS	conjugal transfer protein	978	forward	TrbL/VirB6|trbG/virB9	475444	476421	GTGAAGGAACTGGTAATTTTGTTAGCGATAGTAATGTCTATAACAGCTAATAGCTGTTATGCAGCTGCTGGGTGTGTTGGAAGATTTGTAAATCCTATAACAGATGTATGTTGGAAGTGCTTGTTTCCAATTACTATAGCTGGATTTAAGGTAGTGAGTAGTTCAATGCCTGATACTAATGCTTCTGGTAGACTTATATGTCTTTGTCCTAAGCCAGGGATTCCAGTGCCTGTACCTGGTATTCCTGTTGGATTTTGGGAGCCAGTACGCCTTGTAGATGTTACAAAATCACCAATGTGTATGGTAAGTCTTGGAGGTTTGTCATTTGGAAGCGCGACTCAAAAAGGCATGAAAGATGAGGCTGAAGGAAGTGCTTTTTATCACATTCATTGGTATGTC…
		TrbC	Full-length	GILLIAM_00533	trbC CDS	type-F conjugative transfer system pilin assembly protein TrbC	384	forward	trbC	476444	476827	ATGGTTATACGAGTAATGATGTTGATGGTTTTATTATTTGTTAATAATGCTAATGCTTTTTTTTTGGGCCAGCAAAAAACTTTTATTTTTGTCTCATTTTCAATGAGTGATGAGGCTTTAAAAAGCTATTTTGCTGAGTCTCAAAAGGCTGGAGCTCAATTGATTATGCGTGGGTTAATTAATAACTCATTTACACAAACAAAGAATAAAACTATGGAGCTTGGTATTAGCTTCGATATAGATCCTAGCTTGTTTGAGAAATATAAGGTTGATGTTGTACCAGTGATAGTAATAGATGATGAAAAAAGAGGATTAACCAAGAAATTAACTGGCCATATTCCTTTAGCAATAGCATTAGAAATTATGAATGAGAATACTCAATGA
		TraN	Full-length	GILLIAM_00534	traN CDS	conjugal transfer protein TraN	1695	forward	traN	476824	478518	ATGAGATTATTATCTATATTAACTTTAATAACGCTCAATATTAGCTGTTGTTTAGCTTCAATGCAAAGCAGTTATAATGAAGCTAAAAACTATAATGTAAATCTTGGAAATTCTTCAAATACACAAGAATTATTTCATCAAGGTAGTAATGTTAATTATCCTAATAATGATGAGGATTTAACCTATCATGGCCGTAATCAGCTTGGTACAGAAAGTGGAACAATGTTATTTCAAGCTGAAAACAGTAAAAACAATGCCTTAACTCAACATAATATCAACGATCAAAATTATATGATAGCTAATTCAATGAGAATTGAATCTGATCCTTTAAGTGCCCTTGATAGCAGTAACTTCGTAACTCAGACAAGTAAAATTAATACTGAAATTATTCAAAGTTGT…
		Gilliam_Ank92	NA	GILLIAM_00535	ank16 CDS	ankyrin repeat-containing protein 16	1233	forward	ank16	478819	480051	ATGAATAACGGTGATTTATTGCATGATTTATATCGTGCTGTTGAAGATGGTAACATAGATGATGTGGAGCGTATTTTAGCACAAGATGCGTCTTTGATCAATTCAATACATAATGCAGTATATATTGATGGTGGCTTGCATTTGCCTGTAAATGGTGCTGCGTTACATACAGCAGTCTTGTGTAAAGACATAAATATGGCAGAATTTCTGTTGAAGAAAGGAGCTGATGTAAATCTAGAAAATGGTTATGGTATCACTTCTTTACATTATGCTATTACTCACGACCATGATGAAAATATGGTCATGCTTTTGTTGAATAATGGAGCTAATGTAAATGTACCAAATTCCCGAGGTATAACACCTTTACATTGTGTTATTACACCTAGCTACTCTAATATA…
		TraI pseudo	Truncated	GILLIAM_00536	traI CDS	conjugal transfer protein TraI	2214	reverse	traI	480297	482510	ATGACTGACAAAATCAATGATTCAAATAATTTCAATAACATTCATAATTCAAAAACAGATATAGAAAATTCTAAAACTAACAGCTTGAACCACAACGTGGCTGTAAAGTTGATAAATGGTGATATTGCTGATGGTATAGTGCTACTTAGTGATAATAATAGCTTGAGAGCTGATAACACTCTGAAAGAATCAATAAACCAATTAATCAATGATTGGAAAAATAGTAAATTTGAGCTGCATGACCGCTTGATAATTGCTAGCCATAAGGAAGCTGAAAATATTAATCAAAACATCAGAAACTACATGAAGGAAAATGGTGATCTAAAAGGTCCAGAATACAGCATTTTAATTTCAGGAGCCGAATCAAAAAAATATGCTAACTACATGGCTGGAGACCGA…
		TraATi	Full-length	GILLIAM_00537	traA CDS	conjugal transfer protein TraA	2841	reverse	traA	482775	485615	GTGAGAATTGGTGTTGAGATGGCGATACAGTTTGCAAGGATTGAATTTTTACGTAGAAGTGAAGGAGGTGATAGTTGTCGTAAGGCAGCGTATAATGCAAGAACTATTGTTAAAAATAAGCAGACAGGTATAAGGTATAACTTCTCTCGTAAGAAAGATAACGTATATCATACAGTGCTGATACCGGATTATGTAAATCAAAAATTCAAGAATATTCAAACATTAATGAATGAGGTAGAACGAACAGAAACAAGAGAAAATAGTAAGTTGTTGAAGGATATAGTAATAGCATTGCCAGACGAGAAGGAGCTAAATTTAGAGCATAGAATAGAACTAACTCATCAAATAGTTGATGCAATGGAATGGGTGCAAAATGGTCTTGGAGTACAGATAGACATT…
		TraDTi	Full-length	GILLIAM_00538	conjugative transfer protein CDS	conjugative transfer protein	456	forward		485893	486348	ATGGCAAATCTTATGCAGCAAAAAATTACTCTTCAGCAAAAAAAGGCTAGGCTAATCATGGATGAGGTTAACCTTAAAATTAAAGAACGTAAAATGCGTACTCGACGTCTTATCGAAATGGGTGGATTAGTTGCTAAAGCTAAGCTTGATCACTTATCAGCAAATACTTTATTTGGTGCAATTGTTTCACTAAAAGAAACTTTAACACAACATCCAAATGTTCAGAATCATTGGACTACAATCGGTAAAGATATTTTTGATAAAGAACAGCAAAATAAAGCTGCTGTGATTTTAAAATTTACCTCTGAACCAGACGAAAACACTAAGCGCCACATTCGCCTTCATGGCTTAAAATGGAATAGTTTTCGTCAAGAATGGTGCGGGCATGTTAAGGACATT…
		Transposase_FL	Full length	GILLIAM_00539	transposase CDS	transposase	999	reverse		486421	487419	ATGCATTTATCAAGATTTCTAGATCCAAAGAATGATGTAGCATTTAAAAAGATATTTGGATCAGAAAAAAACAAGGACATACTAATACATTTTCTGAACGATATATTGTTGTTTGAAGGGAATAGAGAAATAACAGAAGTAGAGTTTTTAGGAACGATATTAGATGCAGACATAGCGTCCAAAAAAGAATCAATAGTAGATGTTTTGTGTAAAGATAAAAACGGTGCGCAATATATAATAGAAATGCAAGTAGATCCTACACAAGGATTTGAAAAAAGAGCACAGTATTATGCCGCAAAAGCATATGGCAGGCAACCAAATAGAGGAAAGGAAGGAAAATACTCAGACCTAAAGGAAGTTATATTTATAGCTATAGCAGATTATAAATTGTTTCCAAAT…
		SpoT-hydrolase	Complete	GILLIAM_00540	(p)pGpp hydrolase CDS	(p)pGpp hydrolase	576	reverse		487540	488115	ATGATAAACTTTTATAGCGAGAGCTTACTAAATAAGCTGTTTGAAACCAACGTAAGATTTAATACTGAAATTGATCTTGATAAAGTTGAAAAAGCAATATTTTATGCCCAAAAATATCATGGTCAGCAAAAGAGAGATACAGGAGAACTATACTACACACATCCATTAGAAGTAGCACGCATGGTTGGATACTACAGTTTTGAAACAGATACGATTATTACAGCAATACTACATGATACACTAGAAGATACAACATTAACTAAAGAAAAGATTGTTAAGGTATTCGGTAGAAAAATTGCAGAACAGGTTTCAGATCTTACCAGGATTAAGGATAATAAAAAAATCAGTTCTAGAGAAATGATTCAAACATTTTATAGACAAAATAAAACAGAACTATTA…
		HATPase_c domain containing protein	Truncated	GILLIAM_00541	mrp CDS	ATP-binding protein	858	reverse	mrp	488216	489073	ATGAAAGAAAAGAAGAAAACAATTAACAAATGGATGGTACAAATTCCTCCAATACCAATTACGTTGGTGAATGGAGAGAGTGAGAATATCGATGAATATATGGAAATAATAACAAAGCTAAGAAAAGCGAAGTATCAGGTCGAGGTAGCTGAATCATTGAAAGAATATTGTACAAATTTAATACAGGAGATTAAATACAGATTTAATATTGCAACTAGTGAAATTGTAAGGCTAGCAAGCGAGATCATGTTAAATGATTCGGAAAATAAAGATAAGCTGGAAACAATATTAAATCGATCAGCAAATCTCCAAGGGTACTGTAATGATGTAGTTTACACGCTTAGAAGCGAAATTGAGAAAGAAAATTTATGTTCAAAAAAATTTAGCATACAAAAGCTA…
		HATPase_c domain containing protein	Truncated	GILLIAM_00542	mrp CDS	ATP-binding protein	399	reverse	mrp	489095	489493	ATGAGGAAAAATTTTGAAAATGAGAATATAAATCTAAATGTTCAAAATGACATAAAGCCGATTCTGATTGGAGACAGTTTCAGAATAAAAGCAGTAATAAGCCAGTTAATTGGTAGTGCGGTTATAAATAGTAGCAAGAATAGCAAGATTATTGTCAACGTCAATCAGAATTCAGAAATATTACAATTTACAGTACAAAACATAGGACTAAGCACTTCTAAAGAAAAATTAGAAAGAATAAATGCTGAACTAGAGAATACGAATTTGGTAATGTATCAAGAACTAGGAGAAGGATTAGCATTTATAAAACATCTTACACATCAGATGAAAGGGAATCTACGAGTGAAAGAGCAAAATAATTATGTAACTTTTTCATTTGATGTACCAACAATAGTTTGA
		Degraded HATpase_c	Degraded	GILLIAM_00543	mrp CDS	ATP-binding protein	135	reverse	mrp	489687	489821	ATGCCTATTGAAGACGAAGGTCAAAATAAAATCAATAAATTAACCGAAAAATTATCCACAGAGGGAATTAATAGCACAACAATAAAACAGATAGATACTGAAATGCAAACTATACTGCCAGCTAGAGGAATCTGA
			Full -length	GILLIAM_00544	DNA methyltransferase CDS	DNA methyltransferase	813	forward		490174	490986	GTGTCAATAGCAATTTCTAATGAACCAAAGCCTTTTCTCCACTGGGTTGGAGGCAAAAGGAGAATTGTTAATAAATTAATAGAGCATCTTCCTTCAGGGCCACACTATAATTACTATGAACCATTCCTTGGAGGTGGGGCTTTATTTTTTCAAGTTAGGCATCTGTTTAAACAATGTTTTTTGTCTGATATTAATCTCGACTTAATTACTAGTTATCACGCTGTAAAAAAGAATCCAAATGAGGTAAATAGATTACTAAATCTATATCACAAAAACCATTCTGAAAACTACTACTATAAAATAAGAGACAATTATTATAGTAATGATCCTAATGATATCACTGCAAAATTTATATATCTTAATAAATATTCCTTTAGGGGAATTTATAGGCTAAACAGA…
		Ot_RAGE_membrane protein	NA	GILLIAM_00545	membrane protein CDS	membrane protein	549	reverse		490990	491538	ATGAATGTTTTGAAATCACTTTTACAACCGTGTTATGCTGTTATGTTAGCATTCGTTGTACTATCTTCACCATCAATATGTACAGCGAATAATAATGTAAACTTCAATGCTTTCAAAGATAGTATTGATACTTCACAATTCTATATAAAATTTTCAACTGGTATTGCTACTAACTACGACACATTAGAAGCTGGAATTGGTTATAGATTAGATCGGCACAGAATGGATGTAAGATTAGGATTTATGTGTCATCACAACTGTAGAGATAACTTTGTTCAAGGAAATTATTATTACAATATAATTGAAGGTAACAAAGCATCAATTTTTGTTACAGGTGGCCTAGTATCAGCTTTCAATAGTGATAGCGGTACTGGTATAGACTTGGGAGTTGGTACAACA…
		Gilliam_Ank03_06	NA	GILLIAM_00546	ankyrin CDS	ankyrin	645	reverse		491641	492285	ATGATATTCAAATCTAAGGCTAAATATTCCTTATGTAGCGCTATTCAAGATGGTGATATTAAAAAAGTACAGCAGCTTATTAATAATGATAGTACACTTGTCAATTCAAAATATAAAGACGGTACTACTGCTTTATCTGTGGCTTTGAAATATAAGAATCTACCTATTGCCGAGATTTTACTAAGCAATGGAGCTAACGTAAACGCAAAAAATAATGATGGTCAAACTGCTTTACATCTTGTTATTGACAGAATTCAAGTATATTATGAATCTTTCGAAAAATATCCTACCTATTGCAATGATCATATAGCATTACTGCTAAAATATAATGCTGATGTAAATATCGAGAATAATCAAGGTAATACACCTTTATCTGATGCTGTTGAATGCAAATGTGTA…
		SpoT-hydrolase	Complete	GILLIAM_00547	(p)pGpp hydrolase CDS	(p)pGpp hydrolase	576	reverse		492323	492898	ATGATAGATTTTTATAGTGAAAGCTTAATAAATAAGCTGTTTGAAACCAACATAAGATTTAACACCAAAATTGATCTTGATAAAGTTGAAAGAGCAATAAAATATGCTAAAAAATATCATGGTCAGCAAAAGAGAGATACTGGAGAACTCTACTACACACATCCATTAGAAGTAGCGTACATTGTATCAGACTACAGCTTTGAAACAGATACAATTATTACTGCAATACTACATGATACACTTGAAGACACAAAACTAACTAAAGAAAGAATAAGTTACGAATTTGGCACTAATATTGCAGAACAGGTTTCAGACCTTATCAGAGTTAGGGATAATAAGAAAATCAGTGCTATGGAAATGATACAAATATTACGCAGCCAAAATAAAACAGAACTATTA…
			Full length	GILLIAM_00548	dnaB CDS	replicative DNA helicase	1449	reverse	dnaB	493134	494582	ATGGAAAAAGATCTTGCAAAGATTGCTCCAAGTAATATTCAGGCAGAGCAAATGATACTTGGGGCAATTCTGATTAACAATCGTACGCTATATAACATTAACGAATTTTTACTGCCGGAACATTTTTATGAACCATTACATGGCAAAATATACAAGTCAATTAATCTCATTATTAGTAAAGGAATTAGTGCTACTGTAATTTCGCTCAAAAATATGCTAGGCAATGAACCCTCATTTGAGGAAATAGGTAGAGTGGATTATCTAGCTAAACTTACAACTTTAGCATTAAGTATAGTTAATGCTAATGAGTATGGCAAAATAGTATATGACCTTGCGCTGCGGCGTTATTTAATTGAAATTGCAGAAAAAATAGCAACGAATGCATATTCTTCTACTTTA…
		DnaA	Truncated	GILLIAM_00549	Uncharacterised protein CDS	Uncharacterised protein	570	reverse		494591	495160	TTGAAGCGTAAAATAGCTGGAGTCTTTGAAGCAGATATGGCTTATCAAATTTTAACATCTTGTGATTTTGGGGCAGCGGTTAAAAACAAATATTACATCAAGTTGATTAAGAATATTACACTGTCAGGTCATATTAAATTCAAGATACTACAGGAGGTACGAGCTGTCCATGGCAACGATATTGAGCAGTTACAAGTTATACCATTTGATGAATCAAAACAAGTTGCCAATAGCACAACTGAGTATCAAAAAACAACAGTTTTACAGCAACAAATAAGTGATGAAGATTACCTTTCAGAACTTAGTAAAGAGCTAGGCTCCAACTCAACTTGGTACAAAGTACGAGAATCTTTGATTAAAAGTTATGGTCAAGCTATCGATAAATCATGGTTTAGTTCA…
				GILLIAM_00550	Uncharacterised protein CDS	Uncharacterised protein	1146	reverse		495161	496306	ATGGCGCAAAATTTGCGTAGGTTTGCAAGCAATAATTGCAAAATTACTAATAATAACAGTAGCAATAATGCAACTGTCTTTTATCGTTTTATTGGAAATTTTGTTCCAGCAGAATGGAAAGATCTGATTGGAGATAATGCTAAAGCTTTAAGCAAAACATCTAAACAGCTTTTATCATTGATGGTATATAGACTACAAATCTATTACAACAAAGATATAGATGAATTACAGGAAAGTTATTACTTTTTTGAAAAGGAGTTAAACCTTCGTTACCGCAGAGTTAGGCAATGCTTGGTTGAATTAAGAAATGCAGGTTTTATTGAAGTTGAAAATAGGACAATAATTAAAGGCAATCTCAAGGTACGTAATGTTCTTTGTGTAAAACTTCTAAAAAATTTT…
		TraH pseudo	Truncated	GILLIAM_00551	traH CDS	conjugal transfer protein TraH	792	reverse	traH	496398	497189	ATGAGCATCAGAATTAGAGTTTATGCTATTACAATGCTATTATTGCTACAAGCTCCAGTATCACTGGCTTGGAATATCGAAAACGTATTTCAAGGAATGAGTGTTAATGTTACTAGATCTGGATCATATCAAGATCAAGCAGCTGGATATTATGCGGCTGGCGGATTATCTGCCAGAACAAGCCAAACATCCTTTCAGCCATTTGCTATAACTCCACCATCTTTAAACATGAGCTGTAGCGGTATTGACGCCTATCTTGGTAGCTTCTCTGTTATTTCTGTAGAAGAATTAGTTCAACTAATGAAAAATATTGGTTCTCAAGCTAAAGTTTATGCATTTTCATTAGGATTAAAAACATTTGCTCCACAGATCGAAAACGCCCTCAAAGATTTGCGCAAT…
	IR16			GILLIAM_00553	infA CDS	translation initiation factor IF-1	225	forward	infA	497863	498087	ATGGCAAAAACAGAGCCTATTATAGTTACTGGCGAAGTTATTAAAGTTTTGCCTAAGGAAGCTAAATTTAAAGTTAAGTTGTCTGACAGTGAGCACGTTATTACTGCATACATCAGTGGTAAGATAAGAATGCATCATATTAAGATTATAAGAGGTGATAAGGTAGATGTTGAAATGACACCTTATGATTTAAATATGGGAAGGATTACACATCGTCACAAATAA
				GILLIAM_00554	maf CDS	septum formation inhibitor Maf	606	forward	maf	498121	498726	ATGGATTTAATGCCTATTATACTAGCATCTCAATCTGAGTCTAGGTTGAGACTTCTTAAAAGAATTAACATCGTACCATCTCAAATTATTCCAGCTAATATTGATGAGTCGAGTTTGCCTGCAGAATTACCAAAAAATTTAGCTTTAAGATTGGCTATACAAAAGGCAGATAAAATAGCACAAAATATAGAAGATGGATATGTTATTGCTGCTGATACAGTAGTAGCAGTAGGAAGACGTATATTACCAAAAACTATTACAGATTTTGATGTTGAATATTGTTTAAAGATGTTATCTGGCAGAAGGCATAGAGTTTTTACTGGAGTAAAAATTACAAAAGTTAAACATAATAATATTATTGCTTTTAATACACGAACAGTTGAATCTATTGTAAAAGTA…
				GILLIAM_00555	transcriptional regulator CDS	transcriptional regulator	750	forward		498853	499602	ATGGCAGGTCACTCAAAGTTTAAAAATATTCAGCATCGTAAGGGTGCACAGGATAAAAAGAAAGCTAAGCTATTTGCCAGCTTAGTAAGAGAAATATCTCTTAGTGCTAAATCTGGAGCAGATATTCAATATAATCCTAGATTAAGAGCTGCTATTTCAGCAGCTAAATTTAATAACTTGCCTAAAGATAGAATTGAAAAAGCTATTGCACAGGCTAACAACAAAGACAATTATGAAAATTATTTTGAAATAACTTACGAAGGCATTATATTCGATGGAATTGCAATTATAGTTGAAGCTTTAACAGATAATACTAACCGCACTGCAGCAAATGTTAGAGCTATTTTTAGTAAGTATGGTGGTAATTTAGTAAGTACTGGTAATGCTAGCTTTTTATTT…
				GILLIAM_00556	gyrA CDS	DNA gyrase subunit A	2718	forward	gyrA	499701	502418	TTGTCTGAACAAGAGTATAAAGAATCAAATATAAATATTATTAGTATAAAAGAAGAAATGCAGCGCTCATATCTGGACTATGCTATGAGCGTAATAGTAAGTCGTGCATTACCTGATGTTAGGGATGGATTAAAACCTGTGCACAGGCGTGTACTTTATGCAATGTATGAATCTGGCTATCACTATAATAAACAATATCGTAAGTCTGCAAGAGTTGTTGGGGATGTAATAGGTAAATATCATCCTCATGGCGAATTAGCTGTTTATGATTCATTAGTTAGAATGGCACAGGATTTTTCTCTAAGATTACCATTGGTAGATGGGCAAGGTAATTTTGGTTCTATGGATGGAGATGCTGCTGCAGCAATGCGTTATACTGAAGTCCGTTTGAAAAAAGTT…
				GILLIAM_00557	glyA CDS	serine hydroxymethyltransferase	1281	forward	glyA	502452	503732	ATGTGTAAAGAAATATATGATTTAATTGCTAAAGAATTACATAGACAGCAATCAACAATAGAATTAATAGCATCAGAGAATTTTACTAGTAAAGCAGTCATGCTAGCTCAAGGTTCTATTCTTACAAATAAATATGCAGAAGGATATATCAATAAAAGATATTATGGTGGCTGTGAATTTATTGATGAAGTAGAAAGCCTTGCTATTGATAAAGTAAAAAAACTTTTTAAGTGCAACTATGCGAATGTACAACCACATTCTGGCTCTCAAGCTAATCAAGCAGTATTTTTAGCTTTGTTAAAGCCTGGTGATACAATTTTAGCTATGGATTTAAATAGCGGTGGTCATTTAACCCATGGCGCTAAACCTAATCTTTCTGGTAAATTTTTTAATGCAGTT…
		Transposase_degraded	Degraded	GILLIAM_00558	IS5 family transposase ISOt6 CDS	IS5 family transposase ISOt6	264	reverse		503937	504200	GTGATTACTGATACAGGATATCAAGGCATACAAAAAATTCACAATAATTCTGAATTACCAAAGAAAAAAAGTAAGAAAAATCCTTTAACTAAAAATGATAAAAAGAATAATCGTAGGTTAGCAGCAGCAAGAGTTGTAAATGAAAACGTTATTGGTATGCTAAAACTGTTCAAAATTATTGCTGATAAATATCGAAATAGACGTAAAAGATTTGGTCTTAGATTTATTTTGATCTCTGGCATTTATAATTTTGAACTACCTTAA
	Isolated mobile genes	Transposase_truncated	Truncated	GILLIAM_00559	IS5 family transposase ISOt6 CDS	IS5 family transposase ISOt6	270	reverse		504324	504593	ATGGCCTTAGAATACCTTAGAGAATACCGTACTTATTTCCATATAGGTCAGAACTATTGGATTAGTGAAAGTTCAGCATATAAAGCTGTAAAATGGGTAGAAGACACCCTAGTTAAACACCAAAACTTTGCTCTTCCAGGCCGTAAAGCTATAATGAAGAGTGATATGAATTATGAAGTAGTATTGATTGATGCTACTGAGAGTCATATAGAAAGACCTAAAAAAAACAAAAATTCTATTATTCAGGAAAGAAGAAAAGGTATACACTAA
		Transposase_degraded	Degraded	GILLIAM_00560	IS5 family transposase ISOt6 CDS	IS5 family transposase ISOt6	156	reverse		504606	504761	ATGAAATTCGATCAGATTAAAGAGTTAAAGGATGAAAAATTTCGTCGATTAACAGGAGTAAGGAAGGGGACATTTTCAAAGATGGTGGATATTTTGAGGAAAGCTGATGGTCTTAAGAAATCAAAAGGTGGACGTAAAAATAAGCTCAATTTGTAG
	Isolated hypothetical proteins			GILLIAM_00561	Uncharacterised protein CDS	Uncharacterised protein	135	reverse		505026	505160	ATGATAAAAACATCTATAGAATTACAAGACCTGAGAATGAAAATATACATCAAAGCTAAAGCCGAAAAAGCAATTGAATTGTTTTTAGCTGTAAAATGTGAAGTAGAAGAAAGTTATGTAGCTAAGCTACTATAA
		Transposase_truncated	Truncated	GILLIAM_00562	IS5 family transposase ISOt6 CDS	IS5 family transposase ISOt6	438	forward		505358	505795	ATGAAATTCGATCAGATTAAAGAGTTAAAGGATGAAAAATTTCGTCGATTAACAGGAGTAAGGGAGAGGACATTTTCAAAGATGGTGGATATTTTGAGGAAGGCTGATAGTCTTAAGAAATCAAAAGGTGGGCGTAAAAATAAGCTCAATTTGGAGGAACAGTTGCTGATGGCCTTAGAATACCTTAGAGAATACCGTACTTATTTCCATATAGGTCAGAACTATTGGATTAGTGAAAGTTCAGCATATAAAGCTGTAAAATGGGTAGAAGACACGCTAGTTAAACACCCAAACTTTGCCCTTCCAGGTCGTGAAGCTCTAATGAAGAGCGATACGAATTATGAAGTAGTCTTGATTGATGCTACTGAGAGCCCTATAGAAAGACCTAAAAAAAACAAA…
	Isolated mobile genes	Transposase_degraded	Degraded	GILLIAM_00563	IS5 family transposase ISOt6 CDS	IS5 family transposase ISOt6	144	forward		505807	505950	GTGGTAGATAAGAAAACGCGCCAAGTAATATGTACAGATTTTTCTAACGGTAAAAAACATGACTTTAGATTATTTAAGAAATCCAAAATTCTTATCCATCCTAAGGTTAAAGTGATTAAAGATTCGGTCTTAGATTTAATTTGA
	IR17			GILLIAM_00564	Uncharacterised protein CDS	Uncharacterised protein	2493	reverse		506056	508548	ATGAAAAAACTATTTAAAGCTTTATGGATATTTGGAATTATTATTGTATTATCTGTTTTAGCAATCAAAACTACAATATTTGATTATGGCCTTAAGTGTATAATAGTTTATGCTGCTCGTCTTTCTGGGTATAAAGTTAGTATCAATTCTTTAAGTAAAGATATAGGTATTAAAAATAGTGCTATTGAATTACATAATATTAATTATGATATTTATAAAGACTATAATATCAATATTGATTCTGTAAAAATCTACTTTAATTTCATAGACCTTTTTGTTCCAAATAGGCTAAAAAAATTTCGAGCTGTATTGTATAATGCTAAGTTATATTATACTCTTAGTCCCACTCCATTAATCAATGCTTCATTTGATGCTGATTATATTCACACTATACAGACC…
				GILLIAM_00565	rnpA CDS	ribonuclease P	540	reverse	rnpA	508787	509326	ATGAAGCTTCGTAAAAAGCTTATTATTGATTCACTAAAAAGTCAGGCTGCTTTTACAGCGATCAATAAGTATGGAAAAAAGTTAGTAAGTAAAAGCTTAATTTTAATATCGCACTCACTACAAGATAATTTAAAAGCTCTAGAAACTTATGAAAAAGCTAAAATAACACAAGGGCTGTCTCATACTTTTGCAAGAAAAATTTATTTAGGGCTTAAAGTTAGTAAAAAGTGTGGCCGAACTGCTGTCATAAGAAATACAATTAAGCGTAGAATAAAGGCTTGTATGAGGCAAATAATTAGTCAATACTTATCTGTGGAAGATAATGCCAATACTGTTCTTTATTCATTATCAACTAATCATAATAACAATAATTATATTGAATCAACTAATAATCGTGAC…
				GILLIAM_00566	rpmH CDS	50S ribosomal protein L34	135	reverse	rpmH	509327	509461	ATGAAACGTACTTATCAACCCAGTAAATTAGTTAGAAAAAGAAGGCATGGGTTTATGGAGCGCATGTCTAGTGTAGGAGGTAGGAGAGTGTTAATGAGGCGCCGTATGAAAGGTAGAAGGGTGTTATCTGCATAA
				GILLIAM_00567	cytochrome c CDS	cytochrome c	795	forward		510217	511011	ATGCAGCAAATATTTAAAAAGATTTCTATATGTTTAATAATATTAGTTATGGAACTTATTGTTGTATTGTCAATACAAGCTGAAGCTCTTCCTCCAAAAAAATTAGATTGGCCTTTTAATGGAATTTTAGGCCAATTAGATGTTCAAGCAGCTCAGCGAGGATTTAAAGTATATAAAGAAGTTTGTTCCGCTTGCCATAGCTTAAAATATGTTTCATATAGAAATCTAGCAGATATTGGCTTTTCTGCCGATGAAATTAAAGCTATCGCTAGGGAGTATAATTTTCAGGATGGGCCTAATGACCAAGGAGAAATGTTTGAGCGGTCTGGATTACCGTCAGATCAATTTTACAGTCCATTTCCTAATGATAAGGCTGCTAGAGCAGCGAATAACGGTAGT…
				GILLIAM_00568	rph CDS	ribonuclease PH	756	reverse	rph	511500	512255	ATGCGGTTATGTAGTAGAAAAGATAGTGAAATGCGTCCTATTAGCATAGAACTTGGGACAATGCTTAATAGTAAAGGGTCATGTTTGATTAAAATAGGTAATACACATGTAATATGTAGTGCTACTGTTGAAGAGTCTCTGCCTTTATTTCTTAAGAATAAAAAGCAAGGTGGTTGGGTAACAGCAGAATATAGTATGTTACCAGGTTCTTCATTGCAGCGTGTTAAACGAGAAGGTATTCAAGGAAAATCTGGCCGTACTCAAGAAATTCAAAGGTTAATCTCACGTGCTATGAGAGCAGCTGTAGATTTAAAGCTTTTAGGGGAAAGGCAAATTTTAATAGATTGTGATGTTATTAATGCAGATGGTGGCACACGTGCTGCATCGATAACTGGTGGT…
				GILLIAM_00569	grpE CDS	nucleotide exchange factor GrpE	597	forward	grpE	512385	512981	ATGCAGGACAATCACACAAACCAACATAATAAAGATGCATCAAGTTATGTTGTTAATCAAGATAATGCAGATTCTCAGCAAGTTGATAAAAAATCATCTAATCAAGAAGTACCAAATGATGATATAATTAATAACAAAGATAGTGAAATAGCTCGGCTTAATAATGATTTGTTAAGAGCGATTGCAGAAAATGACAATACTATCAAAAGATACGAGCGCCAACTGCAAGAAGTAAAAGAATATGCTATATTCAACTTCGCTAAAGATATGCTTTCAGTTTTAGACGATTTAAGTCTTGCTTTAAGTAATATGGAACAGCAACTTGATAATAGCAATAACCAAGAAAACAACAAAATTAAAAATGCTATTACAGGTATAGAAATGACTCAAAAGAAATTT…
	Isolated mobile genes	Transposase_degraded	Degraded	GILLIAM_00570	IS5 family transposase ISOt6 CDS	IS5 family transposase ISOt6	90	forward		513680	513769	ATGAAGAGTGATATGAATTATGAAGTAGTCTTCATTGATGCTACTGATAGTCCTATAGAAAGACCTAAAAAAAAACAAAAATTCTATTAG
	IR18a			GILLIAM_00571	3'-5' exonuclease CDS	3'-5' exonuclease	633	reverse		514122	514754	ATGAAAATTCACATATTTATTAATGATATACCAGATAATTTGATGATTTCAGGAGATTTAGCTATCGATACTGAAACAATGGGGTTAAACCTTATACGGGATAGGCTATGTTTGCTACAGTTTTGTCAAGAAAGCAAAGATGATACTATTGATGATAAAGAAGTTTTTTTAGTTAAGTTTGAAGATCAACAATATAACTGCCGTAATCTAAAAAAACTGCTTATGGACGATGGTAGAACAAAAATTTTTCATTTTGCTAGGTTTGATTTAGCAGCAATTCAGTACTACTTAGGTATTACTTTAAATAATATTTTTTGTACTAATGTAGCTTCAAAATTAGTTAGAACATATACAGATTCTCATGGATTAAAAGATCTTTGCCGAGAGTTGCTAGGGATA…
				GILLIAM_00572	ftsB CDS	Cell division protein FtsB	300	reverse	ftsB	514761	515060	ATGTCAAGAATATTATTTAGTGTAGTATTGATAGGATTGCTGATTTATTTTGCTTTTCATGCTGTTTACGGTAATAGGGGATTGATTTCATATATTGAATTTAATAATAATGTTGATCAATCGCTTAAAAAATTATATAAGCTTAAGGCAGAAAGGTTAGAGCTTGAACAAAGAGTTAATTTACTTAGGTTACAATCTTTGGATTTAGATATGCTTGATGAGCAAGTAAGAAAAAAACTAGGATTAGCTCATTCTAATGAAAAAATATTTAGTGTTAATAAAGATTTAGCTACAAATTAA
				GILLIAM_00573	cdsA	phosphatidate cytidylyltransferase	654	reverse	cdsA	515068	515721	ATGAGTACAACACAAAATCAACTAAGGCTTTTATCAGGTATAGTAATTGCTATGTTATTCTTATCAAGCATATTATATATTAGATTTTTATTTTATATTTTAATGATTATTATAGCAGTAGGAATGATACAGGAATGGTTTAATATGTGTTATAAGAAGAAACCATTCCTAGTAGGATTAGGTTTTGTTATAATTCTAATGTCAATTATCTGCCTTATTATTATGCATGCAAAACTTTTGCATGGCATGACTTTAGTTAGCTATTTTTTAATGATATGGTGTACAGATGTTTTTGCTATGTTAGGTGGTAAATATTTTCAAGGTCCTAAGTTAACACCTTATATTAGCCCTAACAAAACATGGAGCGGTTTGATTTGCGGTATGACTGCTGCTGGATTT…
				GILLIAM_00574	UDP pyrophosphate synthase CDS	UDP pyrophosphate synthase	696	reverse		515724	516419	ATGTCAATTAAACATCTAGCCATAATAATGGATGGTAACCTTAGGTGGGCTATGGCTAATCAGTTGACAATGTTTGATGGATACAATAAAGGAGTGGAAGTAGCTAAAAAAGTAGTAGATTTCGCTATAAAGAATAAAATTCAACATTTAACTTTATTTGCATTTTCTATGGAAAATTGGAACCGATCGCAGTTAGAGATTAATTATTTACAAGCATTAATGCAATCATATTTGGAATCAGATGCTAGAAATTACTGCGAATATGGCGTCAAATTTACTGTAATAGGCAATACAACAAAATTAAATTTTGAGTTACAGAAGGTTATTAAAGAAGTGGAAGAGTTAACTATTAACAATTCTGTCTTAAATTTATACATAGCTTTTAGTTATAGTGGACGT…
				GILLIAM_00575	abcT CDS	ABC transporter ATP-binding protein	1806	forward	abcT	516595	518400	ATGAAACTATTACCAATATACTATATCAAGTATGGAGAACTATCTTTCGCTAACCATAAGATTTTCGATAATTTAAATATTTATTTATACCCTGGTGACAAAATTTGTCTAATTGGTAAAAACGGATCTGGTAAATCAAGTTTAATGAAAATAATTAACTCAGATTATCAATTAAATAAAGGTGAAATATTTCAGCATTCTGCAACTAAAATTGCTTACCTGCAACAAAATGTTACATGCAACTTATCACTTAAAGTATATGACTTCATTACACAATCTATACCTAATAAAGAAAATTACTATCAGGCAGAAATTTTTATTGAAAAATTACAAATTGATGCTAGTAAAACTTTACGTAAACTTTCTGGAGGACAATTACGCAGAGTTCAACTAGCTAAA…
				GILLIAM_00576	dnaE CDS	DNA polymerase III subunit alpha	3705	reverse	dnaE	519436	523140	ATGAATGCTAAGTTTATTCATTTAAGAGTACAAAGTTCTTACTCATTGTTGGAAAGTACTTTATCAACACAAAAAATATTATCTCTTGCTCAAAGATATGAAATGCCAGCAGTTGCTCTTACTGATAAGAGCAACTTATTTGGTTCTTTAGAATTTGCTCTTGCAGCAGCAAAGGAAGGTATTCAAGGAATTCATGGTATAATATTGAATATTCAGTATTATGGTCAGAATGATAGCCCAAAATATAGTGAGATATTGTTAATTGCGCAAAATGAAACAGGATATCAAAACTTACTTAAGTTAGCAAGCTTTCCTTATATTAAAAACGATAGAACTACTATTAATCATATTACACTAGATGATTTATTTACTTATAACGAAGGTATTATTGTTCTATCT…
				GILLIAM_00577	valS CDS	valine--tRNA ligase	2565	reverse	valS	523130	525694	ATGGCCGAATTGTCAGCAAATTACAACTATCTAGAAAATGAACCAAAGTGGCAAAATGATTGGCAGAAAAAAAAAATATACCAATGGAATCCTGCTATCTCAAAAAAGGAAACATTTATTGTAGATCCTCCTCCGCCTACAGTTTCTGGTGATTTACATATTGGGCATGCAATGAATTTTATTCAACTTGATTGTATTGTTAGATATCAACGAATGATAGGAAAAAATATATTTTTTCCTATTGGTTTTGATGATAATGGTCTACCTACTGAAAGATTTGTTGAAAAAATAAAAAATGTCCGTGCTGCTAATATTGCAAGACCAGATTTTATTAAAATGTGCCAGGAAGTTGTAATAGCAAAGGAAGGAGAGTTTTGTAAATTTTTAAATGCAATTGGG…
				GILLIAM_00578	ubiA CDS	4-hydroxybenzoate octaprenyltransferase	876	forward	ubiA	525726	526601	ATGACTACTTTTTTAAGGATAATATACCAATTTAATCTTTTAATAAAGCTATCTCGTTTAAACAATCCAGTTGGTATTTTTTTGTTATTTTTTCCATGTTGTTTTGGAATAGGATTAGTTTCATTAGAACAAGTCAAATATAACAGTTTAGTTATTTTTTTTATTGGTAGTATATTAATGCGCAGTTTTGGCTGCATAGTAAATGATATTGTAGATAAAGATATTGACTCTCGAGTTGCTAGAACTAAACTTCGTCCACTTGCAAACGATCAAATAACAGTTACTAGTGCAGTTATATATCTAATAGTTATATCACTGGCTACGTTAATGCTGCTAATACAACTATCAGATTTAGCAATTATTTTGGCTATTTTAGCATCAACATTAATCTTTATTTAC…
				GILLIAM_00579	Uncharacterised protein CDS	Uncharacterised protein	774	reverse		526838	527611	ATGAATAATATTTATAGTACTGTAGTAAGCATGGTTAACAATGTTACAAGTAATTTTAATTTTTCTCACGTAAAGGCTTGTCTTCTTAGTCCAAGAGTTAGTCAATTATTCGTTAAAAGCACTAATAAGGCTATTGAATATTACGAAATTTGTAAGGCTATTTTTATTCATCAGCCAGATCGTGATAATTTTTATGGTCATAATGGTGTAAAAGTTTTACATGACGTATTCAATTGTGGAGTGCAAACTTGTATTGGAAAACCAAGTTTAACTGTACCTCCTGATCTTACATCAGGAATAAATGGTAAAGGTATAGTCATTACTGGATTATTTAATAATAGCAGAGATAATAATAGTTTATATGATAGCCTTCAAGAATGGAGTGAAGGTAAGTGTAAA…
				GILLIAM_00580	peptidase S66 CDS	peptidase S66	999	forward		527959	528957	ATGCGTTTTATTATTCTTCTTTTTTCTTTTGTAGTTGCAAATATAAGTATTTGCTTTGCTATACCAGATACAATAATTGATGTCATAGCACCAAGTTCTAAAGGTAGTGAATTAAATCTACAATTAATAGAAGATTACTTAGAATCTATAGGTGTAAAAGCTAATATTCCAGAAAATATCTACAGTGATAATGAACCATTGTATTCTAATACAGATGAGTTTAGAGCTGAAAGTTTAGTTAAAGCATTAACTAATCCGAAGAGTATAGCTATTTGGTGTATTAGAGGAGGAAGAGGAGCTAGTAGGTTAATTCCATATCTTGAAAAGCTACCTGACGATGTAAAAAAGAAGATTGCGCAAAATAAAAATAGAAAAATTCTGATGGGATTTAGTGATATT…
RAGE_OT_Gilliam_19			Degraded	GILLIAM_00581	reverse transcriptase CDS	reverse transcriptase	240	forward		529817	530056	ATGTACCTGATTGAAATACCAATCATAGAAAATGATACTATAGTTATTAACAAAGAATGTTGTCGTCAAAGCTCAATAGTTTTGCCAATATTGGCTAATATCTTTCTGTACTATGTTATAGATATCTGGTTTTCAAAAATTAGCAAAGAGAACTTAATTGAACAAACAGAAATAGCAAGGTATTGCGACGATATGGTATTTGTCTTTGAAAATGAAAGCATATGCGAAAAGGTTTTATGA
			Degraded	GILLIAM_00582	reverse transcriptase CDS	reverse transcriptase	147	forward		530058	530204	ATGCCTAAAAGGTTAAATAAGTATGGGCTAAATATCAATAAAGCTAAATCACAAATGATAAAATCTGGTAGAGACCATGCTGCAAATTTAGCCAAACAAGGCAAGAAGATTATAAGCTATAATTTTCTTGTATTTACTTGCTATTGA
	Incomplete RAGE	Transposase_degraded	Degraded	GILLIAM_00583	IS630 family transposase CDS	IS630 family transposase	105	forward		530465	530569	ATGGCAAGAAGATACAGTTATGATTTAAGAATAAAGCTATTCAAAGCGGTAGATGATGGACTATCAATTGTTAAAGCATGTAAAATATTTAACTATAAGTCGTAA
		Transposase_degraded	Degraded	GILLIAM_00584	IS630 family transposase CDS	IS630 family transposase	234	forward		530517	530750	ATGATGGACTATCAATTGTTAAAGCATGTAAAATATTTAACTATAAGTCGTAATACGATATATAGATGGAAACATCTTAAAAGGGAAACAGGAGATATTAAAGCAAAACCTTATGGCCAAGCCAAAGGTTATAATGCGAAAATAGATCTCAAAGAATTTGAGGAGTTAATTATCAATCATCATGATAAAACAGCTAAAGAATTAAGTATTATACTAGGTATAGCACGAACGTAG
		Transposase_truncated	Truncated	GILLIAM_00585	IS630 family transposase CDS	IS630 family transposase	339	reverse		530764	531102	ATGATAGCAGGGCTTTGTAATAATCAAATTATAGCACCAGTAATATTTGAAGGAAATTGTAATAAAGCAATATTTACAACTTATGTAGAAACTATATTAATCAAAGAATTGCGCCCTGGACAAATAGTAATTATGGATAATATCAACTTTCATAAGAATAATACAATTAAAGTATTAATAGAATCGGTTGGCTGCAGTATTCTATTCTTACCTACATATAGTCCAGATTTAAATCCTATAGAACATTATTGGTTTAAGATTAAGAACGAAATAAGAAAAGTTACTGCTCAATTCAAAGATATTAGCATTGCTGTAGAACACGTAATGAAGTTTATTTGA
		Transposase_truncated	Truncated	GILLIAM_00586	IS630 family transposase CDS	IS630 family transposase	375	reverse		531257	531631	ATGGCAAGAAGATACAGTTATGATTTAAGAATAAAGCTATTCAAAGTGGTAGATGATGGACTATCAATTGTTAAAGCATGTAAAATATTCAATATAAGTCGTAATACGATATATAGATGGAAACATCTTAAAAGGGAAACAGGAGATATTAAAGCAAAACCTTATGGCCCAGCCAAAGGTTATAATGCAAAAATAGATCTCAAAGAATTTGAGGAGTTAATTATCAATCATCATGATAAAACAGCTAAAGAATTAAGTATTATACTAGGTAATAGATTACAAAGAACTAGAATAAATTATTATAGAAAACTACTAGGATACACTTATAAAAAAAACTCATTTTCATTCCAAAAGGGATACTGTGTTAAGGAATGA
		Transposase_degraded	Degraded	GILLIAM_00587	IS5 family transposase ISOt6 CDS	IS5 family transposase ISOt6	183	reverse		531970	532152	TTGCTGATCGTCTTAGAATACCTTAGAGAATACTGTACTTATTTCCATATAGGTCAGAACTATGGAATTAGTAAAAGTTCAGCATATAAAGCTGTAAAATGGGTAGAAGACACCCTAGTAAAACACCCAAACTTTGCTCTTCCAGGTCGTAAAGCTCTAAATAAAGAGCGATATGAATTATGA
	Isolated hypothetical proteins			GILLIAM_00588	Uncharacterised protein CDS	Uncharacterised protein	108	reverse		532210	532317	ATGAAATTCGGTCATATTAAAGACTTAAAGGATGAAAAATTTCGACGATTAACAAAGAGTAAGGAAGTGGACATTTTCAAAGATGGTGGATATTTTGAGGAGAGCTGA
				GILLIAM_00589	Uncharacterised protein CDS	Uncharacterised protein	1200	reverse		532388	533587	ATGCCTATTAATCAATCTTTAAAATCAACAATTTGTAATCATAAGTTTATAAACTCAGCTATTAGGCTTGCTTATAAAGTTGGTTATTCTACTTATGGTGAAAGAGTTAAAGAAACTGAAGCAGCAATTAAGGGTACAGGGTGGAAGATATTATGTAATTCTGCAGATTATAAAGATACTAATATGTATGGCTACAAAGCAGTAGCTTTTCTTAATGAAGAAACCAATGAAATTCATGTTGCTACTGCAGGTACAGATGTTAAAGATGTAAACGATCTGAGAGATGATCTAAAAGGTGTGTATATGCATGGTGATATTTCAAAGATAAAGCCAATGAAAGCTTTTATTGATAAAATAGTCGCTAAGATTGGTGTAGAAGGTTATAAATATAGTACTAGC…
	IR19			GILLIAM_00590	cytochrome c oxidase subunit II CDS	cytochrome c oxidase subunit II	696	reverse		534008	534703	ATGTATTTTCAGCCTCAAGTAACAGAAGCAATGTCATCGATACGTGGTCTCCATGATTTTGTTTTGATTATATTAGCTATGGTAGTACTAATTGTCCTAGGGCTACTTATCTACATATGTATAAATTTTAATTCAAAGTTTCATCCAAAACCAATGCAGTTTTCTGCTAATTACAAACTAGAAGCAATATGGACATTAATTCCTGCATTATTGCTGGTTATTATTGCTGTACCATCATTTAAAATATTATACAATATAGAAACAATTCCACCAATAGAAATGAATATTAAAGTAGTAGGATATCAGTGGTACTGGCATTATCAATATCCAGACCATGATAATATAGGCTTTAATAGTAATATCCTTGATGATAGTGAGCTAAAACCAGGAGATTTAAGA…
				GILLIAM_00591	RDD family protein CDS	RDD family protein	477	reverse		534915	535391	ATGAAAAAGCAATATTCTTATGTTAAACTAATGCCACGGTTACTTGCCCTACAATTAGATACATGTATCATCGGAACAATTTCTCACCCATTTAGACAATATGTATGTGATCATCTATTACGTTTAAATGACTTGTATCTACCTGATATCGCTACCCTAAATCTAGAACAACTGAAAGCATTCTTTTTTTCACCTAAAAATATTACTTATTGCCTTGAATGCAGTTTAGTTTCTATAGCAATATTATTTATATATTTCGTTGGTTTTTGGATAAAGTTTGATACTACCATAGGTAAGTTATTAATGGGAATTAAAATTATCGACAGCGATACTTTTACTAAGCCTACTAAATCTCAATATATAAAAAGATTCTTTGGATATTCATTAGGAATATTTAGC…
RAGE_OT_Gilliam_20	Incomplete RAGE	VirB6-5	Full-length	GILLIAM_00592	TrbL/VirB6|trbG/virB9 CDS	conjugal transfer protein	2217	forward	TrbL/VirB6|trbG/virB9	536553	538769	ATGATTCAACATAATTTCAGTGAATTTAATACTCGCAATTTGAACATAATGAATCAGCAAAATACATTATTCTTAAAGTTTATTGTTAGTATTATACTATTCTGCTCTGTAATTAGTTATAGTATAGCTGAATGTATAGATGCTGATGATTTTGGATTTCCTACAATTGTTATATCATCAAGATATGATGCTAAGCAGCTTACTGGACAAAAAGATAACCAAGTTGCACCTTGGGTGGATAGTAAACTTTTAGTTAATGGAAAGCCATTGGTTGTTATGGTTAAACATTGGAATTATCATGAATATGATAATGATATCAGTCATCTCTCAGCTTGGTCAGCATGGTATGGAACCAATAAAAATAAACATACGCTTGCTAGCATTACAAAAAGATTTCCA…
				GILLIAM_00593	uvrA CDS	excinuclease ABC subunit A	2871	reverse	uvrA	539822	542692	ATGGCTGATTGTATTAAAATACGGGGCGCAAGAGAGCATAACCTAAAAAATATTGATATAGATATCCCTAAACATAAATTAGTAGTTATTACTGGATTAAGTGGTTCTGGAAAATCATCTTTAGCATATGACACTATATATGCTGAGTCTATAAGAAGTTATTTAGCAGGTTGGCCAGTGCGTAATATGCAGTTCTTTTCTTTGCAAAACAAATCAGATGTTGAATCTATTTCTGGTCTTTCTCCAGCTATTGCTATAGATCAAAAAACAATTTCTCGTAATCCTAGATCTACAGTTGGGACCATGACTGAAATATATGATTATTTACGCTTACTATTTGCTAGAATAGGGATACCATATTCACCAGCTACTAATTCACCAATTCAAGGACAAACTATT…
		TraL	Full length	GILLIAM_00594	Uncharacterised protein CDS	Uncharacterised protein	324	reverse		543349	543672	ATGCTACAATTGCGGCTGAAGGTGATTATGCAAAATCAAAAATTATGTTGGGCATTATCGAGGCCGTTGAAGTATATGGGTTTGAGCATTGATGAATGGGGAGTAGTATTAGCTGGAGTAGCTCCAGGAATTGTACTACTAAACAGCAGGCATGCTAAATTAGGCCTAGCCTTTATGGTTGGAGGAATTGCTCTATGTTATTGCTTTAAGAAATTTAAGAAGGTATCGGAGAATTTTTTGCTAAAAAGTTTTTTAGTAGCTAAAGGTTTATTGCCAGCTCCATTAGGATATTCAAGATTGCTGGGTAAAAAATCCAGTATATGA
			Full length	GILLIAM_00595	integrase CDS	integrase	1239	reverse		543810	545048	ATGTCTTCAATATCATTAGATTTAATAAAGGGGTTATTAAATAAAATTAACATTCCTGAGGGAGAAAAATTATTAATTATCCACGATAAAGATATAATAGGACTTAAACTGAAAATCTCATGGGTAGTCCGTAGAGGAAGAGTAAGAAAAACATGGGTTTTAGAACAAAAATTTAAAAACCAGAGTTTAAAAATAACGATAGGTGAATTTCCATATTTATCTATTAAAAAAGCTAGAAAAATAGCAAGAGAATTAAAGACATTAATGGCGAACGGAATAGATCCAAGAGCAGTAAAACGTCAACAAAAGATAGAAGAAAATGAGAATCGTATAAAAGAAAGAGAAAGAAAAGCTAACGATATTACATTCAAAGAGCTGTGTTATAAGTATATTGAAGAG…
RAGE_OT_Gilliam_21				GILLIAM_00596	Uncharacterised protein CDS	Uncharacterised protein	201	reverse		545177	545377	GTGTTAACTTTTATTAATATTTTTAATCAAGCTTCAACTTTAACTATAAATATAATTACAATATTTGTCAATATAACAAAAAAATTAAAGCAAAAGGTTGAAAATAGGTTGAAAAAAATTTTAGGGAATTTGGAGCCAGTTTTCAATCTAGAGGTTAATCTAATGATCGAAAAATATATACAACCTAAGATTGATAAGTGA
			Truncated	GILLIAM_00597	DNA helicase CDS	DNA helicase	423	reverse		545438	545860	ATGGAAAAAGATCTTGCAAAGATTGCTCCAAGTAATATTCAGGCAGAGCAAATGATACTTGGAGCAATTCTGATTAACAATCGTGCGCTATATAACATTAACGAATTTTTACTGCCGAAACATTTTTATGAACCATTACATGGTAAAATATATAAGTCAATTAATCTCATTATTAGTAAAGGAATTAGCTCTACTGTAATTTCGCTTAAAAATATGCTAGGCAATGAACTCGCATTTGAGGAAATAGGTAGAGTAGATTATCTAGCTAAACTTACAACTTTAGCATTAAGTATAGTTAATGTTAATGAGTACGGCAAAATAGTATATGATCTTGCGCTGCGGCGTTATTTAATTGAAATTAGAGAAAAAATAGTTATAATAAGATATTCTATAGGTAAA…
				GILLIAM_00598	Uncharacterised protein CDS	Uncharacterised protein	276	reverse		545869	546144	TTGAATCTCAGTAAACAACTAGGCTCCAACTCAACTTGGTACAAAGTACGAGAATCTTTGATTAAAAGTTATGGTCAAGCTATCGATAAATCATGGTTTAGCAAATTAGAAGTTATAAATGAAGATAGTGTTAACAAAAAAATATTCATCAAAGCAAAAACAGAATTTGAAGATAGTTACATCAGAGAGAACTATCTGAAAGATCTTGAGTCAGCTTTTAAAGCTCAAGGATTTTCTTTCGAGTTAGTTAAGTTTAGTAATTTTAATAAAATTTAA
				GILLIAM_00599	Uncharacterised protein CDS	Uncharacterised protein	243	reverse		546199	546441	ATGAAGGCTCAGTTGAAGCGTAAAATAGCTGGAGTCTTTGAAGCAGATATGGCTTATCAAATTTTAACATCTTGTGATTTTGGGGCAGCGGTTAAAAACAAATATTACATCAAGTTGCTTAAGAATATTTTACTATCAGATAATATTAAATTCAAGATATTACAGGAGGTACAAGCTGTGTATGGCAACGATATTGAGCAGTTACAAGTTATACAATTTGATGAATCAAAACAAGTTACATAA
				GILLIAM_00600	Uncharacterised protein CDS	Uncharacterised protein	291	reverse		546460	546750	ATGCTGCCCAAAAGAAAAAGACTAGCAGATTATTATCCACTAACGCCAGAAGATGCAGTTATACTGCAACGTATGTCTAGTAGAAGCTTCAACATATACTTCATAAATCAATTACTGTTGAAGTTATCAAATAAATATCCAAACCGTCATTTTGTAAATAAGATAGCAGTGCTAAACTATATGGCAAAAGCCTTAGCAAATGAATTACTAACTACTGAGCAGGCTAATAGTGAAAATTTTAGATTTAATGATGTAGGAAGATTTAAAGAACAGTATCTAGCAAATATTTAA
				GILLIAM_00601	Uncharacterised protein CDS	Uncharacterised protein	351	reverse		546726	547076	TTGAACTACATCAACCAGTTTCGAAAGAGATCTAATAAAAAAAATAATAATAGATCTAGATCTACTGAAGATAAGTTAATAGAGAATGATCAAAATAAAAATGAAGATCAACAGCAAAATTTGAAGTTTAAATATACGGAATCTGATGATTTTATAGAAATTGAGTTAGTAGGAAATGAAAAAGAAGATCAACATCAACAACAGAATTTGAATTTCTATGAGCTTAGTGATTTTAGCAATAAAAAGCCATTAAACAAGGATTATGAGCAAAATAGTGAGTTATCAATTCCAGCTATTACTAAGGATTCAGAGGTTGAAAAGAATGAATGCTGCCCAAAAGAAAAAGACTAG
		Transposase_truncated	Truncated	GILLIAM_00602	IS630 family transposase CDS	IS630 family transposase	507	reverse		547235	547741	GTGTTAAGGGATGAATTGATAGAGAAGATAAAGCAAATTTCTAAAGAAAATCTAGTATTTATTGATGAGTCAGGAATAGAGGATAATGCTTGTAGAGAATATGGATGGAGTATAAAATGTACTAGATGTTATGGAAATAAAGCTTATCAACATAAATCCAGGGTTAGTATGATAGCAGGGCTTTGTAATAATCAAATTATAGCACCAGTAATATTTGAAGGAAATTGTAATAAAGTAATATTTACAACTTATGTAGAAACTATATTAATCAAAGAATTGCGTCCTGGACAAATAGTAATTATGGATAATATCAACTTTCATAAGAATACTATAATTAAAGTATTAATAGAATCGGTTGGCTGCAGTATTCTATTCTTACCTACATATAGTCCAGATTTA…
		Transposase_truncated	Truncated	GILLIAM_00603	IS630 family transposase CDS	IS630 family transposase	375	reverse		547728	548102	ATGGCAAGAAGATACAGTTATGATTTAAGAATGAAGATATTCAAAGCGGTAGATGATGGACTATCAATTGTTAAAGCATGTAAAATATTCAATATAAGTCGTAATACGATATATAGATGGAAACATCTTAAAAGGGAAACAGGAGATATTAAAGCAAAACCTTATGGCCCAGCCAAAGGTTATAATGCAAAAATAGATCTCAAAGAATTTGAGGAGTTAATTATCAATCATCATGATAAAACATCTAAAGAATTAAGTATTATACTAGGTAATAGATTACAAAGAACTAGAATAAATTATTATAGAAAACTACTAGGATACACTTATAAAAAAAACTCATTTTCATTCCAAAAGGGATACTGTGTTAAGGGATGA
				GILLIAM_00604	Uncharacterised protein CDS	Uncharacterised protein	447	reverse		548159	548605	TTGCAAAGAAATGACACAATATTTTATCGTTTTATTGGAAATTTTGTTCCAGCAGAATGGAAAGATCTGATTGGAGATAATGGAAAAGCATTAAGCAAGACATCTAAACAGCTTTTATCATGGATAGTGTATAAACTACAGATCTATTACAATAATGATATAGAGGAATTACAAGACAGTTATTACTCTTTTGAAAAGGAGTTGCAGGTTTGTCAACGCAGGGTTAGGCAATGCTTAGTTGAACTACAAAAAGCCGGTTTCATTGAAGTTGAAAATAGGACAATAATTAAAAACAATTTTAAGTTGCGTAATGTTCCATGTATAAAACTTCTAAAAAATTTTCAGCGTTTCACTGAAAAAGAAACAAAAGGAGAAAAAATTATTGATCTAACCCAAAAA…
				GILLIAM_00605	Uncharacterised protein CDS	Uncharacterised protein	789	reverse		548998	549786	ATGAGAAAATTTTGGCTAGCCATAGCTTTATCATTACCTTGTTCACTTCCAGCTGTTGCTTATGATTTAAGTGATTTAAAAAAACTAGAAGAGTTAGAGCAGCTTAAAAGATTGCAACAGTTACAGCGGCTAAAACAGGAAGAGAAGGTAGCAAATTATTATTTTAGATTATATGGAGGACGCTCTTCCTGTGTTCAAGAAGAATTAGATTTTTCAGCACCAGTTGATGCTTCAGATCGCCGTATGCTTGCTGAGATAAGTAATTTTGCTAATCAATACGCTAATAGTCCTATCTTTGGGCTATCTTTAGGTATGTATTGTACTAGATCGCTTATGCTAGAACTATCTTGTAGTTACATGCAAAATATGATATTTGGATGTGATATGGACATTAGTACA…
		Ot_RAGE_membrane protein	NA	GILLIAM_00606	membrane protein CDS	membrane protein	399	forward		550565	550963	ATGAATGTTTTGAAATCACTTTTGCAACCGTGTTATGCTGTTATGCTAGCATCTGTTGTATTATTTTTACCATCAATATGTACAGCAAATAATATAAACGCAGCTATATTATTTTTTCCATCTACACATGTAGTGAATGATAATATAAAAATTGATTCTTCGCCATTTTACATAAAATTTTCAGCAGGTATTGTTAATACAAGTCGTATATTAGAGGCAGGATTAGGTTACAGGCTAAATCGACATAGAATGGATATAAGACTAGGATTTATGATTAATATCCTTAAAGCATATAATTTTGTCCAAGGAAATTATTATTATAATATAATTACTGGTAATATAGGATCAATTTTTGCTACAGGTGGCATAATGTCAGTTTTTAAGGAAGGTATTAGATGA
	Incomplete RAGE	Transposase_truncated	Truncated	GILLIAM_00607	IS5 family transposase ISOt6 CDS	IS5 family transposase ISOt6	375	reverse		551277	551651	GTGCTAGACAAGAAAACACACCAAGTAATATGTACAGATTTTTCTAACGGTAAAAAACATGACTTTAGATTATTTAAGAAATCCAAAATTCTTATCTATCCTAAGGTTAAAGTGATTACTGATACAGGATATCAAGGTATACAAAAAATTCACAATAATTCTGAATTACCAAAGAAAAAAAGCAAGAAAAATCCTTTAACTAAAAATGATAAAAAGAATAATCGTAGGTTAGCAGCAGCAAGAGTTGTAAATGAAAACGTTATTGGTATGCTAAAACGGTTCAAGATTATTGCTGACAAATATCGAAATAGACGTAAAAGATTTGGTCTTAGATTTAATTTGATCTCTGGCATTTATAATTTTGATCTACCTTAA
		Transposase_degraded	Degraded	GILLIAM_00608	transposase CDS	transposase	117	reverse		551663	551779	ATGAAGAGTGATATGAATTATGAAGTGGTCTTGATTGATGCTACTGAGACTCCTATAGAAAGACCTAAAAAAAACAAAAATTCTATTATTCAGGAAAGAAGAAAAGGCATACACTAA
		Transposase_truncated	Truncated	GILLIAM_00609	IS5 family transposase ISOt6 CDS	IS5 family transposase ISOt6	291	reverse		551810	552100	ATGAAATTCGATCAGATTAAAGAGTTAAAGGATGAAAAATTTAGTCGATTAACAGGAGTAAGGAAGGGAACATTTTCAAAGATGGTGGATATTTTGAGGAAAGCTGACGGTCTTAAGAAATCAAAAGGTGGGCGTAAAAATAAGCTTAATTTGGAAGAACAGTTGCTGATGGCCTTAGAATACCTTAGAGAATACCGTACTTATTTCCATATAGGCCAGAACTATGGGATTAGTGAAAGTTCAGCATATAAAGCTGTAAAATTGGTAGAAGACACCATAGTTAAACACTAA
		Degraded HATpase_c	Degraded	GILLIAM_00610	mrp CDS	ATP-binding protein	156	reverse	mrp	552129	552284	ATGACAGAAAAAATAAATATAATAGCTTCTCTAAATGGAGTGATTTTTTTGTTTAGACAATACATAGCATCAACAAATGTAATGATTGAAATATTTAACACAGAATTGCTAATAAATAATAGACTTCTTTCGAAACTAGAGAATGATGTAGAATAG
		Degraded HATpase_c	Degraded	GILLIAM_00611	mrp CDS	ATP-binding protein	135	reverse	mrp	552373	552507	ATGCAACTAATACAGCATGAGCATGCTATGCTTATTGAAGACAAAAGTCAAAATAAAATCAATAAATTAACTGAAAAATTATCTACAGATGGAATTAATAGCACAACAATAAAACAGATAGACGCTGAATTGTAA
				GILLIAM_00612	pld CDS	phospholipase D family protein	591	forward	pld	552603	553193	ATGAAAAATATCAACTCATCAAAGAAGCCCAAACTGATTAAAGGTCAAACTTTAGCAGTTATGCTTGTTAATATTGCAATTGGAGCTGTTGCTGGTATTAAGTATGCAGACTTAGAGCCAAGGCATCAGACTATAATTAGTAAAGATGCTAATTTAGATATTTGTTTTACTCCTTCATCTTCTGGATGTACTACTGTAATAACTCGAGCAATTGCTAGTGCTAATAATAGTATATATATACAAGCTTATGGATTTACATCTGCTAGTATAGCAGACGAGATAGTAAAGGCTAAAAAACGCGGTGTTGCAGTATCTGTAATATTAGATAAAAGTAATATTAGTAGTAAACATTCAAAGATGAAACTATTAAAGCAATATGATATTAATGTTAGAATAGAT…
		Transposase_degraded	Degraded	GILLIAM_00613	IS110 family transposase CDS	IS110 family transposase	213	forward		553682	553894	ATGAATAGTATAATTGCAGGAATTGACGTTTCTAAAGAAACATTTGATGCAGCTGTGTTAATTAATAATAAAGTTCAAACAAGAAAATTTAATAATACTTCTGAATGGTTTAACAAATTAGTAACATGGTTAAAAAGCAGAGGACCTGGACACGTTTGTATGAAAGCAACAGGTATCTACTGGAAAAACTTAGCGAAATATTTGTACAATTAG
		Transposase_degraded	Degraded	GILLIAM_00614	transposase CDS	transposase	201	forward		554403	554603	ATGATTAATGATCATATTAAGAATAATAAAGATTTTTTCAATAAGGCTGCATTACTTGTATCAATAACAGGTATAGGAGCAAAAATACAAGCTATAGTTCTTGCTTTTTTAGCAAATATTGAAAAATTTAGTTCTGCTAAACAAGTTGTAGCTTTTGTAATCCTTAATCATAAACATAGCCAATCCTGTAGGTTGTGTTAG
		Transposase_degraded	Degraded	GILLIAM_00615	IS5 family transposase ISOt6 CDS	IS5 family transposase ISOt6	129	reverse		554798	554926	GTGAATGAAAACGTTATTGGTATGCTAAAACGGTTCAAAATTATTGCTGACAAATATCGAAATAGATGTAAAAGATTCAGTCTTAGATTTAATTTGATCTCTGGCATTTATAATTTTGATCTACCTTAA
		Transposase_degraded	Degraded	GILLIAM_00616	IS5 family transposase ISOt6 CDS	IS5 family transposase ISOt6	177	reverse		555183	555359	TTGGTAGAAGACACCCTAGTTAAACACCTAAACTTTGCTCTTCCAGGTCGTAAAGCTCTAATGAAGAGTGATATGAATTATGAAGTAGTCTTGATTGATGCTACTGAGAGTCCTATAGAAAGACCTAAAAAAAACAAAAATTCTATTATTCAGGAAAGAAGAAAAGGCATATACTAA
		Transposase_truncated	Truncated	GILLIAM_00617	IS5 family transposase ISOt6 CDS	IS5 family transposase ISOt6	258	reverse		555362	555619	ATGAAATGTGATCAGATTAAAGAGTTAAAGGATGAAAAATTTAGTCGATTAACAGGAGTAAGGAAGGGGACATTTTCAAAGATGGCGGATATTTTGAGGAAAGCTGATGGTCTTAAGAAATCAAAAGGTGGGCGTACAAATAAGCTCAATTTGGAGGAACAGTTGCTGATGGCCTTAGAATACCTTAGAGAATACCGTATTTATTTCCATATAGGTCAGAACATGGGATTAGTGAAAGTTGAGCATATAAAGCTGTAA
				GILLIAM_00618	uvrD CDS	DNA helicase II	2142	forward	uvrD	555788	557929	ATGAGTCAGTATTTATTAGATCTAAATCCAGAACAACGAGAAGCAGTAATAACTACTAATGGTCCATTGTTAGTATTAGCTGGAGCTGGCACAGGTAAAACAAGAGTGATAACTTATCGTATTGCCTATATTATTGACGAATTTATGGCGTTACCAGAAGAAATTCTTGCAGTAACATTTACTAATAAAGCTGCAACAGAAATGCAATCGCGTGTCGCAGAAATAACTAACAATACTACAGGTATCTACATTGGAACTTTTCATGCTATTGCTACTAAAATTCTTAAAGCGCATGCTGAGTTGGTAGGGTTAACATCATCATTTTCAATAATAGACCAATCTGAACAAGTTAGAGTTATTAAAAATATTTGTGAAACACATAGCATTTCAACAAAAAAT…
		Transposase_degraded	Degraded	GILLIAM_00619	transposase CDS	transposase	165	forward		558158	558322	ATGACTTCAGATACAGCGTTAAAAATTAAGAATGGTCTTCGTATATTTACTAATATTAGTAAATATACGAAAACATATTTATTGGACATAGATGATAAACGTTTATTAAATAAACCTTCCTTAATTGAATCTGTCTTTAATATACTAAAAAACATATGCATTTAG
	IR44			GILLIAM_00620	cysS CDS	cysteine--tRNA ligase	1440	reverse	cysS	558735	560174	ATGAACTTATATATTTATAACACACTTTCTAGGAAAAAAGAAAGATTTGTTCCGCTAAACTGCAAATCAGTAAAAATGTATGTATGTGGTCCTACAGTATATGATATACCTCATATTGGCAATGCTCGTTCTGTTGTTGTATATGATCTTTTATATCGAGTGCTAAGTTTGCTTTATGGTAGACAAAATATAACTTATGTAAGAAATATTACGGATATTGATGATAAAATTATAAATCGAGCTAAAGAACTTAAGATTAGCATATTCAAATTAACACATGAAACTACAGTTAAGTTTCACGAGGATACGTCATATCTAGGGTGCTGGAATCCTACCATTGAACCAAAAGCGACAGATAATATTGATGTCATGATTAATATTATTACATCGTTAATTCAA…
				GILLIAM_00621	gltX2 CDS	glutamate--tRNA ligase 2	1347	reverse	gltX2	560239	561585	ATGACTGTAATTACTAGATTTGCTCCTTCTCCCACAGGGAAATTACATATTGGCAATGTTAGAGTTGCTTTAGTAAACTGGTTGTATGCCCAAAAGTATAATGGAAATTTTATTCTGCGTATTGATGATACAGATCGTGACCGTAGTAAAGTAGAATACCATGAAGCTATTATTAAAGATTTGCAGTGGTTAGGAATAAATTGGAATAGCAGCTTTTTACAGTCCACTAGATTCAATAAATATGCGGAAGTTAAGCAATATTTAATTAGTAGTGGTAGATTATATGAATGTTATGAAACGCCTGAAATGCTAGAAATAGAGCGAAAGAGACAGCTTGCATCTGGGTATCCGCCAATCTATAGCAGAAAATCTCTTGAACTAACAACAGCCCAGAAGGCA…
				GILLIAM_00622	mutL CDS	DNA mismatch repair protein MutL	2043	reverse	mutL	561765	563807	ATGGGTGTAATAAAATATTTGTCTGATACTACTATAAACCGTATAGCTGCTGGAGAGGTAGTAGAGCGTCCTGCTTCTGTTGTTAAAGAACTAGTTGAGAATTCAATTGACTCAGGAGCAATGAAAGTTGATATTACACTAGAAAAATCTGGCAAGAATTTAATTATAGTTTCAGATAATGGCTGCGGTATGTCTGCAGAAGACTTAGAAACTGCAATTGAACGTCATACTACTTCGAAGTTAAATGAAAATGATATTATGAATATTAATACTTTTGGGTTTCGAGGTGAAGCTTTGCCTTCAATTGCTTCTGTGAGTAGAATGCGCATTGTAACTAAATCTAAACTTCATGATCAAGCTTATGAAATTAATGTTCATGGTGGAATTAAAACTAAAATA…
				GILLIAM_00623	MFS transporter CDS	MFS transporter	1254	reverse		563835	565088	ATGAACAAGAAGGTTCTAATTTTATCTATGCTTGTAACTTTAGCTCATTATTATGATTATCATTTATTTGGCTTATTAGCTTCTCAAATTTCTGAGTGTTTTGTTACTAAAAGTGATAGTATTACACAATTAAGAAATACTTATCTTATTATGGGAATAGCTATTTTTGGTAAAGCAATTGGGGCTATTATTTTGGGGAGAATAGGTGATCTTTATGGTCGAAATGCTACTTTTAGTATAAGCTTAATAGGGACAGCTAGTGGGTCGTTATTAATTGCTATTTTACCATGTTATAATACTATCGGTGTGTTATCAGTTTTTGGCTTATTATTGGCTAGAATTTCTATATGTATGTTTACTTCACCAGGAACTGATGGAGTAAGATTATATGTATATGAG…
		VirB6-4	Full-length	GILLIAM_00624	type VI secretion protein CDS	type VI secretion protein	2565	reverse		565125	567689	ATGACTAAAATACTTAAAATTCTAATAACAAAAAACAAATCATTGATGACTTACATAAATATATTGATTTTGCTATCATATATGTTTGTGTCTACCAGTATTCAAGCTTCAAATGAGTTACCTCAAGCTGGAGCGCAACTACCTACCTCTAATTCTCTTCAATGGATGGATAAATATCCTAATGATAGTAATACAGGGTGTACAAGTGTATCACCTACATGGTTGAGTGTTGCAGATGTAAAATGGATAGATATACAAGCTAACTCCAATAATAATTGGATTGATTCTGGTATTATGACTAAAGCTGGCAAAAGTATTTCAGTTGAGATTCCAAAGATGAGTCAAAATTTTAGAAAGTTACAGAAAAGATATCTAGTATTACATAGAGTTGATCCGCGA…
		VirB6-3	Full-length	GILLIAM_00625	type VI secretion protein CDS	type VI secretion protein	3273	reverse		567682	570954	ATGCAATCTAAAATTATCAAATTTGCAATTATAGCAGTTTGTATAGCTGTAGTAAGTTTTATCTTAATGCTTTTTGGCGCATTAAGATCAGGCGATGATTGTTGGTACCGTTATAATGCAGATGGGCAAGATTTAGATGTTATTCGATTAACTCAGAATGTTAGAGCTTCTGGACAATATGATAGCTTGCGCCTTGGAGGAATAGTTGATCCAAGTAAGCCATGTGGTCTTTGGATAAAATCAGATTTTTATGTTTCAGTACCTGAAGAAAATGGGAAATTAAAACCTGTAAATATTGATTTTCTTATTGATGGAACAGTGAGCCTTTGTCAGGCATACTTACCAAAAAATGCTTTAACTTGTAAGCTGAAATATAATGATGGTAAAGAATGTAATATT…
		VirB6-2	Full-length	GILLIAM_00626	type VI secretion protein CDS	type VI secretion protein	3864	reverse		571008	574871	ATGATAAAGCATTTACTATATAACTTTAGGATAGTAATTAACAATCATTATGTGCTTAAGATTTTAAGGTCAGTATTTTGGAGTATATTATTGTTAATTATTGTATTGCCATCAATAGCTTATGCTGAAAAAGATTGCTGTGTTAGGCAAAACAATAAGAAGAGGTGTTGTACTTATGATCAACAATTTTGTTATGCGTATGTACGGTCTAAATGTATCCAAAAAGAGGAATTGCGTTATCAGAATCCTGATATATTACAAGAAAAGATACAGTTACTTGAATCTTCGTCTAAGCAAGCATGGAATAATGCTCAAAATAATCAATTTTCATCGAATATAGAAAAACTTAATGCAGTAACTGATGCTGGTGCTAAAACTAGAGAGATCATTAGTTTATCT…
	Isolated cargo genes	VirB6-1	Full-length	GILLIAM_00627	type VI secretion protein CDS	type VI secretion protein	2448	reverse		574893	577340	ATGCAGTGGTTGTATCAATTAGCTAAAATAGTTATATTAATATCAGTATTTGCACTACAAATTGAAGCTATTAAGGCTATTCCCGCAATTGATATGATTAATGTGGGTGATATTATACCTGATGAAGTAAAGGATGTAGCTGACGATATTAAAGATGGCGTTAAGAAAGTTGTAGATACATTATCAAATATAACTTGCGAAACTAGAGGAGTTAACAATTTATTGTTTAAAGATGAATTTTCTCATACTTGTACTCCTGCTCCATTTTTTAGTTTAGCAACATCATCTATCTTAGGAATAGGTACATATCTTCCAATGGTGTTAAAGTTAAATATGACTAATGCAGAATTATTTGGCGAACAATTTCCTGGAGGACAATGTCTTAAAAAAAATCGAGCT…
		VirB4-1	Full-length	GILLIAM_00628	VirB4 family type IV secretion/conjugal transferATPase CDS	VirB4 family type IV secretion/conjugal transferATPase	2418	reverse		577340	579757	ATGAAATTTTTTAAGACTAAAGTAGCAAGGGAGTACTATTCTAAGAGAGAGGTTCATGTTGCTAAATTTATTCCATATGCTTATCATTGGAATAAATCTACTATTATTACAAAAAAAAATGAGCTAATTAAGGTTATTAAAATTAGCGGTTTTGCTTTTGAAACAGCAGATGATCAAGATTTAGACATTAGAAAAAGGCTTCGAAATCTTTTATTTAAAGGTATGGCTTCAGGTAGCCTAAATTTATATTTTCACATAATTAGACGTCGAAAGCAGCTAGCTTCAGCTATGGATGAAGGTGATGTTGATCCTACTGTAGGTATGGCAAAAGATTTTGTTACTTATGTTGATAATGAGTGGAAAAAGAAATATTCTGATTTTCAGTCTTTTATAAATGAT…
		VirB3	Full-length	GILLIAM_00629	type VI secretion protein CDS	type VI secretion protein	288	reverse		579768	580055	ATGTTAGGAAAATTAGAAGCTGATCCTTTGTTTTTAGGGTTAACTAGGCCTCCAATGATATTTGGAGTAAGTCTTTCATATGCATTGTTAAATATTATGCTTTCAACTATGTATCTTACTGTAGCATCAAATTTTTATGTTGTTCCAGTATCATTAGTAGTACATGGGTTAGGGTATTTGCTCTGTTTTAAGGAACCGCGTTTTATGGAAATTTACTTAATGAGAGCTCAAAAGTTTAATAAATGTCCTAATAGACTTTATTATGGTGCTAATTCATATGGTATATAG
	IR45a			GILLIAM_00630	priA CDS	primosomal protein N'	1941	reverse	priA	580376	582316	ATGTTTATTAGAGTATTATTACCAAAGCTAAGGTTATTTCCGTTGGAGTATAAATCAACTACACATTTGTTATCCATTGGAGATTTAGTAGTTGTTCCTTTTAGAAACAAGCAAATTACTGGTATTGTATGGGAAGTTAATATTATTCCACAACACAAAAACATTAAGGAAATTATAGCAAAGCAATTTCAAGGATATTCTATTAAGCCAATAAACTTAAAGTTTATTGATATTGTAGCAAGGTACTATATAGCAGATTTAGGAACTGTAGCAAAAATGACTTTACCTATTGAATTAAATGAGAAACCATATGTTGCCGAATCGCAAGAGGTTAATCATAATTTATTTCAGTTGCTAGATCTGTCGCCAGAACAGCAGTTAGCATTTGATGCTATTAGA…
				GILLIAM_00631	metG CDS	methionine--tRNA ligase	1536	forward	metG	582503	584038	ATGAAAAGCAAATATTATATTACTACTCCTATATATTATGTTAACGATATACCTCATATTGGACATGCATATACTAGCATTCTAGCAGATGTTTATGCTAGATTTATGAGGTTACTAGGGAAAGAAGTAATCTTTTTAACTGGTACTGATGAGCATGGTCAAAAAGTAGAAAAGGCAGCTAGCAATGCAGGTGTTTCACCTAAAGAATTTGTTGATAAGATAGCATCATCATTTGCAAAACTTAGCGTTGACCTTAATTTATCAAATGATGACTTTATTAGAACAACTGATACAAAACATATTAAAGCAGTACAAAAGTTGTGGAATGTTCTTGAGCAACAAGGAGATATATATCTTGGTAAATATTGTGGATGGTACGCAATCAAGGACGAAGCTTTT…
				GILLIAM_00632	DNA-binding protein CDS	DNA-binding protein	759	forward		584081	584839	ATGTTAACTGAACAAGACGTAGCAATTAAAAACGCTATAGCTAATGGTGTTAAATCTATGTTAACAATCAGTACTAACCTAACCGAATTTCCAGAAATATGTACTATAACTCAAAAATATTCCAACATTTTTTCTTCAGTAGGTGTTCATCCAACTGCAGTAGCAAACTATCAGCATGTTAGTGCTGAGTTATTATCTGATTTAGCTCAAAATCCTAAAACTGTCGCTATTGGAGAAACAGGATTAGATTATTTTCATAATAGTTCTAATGAGCATAAGTTACTACAAAAGAAAATATTTATTGAACATATCAAAGCGGCTCATATAACTAAATTACCTGTGATTGTACATACCCGAGATGCTGAACATGATACTTATGAAATCTTATGTAACGCATGT…
		Transposase_degraded	Degraded	GILLIAM_00633	IS5 family transposase ISOt6 CDS	IS5 family transposase ISOt6	171	forward		585274	585444	ATGAAATTCGATCAGATTAAAGAGTTAAAGGATGAAAAATTTCGTCGATTAACAGGAGTAAGGAAGAGGACATTTTCAAAGATGGTGGATATTTTGAGGAAGGCTGATAGTCTTAAGAAATCAAAAGGTGGGCGTAAAAAAATAAGCTCAATTTGGAGGAACAGTTGCTGA
	Isolated mobile genes	Transposase_degraded	Degraded	GILLIAM_00634	IS5 family transposase ISOt6 CDS	IS5 family transposase ISOt6	123	forward		585444	585566	ATGGTCTTAGAATACCTTAGAGAATACCGTACTTATTTCCATATAGGTCAGAACTATGGGATTAGTGAAAGTTCAGCATATAAAGCTGTAAAATTGGTAGAAGACACCATAGTTAAACACTAA
		Transposase_degraded	Degraded	GILLIAM_00635	transposase CDS	transposase	117	forward		585597	585713	ATGAAGAGTGATATGAATTATGAAGTGGTCTTGATTGATGCTACTGAGACTCCTATAGAAAGACCTAAAAAAAACAAAAATTCTATTATTCAGGAAAGAAGAAAAGGCATACACTAA
		Transposase_truncated	Truncated	GILLIAM_00636	IS5 family transposase ISOt6 CDS	IS5 family transposase ISOt6	375	forward		585725	586099	GTGCTAGACAAGAAAACACACCAAGTAATATGTACAGATTTTTCTAACGGTAAAAAACATGACTTTAGATTATTTAAGAAATCCAAAATTCTTATCTATCCTAAGGTTAAAGTGATTACTGATACAGGATATCAAGGTATACAAAAAATTCACAATAATTCTGAATTACCAAAGAAAAAAAGCAAGAAAAATCCTTTAACTAAAAATGATAAAAAGAATAATCGTAGGTTAGCAGCAGCAAGAGTTGTAAATGAAAACGTTATTGGTATGCTAAAACGGTTCAAAATTATTGCTGATAAATATCGAAATAGACGTAAAAGATTCGGTCTTAGATTTAATTTAATCTCTGGCATTTATAATTTTGAACTACCTTAA
	IR45b			GILLIAM_00637	mscC CDS	mechanosensitive ion channel protein MscS	867	reverse	mscC	586968	587834	ATGATTCAAACATTAAAAGATGCTTTAAATATTATATTGGAAATATGGAACTTTCCATTAGTTCACATCAGCCAAGATGCTGATATTTATGTAGGCAATATATTTTTAGCTGCAGTATTATTATTATTGGGTATAAGACACTATAAAAAGTTCAAAAAGTTTGTTAGAGTAGCTATAGTCAATCATATTACTACTGAACTTCATACAGCAAAAGTTTTAGGGAGAATATTTGAATGGTTAATCTCTGCTGTTTATTTAATAACAATTTTACAAATGTCTAACATTCCATTAAGCGCTTTTGCTGTTATTAGCGGAGGAGTAGGTATAGGTATTGGGCTAGGCGCAAAAAATTTCTTTAATAATTTTATGAGTAGTGTAATTATTATGATTGAAAGACCA…
				GILLIAM_00638	Uncharacterised protein CDS	Uncharacterised protein	108	forward		588088	588195	ATGCACTTAAGTCCTATATTTAATAAAGCTATAGATTATGGACTAGTAGACGAAAATCCTGTTCATAAAATGAAAAGCATAAAGAAGAATCAAGAAATAGATATGTAA
				GILLIAM_00639	septal ring lytic transglycosylase RlpA family lipoprotein CDS	septal ring lytic transglycosylase RlpA family lipoprotein	666	forward		588886	589551	ATGAATCTTTTTCAGAAAATAAATATGCAGCTTATAGGTTTTGCTGCCAGTATACTACTATACAATCTTCCTTCTATATGCATAGCAGCGCAAAATAATTCAATATGCCAAATTAATAAGCAGTTACTAATTATGTCTGAAGGGCATTATAAAATAGGCAAGCCTTATAAAATAAATGGAAAGGTATATAGTCCTAAGCAAGTTGCTAATAATTTTCAGCAGGTAGGTTATGCATCTTGGTATAGCTGTAAGAATAGCAACAGTAAAACTGCAAATTCAGATACATTTAATCCATCTCATTTAACCGCAGCTCATCATATACTTCCTATGCCAAGTATAATAAAAGTAACTAATCTGCAAAATACTCGCACCTTGATTTTAATGGTAAATGATCGTGGC…
RAGE_OT_Gilliam_22	Incomplete RAGE			GILLIAM_00640	repeat-containing protein D CDS	repeat-containing protein D	417	reverse		590099	590515	TTGGAGAAACTATTTAAAATTCTTGAGATAAAAAGAGAATCACAGAAAAATGTCAAAGATTTTGTAAGCTACTTCAAAACACTTGATGTTAACAATCAATCTCAAACGATAGAAAGCTATCAAGAAAATAATATTGAAAATCTGCAAATAATAAGACAGATGCATACTGAAGAAGTTATGCCATCAGTAGAAAAGCGAAAATTATGTTATGATAAGCATGAAGATCTTTATACTCATAAACGTCAGTGTAATAATCATGAGGTAAATAACGGTAATATCACAGAACTAGCACTAAATGAACAAGAAAATAGCATTAATGTAGATTGTCCTACTTCTGTTTCTATTAGTCATCTAGCAGGAGAATCGACTTACATCCTTAGTGATACAGCAGGGTATTCT…
				GILLIAM_00641	Uncharacterised protein CDS	Uncharacterised protein	1122	forward		590654	591775	ATGCCAGAGATTAAATTAAATCTAAAGCAAAATTTGAAGTTTAAATATACTGAATCTGATGATTTTATAGAAATTGAGTTAGTAGAAAATGAAAAAGAAGATCAACAGCAACAACAGAATTTGAATTTCTATGAGCTTAGTGATTTTAGTAATGACAAGCCATCAAACAAGAATTATGAGCAAAATAGTGAGTTAGCAACTCCAGCTATTACTAAGGATTCAGAGGTTGAAAAGAATGAATGCTATCCCAAAAGAAAAAGACTAGCAGATTATTATCCACTAACACCAGAAGATGCAGTTATACTACAACGTATGTCTAGTAGAAGCTTCAACATATACTTCATAAATCAATTACTGTTGAAGTTATCAAATAAATATCCAAACCGTCATTTTGTAAAT…
				GILLIAM_00642	Uncharacterised protein CDS	Uncharacterised protein	126	forward		591789	591914	ATGAATGAAAAAATGCTTGTCCAAAAAAAAATTACAGCAAAATTTTACTCATTAACACCAGAGATATACAACTTAAGATTGGTTTTTGGCATCGTGATAACTGAATTCAAAAAATTTATAATTTAA
		SpoT-hydrolase	Complete	GILLIAM_00643	(p)pGpp hydrolase CDS	(p)pGpp hydrolase	576	forward		592006	592581	ATGATAGATTTTTATAGTGAGAGCTTAATAAATAAGCTGTTTGAAACCAACGTAAGATTTAACACCAAAATTGATCTTGATAAAGTTGAAAGAGCAATAAAATATGCTAAAAAATATCATGGCCAGCAAAAGAGAGATACTGGAGAACTCTACTACACACATCCATTGAAAGTAGCGTACATGGTATCAGACTACAGCTTTGAAACAGATACAATTATTACTGCAATACTACATGATACACTTGAAGATACAAAACTAACTAAAGAAAGAATAAGGTACGAATTTGGCGCTAATATTGCAGAACAGGTTTCAGACCTTACCAGAGTTAGGGATAATAAGAAAATCAGTGCTATGGAAATGATACAAATATTACGCAGCCAAAATAAAACAGAACTATTA…
		Gilliam_Ank03_07	NA	GILLIAM_00644	ankyrin CDS	ankyrin	645	forward		592619	593263	ATGATATTCAAATCTAAGGCTAAATATTCCTTATGTAGCGCTATTCAAGATGGTGATATTAAAAAAGTACAGCAGCTTATTAATAATGATAGTACACTTGTCAATTCAAAATATAAAGACGGTACTACTGCTTTATCTGTGGCTTTGAAATATAAGAATCTACCTATTGCCGAGATTTTACTAAGCAATGGAGCTAACGTAAACGCACAAGATAATGATGGGCACACTGCTTTACATCTTGTTGTTGACACAATTCAAGTATATTATGAATTTTTCGAAAAATATCCTGTCTATTGCAATGATCATATAGCATTACTGCTAAAATATAATGCTGATGTAAATATTGAGAATAATCAAGGTAATACACCTTTATCTGATGCTGTTGAATGCAGATGTATA…
		Gilliam_Ank97_02	NA	GILLIAM_00645	ank9 CDS	ankyrin repeat-containing protein 09	837	forward	ank9	593360	594196	ATGAACAAAACAGAATCAGAGAACAAAACACAATCAAAATCATTATTAGATGTATACAAATTTCAAAAGTATATTTTAAAAAATAATGTTAACGCAGCAATAAACATTCTAGAAATGGAAAAAGCTGAAGAAGAAAAATTAGATAACATAGAATATAAATATGATTCAAATGTTGTTATACATGATATTAAGGGACTATGCGAACTTAAAATTGACATCTATTTTCACAATACTAAACAAGTAAATAAAGATGAAATCATAATTAGTGAATCTTCTGGAGTTAGTGCTATACATATTGCAGCTAGTAAGAATTGTATAGAGATTATGGAAAGAATTCTTGCCGTCCCTGATATAGATATTGGAATCAAAGATAGAAATGGCAATAATGCTTTACATATT…
		Ot_RAGE_membrane protein	NA	GILLIAM_00646	membrane protein CDS	membrane protein	165	forward		594677	594841	ATGTCAATTTTCAGGTGTTGTAGTTGTGGTACTGGTATAGAGCTTGGAGTTGGTACAACAATAAACTTATCAAGAGATACATATTTAGACATTGAATGCAGCACAATAGCTAACTATAGACCACTTCCTATTCATATACGATTTGGATGGCGGATTCACATTTAA
			Full -length	GILLIAM_00647	DNA methyltransferase CDS	DNA methyltransferase	810	reverse		594845	595654	GTGTCAGTAGCTGTTGCTAATAAGTCTAAGCCTTTCCTTCATTGGATTGGTAGTAAACGAAGAATTGTTAATAAATTAATAGAACATCTTCCTCAAGGTCCACACTATAATTACTATGAACCATTCCTTGGTGGAGGTGCTTTATTTTTTCAAGTTAGGCATCTTTTTAAACAATGTTTTTTGTCTGACATCAATCTTGATTTAATTACTAGCTATAATGCTGTTAAAAATAATCCTAATGAGGTCAATAGATTACTAAGTTTATATCACAAACATCATTCAAAGGATTATTATTATAAAGTTAAAAACAAATATAGTAATAATCCGAATGAGATTACCGCAAAATTTATATATCTTAATAAATACTCTTTTAGGGGAATTTATAGAGTCTACAAAAAT…
		HATPase_c domain containing protein	Truncated	GILLIAM_00648	mrp CDS	ATP-binding protein	729	forward	mrp	596029	596757	ATGCCTATTCAAGACGAAGGTCAAAATAAAATCAATAAATTAACCGAAAAATTATCTACAGAAGGAATTAATAGCACAACAATAAAACAGATAGACGCTGAATTGCAAAAACTATACTTTCAGCTAGAGAAATCTGGGCAAGTAAGCATAAAACTCATAGATTGGATACAATATTTTAGGCGAATAGTAAATGACTATAATAAAAAAAAGATAAATATAATAGCTTCTCTAAATGGAATAATTTTTTTATTTAGACAATACATAGCATCAACAAATATAAGGGTTGAAACATTTAATATAGAACCGCTAATAAATAATACTGTTATCAGAATGAGGAAAAATTTTGAGAATGAGAATATAAATCTAAATGTTCAAAATGACATAAAGCCGATTCTGATT…
		HATPase_c domain containing protein	Truncated	GILLIAM_00649	mrp CDS	ATP-binding protein	858	forward	mrp	596779	597636	ATGAAAGAAAAGAAGAAAACAATTAACCAATGGATGGTACAAATTCCTCCAATACCAATTACGTTGATGAATGGAGAGAGTGAGAATATCGATGAATATATGGAAATAATAACAAAGCTAAGAAAAGCGAAGTATCAGGTCGAGGTAGCTGAATCATTGAAAGAATATTGTACAGATTTAATACAGGAGATTAAATATAGATTTAATATTGCAACGAGTGAAATTGTAAGGCTTGCAAGCGAGATCATGTTAAATGATTCAGAAAATAAAGATAAGCTGGAAACAATATTAAATCGATCAGCAAATCTCCAAGGGTACTGTAATGATGTAGTTTACACGCTTAGAAGCGAAATTGAGAAAGAAAATTTATGTTCAAAAAAATTTAGCATACAAAAGCTA…
		SpoT-hydrolase	Complete	GILLIAM_00650	(p)pGpp hydrolase CDS	(p)pGpp hydrolase	576	forward		597737	598312	ATGATAGATTTTTATAGCGAAAGCTTACTAAATAAGCTGTTTGAAACCAACGTAAGATTTGACACTAAAATTGATCTTGATAAAGTTGAAAAAGCAATATTTTATGCTCAAAAATATCATGGCCAGCAAAAGCGAGATACAGGAGAACCTTATTATATGCATCCATTAGAAGTAGCACGCATGGTTGGATACTACAGCTTTGAAACAGATACAATTATTACTGCAATACTACATGATATACTCGAAGACACAACACTAACCAAAGAAAAGATTGTTAAGGTATTTGGTAAAAAAATTGCGGAACAGGTTTCAGATCTTACCAGGATTAAGGATAATAAAAAAATCAGTTCTAGAGAAATGATTCAAACATTTTATAGACAAAATAAAACAGAACTATTA…
		Cyclic-di-AMP receptor proteins (CdAMP)	Truncated	GILLIAM_00651	Uncharacterised protein CDS	Uncharacterised protein	546	reverse		598399	598944	ATGTATAGTACTAATTTTCATCAAGCTGAATCTAGTAGCGAAAGTTCAATAAATATAGCGCAGCTAGCTACAACTTTTACATTTAAAAAAGAAGGCAATAATACTTTAATCTTGATTGGATGGAGTAGTATCGAATATGCAAATATTATTCAACAAGTAAAATTGAATTGTAATAGAGAAAAAGAATCAGTTAGTTATCGTTATGTATCTAGTGATAGTAGTTATATAGCAATAGAATATCATGAGCACGCTGTACAAACATGCAATACAGTATATGCAGTAGAAAACTTTAATTATGACCAACTTATGTCTGTAGTATTAAAGTATGATCATGAACCTCTTAATTATCAAAGACAAAAGTCATTAGATAATAAGGATTTAACCATTGCATGTAATGAT…
		TraDTi pseudo	Truncated	GILLIAM_00652	conjugative transfer protein CDS	conjugative transfer protein	396	reverse		599047	599442	ATGAGGTTAACCTTAAAATTTAAAGAACGTAAAATGCGTACTCGACGTCTTATCGAAATGGGTGGATTAGTTGCTAAAGCTAAGCTTGATCACTTATCAACAAATACTTTATTTGGTGCAATTGTTTCACTAAAAGAAACTTTAACACAACATCCAAATGTTCAGAATCATTGGACTACAATCGGTAAAGATATTTTTGATAAAGAACAGCAAAATAAAGCGGCTGTGATTTTAAAATTCACCTCTGAACCAGATGAAGACACTAAGCGCAACATTCGTCTTCATGGCTTAAAATGGAATAGCTTTCGTCAAGAATGGTGCGGCCATGTTAAGGACATTGAGTCCTTAAAGAATGGCCTTCTCAATGTTCAGTATAAACTTGAGCTTATATCTTAG
		TraATi pseudo	Truncated	GILLIAM_00653	traA CDS	conjugal transfer protein TraA	300	forward	traA	599780	600079	GTGAGAATTGGTATTGAGATGGCTATACAGTTTACAAGGATTGAATTTTTAACTAGAAGTAAAGGAGGTGATAGTTGTCGTAAGGCAGCGTATAATGCAAGAACTATTGTTAAAAATAAGCAGACAGATATAAAGTATAACTTCTCTCGTAAGAAAGATAACGTATATCATACAGTGCTGATACCGGATTATGTAAATCAAGAATTCAAGAATATTCAAACATTAATGAATGAGGTAGAACGAACCGCAAAAAAAGGAAACAGCCAGTTGTTGAAGGATGGAGCTAAATTTAGAGCATAG
		TraATi pseudo	Truncated	GILLIAM_00654	traA CDS	conjugal transfer protein TraA	126	forward	traA	600057	600182	ATGGAGCTAAATTTAGAGCATAGAATAGAAATAACTCATCAAATAGTTGATGCGATGGAATTGGTGCAAAATGGCCTTGGAGTGCAGATAGATATTCATAAGCCTCATAGAGGAGATAAAAACTAG
		TraATi pseudo	Truncated	GILLIAM_00655	traA CDS	conjugal transfer protein TraA	1407	forward	traA	600318	601724	ATGCAAGAGATCAAATTAAATCTAATACCGAATCTTTTACGTCTATTTCGATATTTGTCAGCAATAATTTTGAACTCCTTAACCAGTTTCGAAAGAAGTCTAGTAAAAGGTCAGCGGTGTATTATTCGAGATTCCGAGATGATTCATGAAATAGCAAAAGAAGAAACTAATGCATATTTCGCTGAATTAGGCTTACCATATAGAGTTGACGAGACAAGCGAAGTACCTGGAAAGCATATTGGACCTCGTAGAATTAGGAATTTAATTAATGAAGTAGTAAATGAAAATGAGTTACGTAAAGAGGCTCATTTGAAGATTATTAATGATGCTGACGTAATAACAGATTCTATAACACATTACAAATCTATTTTTACTAAGCAGGATGTTGAAAAAGCAGTA…
		Transposase_truncated	Truncated	GILLIAM_00656	IS630 family transposase CDS	IS630 family transposase	375	forward		601792	602166	ATGGCAAGAAGATACAGTTATGATTTAAGAATGAAGATATTCAAAGCGGTAGATGATGGACTATCAATTGTTAAAGCATGTAAAATATTCAATATAAGTCGTAATACGATATATAGATGGAAACATCTTAAAAGGGAAACAGGAGATATTAAAGCAAAACCTTATGGCCCAGCCAAAGGTTATAATGCAAAAATAGATCTCAAAGAATTTGAGGAGTTAATTATCAATCATCATGATAAAACATCTAAAGAATTAAGTATTATACTAGGTAATAGATTACAAAGAACTAGAATAAATTATTATAGAAAACTACTAGGATACACTTATAAAAAAAACTCATTTTCATTCCAAAAGGGATACTGTGTTAAGGAATGA
		Transposase_truncated	Truncated	GILLIAM_00657	IS630 family transposase CDS	IS630 family transposase	339	forward		602321	602659	ATGATAGCAGGGCTTTGTAATAATCAAATTATAGCACCAGTAATATTTGAAGGAAATTGTAATAAAGCAATATTTACAACTTATGTAGAAACTATATTAATCAAAGAATTGCTCCCTGGACAAATAGTAATTATGGATAATATCAACTTTCATAAGAATAATACAATTAAAGTATTAATAGAATCGGTTGGCTGCAGTATTCTATTCTTACCTACATATAGTCCAGATTTAAATCCTATAGAACATTATTGGTTTAAGATTAAAAACGAAATAAGAAAAGTTACTGCTCAATTCAAAGATATTAGCATTGCTGTAGAACACGTAATGAAGTTTATTTGA
		TraATi pseudo	Truncated	GILLIAM_00658	traA CDS	conjugal transfer protein TraA	1056	forward	traA	602656	603711	TTGATTGTACCTATTTCCTACGTTCGTGCTATATTTCAAAAAAGCGATAAGGATTTACAAATACAAAACAGTGAATTTGCAACTTTAACTTCTGTTAATAAAAATGAATTTGTAGCTAAGACAGATGCAGGAAAAGAGGTGAGTTTTGATCCTAGTAAAATACAATTTAAACATGGCTATGCAAGTACTGTTTATAAGGTCCAGGGAGCTTCTATAAAAGATGTATACGTTTTGCATAACGGAGTAAGTAATATAAGCAGCTCATACGTAGCTATGACAAGGCATATAAAGAGCTTAAAGTTATATTGCAATAATGAAGCAACTAAAAGCGTTAACAGCTTAATAAATCAGCTCAGCAGACCAAATGAGAAATCAGCTAGCATAACTCTGAAAACTGCT…
		TraI	Full-length	GILLIAM_00659	traI CDS	conjugal transfer protein TraI	2670	forward	traI	603977	606646	ATGACTGACAAAATCAATGATTCAAATAATTTCAATAACATTCATAATTCAAAAACAGATATAGAAAATCCTAAGGCTAACAGCTTGAACCACAACGTAGCTATAAAGTTGATAAATGGTGATATTGCTGATGGTATAGTGCTACTTAGTGATAATAATAGCTTGAGAGCTGATAATACTCTAAAAGAATCAATAAACCAATTAATCAATGATTGGAAAAATAGTAAATTTGAGCCGCAGGATCGTTTGATAATTGCTGGCCATAAGGAAGCTGAAAATATTAATCAAAACATCAGAAACTACATGAAGGAAAATGGTGCTCTGAAAGGTCCAGAATACAGCATTTTAATTTCAGGAGCTGAATCAAAAAAATATGCTAACTACATGGCTGGAGACCGA…
		Transposase_FL	Full length	GILLIAM_00660	transposase CDS	transposase	936	forward		606698	607633	ATGACAAAACAATTAAAGCATGATTCATTGGCAAAGACAATCATGAGTGATCCAGTAGCTGCACAAGAATTTCTAGAGTATTATTTACCAACGGATTTCAAGAGTTTAATAGATTTATCACAAATAAAAGTAGAGCAAGAGAGTTATATAGAAGAATCGTTAAAGAAAAAATACAGTGATATCGTCTATAGAGTTGCTACCAAAAAACATGGCAATGCTTTTATTTATATATTAATTGAAGCTCAATCAACCGTCGATTATTGGACAGCTCTGCGGTTATGGAGATACACATTGTTATTGTGCGAAAGGCATAAGAAAGAAAAAACTAAATTACCATTAGTGTATAATTTAGTGATCTACAACGGCAAAGAAGTCTACAATGCACCTAGGAATTTGTGG…
		TraD	Full-length	GILLIAM_00661	TrbL/VirB6|trbG/virB9 CDS	conjugal transfer protein	1755	reverse	TrbL/VirB6|trbG/virB9	607643	609397	ATGAATTTTCAGAATCAAGGAAATTTCACCAGGGGATCGCAGTTATTTGCTCATAAGTTAAGAATGTTTGGGCAAGGTAGTACCAACGTTTTTATAATTGGATTAGGATTATCGATATTCTGGATTATATGTCGATTATATCAAAAAGTTTGTCTGAGCAGCTTGTATTATTTTGCAATTGAAAGATATGTGCAGCTTAAGCTAGCAATTGGTGAGCATTTTTATGATATCGATCAAATAGGCATTAAGTTTTATAGTTTAAGGTTTAAAAAATGGATGCACCTCAATGCTCAAGACTTTTTGCATGAATTTTATACAAGCCAACATGGATTTAAAATACAGCAATTATTGGAATTCCTAATCAATTCAGCATTATTAGAAGGATTAATTGTTTTTACT…
		TPR_G7_R10_02	NA	GILLIAM_00662	TPR repeat-containing protein 08 CDS	TPR repeat-containing protein 08	1149	reverse		609403	610551	ATGAAAAACGTGTGTAAAAATTTAGCTATTATTTTATCATTAGTATTATTAAATACAGCAGCTGTTGCAATAGAACAAAACAATCAGCTTGCACAACAGGATTTAATCTATGATAAATCTGTATTTGCTAGAGAATATTCTAATATTGGGAATTCTTTCTTAAAATTAAAAAAACATCAGGAAGCCATAGAAAATTTTGATTTAGCTATTAAGTATGATCCAAGTTATGCGTCAGCATATAATAGCAAAGGAATGGCCTTAAATGATCTAGGGAAATCACTAGAAGCAATAGAAAATTTTAATATAGCTATTAAATATAATACAAGTTACGCATCGGCATATAATAATAAAGCTGTATCTTATAGGAAATTAGGAAAAAATGAAGAAGCTATAATGCTT…
		TraG pseudo	Truncated	GILLIAM_00663	traG CDS	conjugal transfer protein TraG	2220	reverse	traG	610578	612797	ATGTTTGGAGCTAAGGCTGTAGCTAAGATTCGAGATGTGCAAATACAGGATTCAATAACTTTAACTAATACTAAGGAATTTCTTAGACAATGCTTTATGAAGCCTTACATCATAGGTAATATCTTAGGAAAAAAAGCAGCTGCTCAACAAACTAATGACATTATAGGATTTATCGAGCAGAATATACCTAATAATTTCGGTATTTATTATCGCGAGCCTAGTAATTTAGCCATTAGTTTCAAGAGCTGTAGACAAGCTACTCCATTGATTAAAGCAGCAATTCATAAAGAATTAAATGAAGGACTTTTAACCAAGTTTGCAGCAGCGATTGGAGTTCAATCTGATCAATCACACATGTTAAGTCAAAGACTAAAAGTTATGACTGGAGATACACTAAAA…
		TraH pseudo	Truncated	GILLIAM_00664	traH CDS	conjugal transfer protein TraH	525	reverse	traH	612784	613308	ATGCATGATTCAATCATGTCTATGACTGGCACTATCGTGGTTACCAACAATAATGTACACTTTTATGACTCCTTAGCTCAGGATGAAAAAAGTTGGATTAGTCATTTAAAAGGCGGAGAATCAGCCTCAATTTACAGTTGTGATAATGTCAGTTGCTTGCATCCAAGCTTGCAACGAAATATCACAATATTGCCAGAGAAATCTTATGCAGGTAAAGCTAAACAACAATTGAAGAATCTAAAAATTAACTTTGAGAATAATTCTGAATTCACTGACTCTGAAATAGCCTTTTTATCTTCGATTGGAGATATATTTCCAATTTATGATTATATCATATTAGAATCTATTTCTGGAGTCACAATTTTAGATAGCTCATCAGAATTAATAGCTAGCTATACA…
		TraH pseudo	Truncated	GILLIAM_00665	traH CDS	conjugal transfer protein TraH	630	reverse	traH	613358	613987	ATGAGCATTAGAATCAGAGTTTATGCCATTACAATGCTATTATTACTACAAGCTCCAATATCACTAGCTTGGAATATCGAAAACGTATTTCAAGGAATGAGTGTTAATGTTACTAGATCTGGATCATATCAGAATCAAGCAGCTGGATATTATGCGGCTGGCGGATTATCTGCCAGAACAAGCCAAACATCCTTTCAGCCATTTGCTATAACTCCACCATCTTTAAACATGAGCTGTAGCGGTATTGACGCCTATCTTGGTAGCTTCTCTGTTATTTCTGTAGAAGAATTAGTTCAACTAATGAAAAATATTGGTTCTCAAGCTAAAGTTTATGCATTTTCATTAGGATTAAAAACATTTGCTCCACAGATCGAAAACGCCCTCAAAGATTTGCGCAAT…
		TraF	Full-length	GILLIAM_00666	TrbL/VirB6|trbG/virB9 CDS	conjugal transfer protein	684	reverse	TrbL/VirB6|trbG/virB9	613984	614667	ATGGTTATGATATTAATTAGTCAATTATCTACAGTTGATGCTTCGCCTACAGGATTTCTATGGTACAATGATAAACATGGTCATGAGCTTACTGAATCTACTTCTAAGTTGATGAGTGGTGCTCATGACCATAGAATCGAGGAATTAAAGGAGCAATTTAATCAAGCTCAGCGTATAGCACTTGATAATCCAACGCTCGAAAATGTGATTACAGCTCAAAGGCTACAGAAACAAATCATGGAGAAGGCGCATAAGTTTGCTACTATGTGGCAACTAGCTACTCTACTTGATTATCAGCTGATTAATGCTAATGAGCCAGCTAATAGCTTACATAAAAAGCTATATCAAGAAAAATCAGAGCAGAAAAACGACTCAAAACTTAAAAACATTGCTAAAAAC…
		TraN pseudo	Truncated	GILLIAM_00667	traN CDS	conjugal transfer protein TraN	1551	reverse	traN	614679	616229	ATGAGATTATTATCTATATTAACTTTAATAACGCTCAATATTAGCAGTTGTATAGCTTCAATGCAAAGCAGTTATAATGAAGCTAGCAACTATAATGTAAATCTTGGAAATTCTTCAAATACACAAGAATTATTTCATCAAGGTAGTAATGTCAATTATCCTAATAATGATGAGGATTTAACCTACCATGGCCGTAATCAGCTTGGTACAGAAAGTGGAGCAATGTTATTTCAAGCTGAAAACAGTAAAAACAATGCCTTAACTCAACATAATATCAACATTGAACTTATTCGAGAATTAAACGTTGAGTGCAGATTAGAGGATCTATGGCTTCCATGGCAAAACAGGCAAATGGAATTTGCAAAAAAAGAAATAGTGGAGAATCATAGCAATTGGCTT…
		TrbC	Full-length	GILLIAM_00668	trbC CDS	type-F conjugative transfer system pilin assembly protein TrbC	384	reverse	trbC	616226	616609	ATGGTTATACGAGTAATGATGTTGATGGTTTTATTATTTGTTAATAATGCTAATGCTTTTTTTTTGGACAAGCAAAAAACTTTTATTTTTGTCTCATTTTCAATGAGTGATGAGGCTTTAAAAAGCTATTTTGCTGATTCTCAAAAGGCTGGAACTCAATTAGTTATGCGTGGGTTAATTAATAACTCATTTATACAAACAAAGAATAAAACTATGGAGCTTGGTATTAGCTTCGATATAGATCCTGGCTTGTTTGAACAATATAAAATTGATGTTGTACCAGTGATAGTAATAGATGATGAAAAAAGAGGATTAACCAAGAAATTAACTGGCCATATTCCTTTAGCAATAGCATTAGAAATTATGGAGAACAATACTCCATGA
		TraU pseudo	Truncated	GILLIAM_00669	conjugative transfer protein CDS	conjugative transfer protein	267	reverse		616632	616898	ATGGTAAGTAAGTTTATGGCTAGAATGCATAGGCAACTGATGTTATGGGGATATTATGGTTATAAAGGCCTATGTGGCAAGTATCCTATGCCTATCATGAAGAAAAGTCAGTATCGACTACAAATGACTTATCCGATTCCAGAAACCAAATCCTGTAAGAGCATAGGTCAAACAGAAGCTATATGGCAAGCTGGTAGAGAATTTCCAGTTAATGGTGAAGATTTTGGTTACTTGATTTGGCGAAAAAGAGATTGCTGTTTGCTTTGA
		TraU pseudo	Truncated	GILLIAM_00670	TrbL/VirB6|trbG/virB9 CDS	conjugal transfer protein	609	reverse	TrbL/VirB6|trbG/virB9	616898	617506	GTGTGTTGGAAGTGCTTGTTTCCAATTACTATAGCTGGATTTAAGGTAGTTAGTAGTTCAATGCCTGATACTAATGCTTCTGGTAGACTTATATGCCTTTGTCCAAAACCAGGGATTCCAGTGCCTATACCTGGTATTCCTGTTGGATTTTGGGAGCCAGTACGCCTTGTAGATGTTACAAAGTCACCAATGTGTATGGTAAGTCTTGGAGGTTTGTCATTTGGAAGCGCTACTCAAAAAGGCATGAAAGATGAGGCTGAAGGAAGTGCTTTTTATCACATTCATTGGTATGTCTACTCAATGATTTATTGGTTAGAGATTTTGCTTGATTTTATTTGTCTGGAAATGGCTGCAGTCGATATAGCATATTTAACAGAGTTTGATCCATTATGGAGCGAT…
		TraC pseudo	Truncated	GILLIAM_00671	traC CDS	conjugal transfer protein TraC	1200	reverse	traC	617521	618720	ATGTATTGGTCACCTTTTGGTGAAGCTTTATTACCTGCATTAAATAAGCATGGAGTAGCTCCAAATGAGAACTTTAACCTTTGTATAGCTGGAGTTCCAGGCTCTGGAAAATCTGTTTTTATGCAAGAATTAATGCTATCTGTTCTAGGAGTTGGTGGTAAGGTTTTTGTTCTTGATTACGGAAGATCATTTAAGCGTACATGCTTGATTCTAGGCGGTAGCTACATAGAATTTGACATGAAAAATCCTGTATCGATTAATCCATTTTCCGAAGTACCAGAGAATGATAGTGCAAAGTCTATAGAGGCTAGATCCGACTTTTTATCTAACTTTCCGTCTATTTTAGCAACAATGGCCGCACCTCAGTATGGAACAAGTGATTTGCAACAACCAATGCTA…
		TraV	Full length	GILLIAM_00672	Uncharacterised protein CDS	Uncharacterised protein	330	reverse		618730	619059	ATGAAGTTTTTATTATTGCTATTGGGCTGTATGAGCCTAACCAGTTTCTTTTACAGAAGTACTTTTGATTGTAAAATTCCTAAAGGGCTAAAATGTAAGTCTTTATACGAAATAAAGAATATGGTTGCTCAAGGCGCTTTTGATATTGATAATCTTGAGAAAGTTGAAGCATCAAAAACTAAATCAAAAAGACGTTGTATTCTATGCTATAGGCAAGCTAAAGCAGTTCAAGGCGTAGATGTTGTTAACACTTCACCTAAAAAACCCAAAAAATATCTTATTAATTTATTTAAATCAAAACAGAGTCAAGGTGAACACAAGCATACATGA
		TraB pseudo	Truncated	GILLIAM_00673	TrbL/VirB6|trbG/virB9 CDS	conjugal transfer protein	183	reverse	TrbL/VirB6|trbG/virB9	619059	619241	ATGAGCCCAGTCGTTCTTGTTGCGTCAGGTAGAGTCATCGATGTTGTATTTAAAAAAGGGTTTGACTTACGTGAGCACAAGAAGAAGCCACATAATTCAACTTATACACCATCAACTAGCAATGAAAAAGTTAATTCTCATAATCAATTTAACCAATCACAAAAGTTAGAGGAGCATTTATAA
		TraB pseudo	Truncated	GILLIAM_00674	TrbL/VirB6|trbG/virB9 CDS	conjugal transfer protein	210	reverse	TrbL/VirB6|trbG/virB9	619325	619534	GTGGAAGGCTGGTTGATAGGCGAAGACGGACGTTCTGGAATTAAAGGAATCGTGGTAGATAAATCGTCTAAAGTAGTAAGAATGGCTGCATTAAATGGAGTATTTAGCAATATTGCTAAGTTTCTGCAAGCTAAGGCTATTAAACCTGATATGACACCAACTTTAAACCTAGTAGCTGGAGGTCATCAACAACAAGAGTTTCAGATTTGA
		TraK-1 pseudo	Truncated	GILLIAM_00675	Uncharacterised protein CDS	Uncharacterised protein	402	reverse		619634	620035	ATGAGTATTAGAATTTTGAGATTTATAATAGGGCTTATTGCTTTGGTCAAGTTTAGTGATGTATATGCGGTAGAATATGGGTTAGAAGCTAATAATTTGCTAAAGCTTGAGATTTCTGATAGTGGGCCAACAAGAATTAATCTTAAAGATGAAAAAATTAATGATATTTTTATGTATCCTCAAAATGCAGCTGAAGTTGTAGTTCATGAGTCTGGATTTTTGTTTATTGCTCCACGAGAAGAAGAAAACAAGGTTTATTTAACGGTAATAGGAGAATACAAAACAATTCAAGATTTAATGTTAATTTTTACTCCAAAAACTTCAAACCCTGTAATGCTTGTTAATGCTGCTACAGAAGAAGCTGAAAAGGATAACTCAAAAGGAAAAATAAAATTAGCT…
		TraE pseudo	Truncated	GILLIAM_00676	conjugative transfer protein CDS	conjugative transfer protein	153	reverse		620032	620184	ATGAATGGAGTATTAATTAGTGGAACGCTTCGTTATTGGTTTAGCGATAGTAAACATATAGCTGTCAATAAGACTTACTTTCTGACTTACAAGCGAAGTCCTAATTACCTTTTGTTATTGACTGGTGTTAAAGAGAATGGAATAAAAAAATGA
		TraE pseudo	Truncated	GILLIAM_00677	conjugative transfer protein CDS	conjugative transfer protein	195	reverse		620193	620387	GTGAATAGGTATTGCCAAGTCCAACAGACAATAGTAAACACATATCAAGTTCAACAATATGAGGTGGAAAGGCAAATAGCTGACATGAAGGTGGTATTCAGTAATACTGAATCTTTAAATAAATTTTTTCATGATCACTTGCAATTTGTTAAAGGCTCAAATGTATCTTCAGTCTTTTTTTCTAAAGAAGGTTGA
			Truncated	GILLIAM_00678	integrase CDS	integrase	417	reverse		620380	620796	GTGACAGCAAACAATAATATTCTTATGAACTTAAGTCCTATATTCAATAAGGCTATAGAGTTGGGATTATTAGAAAAGAATCCTGTACGTGGAATAAAAAGGCACAAGCAAGAATCAAGATCTAGATATGTAACAAATGAAGAAATGGAAAGAGTCATGAAAGTGCTTGCAGAGAAAGAAAATAGTCAATTAACAGAAGAGAAAAAACAATCAAAGATATCAGAATTTACAGCTTTATTCACAGCAGCTCGTAGTGGCAATATATTAGCAATGAGATGGGACGAGATAAGCCTTAGCGAAAAAATATGGTGTATACCAAAAACTAAGAGTAAAAATGGTAAAACTCTATATATAGGGTTAGCAGATAAATTAATAGAAGTATTGCAAACCAGAAAACTA…
		Transposase_truncated	Truncated	GILLIAM_00679	IS630 family transposase CDS	IS630 family transposase	375	forward		620932	621306	ATGGCAAGAAGATACAGTTATGATTTAAGAATGAAGATATTCAAAGCGGTAGATGATGGACTATCAATTGTTAAAGCATGTAAAATATTCAATATAAGTCGTAATACGATATATAGATGGAAACATCTTAAAAGGGAAACAGGAGATATTAAAGCAAAACCTTATGGCCCAGCCAAAGGTTATAATGCAAAAATAGATCTCAAAGAATTTGAGGAGTTAATTATCAATCATCATGATAAAACATCTAAAGAATTAAGTATTATACTAGGTAATAGATTACAAAGAACTAGAATAAATTATTATAGAAAACTACTAGGATACACTTATAAAAAAAACTCATTTTCATTCCAAAAGGGATACTGTGTTAAGGAATGA
		Transposase_truncated	Truncated	GILLIAM_00680	IS630 family transposase CDS	IS630 family transposase	507	reverse		621405	621911	GTGTTAAGGGATGAATTGATAGAGAAGATAAAGCAAATTTCTAAAGAAAATCTAGTATTTATTGATGAGTCAGGAATAGAGGATAATGCTTGTAGAGAATATGGATGGAGTATAAAATGTACTAGATGTTATGGAAATAAAGCTTATCAACATAAATCCAGGGTTAGTATGATAGCAGGGCTTTGTAATAATCAAATTATAGCACCAGTAATATTTGAAGGAAATTGTAATAAAGTAATATTTACAACTTATGTAGAAACTATATTAATCAAAGAATTGCGTCCTGGACAAATAGTAATTATGGATAATATCAACTTTCATAAGAATACTATAATTAAAGTATTAATAGAATCGGTTGGCTGCAGTATTCTATTCTTACCTACATATAGTCCAGATTTA…
	Isolated mobile genes	Transposase_truncated	Truncated	GILLIAM_00681	IS630 family transposase CDS	IS630 family transposase	375	reverse		621898	622272	ATGGCAAGAAGATACAGTTATGATTTAAGAATGAAGATATTCAAAGCGGTAGATGATGGACTATCAATTGTTAAAGCATGTAAAATATTCAATATAAGTCGTAATACGATATATAGATGGAAACATCTTAAAAGGGAAACAGGAGATATTAAAGCAAAACCTTATGGCCCAGCCAAAGGTTATAATGCAAAAATAGATCTCAAAGAATTTGAGGAGTTAATTATCAATCATCATGATAAAACATCTAAAGAATTAAGTATTATACTAGGTAATAGATTACAAAGAACTAGAATAAATTATTATAGAAAACTACTAGGATACACTTATAAAAAAAACTCATTTTCATTCCAAAAGGGATACTGTGTTAAGGGATGA
		Transposase_truncated	Truncated	GILLIAM_00682	IS630 family transposase CDS	IS630 family transposase	339	forward		622428	622766	ATGATAGCAGGGCTTTGTAATAATCAAATTATAGCACCAGTAATATTTGAAGGAAATTGTAATAAAGCAATATTTACAACTTATCTAGAAACTATATTAATCAAAGAATTGCGCCCTGGACAAATAGTAATTATGGATAATATCAACTTTCATAAGCATACTATAATTAAAGTATTAATAGAATCGGTTGGCTGCAGTATTCTATTCTTACCTACATATAGTCCAGATTTAAATCCTATAGAACATTATTGGTTTAAGATTAAGAACGAAATAAGAAAAGTTACTGCTCAATTCAAAGATATTAGCATTGCTGTAGAACACGTAATGAAGTTTATTTGA
	IR26	PutP	Full length	GILLIAM_00683	putP CDS	sodium:proline symporter	3438	reverse	putP	623255	626692	ATGCCAGCATTAAATATAGACATAATTTTAGTAGGATTATTCTTGATAGCTAATCTAGCTATAGGGTTATGGTATGGAAAGGAAGTAAAGTCTGTTAGAGATTATGCTATTAGTGGAAGAAATTTTAGTACAGCAGCACTTACTGCAACTCTGATAGCTACATGGATTGGTGGTAGCACTTTTAGCTTTAATTTATCTCAGATATATACACTTGGAATACTTGCCTTCCTTCCTGTTATAGGCCAAGTATTGAACTTACTTATAACGGCTTATATTTTAATTCCAAGGATGCAGGAATTCTTAGGCAAGTTATCTGTTGCAGATGTAATGGGAGATTTATATGGTGCGAATGTTAGAATAATTACAGCTATTTGTTCTATAATTAGAGCATCCACAAGA…
				GILLIAM_00685	icd CDS	isocitrate dehydrogenase	1560	reverse	icd	627330	628889	ATGAAAAATGTTATTCCAGTAACAATTGCATATGGCGATGGTATTGGCCCAGAAATTATGGAAGCAGTAGTTTATGTTTTAAAAGAAGCAGCTGTACCTTTAAGACTTGAAACAATAGAAATTGGCGAAAAATTATACAACAAATACTATACTTATGGTATTACTGAAGATACATGGTCTCAAATATTTCGTACAAAAGCATTACTTAAAGGACCTGTTACTACTCCTCAGGGTGGAGGATATAAAAGCTTGAATGTTACTCTAAAAAAAACTTTAGGATTATACGCAAACGTTAGACCTAGCACTTCTTATTTTCCATTTATTAATACTTCAGCTCCAGAAATAGATGTAGTAATAATTCGTGAAAACGAAGAAGATTTATATACAGGTATTGAATAT…
				GILLIAM_00686	hydroxymethylbilane synthase CDS	hydroxymethylbilane synthase	897	forward		629063	629959	ATGATTATTAGAGTAGGTAGTAGAGCAAGCAGATTAGCATTGATACAGGCACAAGCAGTAGTTCAAAAGATTAATGATTTACTTGGACTAAATGCTATAATAATTCCTATTAAAACTACTGGTGATTTAATTCAGAATAAAAACCTTTATGATATAGGAGGCAAGGGCCTTTTTTTAAAAGAAATAGAGTATGCTTTATTAAATAATACTATTGATATTGCTGTTCATTCCTTAAAAGATGTGCCAGCTTATTTACCTGATGGATTACAGCTTGCAGCTGTACTAGAAAGGGGGAATGTTGGCGATATGCTTGTGTCTAAAATAGCAAATAAAATTACTGACTTACCTTTAGGGGCTAGAGTTGGCACTTCTTCTGTACGAAGACGAATACAGCTATTA…
				GILLIAM_00687	proP CDS	proline/betaine transporter	1221	forward	proP	630276	631496	ATGAGTAATAAAGATCTGATAGTTGCATATTTTGCTAGTATTATCCAAGTATGTAATTATGCATTATTTGGGCATGCAATTACTTTTTTAGCAGCTGAATATATGCCACCTGATGTTTCAACTAATCCTACTACCAGTATCTTTATCTTGCTAGGAGCCACTTCTATTGCTAAACCAATAGGAGCAGTAATATATGGAATTATAGGTGATTATTATAGCCGAAGATTAGCAATTAGAACAGCTTCATTACTATCAACACTAGCTGTAATATCTATTGGGTTTATACCTGCATACCAAAGAATAGGGATGTTATCAAGCATTTTGTTTATTCTATGCCGCAGTATTTTTATTATGGGGTTAATAGGCGAGACTGATGGAGTGCGGATATATGTATTTGAA…
				GILLIAM_00688	RNA-binding protein CDS	RNA-binding protein	1002	forward		632567	633568	ATGCATCGTGGGAGCAGTACGCAATTTAATATCCAGGCAATGAGTAGCATCCAATTATGTAAGATGCTTAAAGATAGAGATGTATTATCCAAACCTATTATAACAGAGATTTACAATAGAGCTTTGTTTTTACTGCAAACTGAAGATGCAAGATACAATAGATTGCAGTTTGATGCCAGAGGCTTAGCAACAATTTTATATCAATTTGCAAAATTAAACTATGTTATAGGTTCTGAGTTTATTGAGGCTTGGACAAATCAAGCTATAAACCTAATGGATGAGTTTAGCTCTCAAGGGTTGACTAATTCCCTATGGGGATTTGGACGGCTAAAAATTCAGCCACAAGCTTCATTCATTGAGGCTTGGACAAATCAAGCTATAAATCTAATGGATGAGTTT…
		Transposase_truncated	Truncated	GILLIAM_00689	IS630 family transposase CDS	IS630 family transposase	282	forward		633634	633915	ATGGCAAGAAGATACAGTTATGATTTAAGAATGAAGATATTCAAAGCGGTAGATGATGGACTATCAATTGTTAAAGCATGTAAAATATTCAATATAAGTCGTAATACGATATATAGATGGAAACATCTTAAATGGGAAACAGGAGATATTAAAGCAAAACCTTATGGCCCAGCCAAAGGTTATAATGCAAAAATAGATCTCAAAGAATTTGAGGAGTTAATTATCAATCATCATGATAAAACATCTAAAGAATTAAGTATTATACTAGGTAATAGATTATAA
		Transposase_degraded	Degraded	GILLIAM_00690	IS630 family transposase CDS	IS630 family transposase	135	forward		633994	634128	GTGTTAAGAAATGAATTTATCGAGAAGGTAAAGCAAATTTCTAAAGAAAATCTAGTATTTATTGATAAGTCAGGAATAGAGGATAATGCTTGTAGAGAATATGGATGGAGTATAAAAGGTATAGCAATAACGTAG
	Isolated mobile genes	Transposase_truncated	Truncated	GILLIAM_00691	IS630 family transposase CDS	IS630 family transposase	507	reverse		634142	634648	GTGTTAAGGAATGAATTTATAGAGAAGATAAAGCAAATTTCTAAAGAAAATCTAGTATTTATTGATGAGTCAGGAATAGAGGATAATGCTTGTAGAGAATATGGATGGAGTATAAAAGGTACTAGATGTTATGGCAATAAAGCTTATCAACATAAATCCAGGGTCAGTATGATAGCAGGGCTTTGTAATAATCAAATTATAGCACCAGTAATATTTGAAGGAAATTGTAATAAAGCAATATTTACAACTTATGTAGAAACTATATTAATCAAAGAATTGCGCCCTGGACAAATAGTAATTATGGATAATATCAACTTTCATAAGCATACTATAATTAAAGTATTAATAGAATCGGTTTGCTGCAGTATTCTATTCTTACCTACATATAGTCCAGATTTA…
		Transposase_truncated	Truncated	GILLIAM_00692	IS630 family transposase CDS	IS630 family transposase	375	reverse		634635	635009	ATGGCAAGAAGATACAGTTATGATTTAAGAATGAAGATATTCAAAGCGGTAGATGATGGACTATCAATTGTTAAAGCATGTAAAATATTCAATATAAGTCGTAATACGATATATAGATGGAAACATCTTAAATGGGAAACAGGAGATATTAAAGCAAAACCTTATGGCCCAGCCAAAGGTTATAATGCAAAAATAGATCTCAAAGAATTTGAGGAGTTAATTATCAATCATCATGATAAAACATCTAAAGAATTAAGTATTATACTAGGTAATAGATTACAAAGAACTAGAATAAATTATTATAGAAAACTACTAGGATACACTTATAAAAAAAACTCATTTTCATTCCAAAAGGGATACTGTGTTAAGGAATGA
		Transposase_degraded	Degraded	GILLIAM_00693	IS630 family transposase CDS	IS630 family transposase	231	forward		635135	635365	ATGATAGCAGGGCTTTGTAATAATCAAATTATAGCACCAGTAATATTTGAAGGAAATTGTAATAAAGCAATATTTATAACTTATGTAGAAACTATATTAATCAAAGAATTGCGCCCTAGACAAATAGTAATTATGGATAATATCAACTTTCATAAGAATACTATAATTAAAGTATTAATAGAATCGGTTGGCTGCAGTATTCTATTCTTACCTACATATAAAATCATATAG
		Transposase_truncated	Truncated	GILLIAM_00694	IS630 family transposase CDS	IS630 family transposase	339	forward		635540	635878	ATGATAGCAAGGCTTTGTAATAATCAAATTATAGCACCAGTAATATTTGAAGGAAATTGTAATAAAGCAATATTTACAACTTATGTAGAAACTATATTAATCAAAGAATTGCGCCCTGGACAAATAGTAATTATGGATAATATCAACTTTCATAAGCATACTATAATTAAAGTATTAATAGAATCGGTTTGCTGCAGTATTCTATTCTTACCTACATATAGTCCAGATTTAAATCCTATAGAACATTATTGGTTTAAGATTAAGAACGAAATAAGAAAAGTTACTGCTCAATTCAAAGATATTAGCATTGCTGTAGAACACGTAATGAAGTTTATCTGA
	Isolated cargo genes			GILLIAM_00695	RNA-binding protein CDS	RNA-binding protein	258	forward		635968	636225	TTGATATGCACTGATGAATTTGTTTCTCAATCAGAGATGTTAGAGGAGATGTTCTATGATGCACAAGAGAATATACCAGAGCAATCAATAAGCGAAATTTTACCTCATTCTGAATCACAAATATCAGATGATGATGTATTTTATGATGCGTACGAATATATTCCACAAGATCCATTAACACATGAATCTTTATCTCATTATGACATGCAAGCATTGGGTAACATAGATTTTCCTGATTTTGAGACACGTAGTTTGTAA
	Isolated hypothetical proteins			GILLIAM_00696	Uncharacterised protein CDS	Uncharacterised protein	1869	forward		636780	638648	ATGTCTAAAAACATATTTTCAGAAGACATCTTAACAAATCAACTGCTTACAGCTCTAACAACTTCTGACCAATCTAAATTCACAGAAGACAATATTTTTTTGTTAGGCAAAAATCTTGCAAAAGTTTTAAATAATATTGCTGAAAATCCTAGTATATCTAATGTAGAGGAATACCAAAAATGTTTTTCAGACTTGAATAACCAAGACTTATGCAAAGTATTAAAAATACTACAAAATATGATTATAGGAGATGAAAATAAGGAATTAATAGAAATTATAAGTTCACCACTTTTATATAGATTAACTAAAAAATATAAAGCAGAGCGTGCAGAAGAATTAAATAATAATCATAGTCAAATTTCTAGTAAACATTTTAAAAATAGCAATATTGAGGAACTA…
				GILLIAM_00697	Uncharacterised protein CDS	Uncharacterised protein	108	reverse		638917	639024	ATGTATTTACAAGATTGGTTTCAAATATATTTAGTTAATTTTTTACATAAATCTGTGATTATGAATAGTATATATTCATTTGCAATATTGAAAATTATCATTAGCTGA
	IR27			GILLIAM_00698	tdcB CDS	threonine dehydratase	1014	reverse	tdcB	639199	640212	ATGTTAAGTATTATTAAAGCTTATAATCGAATTAAGCCATATATCTATCAAACACCAATTCTATATTCTGATTACCTAAACCACCTTTTAGGACATGAAATATACTTTAAAGCAGAATCATTACAGAAATCTGGTTCGTTTAAGATAAGAGGAGTACTTAATCATTTACTTGCATTGCAAGAAAGGAAATTACTACCAACAAAAATTTCAACTTATACTACTGGAAATCATGGAGTAGCAGTAGCATTGGTAGCTAAATTACTAAAATTAAATACTGTTAAAATATACTCTAACTGCATTTCTAAAACAAAATTACATATGGCAAAACATTATGGAGCAAAGGTAATTTTGACAAATTCAAGAATTGAAGCAGAGCAAAAAGCAAAGTTAGAGCAAAAC…
				GILLIAM_00699	ycbZ CDS	endopeptidase La	2373	forward	ycbZ	640329	642701	GTGGCACAAGTTTTAAATGATATTAGCAATCGTGTTTTACCATTATTTCCAATAAGAAACACAGTATTATTTCCTGGGCTAGTATTGCCTATATTAATTGGCAGAGATGATTCGGTGAAAAATTTGTTAAGGTTAGGCAATGATTCTGAGAATCAGCCTACTGTCTTGCTTACTACTCAAAAAAATGCTGATGATATAAAACCTTCAATAAATTCTTTATATAAAATTGGAGTATTGGCAAAAATAACTGAGCTAGTTCAATTGCCTAATGACAATTATAAAATCTTGATAAAAGTATTAGATCGAGTCAAGCTGACAATAAGACGCTCGCAGGACCTTTTAGTAGCTGAATATGTAATTGTTCCAGATGATGAAATTAATAATGCTGATGAAATAAAA…
				GILLIAM_00700	dnaA CDS	Chromosomal replication initiator protein DnaA	651	reverse	dnaA	642766	643416	ATGCAACATACTATAAACTTTCCAAATAATTCTAAATACCTAGAAGAAGATTACATTGTTACAAGTTCAAACTTTGATGCATATCAGTTAATTAAAAACTGGCCTTCTATGTGGGGAATAACTCCATACTCTAAATCCTTACTTGTTTATGGCCCACCTTCTTCTGGTAAAACTTACTTAGCAAACATTTGGCAAAGATATGCTAATGCAGTTTTTATGTCTAGCTCAGATAATATTGATCAATTTTATCAAACGAAACCAAGCTTTATTATAGAAGATATAGATAAAAACTATTGGTCAGATAAAAAATTATTACATATTTTTAATATATTACATGAAAATAATAAATTTTTAATGCTAACATGCAGTATACATCCTACTAATTTTATATTACCAGAT…
				GILLIAM_00701	purF CDS	amidophosphoribosyltransferase	747	reverse	purF	643546	644292	ATGTGTTCTTTCATTAGTTCTTGGTTACAAATAATCATCTACCCGTTAATAATATTATTAAATTATTTTTTTCCAAGACAATGCTTAACATGCGAACAGCTTATTCAAAGTGCTTTACCAGCTGGATTATGCTCAACTTGTTGGAATAAAATTAACTTTATTACTTTGCCATTTTGTCAAAAATGCGGCAGAGCTTTGCCTTATGATTATGGAGCTAATGTAATTTGCCTGAAATGTTGCCATACTGTACCTAATTACGAATTAGCAAGAGCATTATTAATTTTTAATGAAGATAGTAAATTTTTAATTCATGCTTTCAAATATTATGATAAACCTTTAATTGCAATGATGCTAGCGCAATTATTATACGTACGTTATCAATATAATATTTTATCTGCA…
				GILLIAM_00702	miaA CDS	tRNA (adenosine(37)-N6)-dimethylallyltransferaseMiaA	1038	reverse	miaA	644276	645313	ATGAATGATATATTTATAATTGCTGGGCCTACAGCTAGTGGTAAATCTGAACTAGCAATGTTATTAGCGCAAAAATTCAATGGTGTTATTATTAATGCTGACTCAATGCAAATATATAAAGAAATTCCAATAATTACAGCTTCTCCAAGCATTTCAGAAAAACAGCAGATTGATCACTATTTATATAATTATGTATCAATTTTTCATTCTGATATTAATGAACTGAATTCCTTCGATAATATTTCTCAATCTAAAGTAAATGCTAATTATAATAATATAAACTTACAGCAATCTATAACAAAACACTTAACAGATAGGAGGTATTCGGTAGCTAAGTATGTACAAGAAGCTTGTAAAATTATTAGAAGTGTTATACATGCATTAAAATTACCCATTGTT…
				GILLIAM_00703	rnhB CDS	ribonuclease HII	618	forward	rnhB	645383	646000	ATGAATCCTAACTTAAATATTGAACAAGATAATGCTTCGGAAATAATTGCTGGTGTAGATGAAGCTGGCAGAGGTCCATTAGCTGGACCAGTAGTAGCTGCTGCTGTAGTTGTTAACCAATCAATCATAATAGATGGTATTAAAGATTCAAAAGTGTTATCTAAATCTAAAAGAGAAAGTTACTATGATAAGATTACTAATAACTACTACTACAGTATTGGTATAGCATCAGTTCAAGAGATTGATAAATATAATATTTTAGAAGCAACAAAGCTTGCATGTATAAGAGCTGTTAAGAATTTAGCAATTATACCCACAAAAGTGGTAGTAGATGGCAATATGAATTTTACTGAAAAAAGATTTATTAGTATAGTTCGTGGTGATCAGATTTGCTACTCT…
				GILLIAM_00704	Uncharacterised protein CDS	Uncharacterised protein	252	forward		646566	646817	ATGTCAGAAAATGTTGTCTCTAGTAACCAACTCAAACAAATTATTGAAAAAATTGAAAGATTAGAAGTAGAAAAAGCTAATATAACCGAAGACATTCAAGCAGTATATGCTGAAGCAAAAAGTTATGGATTAGACACTCATACACTGAAGCAAGTAATTAAAATCAAAAAAATGGATAAAAGTAAATTTAAAGAACAAGAAGAATTACTTGAGACTTACTTAAGTGCTTTAGGAATAATTAAGAGTTGTTAA
RAGE_OT_Gilliam_23			Truncated	GILLIAM_00705	integrase CDS	integrase	291	forward		647445	647735	ATGGAATCAATATCATTAACATTAAAGTTAACAAATAAGTTACTAAGAAAAATAAAAATTCCGACTGAAAGAACATCAACTATCCAGGATAAAATTGAACCAGGACTTAAATTAAGAATATCACCGACAGGAAGAAAAACATGGTCTTTTGAAAAAAAATTTAGAAAAGAAGGGATAAAAATGACGATAAGGGTATTTCCAGATTTATCTATTAAAGAAGCTAGAAAAATAGCAAGAGAATTAAAGAGATTAATGACAAACGGAATAGATTCAAGAGAAGTAAAATGTTAA
		Transposase_degraded	Degraded	GILLIAM_00706	IS630 family transposase CDS	IS630 family transposase	177	forward		648220	648396	ATGGCAAGAAGATACAGTTATGATTTAAGAATAAAGCTATTCAAAGCGGTAGATGATGGACTATCAATTGTTAAAGCATATAAAATATTCAATATAAGTCGTAATACGATATATAGCACGAACGTAGGAAATAGGTACATAATATGCCAATATGAAAAGAGTATAAAAAAAAAATAG
	Incomplete RAGE	Transposase_truncated	Truncated	GILLIAM_00707	IS630 family transposase CDS	IS630 family transposase	375	forward		648404	648778	ATGGCAAGAAGATACAGTTATGATTTAAGAATGAAGATATTCAAAGCGGTAGATGATGGACTATCAATTGTTAAAGCATGTAAAATATTCAATATAAGTCGTAATACGATATATAGATGGAAACATCTTAAAAGGGAAACAGGAGATATTAAAGCAAAACCTTATGGCCCAGCCAAAGGTTATAATGCAAAAATAGATCTCAAAGAATTTGAGGAGTTAATTATCAATCATCATGATAAAACATCTAAAGAATTAAGTATTATACTAGGTAATAGATTACAAAGAACTAGAATAAATTATTATAGAAAACTACTAGGATACACTTATAAAAAAAACTCATTTTCATTCCAAAAGGGATATTGTGTTAAGGAATGA
		Transposase_truncated	Truncated	GILLIAM_00708	IS630 family transposase CDS	IS630 family transposase	507	forward		648765	649271	GTGTTAAGGAATGAATTTATCGAGAAGGTAAAGCAAATTTCTAAAGAAAATCTAGTATTTATTGATGAGTCAGGAATAGAGGATAATGCTTGTAGAAAATATGGATGGAGTATAAAATGTACTAGATGTTATGGAAATAAAGCTTATCAACATAAATCCAGGGTCAGTATGATAGCAGGGCTTTGTAATAATCAAATTATAGCACCAGTAATATTTGAAGGAAATTGTAATAAAGCAATATTTACAACTTATGTAGAAACTATATTAATCAAAGAATTGCTCCCTGGACAAATAGTAATTATGGATAATATCAACTTTCATAAGAATAATACAATTAAAGTATTAATAGAATCGGTTGGCTGCAGTATTCTATTCTTACCTACATATAGTCCAGATTTA…
		TraC pseudo	Truncated	GILLIAM_00709	traC CDS	conjugal transfer protein TraC	516	forward	traC	649325	649840	ATGTACTGGTCTCCTTTTGGTGGAGCTTTATTACCTACATTAAATAAGAATGCCGCAGCTCCAAATGAGAACTTTAACCTTTATATAGCTGGAGTTCCAGGCTCTGGAAAATCTGTTTTTATGCAAGAATTAATGCTATCAGTTTTAGGAGTTGGTGGTAAGGTTTTTGTTCTTGATTATGGAAGATCATTTAAGCGTACATGCTTGATTCTAGGCGGTAGCTACATAGAATTTGACATGAAAAATCCTGTATCGATTAATCCATTTTCAGATGTGCCAGAGAATGATAGTGCAAAATCCATAGAGGCTAGATCAGATTTTTTATCTAACTTTCCATCCATTTTAGCAACTATGGCTGCTCCACAGTATGGAACAAGCGATTTGCAACAACCAATGCTA…
		Gilliam_Ank99	NA	GILLIAM_00710	ankyrin repeat-containing protein CDS	ankyrin repeat-containing protein	603	reverse		649928	650530	ATGGCAATGTTTTTGTTAGCTAATCATGCTGAGGTAGATACACAAAATGTATATAGCAATACTGCTTTATATTATGCTGTTGAACAAAGTAACATTGAGATGGCAAGTATTTTATTAAGTTATGGAGCTAATCCTAATTTTCAATGCCACTTTAATGTGACTCCTTTTGAAATAGCTTGGGTCAAATATATTGATAGTCCTGAGCTACATTTCGAAATGATGAAATTATTAGTTACTAACATTGTTAAGACAGAACATTGTAACGCTGTAGATACTAATTTATCAGGTTTTATACAAAATAAAAGGCTTATTAATGAATCAGGAGATCTAAAGGAGCTTGAACAGCAATGTCATAAAGAAATAGAAGAAATGAAGTCTATCTCTGTTGGTGAAAATGGC…
		Transposase_truncated	Truncated	GILLIAM_00711	IS5 family transposase ISOt6 CDS	IS5 family transposase ISOt6	354	forward		650790	651143	ATGACTATAACTAAAAATGATAAAAAGAATAATCGTAGGTTAGCAGGAGAAAGAGTTGTCAATGAAAACGTTATTGGTATGCTAAAACTGTTCAAAATTATTGCTGACAAATATCGAAATAGACGTAAAAGATTCGGTCTTAGATTTAATTTGATCTCTGGCATTTATAATTTTGCACTACCTACCTTAACCAGTTTCGAAAGAGGTCTAATATATTTGCTAATAAACCATATAGGCGTTGAAACATCACTTCACATGAAAGTGATCAGACTTATGTTATGGCCTCTTATTACGAGAAAATTTGATGAAACTTTGAGAAAAAAAGCAAATGTTGGTTGTAAATTTTACAGCTAG
	Isolated hypothetical proteins			GILLIAM_00712	Uncharacterised protein CDS	Uncharacterised protein	174	reverse		651515	651688	ATGGGAAATATCGTAAATGCAAAAGCAGATACTCAAGATAAAGGCTGTTATAGTGATAAATCTGGAAAGCTTAGCTGTAAGATAAGAAGTGAGTTCTTGCATTCTTTTAAAGTGCCAGTTCTATGGTATATAGAATGTAACCAACTTAACGTATCTCTGATGATCGAAACATAA
	IR81c			GILLIAM_00713	rpmJ CDS	50S ribosomal protein L36	126	reverse	rpmJ	652069	652194	ATGAAAGTAGTAAGTTCTCTAAAATCTTTAAAAAATAGGGATAAAAGTTGTCAGGTAGTAAAAAGACGTGGTAAAATTTTTGTTATTAATAAAAAAAATAAAAAATTTAAGGCAAGGCAAGGTTAA
	Isolated mobile genes	Transposase_degraded	Degraded	GILLIAM_00714	IS630 family transposase CDS	IS630 family transposase	231	forward		653100	653330	GTGCAAGCTATATTGATCAAAGCGTTAACCGCTAGACAAACAGTAATACTAGAAAATATAAGTTTTCACAAAACAGTTACAGTTATGGTTAAGTCTCTAATAGAATCAGTAAGGTGTAAATTATTATATCTTCCAACTTATTCTCAAAATTTGAATCTAATTGAGCATTACTGGTTTAAAATAAAAAATGACATACGAAAAGTATCTCACTTATTTAACGACTTTTTTTGA
	IR81b			GILLIAM_00715	thiol reductase thioredoxin CDS	thiol reductase thioredoxin	327	reverse		653527	653853	ATGATAAAAAATATTACAGAGATTAATGATGAAGAAAGTTTTAAGCAAGAAGTGCTTTTATCACCTAAGTTGGTGTTAGTAGATTTTTACGCTGACTGGTGTGGTCCATGCCGTCAGCTTTCACCAATTTTAGAGCAAATATCTGAAGAATTATCTGATAAGGTAAAGATTGTTAAAGTTAACATAGAAAAAAATATTCAGGTAGCTACTGATTTTAAAATACAAAGTATTCCAACACTAATATTATTTAATAATGGAGAAGCAGTTTCTAGAGAAATAGGAGGTAAGAGCAAGCAAGATATTATAGATTGGATTAATAATTATTAA
				GILLIAM_00716	bamA CDS	outer membrane protein assembly factor BamA	2319	reverse	bamA	653876	656194	GTGAACAAATTTGTATGGTTTAGTTGGGCCGTAGTATTATTAGCTAATTTATCTTTTTGCAGCATAGCTGTAGCTGATAAGATTGAGTCTATAGAGGTAATAGGCAATCAAAGAATTGAAAAGGAAACTATTATTAGTAAATTAGGAGTATCAACTGGTGATGAGTTAAATCCTGAAAAAGAAAATGATATTTTACTAACTCTGCATTATACAAAATTTTTTAAAGATATAAGTTTAGATTTTGTTGATGGTAAGCTTACAGTCAAGGTTCAGGAAGCTCCATTAGTAACAGAAGTGAAGCTAGTAAATGATTCAGGAGCTATAACTCAAAAAGTCTTGTTAACAATGATTACTATTAAAGCTGGTGACATGCTTATTGATTCAGATTTGCAAGAAAAT…
				GILLIAM_00717	zinc metalloprotease CDS	zinc metalloprotease	1062	reverse		656207	657268	ATGTTTTTAGTAACAACAATATTATCGTTTGTCATTACTACAGGCTTGCTGGTTTTTGTGCATGAGCTTGGGCATTATTTTTGTGCTAGGGTATGTGGAGTTTATGTTCAAGAATTCTCAATAGGTTTTGGAAAAGAGGTATTTGCATTTGTTGATAAGAATCTAACTAGGTGGAAGATATGCATATTTCCATTTGGAGGATTTGTTCGCATGCAACATCATTCACAAGATTCTACTAGTGATAGACGAAGTTATAATAATCAGCCGATTATCAATAGAATGCTAATAGTATTAGCTGGGCCAGCAGCTAATTTTATTTTTGCTATTGTAGCTCTTACGTTTTTAAATAGTTTTTACGGTAAATATATAATTTCTTCTGTTGTGGATCATGTAATTTCA…
				GILLIAM_00718	rmuC CDS	DNA recombination protein RmuC	1350	reverse	rmuC	657378	658727	GTGATTGGAATTGTGAGTTTTATTATTTATAGTGGAGTAGTTATTGCATTTATTATATTGGTAAGTGTAATTTGGATTTTAATTTATAAGAGTACTAGACTGAAATTAAAACTTATTTTCATTGAAGAAAATTATACTAAACTTTTAGAACAATTGAAGCATCTGGAACATAATAGATTAAACTACGTACAAGAAATACAAGAATTAAAGACCAGAATTGAGTTTATTAAGTTAGATAATAGTAAAAAAGAAAAAATGAATGAAGAAGCTTTACAACTTGCTAAAGCTTCTTTGCTAGATTTAGGAAACGATTTATCTAAGCAATTAATTGCTTTACATAAGCAAGAAACAGAGCAGTCAAGAAAATTATCTGAAAATAATATTCATAATACTAACTTA…
				GILLIAM_00719	rsmA CDS	16S rRNA (adenine(1518)-N(6)/adenine(1519)-N(6))- dimethyltransferase	822	reverse	rsmA	658788	659609	ATGATTGAATTGCCTACAGTATCACAGCATATGAAGCTTCATAAAATTACTGCCAATAAATCTTTGGGACAGCATTTTCTGCTCGACTCTAATATATGTAATAAGATTGTTAGCGTTGCTCCTAACTCAATTACTGGAAAAGTTGTATTAGAAGTAGGACCTGGCCCTGGGGGGCTAACTAGAGCAATTTTAGCACATAACCCTAAGAAGCTAATTGTTATTGAAAAAGATGCTAGTTTTATTGAATTGCTGCATGAAATACCTACTATGCCTTCATCTAAACTTGAGGTTATTTGTGGTGATGCTTTGAATTTTGACTTATCTAATATTGAGTCAAATCGCATAATTATTATTTCAAATTTACCATATAATATTGGAACTCAACTGATTGTGCAGTGG…
				GILLIAM_00720	surA CDS	Chaperone SurA	876	reverse	surA	659728	660603	ATGAATAAAATTCTAACTTTTTTTTTGACTATAATAGTTGTGTGTAATAGCTCTGGTGCTTTAGCTGCTACTAAGATAGTTGCTATTGTCGATGGCACTCCAATTACATCACACCAGTTAGATAAATTTAGGAAAGTAATTACATTTTTACATAGAAGCCAATCTCTTACTTCTATAAGTGATAGTGAGTTGACAACTATAGCATTGGAAGCATTAATTGATAGAGTAATATTTCTAAATGAAGCGAAGAGGTATGGTATTGAGGCTTCTGAAGATGAGATTAATCAATTTATAGCTATGGAAGAAAAGGCAATTAATTTACCTGATCAGTATTTTAAATATGCTATAAAAGAAGCTGAAGTTAGCTATGATGCTTTTATGATGTTTTATGAAGTGAGA…
				GILLIAM_00721	DNA-binding protein CDS	DNA-binding protein	309	reverse		660788	661096	ATGAGCACAAATAATCAAGAAAGAGAAGCACTAAACAAAGCTGAATTTGTAAATTTTATACATAAAAATAATACAAATATGACTAAGGCTGATATAGAGCGAGCATTAAACTTAATATTGCGTGGCGTTGAAAAGGCTATTGAAAATGGTCATGATATAAATATTGTAGGCTTTGGAAGCTTTTGTGTAAGATTTAGAGCAGCAAGAGATGGACATAATCCTAAAACTGGGGCTAAAATTATTATTCCTGAAAGTTACCAGGTAGTTTTTAAACCAGGTAAAACCTTAAAAGATGCATGTAATAATTAA
				GILLIAM_00723	zinc ABC transporter substrate-binding protein CDS	zinc ABC transporter substrate-binding protein	897	reverse		661632	662528	ATGATTTTTTTCAAACTTAAGTTATTTAGGTTAGGTGTAATAGCTTTTTTAATATTTAATTATTGTAGTATTAATAGTATTTTTGCTCAAAAAAAGCTTCGAATTGTTACTTCTAGTATTCCAATTGCAGCAATTGTAAAAGCTATAGTTAAAGATCTAGCAAAAGTAGAAAGTTTAGAATTTGGGCAAACAGGTTGTTCTCACGGTTATCAGTTAAGACCAGGTGATATTTATAAAGTTCAATCTGCAGATTTAATAATATATATAGACGATAGATTTGAGCATTATATGACTAAACTATCGTCGTTTTTTCAGTCGCAAGTAATCAGATTATCTGAAATTGAAGGGATAAGCTTAATTCATAACAGAGCAAGTACTAATTGGCATATTTGGTATGAT…
				GILLIAM_00724	pcnB CDS	poly(A) polymerase	1209	reverse	pcnB	662525	663733	ATGACAGAAATTCCTATCTGCATAATATTTCCATCACAAAATATTGAAAAGTTGTTGCTTATGCTTGCTACTCCTATAAAGTCTGCTCGCATTATAGGAGGCTCAATACGTAATATTATATTAGGTCATCCAGTTAATGATATTGACATTGCAACACCATTGCTTCCAGAGCAAGTAATGGATTTACTCAAATTAAATAATATAAAGTGTTATGCCACTGGAATTAAGTTTGGTACAGTAACAGCTGTAATAAAGCAAGAAAAATTTGAAATTACAACTTTAAGACAAGATATACAGTGTTATGGCAGGTATGCTAAGGTAGAATTTTCAAATGATTACTTTGAAGATGCAAAAAGGCGTGATTTTACTATTAATGCTCTTAGCTATTCATTTGAGCAG…
				GILLIAM_00725	sodium:proton antiporter CDS	sodium:proton antiporter	1197	reverse		663789	664985	ATGTTATGGCAAAAAGTAATATTAGGTCTTGTATTAGGAGTAATCACTGGAATCGCATTTCCTGAATATGTTGATTATATTAAACCAATAGGTGATATATTTCTACGCTTAATAAAAATGATTATTGCTCCATTGATATTTTTTTCATTAGTATCTGGCATTGTTAGTGTAAATAATTCAGACTCTTTAGGTAGGCTTGGCATTAAAGCTACTATTGCTTTTACATTGACAACTTTATTTGCTGTATTGTTCGGCATTGGAATTGCTATTATTTTAAAGCCTGGAGTAGGTATAACTATTGATTTGCCTGTAAACCATACTAATTTAGAGAGAGCAAAATTTGATGTAGTTAACTTTTTAATAAATATTGTTCCTGATAATGCTTTAGGAGCTATTGTT…
				GILLIAM_00726	uvrD CDS	ATP-dependent DNA helicase UvrD	3468	reverse	uvrD	665166	668633	GTGAACATTAATCAACTAATAGCTTCTGATCCGTATGTATCATGTTGGGTGTCTGCTTCCGCAGGTACAGGGAAAACTAAAGTTTTAACTGATAGAGTATTAAGGTTATTATTATCAGGTGCTAAGCTGCAAAAAATATTATGCTTAACATTTACTAATGCAGCTGCTAATGAAATGCTAGATAGAGTGATTGATCAGTTAAAGAGCTGGGCTTGTATGGATAATGCTATGCTAGTTGCTAGTATGTATAATATGTTAGGTATAAACCCAACAGATAGTCAAGTATTACGTGCCAGGTCTTTATGCAATGAATATTTGCAGGCAAAAGAAAATATCGCTATTCAAACTATTCATAGTTTTTGTCAAAATTTACTGCAAAAATTTTCGGTAGAAGCTGGT…
				GILLIAM_00727	sixA CDS	phosphohistidine phosphatase	474	reverse	sixA	668646	669119	ATGAGACATGGTGATGCTAAGCATCATATTAATGATTTTGCTAGACCGCTTAGTGAATTAGGAAGGCAAGTAGTAACAAACGCAGCTTATTTTCTAAATAAATTTAATATTGAAAAAGTATTGTGTTCTCCTAGCGCTCGTACACTTGAAACATTAAATATTGTAAAAACAGTGAGTTCAATTAGCATTAATGATAATAATATTGATATAATAGACAAGATGTATCAAAGTAATGTAGAAAATATTATCGATATCATTCAACAGCAACCAGATGATATACAATCATTACTTATTATAGGCCATAATCCATACTTATATGAGTTTTATAGGTTAACAGTAGCACAACAGAAAAAAAATAACTTTAAGCTAGTTCCAGCTTGCGTGATAGTTATACAATAT…
				GILLIAM_00728	dapB CDS	dihydrodipicolinate reductase	852	reverse	dapB	669202	670053	ATGATAGAAAATAGTGCTGTTATAAGAGTAGGTGTATGTGGTGCAAGTGGTAGAATGGGGCAAGAGGTTACTAAAATAATCAATAATCAGGCTCAATATCAATTGTCAGCAACTCATTCTAGTCAAGATGATGAGGGTAATTTGTCGCTGTTATGTCAAAAATCTGATGTAGTTATTGATTTTTCAGCTATAGATGTACTACCACAACTATTACATCATGCTAAGAAAAATATAGTGCCGTTGGTTATAGGAACCACTGGATTGTCAAAAGAGCATGAATATCTGATGAGAGAGACTAGTAATAGTGTGCCTATTTTTTATTCTCCAAATATGAGTTTGGCAGCTAATGTTATGAATATTATGATAGAAAAAATAGCTAGACTGCTGAATCCTGGCTAC…
				GILLIAM_00729	amino acid ABC transporter substrate-binding protein CDS	amino acid ABC transporter substrate-binding protein	804	reverse		670060	670863	ATGTATGATGCTGATAAAGGTTCTAAAGTTAAGAGGAAATTTTTTATGACTAAACGCTCATTTATGTGCATTGCTGTATTAATATTGATGTTGCTAAGCTATTTAGCCTATATAAAAATTCAATCGAAGAACCAGTATGTAAAAAGCAATGTATTATTGGTAGGAACAGCTGCTGATAATCCACCATATGAATTCTTTAAAGACGATGAAATTGTTGGTCTAGATATTGATATAGTTAAGCTAATTTGTCAAGATTTAGGAAAAGAAGTAGTAATTAAAAATTTTGATTTTCCTGGGTTATTGCTTGCTCTGTCTTCTAAGCAGCTAGATTTAGTTATAGCTGGTTTATCTAAGTCTGATCAAAGAAAAGAGCATGTGAATTTTAGCAATGTTTACCTA…
				GILLIAM_00730	coxW CDS	cytochrome c oxidase assembly protein	528	forward	coxW	671289	671816	GTGAAAGCAAAAAATAATGAAATAATCTTTACTTTAATATCACTGATAGTTAGTATGCTAATTTTAAGCTTTGCTTCAGTACCAATCTATAGTTTATTTTGTAAAGTCACAGGGTTCGGAGGTACCGTACGACAGCAAATTGCAAGCGCTAAAAAAAAAGGTAAGAAACAAATAACTATAAACTTTGACGCAAATATTGAACAAAATTTACAATGGCAATTTATTCCAAAACAAAAAAGTATTACTGTTACTACTGGTGAAAATAATTTAGTATTTTATTATTCACGCAATCTAACAAACCGTGATATAGTTGGAACTGCAATTTATAATGTAACTCCAAATAAAGCAGGGAAATATTTTGTCAAAATTTATTGTTTTTGTTTTGAAGAACAATTATTA…
	Isolated mobile genes	Transposase_truncated	Truncated	GILLIAM_00731	IS630 family transposase CDS	IS630 family transposase	507	reverse		672069	672575	GTGTTAAGGAATGAATTTATAGAGAAGATAAAGCAAATTTCTAAAGAAAATCTAGTATTTATTGATGAGTCAGGAATAGAGGATAATGCTTGTAGAGAATATGGATGGAGTATAAAAGGTACTAGATGTTATGGCAATAAAGCTTATCAACATAAATCCAGGGTCAGTATGATAGCAGGGCTTTGTAATAATCAAATTATAGCACCAGTAATATTTGAAGGAAATTGTAATAAAGCAATATTTACAACTTATGTAGAAACTATATTAATCAAAGAATTGCTCCCTGGACAAATAGTAATTATGGATAATATCAACTTTCATAAGAATAATACAATTAAAGTATTAATAGAATCGGTTGGCTGCAGTATTCTATTCTTACCTACATATAGTCCAGATTTA…
		Transposase_truncated	Truncated	GILLIAM_00732	IS630 family transposase CDS	IS630 family transposase	375	reverse		672562	672936	ATGGCAAGAAGATACAGTTATGATTTAAGAATGAAGATATTCAAAGCGGTAGATGATGGACTATCAATTGTTAAAGCATGTAAAATATTCAATATAAGTCGTAATACGATATATAGATGGAAACATCTTAAAAGGGAAACAGGAGATATTAAAGCAAAACCTTATGGCCCAGCCAAAGGTTATAATGCAAAAATAGATCTCAAAGAATTTGAGGAGTTAATTATCAATCATCATGATAAAACATCTAAAGAATTAAGTATTATACTAGGTAATAGATTACAAAGAACTAGAATAAATTATTATAGAAAACTACTAGGATACACTTATAAAAAAAACTCATTTTCATTCCAAAAGGGATACTGTGTTAAGGAATGA
	IR81a			GILLIAM_00733	rpmF CDS	50S ribosomal protein L32	207	reverse	rpmF	673640	673846	ATGGCAGTACCTAAAAAAAGAACTTCTGCATCTAAGACAAGAATGCGCAGATCACACCATGCATTAGCTAAGATAAATGTTATCACAGATGCAAAAACAGGAGAATATAGACTCTCGCACCATGTATGTATGACTCATGGAACTTATAATGGGAGGAAAGTTATTACGGATAATGTTAATACAAACGATAATAATAACAATCCTTAA
		Ot_RAGE_membrane protein	NA	GILLIAM_00734	membrane protein CDS	membrane protein	366	forward		673943	674308	ATGCGATATAATATGGTTTACTTTAGAGTTTTTATTAAGAGAATATTTTTATTATTGAGTCTATTATTAATATTAAGTGCTAGTACTATTGACTATCATGGTAAGTACATTCGAGATGAGCAGATAGAACAGTTACAAGAAAAATTACTACGCCAAGATGTTAGTTTATCTAAGCTTGATGTTATTAATTTAATAGGCGCTCCTTCTTTTATCTCAGCAGACAATTTAAATATCTGGTATTACATCCATTATACCACCAAAGTAAATAATCTTTGGTTTAATAAATTACTGGCTCAAAGAATTGTTATACTAACTTTTAATGCTGATAATGACAGATTAATGCGTATATTAGTTTTTGATAACTAA
				GILLIAM_00735	Uncharacterised protein CDS	Uncharacterised protein	123	forward		674346	674468	ATGAATCAAGAAATTAAAGAGTTCAAAATCAATGCAGCTACATTATATTTATATTTAGAAAATAAAGTAATTAAAACAGTAATGAAGCTAGTAAAAAAAACTAGTGATAAGGTGCTTGCTTAA
				GILLIAM_00736	era CDS	GTPase Era	921	reverse	era	674686	675606	ATGACAGAGTCTAAAAATCGACTAGATAAACAACAAAAGACAATGGTTGTGAGCATATTGGGTATGCCAAACTCTGGTAAGTCAACCTTACTAAATAGATTAATAGGACAAAAAATTTCTATTGTGACTCCAAAAGTCCAAACTACTAGATCTGCTATTACAGGGATTGTAACTTATAACCTTACACAGTTGATTTTTATTGATACTCCTGGAATATTCCAACCTAAAAAAACATTAGAAAAAGCAATGGTGCGCTGCGCATGGACAAGCATTGTTGGAGCAGATATAGCATTGTTGATAATAGATATTACTAAAAAATTAAATGAGCAAATTCAAATTATTTTAACTAGATTAATATCACAAAAAATTAAGTTTTGTATTATTTTAAATAAAATTGAT…
				GILLIAM_00737	Uncharacterised protein CDS	Uncharacterised protein	1023	reverse		675603	676625	ATGCAAAAAATTATTAATCTTATTACAATTGGTGCTATTATCTATGTATTAGTTACTGGTAAGTTTATTGACTTTTTACAAACTACAAACAATAATAGTAATGACGTAGTTGATAGTTCTTCTGCTGCCACAGAAATAAACAGCAAAGAACCAGAGTTTAATGAGCTTGAAGGTAATTTTTTTGAAAAATCTCTTTCTAAGGTTTTAATCAATGTTTTGAAGACAGATACAGGAAAACAACTATTTAAAAATTTGGTTCATCCAGTTGAACAAAAGTCTAACTTAGCAGTTAGTAGCAATACTAAAATTAATAATATTGCGCTTATTAACTATATCTTTGATATCAAAGACATTACTAAGATACCAGAAGCTAAAGGGCCAGCTTATTGCGGGCAAACA…
				GILLIAM_00738	prfA CDS	peptide chain release factor 1	1080	reverse	prfA	676831	677910	ATGAGTTTTACTGTTCACTTGAATAAAATTTTACAAAAATATCAAGATCTTGAAGCTGATTTAAATGGTGGTAAGCTGGACAATAAAGAGCTAGCTTTAATTTCTAAAGAATATTCTAATCTTAAGCCTATAATTGAAAAACTTAATCGCTATTTAAAAGCTCATGAAAATATAAAATACTTGCAACAAGTAATTGATACAGAACAGGATTTAGAATTAAAGTCAATAGCAGAAGTTGAATTATATGATACCTTAAATTATTTGCCAAAGTTAGAAGAAGAAGTTAAAATATCTCTCCTTCCTAAAGAGAGCGATGATCATAAAAATGCAATTATTGAAGTTAGAGCAGGCACTGGCGGAGATGAAGCAGCGTTATTTGCAGCATCTCTATTTCAAATG…
RAGE_OT_Gilliam_24	Incomplete RAGE	Transposase_truncated	Truncated	GILLIAM_00739	transposase CDS	transposase	411	reverse		678286	678696	ATGTCAGTTAAAATTACTAAAGGCAATAAAAGCGACCTATCTGTATCTTCGGTTTTTTCTAAAGGCTTATCTGGTAAATTGTTTAGTGATAAAGCTTACATATCTAAAAAGTTATTTCATCAACTGCTGACCAATTGTCTACGTTTATTTACTAATCTTCGTAAAGATATGAAAACATATTTATTGGACATACAAGATAAGCGGTTATTAAATAAACGTTCTTTAATTGAGTCTGTCTTTAATGTACTAAAAAAACATATGCATTTAGATCATACTATGTACAGTTCTCTTATTAATTTCTTTGTTTATATAATTCTTCTCTTGCTAGTTATTCTATCTCTAAACTTAATCCCCATCTTATCTCTTCTTCTTCTCCTGACTCCTTATCCTAAATTGACG…
		DnaA	Truncated	GILLIAM_00740	Uncharacterised protein CDS	Uncharacterised protein	1566	forward		678905	680470	ATGCGCCCTGTAGTATTCGATTTTTTAACCAATGGTTGTAATTTTGTTAAAAATAATAGTAACAATAATGACACAATATTTTATAACTTTATTGGAAATATCATTCCACCAGAATGGAGAAAGCTAACTGGAGATAATGGAAAAGCATTAAGTAAAACATCTAAACAGCTTTTATCCTTTATAGTATTTAGACTACATATCTATTACAACAAAGATATAGATGAATTACAGGAAAGTTATCAGCTTTATGAAGATAAGCTGAATGTTGGTCAAAGAAGAGTTAGGCAATGCTTAGTAGAATTAAGAGATGCAGGTTTTATTGAAATTGAAAATAGGACAATCATTAAAGACAATCTTAAGTTACGTAATGTCCCTTGCATAAAAATTCTGAAAAATTTT…
			Truncated	GILLIAM_00741	dnaB CDS	replicative DNA helicase	132	forward	dnaB	680479	680610	ATGGAAAAAGATCTTGCAAAGATTGCTCCAAGTAATATTCAGGCAGAGCAAATGATACTTGGGGCAATTCTGATTAACAATCGTGCGCTATATAACATTAACCGAATTTTTACTGCCAGAACATTTTTATGA
			Full length	GILLIAM_00742	dnaB CDS	replicative DNA helicase	1356	forward	dnaB	680561	681916	GTGCGCTATATAACATTAACCGAATTTTTACTGCCAGAACATTTTTATGAACCATTACATGGTAAAATATATAAGTCAATTAATCTCATTATTAGTAAAGGAATTAGTGCTACTGTAATTTCGCTCAAAAATATGCTAGGCAATGAACTCGCATTTGAGGAAATAGGTGGAGTAGATTATCTAGCTAAACTTACAACTTTAGCATTAAGTATAGTTAATGTTAATGAGTACGGCAAAATAGTATATGATCTTGCGCTGAGGCGTTATTTAATTGAAATTGGAGAAAAAATAGTAACAAATGCATATTCTTCTACTTTAGCAGATTTAGCTATAAGTCAGATCGAAACTGCTGAATCTCAATTATATGATCTAGGTTCAAGAGGAACTTTAAGTAAAGGA…
		SpoT-hydrolase	Complete	GILLIAM_00743	(p)pGpp hydrolase CDS	(p)pGpp hydrolase	576	forward		682152	682727	ATGATAGATTTTTATAGTGAAAGCTTAATAAATAAGCTGTTTGAAACCAACGTAAGATTTAACACCAAAATTGATCTTGATAAAGTTGAAAGAGCAATACTTTACGCTAAAAAATATCATGGCCAGCAAAAGAGAGATACTGGAGAACTCTACTACACACATCCATTGAAAGTAGCGTACATTGTATCAGACTACAGCTTTGAAACAGATACAATTATTACTGCAATACTACATGATACACTTGAAGACACAAAACTAACTAAAGAAAGAATAAGTTACGAATTTGGCACTAATATTGCAGAACAGGTTTCAGACCTTATCAGAGTTAGGGATAATAAGAAAATCAGTGCTATGGAAATGATACAAATATTACGCAGCCAAAATAAAACAGAACTATTA…
		Transposase_degraded	Degraded	GILLIAM_00744	IS630 family transposase CDS	IS630 family transposase	180	forward		682896	683075	ATGGCAAGAAGATACAGTTATGATTTAAGAATGAAGATATTCAAAGCGGTAGATGATGGACTATCAATTGTTAAAGCATATAAAATATTCAATATAAGTCGTAATACGATATATAGCACGAACGTAGGAAATAGGTACATAATATGCCAATATGAAAAGAGTATAAAAAAAAATAGATAA
		Transposase_truncated	Truncated	GILLIAM_00745	IS630 family transposase CDS	IS630 family transposase	375	forward		683079	683453	ATGGCAAGAAGATACAGTTATGATTTAAGAATGAAGATATTCAAAGCGGTAGATGATGGACTATCAATTGTTAAAGCATGTAAAATATTCAATATAAGTCGTAATACGATATATAGATGGAAACATCTTAAAAGGGAAACAGGAGATATTAAAGCAAAACCTTATGGCCCAGCCAAAGGTTATAATGCGAAAATAGATCTCAAAGAATTTGAGGAGTTAATTATCAATCATCATGATAAAACAGCTAAAGAATTAAGTATTATACTAGGTAATAGATTACAAAGAACTAGAATAAATTATTATAGAAAACTACTAGGATACACTTATAAAAAAAACTCATTTTCATTCCAAAAGGGATACTGTGTTAAGGAATGA
		Transposase_truncated	Truncated	GILLIAM_00746	IS630 family transposase CDS	IS630 family transposase	399	forward		683440	683838	GTGTTAAGGAATGAATTTATAGAGAAGATAAAGCAAATTTCTAAAGAAAATCTAGTATTTATTGATGAGTCAGGAATAGAGGATAATGCTTGTAGAGAATATGGATGGAGTATAAAAGGTACTAGATGTTATGGCAATAAAGCTTATCAACATAAATCCAGGGTCAGTATGATAGCAGGGCTTTGTAATAATCAAATTATAGCACCAGTAATATTTGAAGGAAATTGTAATAAAGCAATATTTATAACTTATGTAGAAACTATATTAATCAAAGAATTGCGCCCTAGACAAATAGTAATTATGGATAATATCAACTTTCATAAGAATACTATAATTAAAGTATTAATAGAATCGGTTGGCTGCAGTATTCTATTCTTACCTACATATAAAATCATATAG
		Nucleic acid/nucleotide deaminase	Truncated	GILLIAM_00747	Uncharacterised protein CDS	Uncharacterised protein	447	reverse		683961	684407	GTGGATAAATATAAATATCTATGTCAAATACTTGATCAGATCTCTCAAAAGTTAGAAACAACAGAGGATGAAACAACTAGAGTAGATTTAGTCCATAATTATTCTTTAATAAAAAAGTCTAAGTCAGCACTATCTCCATTTTATAAGGTATATTCCAGTATAGAAAAATTATTATTATATTTTAACACCCATGAAGGAATTGATAACAAGATATCAGTAATCAATAACCGCTCTGGTCCTAATAATCAAAAACATACAGAAATGTGTTTATTAGAACATATTCATAGAGATTATAAAAATCGCGAATTATTTACTCATAATATATATATCGGGATATCGAAATTAGCATGTTTGCCTTGTAAGACAGTAATAGCACTATATAATAAGTATAGCGATGAC…
				GILLIAM_00748	Uncharacterised protein CDS	Uncharacterised protein	519	reverse		684400	684918	ATGTATAAACAAATATTAACTAACATGCATAAACGCCAAAATAGCAAAGAGTTTTCTCTCGCTGCTATAAGATACAAAAATGAAAGAAGTGATGACCAAAAAAGCTTAGACTGTTTAGCAAGAGTTTTATCAATCTATACTAAGAAGGTATGTGTTGCTATAGCTTATTCTGAGTTTGATGATAAATATTACATTTCTTATAATGCTAATGGCAGTCTAAATGAGTATAATTCCTTTAAATCTGAAGTTAATGAAATAATCAGATCATTTTACCAACATGTACATGATAATAATTATACCATATATAAGATATTAACTACGTCGATTCTTACTAACAGGCGCATAGAAGAAAAATTACGAAATTCTATAATAAATCTCGATGATGGCTATATTGAGTTG…
		Gilliam_Ank07	NA	GILLIAM_00749	ankyrin repeat-containing protein CDS	ankyrin repeat-containing protein	1032	reverse		684951	685982	ATGTCAGATAAAACTTTAAGACTGCAAGCGCAGCAGTATAAAAAGCTGTATAGAATTTCCCATAAATGTAAGACTGATTTAGATAAAATAGAGGAAGTTACACCTGAACTTGCTACTTACTTACTACCTCATGCAATCAGAAATGATGATTTATCACTCTTAAAATTGTTAATTAAAAATGGCGCCAAACTACATACAGTAGATCGATTTGGTAATTTACCTATACATTATTTTAATCAAAACTTACGTATCCTTAAGTTTATAGTAAAAAAGGATAAGAACTGTATAAATGAATCAAATAGCTTAGGTCAAACTATTATTGATATTTTGGCTGGAAAGAACAACTATGAAGCAGTGAAATATTTGCTGCGGATTGGCGCAGCAAAAGATATTAAAGAT…
		Transposase_truncated	Truncated	GILLIAM_00750	IS630 family transposase CDS	IS630 family transposase	507	reverse		686475	686981	GTGTTAAGGGATGAATTGATAGAGAAGATAAAGCAAATTTCTAAAGAAAATCTAGTATTTATTGATGAGTCAGGAATAGAGGATAATGCTTGTAGAGAATATGGATGGAGTATAAAATGTACTAGATGTTATGGAAATAAAGCTTATCAACATAAATCCAGGGTTAGTATGATAGCAGGGCTTTGTAATAATCAAATTATAGCACCAGTAATATTTGAAGGAAATTGTAATAAAGTAATATTTACAACTTATGTAGAAACTATATTAATCAAAGAATTGCGTCCTGGACAAATAGTAATTATGGATAATATCAACTTTCATAAGAATACTATAATTAAAGTATTAATAGAATCGGTTGGCTGCAGTATTCTATTCTTACCTACATATAGTCCAGATTTA…
		Transposase_truncated	Truncated	GILLIAM_00751	IS630 family transposase CDS	IS630 family transposase	375	reverse		686968	687342	ATGGCAAGAAGATACAGTTATGATTTAAGAATGAAGATATTCAAAGCGGTAGATGATGGACTATCAATTGTTAAAGCATGTAAAATATTCAATATAAGTCGTAATACGATATATAGATGGAAACATCTTAAAAGGGAAACAGGAGATATTAAAGCAAAACCTTATGGCCCAGCCAAAGGTTATAATGCAAAAATAGATCTCAAAGAATTTGAGGAGTTAATTATCAATCATCATGATAAAACATCTAAAGAATTAAGTATTATACTAGGTAATAGATTACAAAGAACTAGAATAAATTATTATAGAAAACTACTAGGATACACTTATAAAAAAAACTCATTTTCATTCCAAAAGGGATACTGTGTTAAGGGATGA
		Transposase_truncated	Truncated	GILLIAM_00752	IS630 family transposase CDS	IS630 family transposase	339	forward		687462	687800	ATGATAGCAGGGCTTTGTAATAATCAAATTATAGCACCAGTAATATTTGAAGGAAATTGTAATAAAGCAATATTTACAACTTATCTAGAAACTATATTAATCAAAGAATTGCTCCCTGGACAAATAGTAATTATGGATAATATCAACTTTCATAAGCATACTATAATTAAAGTATTAATAGAATCGGTTGGCTGCAGTATTCTATTCTTACCTACATATAGTCCAGATTTAAATCCTATAGAACATTATTGGTTTAAGATTAAGAACGAAATAAGAAAAGTTACTGCTCAATTCAAAGATATTAGCATTGCTGTAGAACACGTAATGAAGTTTATTTGA
		SpoT-hydrolase	Complete	GILLIAM_00753	(p)pGpp hydrolase CDS	(p)pGpp hydrolase	576	reverse		687914	688489	ATGATAGATTTTTATAGCGAAAGCTTACTAAATAAGCTGTTTGAAACCAACGTAAGATTTAATACTGAAATTGATCTTGATAAAGTTGAAAAAGCAATATTTTATGCTCAAAAATATCATGGCCAGCAAAAGCGAGATACTGGAGAACCTTATTATATGCATCCATTAGAAGTAGCACGCATGGTTGGATACTACAGTTTTGAAACTGATACGATTATTACAGCAATACTACATGATACCCTCGAAGACACAACACTAACCAAAGAAAAGATTGTTAAGGTATTCGGTAGAAAAATTGCGGAACAGGTTTCAGATCTTACCAGGATTAAGGATAATAAAAAAATCAGTTCTAGAGAAATGATTCAAACATTTTATAGACAAAATAAAACAGAACTATTA…
		HATPase_c domain containing protein	Truncated	GILLIAM_00754	mrp CDS	ATP-binding protein	858	reverse	mrp	688590	689447	ATGAAAAAAAAGAATAAAACAATTAACCAATGGATGGTACAAATTCCTCCAATACCAATTACGTTGATGAATGGAGAGAGTGAGAATATCGATGAATATATGGAAATAATAACAAAGCTAAGAAAAGCGAAGTATCAGGTCGAGGTAGCTGAATCATTGAAAGAATATTGTACAGATTTAATACAGGAGATTAAATATAGATTTAATATTGCAACGAGTGAAATTGTAAGGCTTGCAAGCGAGATCATGTTAAATGATTCAGAAAATAAAGATAAGCTGAAAACAATATTAAATCGATCAACAAATCTTCAAGAGTACTGTAATGATGTAGTTTACACGCTTAGAAGCGAAATTGAGAATGAAAATTTATGTTTAAAAAAATTTAGCATACAAAAGCTA…
		HATPase_c domain containing protein	Truncated	GILLIAM_00755	mrp CDS	ATP-binding protein	417	reverse	mrp	689452	689868	ATGAGGGAACATTTTGAAAATGGGAATATAAAGCTAAATGTTCAAAATGACATAAAGACGGTTCTGATTGGAGATAGCTTTCGAATAAAAGCAGTAATAAGTCAGTTAATTGGTAGTGCTATTATAAACAGTAGCAAGAATAGCAAGATTACTATTAACATCAATCAGTATTCAGAAATATTACAATTTACAGTACAAAACATAGGACTAAGCACTTCTAAAGAAAAATTAGAAAGAATAAATGCTGAACTAGAGAATTTGAATTTGGTAACATATCAAGAACTAGGAGAAGGATTAGCATTTATTAAACATCTTACAGATCAGCTAAAAGGAAGACTAAAAGCAAAAGAGGAAAATAATTACATAACTTTTGCATTTGAAGTGCCAATAACTAGTTTT…
		Degraded HATpase_c	Degraded	GILLIAM_00756	mrp CDS	ATP-binding protein	135	reverse	mrp	690063	690197	ATGCCTATAGAGGACGAAGGTCAAAACAAAATCAATAAATTAACCGAAAAATTATCTACAGAAGGAATTAATAGCACAACAATAAAACAGATAGATACTGAAATGCAAACTATACTGCCAGCTAGAGGAATCTGA
			Full -length	GILLIAM_00757	DNA methyltransferase CDS	DNA methyltransferase	810	forward		690548	691357	ATGTCAACAGCAATTTCTAATGAAGCAAAGCCTTTTCTTCATTGGATTGGTAGTAAACGAAGAATTGTTAATAAATTAATAGAACATCTTCCTCAAGGTCCACACTATAATTACTATGAACCATTCCTTGGTGGAGGTGCTTTATTTTTTCAAGTTAGGCATCTTTTTAAACAATGTTTTTTGTCTGACATCAATCTCAATTTAATTACTAGCTATAATGCTGTTAAAAATAATCCTAATGAGGTCAATAGATTACTGAGTTTATATCACAAACATCATTCAAAGGATTATTATTATAAAGTTAAAAACAAATATAGTAATAATCCGAATGAGATTACCGCAAAATTTATATATCTTAATAAATATTCTTTTAGGGGAATTTATAGAGTCTACAAAAAT…
		Ot_RAGE_membrane protein	NA	GILLIAM_00758	membrane protein CDS	membrane protein	282	reverse		691361	691642	ATGGATGTAAGATTAGGATTTATGTGTCATCACAACTGTAGAGATAACTTTGTTCAAGGAAATTATTATTACAATATAATTGAAGGTAACAAAGCATCAATTTTTGTTACAGGTGGCCTAGTATCAGTTTTCGATTGTGATAGCGGTACTGGTATAGACTTGGAAGTTGGTACAACAATAAACTTATCAAGAGATACATATTTAGACATTGAATGTAGCACAATGGCTAACTATAGACCACTTCCTATTCATATACGATTTGGATTGCGGGTTCACATTTAA
				GILLIAM_00759	Uncharacterised protein CDS	Uncharacterised protein	153	forward		691845	691997	ATGGTGAACGTGATAGCCCTGAAAGTGAGATGTAGTGGAAGCCGATATGTTATACAACATAGTAGGCAAAAGAAGATTGGAGGTCAAACTAGTGAAAATCCAAAAGTTTTCAACCACCGGGGTCGCAGGCGTCAGCGAGTTTGTAAAGATTAA
			Truncated	GILLIAM_00760	reverse transcriptase CDS	reverse transcriptase	1020	forward		692182	693201	ATGGCTGTACACAGCATAGACAGAAATACATGGTTAACGAAACTTGAGCGTATAAAGTTGCTATCATCGAAAAATCAAGACATAAAGTTTAATAATCTTGGACATATTATCGATTTAAAGATGTTAGAAGAACAATATAAGGAACTCGATAGCAAGAAAGCTATAGGAATAGATGGTATAACCAAAGAGGATTATGGTAAGAAATTGAAAGCAAATCTGCTCTCGCTTCTTACAAGAATTCGCAAAGGGCAATATCAAGCTAAACCTGCCCGAATAGTGAAAATTCCAAAAGAAGATGGAGGCAAAAGACCTTTGGTAATATCATGTTTTGAAGATAAGATAATCGAGTCTGCAGTAAGCAAGATACTAAACTCTGTGTTTGAGCCAATATTCTTAAAG…
		Transposase_degraded	Degraded	GILLIAM_00761	IS5 family transposase ISOt6 CDS	IS5 family transposase ISOt6	129	reverse		693219	693347	GTGAATGAAAACGTTATTGGTATGCTAAAACGGTTCAAAATTATTGCCGATAAATATCAAAATAGATGTAAAAGATTCGGTCTTAGATTTAATTTGACCTCTTGCATTTATAATTTTGAACTATGTTAA
	IR24a			GILLIAM_00762	gst CDS	glutathione S-transferase	669	forward	gst	693923	694591	ATGAGAAAAGTATATTATTATCCTTTATGTCCTTTTTCAAGACAACTGCGAATTATATTAAAAGAAGTAGATTCAGTATTTACTTTGATAAAGGAGGAATTTTGGTTAAAGAAAAAAGAATTTATTACTCTTAACCCAAATGGCAAGTTGCCTGTGTTAATTGAGACATCAGGATTAGTAGTATATGATATTTTTACTATTATTGAATATCTAAGGGAGATTGAACCAAACTTTCATTTTATATGCAATGAGCCAGAAAAAAATGTCGCAATTAGAAAGCTGTTTACTTGGTTTAATGATAAATTTTATCATGAAGTCACAAAAATAATATTAGATGAAAAATTAATTAAATTTTTAAAAAATTACGGTTCACCAAGATCTGATTTGTTAAAAATAGCA…
	Isolated mobile genes	Transposase_truncated	Truncated	GILLIAM_00763	IS5 family transposase ISOt6 CDS	IS5 family transposase ISOt6	375	reverse		694729	695103	GTGGTAGATAAGAAAACGCGCCAAGTAATATGTACAGATTTTTCTAACGGTAAAAAACATGACTTTAGATTATTTAAGAAATCCAAAATTCTTATCCATCCTAAGGTTAAAGTGATTACTGATACAGGATATCAAGGCATACAAAAAATTCACAATAATTCTGAATTACCAAAGAAAAAAATCAAGAAAAATCCTTTAACTAAAAATGATAAAAAGAATAATCGTAGGTTAGCAGCAGCAAGAGTTGTAAATGAAAACGTTATTGGTATGCTAAAACGGTTCAAAATTATTGCTGATAAATATCGAAATAGACGTAAAAGATTTGGTCTTAGATTTAATTTGATCTCTGGCATTTATAATTTTGAACTACCTTAA
		Transposase_truncated	Truncated	GILLIAM_00764	IS5 family transposase ISOt6 CDS	IS5 family transposase ISOt6	291	reverse		695093	695383	ATGGCCTTAGAATACCTTAGAGAATACCGTACTTATTTCCATATAGGTCAGAACTATTGGATTAGTGAAAGTTCAGCATATAAAGCTGTTAAATTGGTAGAAGACACCATAGTTAAACACCAAAACTTTGCTCTTCCAGGCCGTAAAGCTATAATGAAGAGTGATATGAATTATGAAGTAGTCTTGATTGATGCTACTGAGAGTCCTATAGAAAGACCTAAAAAAACAAAAATTCTATTATTCAGGAAAGAAGAAAAGGTATACACTAAAAACTCAAATAGTGGTAGATAA
		Transposase_degraded	Degraded	GILLIAM_00765	IS5 family transposase ISOt6 CDS	IS5 family transposase ISOt6	159	reverse		695396	695554	ATGAAATTCGATCAGATTAAAGAGTTAAAGGATGAAAAATTTCGTCGATTAACAGGAGTAAGGAAGGGGACATTTTCAAAGATGGTGGATATTTTAAGGAAAGCTGATGGTCTTAAGAAATCAAAAGGTGGACGTAATAAAAATAAGCTCAATTTGTAG
		Transposase_truncated	Truncated	GILLIAM_00766	IS630 family transposase CDS	IS630 family transposase	507	reverse		695970	696476	GTGTTAAGGAATGAATTTATAGAGAAGATAAAGCAAATTTCTAAAGAAAATCTAGTATTTATTGATGAGTCAGGAATAGAGGATAATGCTTGTAGAGAATATGGATGGAGTATAAAAGGTACTAGATGTTATGGCAATAAAGCTTATCAACATAAATCCAGGGTCAGTATGATAGCAGGGCTTTGTAATAATCAAATTATAGCACCAGTAATATTTGAAGGAAATTGTAATAAAGCAATATTTACAACTTATGTAGAAACTATATTAATCAAAGAATTGCGCCCTGGACAAATAGTAATTATGGATAATATCAACTTTCATAAGAATAATACAATTAAAGTATTAATAGAATCGGTTGGCTGCAGTATTCTATTCTTACCTACATATAGTCCAGATTTA…
		Transposase_degraded	Degraded	GILLIAM_00767	IS630 family transposase CDS	IS630 family transposase	198	reverse		696641	696838	ATGGCAAGAAGATACAGTTATGATTTAAGAATGAAGATATTCAAAGCGGTAGATGATGGACTATCAATTGTTAAAGCATGTAAAATATTCAATATAAGTCGTAATACGATATATAGATGGAAACATCTTAAAAGGGAAACAGGAGAGATATTAAAGCAAAACCTTATGGCCCAGCCAAAGGTTATAATGCAAAAATAG
	IR24b			GILLIAM_00768	nusB CDS	transcription antitermination factor NusB	477	reverse	nusB	697063	697539	ATGATTAAGATTAATACTAAGACTATAACTAGGATTGCAAGTATTCAAGTAGTTTATAGTTACCAAATTTTGGACTCAGAGCCTACAATAGATTCTATAATAGATTTTATTATTACATATTATAAAGATAAAAGTTCTTTAGAAGATCTTGAATTAGATTCTGCTATACCTTGCTTTAAGCTAAGGACAAATTATCTAACAAAGTTAGTGAATGAAACTATAGATAACTTAGAAACCATTGACATGATAATTTCATCTTATCTTGCCGACAATTGGCAAATTAAAGACCTACATTTAATTCTATTATCAATCTTACGTGTTGCAACTTGTGAATTAAAATTTTTTACTAGTACTCCATATAAAGTAGTAATCAATGAGTTTACAAATATAGCTAGTGAT…
				GILLIAM_00769	hisS CDS	histidine--tRNA ligase	1272	reverse	hisS	697563	698834	ATGTCAATCAAATTGCAGCCAGTTAAAGGTAGTAAAGATTTATTACCTGAAGAATTTGGAAAACATAACTATATTGTTAGCGTTTCTAGGAATTTAAGTAAGTTATATGGGTTTCAACCTATATCTACTCCAATCATAGAGTACACAGAAATATTTAATCGCACTTTAGGCAAAGACTCAGATGTTCTTAGTAAAGAGATGTATGTTTTTCTTGATAAAGGAAATCGTAGTGTGAGTTTAAGGCCAGAGTTTACTGCAAGTATTATGCGGGCAGTTATTTATAATAATCTACAAAATAAAAAACTACCATTAAAATATTTTTCATCAGGACCAGCATTTAGATATGATAATCCTCAAGCTGGTAGACAGCGTCAATTTCACCAAATTAATTTGGAGTGT…
				GILLIAM_00770	miaD CDS	outer membrane lipid asymmetry maintenance protein MlaD	444	reverse	miaD	698837	699280	ATGCTATTTGTTACGCTATGCATATATTTTGGTTATAAAACATATAATGATTATTATATAAAAGATAATAACTTTAAAACTGTTTTTGCTACTTTTCAGAATGTTGAAGGATTAAACAAGGGGAGTAGTGTATTCGTATCTGGTATTAAGATTGGCACAGTTGAAAAATTAACTCTAGTGCCATCATCTTTTGATGTAGCTGTAGAATTAAAACTATCTGCAGATATAAATCTTCCTAATGATTCTCAGGCAATAATTATGAACCGCGGACTACTAGGCGAAAAGTATATTACTATTATTCCTGGAGTAGAAGAAAATTATATTGCAGACAAAGGAGAAATACATTTTACACAATCAGCTATAAATGTTGAAAGAATGATTGGCAAAGTATTCTCTGAA…
				GILLIAM_00771	nuo CDS	NADH ubiquinone oxidoreductase	363	reverse	nuo	699327	699689	ATGAAAATACTAAGAAATTTCTTGATTAGATATACAAGTAAGTTTGTTGGTGTTGACCAATATGGTAATAATTATTATATTTCTTTAATGGAAAGTAATCATTTAAAGAATAAAAAGAGAATAATAATTTTTAATGGTGTAGAAGATCCTTCATCAATACCATGCGAGTGGTATCAATGGCTGCATTATATGACCGATCATGCTCCATATTTAGCAAATTTTAAAAAGTATGATTGGCAAATTAACAGAATACCAAATATGACTGGTACGGAATTTTCATATTCTCCATTAATAAGGAATGGAGATAGCTTGTTAAGACAAGAAGTATCTTCTGATTATAAATCTTGGCAACCAAAAAAATAA
				GILLIAM_00772	rnhA CDS	ribonuclease H	507	reverse	rnhA	699661	700167	GTGATTAGCTATGCTTGCTCTGCTACTAATAACATTCCAGTTAAGATATATACAGATGGTGCATGCAGCGGTAATCCAGGACCAGGAGGTTGGGGTGTATATTTAAGTTATAAGAATCATGAAAGAAAAGTTTATGGATCTAACATAAATACTACAAATAACAGAATGGAGTTAATAGCAACAATAGAGGCATTGCGGCTTCTTAAGCATAGCTGTAAAGTAGAATTGTATACTGATAGTCAGTATGTTCAAATGGGCATTACTAAATGGATAAAAAAGTGGATACAAAATAATTGGGAAACAAGCAACAAGCAATTGGTTTGTAATGTTGATTTATGGCAGTCGTTATATACTTTGATTCAAAAACACCAAGTTAGTTGGCATTGGGTGAGAGGACAC…
				GILLIAM_00773	Uncharacterised protein CDS	Uncharacterised protein	528	reverse		700167	700694	ATGAAAAAAATCAATTACGAAGAACTTATTGATCAATCAATGTTAAATGTTGTTAAACAAGCTCTTAAGTTTGCTTCTACTAGCTGCAGTTTAGAAGATAATTATTTTTATATATCATTTTGTACAACATTTCCAGGTGTAAAAATATCTGAGCACTTAAGAGTCAAGTATTTAGAACAAATGACTATTGTATTACAACATCAGTTTTCAGATTTAGTAATTGAGAATGATTTTTTTTCAGTTTGTTTAAGTTTTAGTGGTAAAATTGAAAAAATTGTTGTTCCGTGGAAATCAATAATTATGTTTATTGATCCAGAAGCGCAGCTACGAATCAAGCTGTTTTATTATGTAAATAAGTATAAGCAGCAGCTTTATAAAAATGTCGATAGTATTGTTGAT…
				GILLIAM_00774	dsbA CDS	thiol:disulfide interchange protein	825	reverse	dsbA	700822	701646	ATGATGATATTATCTTTATATAAAAAAACAGTTGCTATAATAATATTATTAATAATGATTCTGTGTAATAGCCTTAGTATAGTTTGCGCTAAATTATTAAAAGATGCATCAACTACAATAGAGCTAGTTCCATATCAGGCTAATGAGCTGACTCCTGAAAAAATTAATGACCAGATAAGACAATATATCCTTAGTCATCCTGAGGTAATTGTAGAGTCTATCGAAATTATGCAACAAAAGCAACAGCAGCAAGAACAAGAGTATCTTGCTAATGCTATTAGTGAACAACTCAAAATTTTGCATGATACTCATAACTTGCCTATGGTTGGCAATACACATGGTGATATAATTATAACTATTTTTTATGATTATAATTGTAAATATTGCAAACTATTAAAT…
				GILLIAM_00775	fdxA CDS	ferredoxin	321	reverse	fdxA	701778	702098	ATGACTTATGTTGTTACAGATTCTTGTGTAAAATGCAAGTATACTGATTGTGTAGAAGTCTGTCCTGTAGACTGCTTTCATGAAGGAGAAATGATGGTTGTTATTGATCCTGAAAAATGCATTGATTGTGGTGTTTGTGAAGCAGAATGTCCAGTAGGAGCTATAAAACCAGAAGCTGAAGAGTTGATTAAATGGATAGAGCTTGGTCAGGAATTTTCTAAGAAATGGCCTCAGATTTTACATAAAAAAGCTCCACTACCTCAAGCTGATTTGTATAAGGATGAAACTAATAAGTTTGAGAAGTATTGCATTTCAAAATAA
				GILLIAM_00776	ccmC CDS	heme exporter protein C	711	reverse	ccmC	702103	702813	ATGCTTAAGTTACTTAATCCTAAAATTTTTTTACAGTTATCACGACAAATATTACCTTATTTGATAGTTATATTTGTAGCCATTTTTAGCTATGGTATTTATTTAGCGCTTTTTAATTCTCCAATTGATTATCAGCAGGGAGAGTTAGTAAGAATAATGTATATACATGTTCCATCAGCATGGTTAGCAGTAATGATATATGTTATAATGGCTATATGCAGCTTTGGATCAATAGTTTGGAAGATTAGAATGTTATATATAATTGCTATATCGGCAGCTCCTATCGGTTGTTGCTTTACAGCAATTACGTTGATTACTGGATCAATTTGGGGAAAAGTGACTTGGGGTACTTGGTGGGTATGGGATGCTAGATTAACATCAACACTAGTATTGTTATTA…
				GILLIAM_00777	yfiH CDS	Laccase domain protein YfiH	564	reverse	yfiH	702806	703369	ATGATCTTAAATCAAAAACATGGCAATAGTGTATATTACGCCAAGGAGATTAACTGTATTCATGAACCTGTTGCTGATGGTGTAGTTACTAATCTCTCACAGTTAATACTAGGCATTCAAACAGCTGATTGTGTGCCGGTTCTATTGTTTGATAGAGATGGTACAATAATTGGAGCAGCTCATTGTGGTTGGCGAGGTACTAAAGCTAATATTCTAAAGAATGTTATTTACTTAATGCGAAATTTAAATAATATGGTTAATATAAAAGCTATAGTAGGGCCAGCTATTCAACAAGCTTCTTATGAAGTTGATCAAAATTTGTATAGTGCTTTTATACAAGAAAATAGCGATTATCAATCTTTTTTTAAACCATTAGACTTTGATGGTAAATTTTTATTT…
				GILLIAM_00778	glnA CDS	glutamine synthetase	852	forward	glnA	703515	704366	TTGTTAGGTATTAAGTTTTGCATGCAGAATAACGATTTTCCATTAAGACTATCAAATAATTTAAAAAAAGTAAACGCATTAGAGCAATTGCAAAAAAAATTAGCACAAAATTTTAATTACAAGATTAGAGTTGGCGTAGAAATAGAATTTTACTTAGAACCAAATGACGTTAAACAAAAATTATACTCATATCTCAAAACCTATAATTTAAAGGAAGAAAGAGGATACTGTCAATATGAAATTGAAATTTCACCTACTGAAGACCTAACATACTTAGCTCAATTAATTAATAATACTATTACCAAAATTCAGTTAATGGCTAGATCATATAATGGAGTATCAAAGTTTGATGCTAAACCATATCTATCTGATTATGGTAATGCATTACATTTTCACATC…
		Transposase_truncated	Truncated	GILLIAM_00779	transposase CDS	transposase	582	reverse		704997	705578	ATGCATTATCTGAAAGGAGAAGAGACTGGTATATATTATATCGATTCTACAAAATTAGCAATTTGTCATAACAAACGCATTTCCAGCAATAGAGTTTTTAACAAATTTTCTAAAATTGGTAAGAGTAGTTATGGCTGGTTCTTAGGTTTTAAGCTACATCTCGTAATTAATAATAAAGGTGAATTAATGTCAGTTAAAATTACTAAAGGCAATAAAAGTGATCTATCTGTAGCTTCAGTTATTTCTAAAGGCTTATCTGGTAAATTGTTTGGTGATAAAGCTTACATATCTAAAGAGTTATTTCATCAACTGTTGACCAATGGTCTACGTTTATTTACTAATCTTCGTAAAGATATGAAAACATATTTATTAGACATAGAAGATAAGCGGTTATTAAAT…
	Isolated mobile genes	Transposase_truncated	Truncated	GILLIAM_00780	IS630 family transposase CDS	IS630 family transposase	375	forward		705809	706183	ATGGCAAGAAGATACAGTTATGATTTAAGAATGAAGATATTCAAAGCGGTAGATGATGGACTATCAATTGTTAAAGCATGTAAAATATTCAATATAAGTCGTAATACGATATATAGATGGAAACATCTTAAAAGGGAAACAGGAGATATTAAAGCAAAACCTTATGGCCCAGCCAAAGGTTATAATGCAAAAATAGATCTCAAAGAATTTGAGGAGTTAATTATCAATCATCATGATAAAACATCTAAAGAATTAAGTATTATACTAGGTAATAGATTACAAAGAACTAGAATAAATTATTATAGAAAACTACTAGGATACACTTATAAAAAAAACTCATTTTCATTCCAAAAGGGATACTGTGTTAAGGAATGA
		Transposase_truncated	Truncated	GILLIAM_00781	IS630 family transposase CDS	IS630 family transposase	339	forward		706338	706676	ATGATAGCAGGGCTTTGTAATAATCAAATTATAGCACCAGTAATATTTGAAGAAAATTGTAATAAAGCAATATTTACAACTTATGTAGAAACTATATTAATCAAAGAATTGCGCCCTGGACAAATAGTAATTATGGATAATATCAACTTTCATAAGAATAATACAATTAAAGTATTAATAGAATCGGTTGGCTGCAGTATTCTATTCTTACCTACATATAGTCCAGATTTAAATCCTATAGAACATTATTGGTTTAAGATTAAAAACGAAATAAGAAAAGTTACTGCTCAATTCAAAGATATTAGCATTGCTGTAGAACACGTAATGAAGTTTATCTGA
	IR22			GILLIAM_00782	pipB2 CDS	Secreted effector protein PipB2	3654	reverse	pipB2	707719	711372	GTGAATATTAAGACTAAAATCATGAAAGATATATTACCAATTAATATCAGTTTATCAAAACACTTAAAAAGTGAAGCTTATAAGTTCTTAAAAAACTCATTTGATCAAAATAATGATGGATTTACTGTAAATCATAGCCTAAACCTAGAATCACTACAAAAAAATATAGATTTATATCTAGAAGATGAGGATTTTAAATTACAAATGGAAAAAGAGTTTGGCTATTCTAAAAAGGATCAGCTTAAAATGATTATTAGTCAAATTCCCATTAATGAGGCAGATGATCAGGATTATGAACTTGATAGTAAGTACATAAAACTACAAAAAGCGTTACGTAATTTTTTATATGAACCAGAGGATGGAGTTGCATTATTATTAGAGTACCAGGAAAAGTATAGT…
				GILLIAM_00783	ScaE CDS	ScaE autotransporter protein	2274	reverse	ScaE	711879	714152	ATGATAAAAATTAATAAAAAAGTAGCTTTAATTAAAGTATCGTTAATTTTTTCTGCGTTATTTTTTATTGGTAATGCTCAAAGTATATTCAACGTAAATGCGCAGTCCAATAGTACAAAGCAAGATCAGTTAAATAATAAAATAAATCAGATAGATGCAAGAAAATTTGAACTAGTTCAACAACAACAAAATCTAGAGCGAGACAGAGAGAAGATATATAATCGTATAGATTTAGAGAAGATACAGTCACATTCAGACATATTGGAGCAATTACTATTACATCCGTCTGAGCAAGTAACAGTTTACTTGAATGAACAAGATCCGCATGATAAAAACTATGTTAGACCACGCAGTAACATGCTTCATCGACACATAAATGACGCTGCAAATTATATTAAC…
RAGE_OT_Gilliam_25	Incomplete RAGE	Transposase_truncated	Truncated	GILLIAM_00784	IS5 family transposase ISOt6 CDS	IS5 family transposase ISOt6	243	reverse		714712	714954	ATGAAATTAGATCAGATTAAAGAGTTAAAGGATGAAAAATTTCGTCGATTAACAGGAGTAAGGAAGAGAACATTCTCAAAGATGGTGGATATTTTGAGGAAAGCTGATGGTCTTAAGAAATCAAAAGGTGTACGTAAAAATAAGCTCAATTTGGAGGAACAGTTGCTGATGGTATTAGAATACCTTGTAGGTTTCATATACTTTACAGGTAATAGAACATTATTTTTTACTGCTATGTATTAA
		Transposase_truncated	Truncated	GILLIAM_00785	IS5 family transposase ISOt6 CDS	IS5 family transposase ISOt6	438	forward		715357	715794	ATGAAATTAGATCAGATTAAAGAGTTAAAGGATGAAAAATTTCGTCGATTAACAGGAGTAAGGAAGGGAACATTCTCAAAGATGGTGGATATTTTGAGGAAAGCTGATGGTCTTAAGAAATCAAAAGGTGGGCGTAAAAATAAGTTCAATTTGGAGGAACAGTTGCTGATGGCCTTAGAATACCTTAGAGAATACCGTACTTATTTCCATATAGGACAAAACTATGGGATTAGTGAAAGTTCAGCATATAAAGCTGTAAAATGGGTAGAAGATACCCTAGTTAAACACCCAAACTTTACTCTTCCATATCGTAAAGCTCTAATGAAGAGTGATATGAATTATGAAGTAGTCTTGATTGATGCTACTGAAAGTCCTATAGAAAGACCCCAAAAAAACAAA…
				GILLIAM_00786	pgsA CDS	CDP-diacylglycerol--glycerol-3-phosphate 3-phosphatidyltransferase	549	forward	pgsA	716357	716905	ATGCAGTTAACCAGAAAAATACCAAATATTCTAACAGCTACTAGAATTAGTATAATACCAATTATACTAATTACTTTTTATTTTGATGATGTTATTTTTTCCCATCAATTGGCAGCTACCTTATTCGTTATTGCTGGTATAACAGATTTTTTTGATGGGTATATAGCTAGAAAACTTAATTTACATAGCAGTTTTGGTAGAATGCTTGATCATATTGCTGATAAATTATTAGTTGGCAGCATTCTTATAATGATAGTAAAATTTAGAAAAGCTCAAGAGTTACCATGCTTATTAATTTTATGTCGAGAATTTTTAGTAGCTGGCATGAGAGAATTCTTAAGCCAAATTAAAGTTAGTGTTCCAGTATCTAGGCTTGCAAAAATAAAAACTACATGTCAA…
		Transposase_FL	Full length	GILLIAM_00787	transposase CDS	transposase	972	forward		717474	718445	ATGACAAAAAAATTAAAGCATGATTCATTGGCAAAGACAATCATGAGTGATCCAGTGGCTGCACAAGAATTTCTAGAGTATTATTTACCAACGGATTTCAAGAGTTTAATAGATTTATCACAAATAAAAGTAGAGCAAGAGAGTTATATAGAAGAATCGTTAAAGAAAAAATACAGTGATATCGTCTATAAAGTTGCAACCAAAAAACATGGCAATGCTTTTATTTATATATTAATTGAAGCTCAATCAACCGTCGATTATTGGACAGCTCTGCGGTTATGGAGATACACATTGTTATTGTGCGAAAGGCATAAGAAAGAAAAAACTAAATTACCATTAGTGTATAATTTAGTGATCTACAACGGCAAAGAAGTCTACAACGCACCTAGGAATTTGTGG…
		TraI pseudo	Truncated	GILLIAM_00788	traI CDS	conjugal transfer protein TraI	681	reverse	traI	718455	719135	ATGGTTTTTGATGAAGAGACTCAAAAATCCTGGCCTGCACTCACTATTTTTGTTAAAAATGATAAAGGTGAAATTACTGGAGCTAAGATATTAGCTCTGAATTCAAAAACATGTAATAAAGCTGATGTAGCTGAAAAATCTGTTGGTACAATTAGTGGATCATTTGCTGAAATTGCTCAACAAAATTCAAAATACTCACCTGTAACAATCATTACAAAGGATATTGAAACAGCGTTAACCATTAGGCAAGCTGGAGTCGAAGGAAAAATCTTATGTGCAATTGAAGCCGAAAATTTGCAAAACTATAATCCTGGCCCAAAAGAAAAGATCATTCTAGCAGTTAAAAATGACGTAAATACTGAAAAAGCTGAAAAAGTTCTAGAGGATAAGGAAGCAGTA…
		TraI pseudo	Truncated	GILLIAM_00789	traI CDS	conjugal transfer protein TraI	507	reverse	traI	719149	719655	TTGAGCTTGCAGCAAGCAGGCATTAAAGGTAATATCATTGCTAGTGCAGGAATTTCGAATTTGACAAATTATTCACCATTTCCTGGTGAAAAAATCATCATTGCAGCAGATAATGATAGCAAAAATTCTATAACTAATAATACTGTAATTAAAGCTGCAAAAACGTTAGAAATGAAGGGAGCGATAACTTGTATAGTCAAACCACCAGAAAATGGTGATTTTAATAATCTGTTGCAAAGTTGTGGAGAGCAGTCAATTAGAGACATTATAGAACCTGAAATTACTAAACTGACTAAGGCAGTTGAAACAACCAAACTTACTCAAACAGAAAATAATAGTATAGCAAAACAAAATGATATTACGAATGTTAAAGAATTGTATAATAAATCGTCATCTCTA…
		TraI pseudo	Truncated	GILLIAM_00790	traI CDS	conjugal transfer protein TraI	1491	reverse	traI	719763	721253	ATGACTGACAAAATCAATGATTCAAATAATTTCAATAACATTCATAATTCAAAAACAGATATAGAAAATCCTAAAGCTAACAGCTTGAACCACAACGTGGCTGTAAAGTTGATAAATGGTGATATTGCTGATGGTATAGTGCTACTTAGTGATCATGATAGTTTAAAGGCTGATAATACTCTAAAAGAATCAATAAACCAATTAATCAATGATTGGAAGAATAGTAAATTTGAGCTGCAGGATCGTTTGATAATTGCTGGCCATAAAGAAGCTGAAAATATTAATCAAAACATCAGAAACTACATGAAGGAAAATGGTGATCTAAAAGGTCCAGAATACAGCATTTTAATTTCAGGAGCCGAATCAAAAAAATATGCTAACTACATGGCTGGAGACCGA…
		TraATi pseudo	Truncated	GILLIAM_00791	traA CDS	conjugal transfer protein TraA	162	reverse	traA	722010	722171	GTGAAGATTTTAACGAAATTGCTAAAAAATAAAGGAGCCGTAGCTGTTAAGGAGCTTATGATACCTGAAATCATGAAGTTAATTAATACTCAGAACGTAAAAACAGAGCCTGAACAAATTGTAAAAGCTGATATAGCTCCAAAAATTGGAGTTAGACGGTAG
		TraATi pseudo	Truncated	GILLIAM_00792	traA CDS	conjugal transfer protein TraA	2295	reverse	traA	722140	724434	ATGCAAGAGATCAAATTAAATCTAATACCGAATCTTTTACGTCTATTTCGATATTTGTCAGCAATAATTTTGAACTCCTTAACCAGTTTCGAAAGAAGTCTAGTAAAAGGTCAGCGGTGTATTATTCGAGATTCCGAGATGATTCATGAAATAGCAAAAGAAGAAACTAATGCATATTTCGCTGAATTAGGCTTACCATATAGAGTTGACGAGACAAGCGAAGTACCTGGAAAGCATATTGGACCTCGTAGAATTAGGAATTTAATTAATGAAGTAGTAAATGAAAATGAGTTACGTAAAGAGGCTCATTTGAAGATTATTAATGATGCTGACGTAATAACAGATTCTATAACACATTACAAATCTATTTTTACTAAGCAGGATGTTGAAAAAGCAGTA…
		TraATi pseudo	Truncated	GILLIAM_00793	traA CDS	conjugal transfer protein TraA	429	reverse	traA	724570	724998	GTGAGAATTGGTATTGAGATGGCGATACAGTTTGCAAGGATTGAATTTTTACGTAGAAGTGAAGGAGGTGATAGTTGTCGTAAGGCAGCGTATAATGCAAGAACTATTGTTAAAAATAAGCAGACAGGTATAAGGTATAACTTCTCTCGTAAGAAAGATAACGTATATCATACAGTGCTGATACCGGATTATGTAAATCAAGACTTCAAGAATATTCAAACATTAATGAATGAGGTAGAACGAACAGAAACAAGAGAAAATAGTAAGTTGTTGAAGGATATAGTAATAGCATTGCCAGACGAGAAGGAGCTAAATTTAGAGCATAGAATAGAACTAACTCATCGAATAGTTGATGCGATGGAATTGGTGCAAAATGGCCTTGGAGTGCAGATAGATATT…
		TraDTi	Full-length	GILLIAM_00794	conjugative transfer protein CDS	conjugative transfer protein	456	forward		725276	725731	ATGGCAAATCTTGTGCAGCAAAAAATTACTCTTCAACAAAAAAAGGCTAGGCTAATCATAGATGAGGTTAACCTTAAAATTAAAGAACGTAAAATGCGTACTCGACGTCTTATCGAAATGGGTGGATTAGTTGCTAAAGCTAATCTTGATCACTTATCAGCAAATACTTTATTTGGTGCAATTGTTTCACTAAAAGAAACTTTAACACAACATCCAAATGTTCAGGATCATTGGACTACAATAGGTAAAGATATTTTTGATAAAGAACAGCAAAATAAAGCTGCTGTGATTTTAAAATTTGCCTCTGAACCAGACGAAAACACTAAGCGCCACATTCGCCTTCATGGCTTAAAATGGAATAGCTTTCGTCAAGAATGGTGCGGCCATGTTAAGGACATT…
				GILLIAM_00795	Uncharacterised protein CDS	Uncharacterised protein	366	forward		725782	726147	GTGTTGTATATTCATTATTATTTTACACTATTTTTTAAATTTAATACTTCTTGTATTGATAAATCCGTATATTCAGCAATTGTCTCAACTGATAATTCAGATTTCAATAATTTTATTGCAAAATCTTTTTTTGCTTCAGCTTTACCTTTAGCTTCACCGAGCTTTATGCCTTTAGCCTTACCTTCAGCTTTACCTTTAGCCTCACCGAGCTTTATGCCTTCGGCTTTACCTTCAGCTTTACCTTCAGCTTTACCTTTAGCCTCACCGAGCTTTATGCCTTCGGCTTTACCTTCGGCTTTACCTTCAGCTTTAGCGCGTTCGAGTTTAATAATCTTCGACTGCTTTATTATCCCATATACGCTTTAA
		Transposase_truncated	Truncated	GILLIAM_00796	transposase CDS	transposase	729	reverse		726106	726834	ATGCATTTATCAAGATTTCTAGATCCAAAGAATGATGTAGCATTTAAAAAGATATTTGGATCAGAAAAAAACAAGGACATACTAATACATTTTCTGAACGATATATTGTTGTTTGAAGGGAATAGAGAAATAACAGAAGTAGAGTTTTTAGGAACGATATTAGATGCAGACATAGCGTCCAAAAAAGAATCAATAGTAGATGTTTTGTGTAAAGATAAAAACGGTGCGCAATATATAATAGAAATGCAAGTAGATCCTACACAAGGATTTGAAAAAAGAGCCCAGTATTATGCCGCAAAAGCATATGGCAGGCAGCCAAATAGAGGAAAGGAAGGAAAATACTCAGACCTAAAGGAAGTTATATTTATAGCTATAGCAGATTATAAATTGTTTCCAAAC…
		SpoT-hydrolase	Complete	GILLIAM_00797	(p)pGpp hydrolase CDS	(p)pGpp hydrolase	576	reverse		726955	727530	ATGATAAACTTTTATAGCGAGAGCTTACTAAATAAGCTGTTTGAAACCAACGTAAGATTTAATACTGAAATTGATCTTGATAAAGTTGAAAAAGCAATATTTTATGCCCAAAAATATCATGGTCAGCAAAAGAGAGATACAGGAGAACTATACTACACACATCCATTAGAAGTAGCACGCATGGTTGGATACTACAGTTTTGAAACAGATACGATTATTACAGCAATACTACATGATACACTAGAAGATACAACATTAACTAAAGAAAAGATTGTTAAGGTATTCGGTAGAAAAATTGCAGAACAGGTTTCAGATCTTACCAGGATTAAGGATAATAAAAAAATCAGTTCTAGAGAAATGATTCAAACATTTTATAGACAAAATAAAACAGAACTATTA…
		HATPase_c domain containing protein	Truncated	GILLIAM_00798	mrp CDS	ATP-binding protein	858	reverse	mrp	727631	728488	ATGAAAGAAAAGAAGAAAACAATTAACAAATGGATGGTACAAATTCCTCCAATACCAATTACGTTGGTGAATGGAGAGAGTGAGAATATCGATGAATATATGGAAATAATAACAAAGCTAAGAAAAGCGAAGTATCAGGTCGAGGTAGCTGAATCATTGAAAGAATATTGTACAAATTTAATACAGGAGATTAAATACAGATTTAATATTGCAACTAGTGAAATTGTAAGGCTAGCAAGCGAGATCATGTTAAATGATTCGGAAAATAAAGATAAGCTGGAAACAATATTAAATCGATCAGCAAATCTCCAAGGGTACTGTAATGATGTAGTTTACACGCTTAGAAGCGAAATTGAGAAAGAAAATTTATGTTCAAAAAAATTTAGCATACAAAAGCTA…
		HATPase_c domain containing protein	Truncated	GILLIAM_00799	mrp CDS	ATP-binding protein	729	reverse	mrp	728510	729238	ATGCCTATTGAAGACGAAGGTCAAAATAAAATCAATAAATTAACCGAAAAATTATCCACAGAGGGAATTAATAGCACAACAATAAAACAGATAGATAGTGAAATGCAAAAACTATACTGCCAGCTAGAGGAATCTGAGCAAGTAAGCATAAATTGCATAGAGTGGATACAATATTTTAGGCTAATAGTAAATAACTACGACAGAAAAAAAGTAAATATAATAGCTTCTCTAAATGGAATAATTTTTTTATTTAGACAATACATAGCATCAACAAATATAAGGGTTGAAACATTTAATATAGAACCGCTAATAAATAATACTGTTATCAGAATGAGGAAAAATTTTGAGAATGAGAATATAAATCTAAATGTTCAAAATGATATAAATCCGATTCTGATT…
				GILLIAM_00800	Uncharacterised protein CDS	Uncharacterised protein	1809	reverse		730011	731819	ATGTGTATTGAAAATGAAGTAAAAGAAATATATGAAATGTTTAAAACATATTGTTATGAAATCTGTAATGTGCAACATCTTGAGTCTATTGATCGCATAGCTAATTCAGATAAGCCTATTACACTAGGATCTAGCTTCATTAAAACGCTATGTGGATATAAAGCCCTCATTGATTGTTATCGAGTTTTATGTAATCAAAATTGCGCGGAACTTACTAAAATGAGTTATCATCTTAATGAAATGTGGAAACAAAATTTTTTATTGCAAACAATTGAGCCAGCATTTGAACATGAACTAAGAAAGAAGATAACAGAAACAAAAATGAAAGATTTAGAAGAAAGGGGAGAATGTTATGTATGTGGAAAATTTCAAGGTGCTTTGCATGCTGTTATTACAAAA…
		Transposase_truncated	Truncated	GILLIAM_00801	IS630 family transposase CDS	IS630 family transposase	288	forward		732080	732367	ATGCCAAAATCATATAGCCAAGACTTTCGGGAGAAAGTAATAAAATGTGTTAATCAAGGAAAAAGTTGTAATGCTGCCTCAGTAAAATTTGATATAGCAGCAAACACAGTAAGAAATTGGTATAAAAGATATAAATCAGAAGGTCATTATAAAGAAAGAGATCGTCTTGGTAAAAAAGGGAAAATATATAAGATAGAATTTGAAAAATACATTTCGCTAAATCAAAATCTAACTCTGGCACAAGCAGGGAAACATTTTGGAATTTCAATAAGGGTAGCGAGTTATTAG
		Transposase_truncated	Truncated	GILLIAM_00802	IS630 family transposase CDS	IS630 family transposase	531	forward		732558	733088	ATGGAAGCAAAACCAGAAATAAGAGAGAAATATCAACAAGTGATAAGTGCTATACCTAAGGAAAACTTGGTATACATAGATGAAAGTGGCATTGAAATGTCTATATGCAAGAATAGAGGGTGGAGCAAAAAAGGAACTCATGTAAGCAGCAAAAAGAGTGGTAAATATTACGAGCGTACAAATATTATAGCTGGTTATGTTAATAATAAATCAATCGCACCTATGATATTTAATGGTGCATGTAATACAAGATTATTTGAAGCTTGGGTGCAGCAGGTATTAATTAATGAGTTAAAGCCTGCTCAGTTTGTAGTAATGGATAATGCTGCTTTTCATAAGTCTAAAAAAACTAAAGAGTTAATAGAATCTGTTGGTTGTAAAGTTATTTTTCTTCCACCT…
				GILLIAM_00803	Uncharacterised protein CDS	Uncharacterised protein	402	reverse		733080	733481	TTGAAGTTTAAATATACTGAATCTGATGATTTTATAGAAATTGAGTTAGTAGAAAATGAAAAAGAAGATCAACAGCAACAACAGAATTTGAATTTCTATGAGCTTAGTGATTTTAGTAATGACAAGCCATCAAACAAGAATTATGAGCAAAATAGTGAGTTAGCAACTCCAGCTATTACTAAGGATTCAGAGGTTGAAAAGAATGAATGCTATCCCAAAAGAAAAAGACTAGCAGATTATTATCCACTAACACCAGAAGATGCAGTTATACTACAACGTATGTCTAGTAGAAGCTTCAACATATACTTCATAAATCAATTACTGTTGAAGTTATCAAATAAATATCCAAACCGTCATTTTGTAAATAAGATAGCAGTGCTAAACTATAGTCATTTACAA…
				GILLIAM_00804	Uncharacterised protein CDS	Uncharacterised protein	513	reverse		733559	734071	GTGCAGTGTATGAGACGAATTTTTTCAACTAATGTTTGCAAAAGTATTACTAATAATAGTATTAATAATACAATAATTTTTTATAAATTTGTTGGAAATTTTCCACCAGAAGAATGGAAATGGTTAACAGATGCTGATGGAAAAGCTTTAGGAAAAACTGAAAAGCAGTTGCTAGCAGTAATAGTTCGTCAACTACAAGTATATAATAATAAAAATATAGAAGAAATACAGGAAAATTACAACTTTTTTACAGAATTATTAGGAGTTGGACAGCCTAGAGTTAGGCAGTGTTTATCTAAATTACAAAAAGCTGGTTTTATTAAATATGAAAATAGAACTATAACTAAAGGTAAATATAAGCTGAATCATATTCTATGCATAAAACTCGTTAGAAATTTT…
				GILLIAM_00805	TPR repeat-containing protein 08 CDS	TPR repeat-containing protein 08	642	reverse		734548	735189	ATGCCTTCAATATCATCAAAGTTTACAAAGCAGTTATTAAATAAAATTAAAATTCCTAAGGGAGAAACATTAGTAATTATCCACCATCCAGATATAATAGGATTTAAACTGAAAATCTCATGTACAGTCTGTGGAGGAAGAGTAAGAAAAACATGGGTTTTAGAACAAAAATATAAAAACCAGAGTTTAAAAATAACGATAGGGGAATTTCCATATTTATCTATTAAAGAAGCTATAAAAAAAGCAATAGAGAATTATGATATAGCTATTAAGTATAAACCAGATTTGGCAAAAGCTTATATTAATAAAGGAAATGCTTTGAATGAATTAGGTCGATATCAAGAAGCAATAGAGAATTTTGATACAGGTATTCGATACAACCCAAATGATGAAAAGGCT…
				GILLIAM_00806	Uncharacterised protein CDS	Uncharacterised protein	297	reverse		735867	736163	ATGGCAAAAGCGTTAGCGAATGAATTACGAAATACTGATCATGCAAATAGTAGCAACTGTAGATTTGATAACGTAGAAAAATCTAATAAGGAAAAATATCTTGCTCAAATTGAAACAGGGACAAATCTTAGTAAGGAAAGTCAGTTGAAGCATAAAATTGCTGGTTCTTTTGAAGCAGATATGGCTTATCAAATTTTGACTTCTTGTAGTTTTGGGCCAGCGGTTCGAACTAGGTTTTTTGTTAAGTTGCTTAAAAATATCACACTAACAGAATGTGATGAATCAAAGATATTATAA
RAGE_OT_Gilliam_26	Complete RAGE with truncated genes		Truncated	GILLIAM_00807	integrase CDS	integrase	1200	forward		736731	737930	ATGGAATCAATAATATTAACATTAAAGTTAACAGATAAGTTAATAAGAAAAATAAAAATTCCGACTGAAAGAACATCAACCATCAAGGATAAAATCGAACCAGGACTTCAACTAAGAATATCACGGTCAGGAAGAAAAACATGGTCTTTTGAAAAAAAATTTAGAAAAGAAGGGATAAAAATGACGATAGGGGTATTTCCAGATTTATCTATTAAAGAAGCTAGAAAAAAAGCAAGAGAATTAAAGAGATTAATGGCGAAAGGAATAGATCCAAGAGAAGAAAAACGTCAACAACAGATAGCAGAAGATGAGAAACGTCTAAAAGCAAGACAAGATATTACATTCAAAGAGCTGTGTTATAAGTATATTGAAGAGTATGCCAAAATATATACTATATAC…
		TraL	Full length	GILLIAM_00808	Uncharacterised protein CDS	Uncharacterised protein	324	forward		738063	738386	ATGCTAAAATTGAGGCTGAAGGTTATTATGCAAAATCAAAAATTATGTTGGGCATTATCGAGGCCGTTGAAGTATATGGGTTTGAGCATTGATGAATGGGGAGTAGTGCTAGCTGGAGTAGCTCCAGGAATTGTACTACTAAACAGCAGGCATGCTAAATTAGGCCTAGCATTTATGGTTGGAGGAATTGCTCTATGTTATTGCTTTAAGAAATTTAAGAAGGTATCGGAGAATTTTTTGCTAAAAAGTTTTTTAGTAGCTAAAGGTTTATTGCCAGCTCCATTAGGATATTCAAGATTGCTGGGCAAAAAAGTTGGCAAATAA
		TraE pseudo	Truncated	GILLIAM_00809	conjugative transfer protein CDS	conjugative transfer protein	420	forward		738386	738805	ATGAATCATCTCTTTAAGCAAAATGCTATACAAGAGCTGGTTAAATATAATAAATGCTTACTTTCAGTAACTATATTGCTAGCTGCAGCTAATATAATTGCGATAATGGCTGCAATTACCAAAGAAGAAAAGTGGTTATTAATTCCAGCAATGGAGCCTGATCGTAAAATGATGGTTTCATCAAAAAATTACCATGAAACCTATTTAAAGGAATGGGCAATTTATGTAACGAAACTCTTATTTACTACTTCTCCAAATGAGGTAGAAAGACAAATAGCAAACATGAAAGTGGCATCTAGTAATACTGAATCTTTAAATAAATTTTTTCATGATCACTTGCAATTTGTTAAAGGCTCAAATGTATCTTCAGTCTTTTTTTCAAAGAAGGTTGAAGTGATA…
		TraK-1 pseudo	Truncated	GILLIAM_00810	Uncharacterised protein CDS	Uncharacterised protein	309	forward		738950	739258	ATGAGTATTAGAGTTTTGAGATTTATGATAGGGTTTATTGCTTTGGTAAACGTTAATAATATATATGCAGTAGAATATGAGTTAGAAGCTGACAATTTACTAAAGCTTGAGATTTCTGATAGTGGGCCAACAAGAATTAATCTTAAAGATGAAAAAATTAATGATATTTTTATGTACCCTCAAAATGTATCTGAAGTTGTAGTTCATGAGTCTGGATTTTTGTTTATTGTTCCACGAGAAGAAGAAAACAAGGTTTATTTAACTGTAATAGGAGAATACAAAACAATGAAAAAAATAAAACTGGCTTAA
		TraK-2	Full length	GILLIAM_00811	Uncharacterised protein CDS	Uncharacterised protein	330	forward		739393	739722	ATGTTCATATATCAAAAATCTCGACTAAATATGCTAAAACCTACATTTGGAATACAGTGGAATAATGTAGTTGTAGGGCTGTTAATTATTATAATTACTGCTTGTGTTTTTTCTTTTGAGCCAGCATTAGCTGATACTCTTGAAGGGCAGCTTAATAAAATAGACGGACTTTTCAGTGGAAAACTAAAAACAATAGGTATATCAAGCGCAACTATTTTATCATCGATTTGGGCTGTAGCAAGAGGTAATATAAAGCTTGCAGGAGTAATGGTAGCAATTGGTATTATTTTAGGCTTTTACCTAGTGAATTGCCGGTGGTATGAAAATTAA
		TraB	Full-length	GILLIAM_00812	TrbL/VirB6|trbG/virB9 CDS	conjugal transfer protein	1323	forward	TrbL/VirB6|trbG/virB9	739765	741087	GTGGAACAGGACAATTCAGACAATAATAATACAAAAGAAGAAGATTTAGAGCTAAATGATAAACTAAAGGCTGAATCTGGTGTTAGGTCTAATAGCAAGTTATCAGAATTAACAAATATCATTCGTAGAAAGCCAGTAATTGCCTTAACTTTTATAAGCATCACAATAATGGTTGTTTCATATTTTTTATCTGAAAGTGGAAAAACGAAAGAATCTATAATTTTTATTGAAAATCGTGAGTCAAGAGAAGCGATTTCTGGAGTAGAACAAGCTGTAGATTTGAGAGCAAAATGGACAGAGGAAATACTTAATGAAGTCAAAACATTAAAGGATAGATTAGAAAGTGTAATAGAAAGCAGATATTTAGAAACTACAGCCCAAATTAATAATTTTAACCAA…
		TraV	Full length	GILLIAM_00813	Uncharacterised protein CDS	Uncharacterised protein	330	forward		741087	741416	ATGAAGTTGTTATTATTGCTATTGGGCTGTATGAGCCTAACCAGCTTCTTTTTTGAAAGTAATTTTGATTGTAAAATTCCTAAAGGGGTAAAATGTAAGTCTTTATACGAAATAAAGAATATGGTTGCTCAAGGCGCTTTTGATATTGATAATCTTGAGAAAGTTGAAACATCAAAAACTAAATCAAAAAGACGTTGTATTCTATGCTACAGGCAAGCTAAAGCAACTCAAGGCGCAGCTGTTGTTAACAAGTCGCCGAAAAAACCAAAAAAATATCTTATTAATTTATTTAAATCAAAACAGAGTCAAGGTGAACGCAAGCATACATAA
		TraC	Full-length	GILLIAM_00814	traC CDS	conjugal transfer protein TraC	2490	forward	traC	741397	743886	GTGAACGCAAGCATACATAAGGATTTTGATCGAGAAAGATTTTCTAAACACTTTGTCTATGAATCATATGATGATGAGACTCAGCTATTCTTTAATCGTGGTTCAATAGGCTTTGTATTGCTTGCATGCCCATTGGCTGAAGCTAGTGTTTCGGCTCAAAATGAAATTGCTGAATTTCTGAAAAGCGATGAAAATTTACCTGCTGAAAGTAGCCTGCAAGTATTGATGATTGGTAGTAATAATATAGAGAATTTTTTAAGCAACTGGCAGTCATATCGTAAAGGAGAGATATTTATTGAGTTAGCAAATAAAAGAACAGAATTTTTACGTGATCAAGCTCAAAAAGTAGGTTCTATAAAGGATATAGTATTGTTAATTTCAGTTACTATACCTAATTTA…
		TraW	Full-length	GILLIAM_00815	traW CDS	type-F conjugative transfer system protein TraW	660	forward	traW	743883	744542	ATGAAGCACCAGGTAATGATAAGTATAGGCGCATTATTTGCTTTATTTGCTGTTGCTTATCAAATAAGCGATACAATGGCTAATTCATTAAATGCTGATATAGGTGTTGAGATTAAGGATTATGGGACTAGAGGGCATGTTTTTCCAATCATTGAGGAATCATTACTGGAGGTGATTATGGCTAAACTTAATGCTGCATCAAAAAGTGGTTTGTTGAACCAAATGCAGCTGGAATTTCAGGAAAAAGTTAGGCAAAAAATCATGAGACCAGTTCCAGTAAAAAATTTGAGTAAAGCTACTGAAAATAAAACGCGAATATATGATTCTACCTATGTTCAAAAGGATGACATTAAGACAAAAAATGGTATAATAATAGTAAGGAGAGGAACTAAAATAAAT…
				GILLIAM_00816	Uncharacterised protein CDS	Uncharacterised protein	174	forward		744626	744799	ATGAAAAGTTGGAAATTACAGCAATTAGAACAAGATCTAGTTAAAATAGTTAATAATACGCTACGAGGTGAAATACAAGAGATAGTAAATCCAGGTGGTGAAACTTTATATTTAATTCCAGGAAATAGATATCCAAAACTTTTTCGTAAAATTTCATCAATGCAAGCAAAGTGA
		TraU	Full-length	GILLIAM_00817	TrbL/VirB6|trbG/virB9 CDS	conjugal transfer protein	978	forward	TrbL/VirB6|trbG/virB9	744800	745777	GTGAAGGAACTGGTAATTTTGTTAGCGATAGTAATGTCTATAACAGCTAATAACTGTTATGCAGCTGCTGGGTGTGTTGGAAGATTTGTAAATCCTATAACAGATGTATGTTGGAAGTGCTTGTTTCCAATTACTATAGCTGGATTTAAGGTAGTTAGTAGTTCAATGCCTGATACTAATGCTTCTGGTAGACTTATATGTCTTTGTCCTAAGCCAGGGATTCCAGTTCCTGTACCTGGTATTCCTGTTGGATTTTGGGAGCCAGTACGCCTTGTAGATGTTACAAAGTCACCAATGTGTATGGTAAGTCTTGGGGGGTTATCATTTGGAAGTGCTACTCAAAAAGGCATGAAAGATGAGGCTGAAGGAAGTGCTTTTTATCACATTCATTGGTATGTC…
		TrbC	Full-length	GILLIAM_00818	trbC CDS	type-F conjugative transfer system pilin assembly protein TrbC	384	forward	trbC	745800	746183	ATGGTTATACGAGTAATGATGTTGATGGTTTTATTATTTGTTAATAATGCTAATGCTTTTTTTTTGGACAAGCAAAAAACTTTTATTTTTGTCTCATTTTCAATGAGTGATGAGGCTTTAAAAAGCTATTTTGCTGATTCTCAAAAGGCTGGAGCTCAATTGATTATGCGTGGGTTAATTAACAACTCATTTACACAAACAAAGAATAAAACTATGGAGCTTGGTATTAGCTTCGATATAGATCCTAGCTTGTTTGAACAATATAAAATTGATGTTGTACCAGTGATAGTAATAGATGATGAAAAAAGAGGATTAACCAAGAAATTAACTGGCCACATTCCTTTAGCAACAGCATTAGAAATTATGAATGAGAATACTCAATGA
		TraN	Full-length	GILLIAM_00819	traN CDS	conjugal transfer protein TraN	1692	forward	traN	746180	747871	ATGAGATTATTATCTATATTAACTTTAATAACGCTCAATATTAGCTGTTGTTTAGCTTCAATGCAAAGCAGTTATAATGAAGCTAAAAACTATAATGTAAATCTTGGAAATTCTTCAAATACACAAGAATTATTTCATCAAGGTAGTAATGTCAATTATCCTAACAATGATGAGGATTTAACCTATCATGGCCGTAATCAGCTTGGTACAGAAAGTGGGGCAATGTTATTTCAAGCTGAAAACAGTAAAAACAATGCCTTAACTCAACATAATATCAACGATCAAAATTATATGATAGCTAATTCAATGAGAATTGAATCTGATCCTTTAAGTGCCCTTGACAGCAGTAACTTTGTAACTCAGACAAGTACAACTAATACTGAAATTATTCAAAGTTGT…
		TraF	Full-length	GILLIAM_00820	TrbL/VirB6|trbG/virB9 CDS	conjugal transfer protein	690	forward	TrbL/VirB6|trbG/virB9	747883	748572	ATGGTTATGATATTAATTAGTCAATTATCTACAGTTGATGCTTCGCCTACAGGATTTCTATGGTACAATGATAAACATGGTTATGAGCTCGATGAATCTGCTGCTAATTCTAAGCTGATACACGCAGCTCATGATCATAGAATCGAGGAATTGAAGGAGCAATTTAATCGAGCTCAGCGTATAGCGCTTGATAATCCAACGCTCGAAAATGTGATTACAGCACAAAGATTGCAGAAGCAAATCATGGAGAAGGCTCATAAGTTTGCTACTATGTGGCAACTAGCTACTCTACTTGATTATCAACTGATTAATGCTCATGAGCCTGCTAATAGCTTACATAGAAAACTGTATCAGGAAAAATCAGAGCAGAAAAACGACTTAAAACTCAAAAACATTGCT…
		TraH	Full-length	GILLIAM_00821	traH CDS	conjugal transfer protein TraH	1302	forward	traH	748569	749870	ATGAGCATCAGAATTAGAGTTTATGCTATTACAATGCTATTATTGCTACAAGCTCCAGTATCACTGGCTTGGAATATCGAAAACGTATTTCAAGGAATGAGTGTTAATGTTACTAGATCTGGATCATATCAAGATCAAGCGGCTGGATATTATGCAGCTGGCGGATTATCTGCCAGAACAAGCCAAACATCATTTCAGCCATTTGCTATAACTCCACCATCTTTAAACATGAGCTGTAGCGGTATTGACGCCTATCTTGGTAGCTTCTCTGTTATTTCTGGAGAAGAATTAGTTCAACTAATGAAGAATATTGGTTCTCAAGCTAAAGTTTATGCATTTTCATTAGGATTAAAAACATTTGCTCCACAGATCGAAAATGCTCTTAAGGACTTACGTAAT…
		TraG	Full-length	GILLIAM_00822	traG CDS	conjugal transfer protein TraG	2652	forward	traG	749870	752521	ATGGATTACGTAATATACACATTTGGTGGTGGAGATCTGTTATGGCATGTGTTTAACGGCATAGGTAGAGTCTTTGCTTCAAATAGTGAATACTTCACTCCAGTAGGCCACTTAGCCTTGACTATTGGTGGCATATGGGCTGCTACTAGGGCTATTTTTAGAGGAAATATCGGCATCTTTGCTATGGAATGGTTTTTTCCATCGATATTTATTTTTACGCTATTATTTGCTCCCAAAGCTACTGTTTGGCTGAAGGATGAGGTATCAATGAATGCGCCAGTGAAGGTTGATAACATTCCTATAGGTATAGCAATGTTTGCTTCTCTTTCATCGCAAACGAGTTACTTTGTGTCCAAAATGTTGGAAAATCATCTTTTACCGGCTTATGAAGGACTATCT…
		TPR_G2_R9_03	NA	GILLIAM_00823	TPR repeat-containing protein 08 CDS	TPR repeat-containing protein 08	1146	forward		752537	753682	ATGAAAAATATATATAAATTAGCTATAACAATAATTTTACCACTAATGCTTTTAAATACAGCTATTGCTGCAGAAGAAAGCAAGCTAGTTCAACAAAATAGCATTAAAGACAAAAATGTTTTAGCTAAAGAATATTCCAATATTGGAAGTTCTTTTTTAAGGCTAAAAAAATATCAGGAGTCAATAGAAAATTTTGATATTGCTATTAAGTATGATCCAAGTTATGCGTCGGCATATAATAGTAAAGGAATAGCTTTAGATGATCTTGGAAAGCTACTAGAAGCTATAGAAAATTATAATTTAGCTATTAAGCACAAACCTGATTTTGCAGAAGCTTATAATAATAAAGCTGTATCTTATGAAAAATTAGGAAAAGATAAAGAAGCTATAATATTTTAT…
		TraD	Full-length	GILLIAM_00824	TrbL/VirB6|trbG/virB9 CDS	conjugal transfer protein	1755	forward	TrbL/VirB6|trbG/virB9	753688	755442	ATGAATTTTCAGAATCAAGGAAATTTCACCAGGGGATCGCAGTTATTTGCCCATAAGTTAAGAATGTTTGGGCAAGGTAGTACCAACGTTTTTATGATTGGGCTAGGATTATCAATATTCTGGATTATATGTCGATTATATCAAAAAGTTTTTCTGAGCAGCTTGTATTATTTTGTAATTGAAAGATATGTGCAGCTTAAGCTAGCAATTGGTGAGCATTTTTATGATATCGATCAAATAGGCATTAAGTTTTATAGTTTAAGGTTTAAAAAATGGATGCACCTCAATGCTCAAGACTTTTTGCATGAGTTTTATACAGGCCAACATGGATTTAAAATACAGCAATTATGGGAATTCTTAATTAATTCAGCATTGTTAGAAGGATTAATTGTTTTTGCT…
		Transposase_FL	Full length	GILLIAM_00825	transposase CDS	transposase	993	reverse		755452	756444	ATGTCCGAAAATTTAAAACACGATGGACTATTTAAAGATTTAATGAATGACTCAAAAGCAGCTCTGGATTTTACAAATGATTTTTTACCAAATGAAGTTAAAAACATACTAGATTTAAGTACTATAAAAGTTGAACAAGAATCGTTTGTTGAAGCTAATTTACGCCGTAGTATGTGTGACGTGCTATTTTCAGTTAAAACAAAAAATAATAATGATGCATTTATATATGTACTTATCGAGGCAGAATTAAGATCTGATTATTGGATCGCTTTCAAATTATGGCAATACACATTATCAATATTAAAAAGGCATAAAAAAGGACTAAAAAAGCGTACAAAAGAACGTGGTAAATTACCAATTGTTGTACCAATTGTAGTATATCACGGATCTGAAAGATTT…
		TraI	Full-length	GILLIAM_00826	traI CDS	conjugal transfer protein TraI	2670	reverse	traI	756429	759098	ATGACTGACAAAATCAATGATTCAAATAATTTCAATAACATTCATAATTCAAAAACAGAGATAGAAAATTCTAAAGCTAACAGCTTGAACCACAACGTAGCTATAAAGTTGATAAATGGTGATATTGCTGATGGTATAGTGCTACTTAGTGACAATAATAGCTTGAGAGCTGATAATACTCTAAAAGAATCAATAAACCAATTAATCAATGATTGGAAGAATAGTAAATTTGAGCTGCAGGATCGTTTGATAATTGCTGGCCATAAAGAAGCTGAAAATATTAATCAAAACATCAGAAACTACATGAAGGAAAATGGTGCTCTGAAAGGTCCAGAATACAGCATTTTAATTTCAGGAGCTGAATCAAAAAAATATGCTAACTACATGGCTGGAGACCGA…
		TraATi	Full-length	GILLIAM_00827	traA CDS	conjugal transfer protein TraA	2877	reverse	traA	759365	762241	GTGAGAATTGGTATTGAGATGGCTATACAGTTTACAAGGATTGAATTTTTAACTAGAAGTAAAGGAGGTGATAGTTGTCGTAAGGCAGCTTATAATGCAAGAACTATTGTTGAAAACGAGAAGACAGGTATAAAGTATAACTTCTCTCGTAAGAAAGATAACGTATATCATACAGTGCTGATACCGGATTATGTAAATCAAGACTTCAAGAATATTCAAACATTAATGAATGAGGTAGAACGAACCGCAAAAGACCCAAACAGCCAGTTGTTGAAGGATATCGTAATAGCGTTGCCAGATGATAAGGAGCTAAATTTAGAGCATAGAATAGAACTAACTCATCGAATAGTTGATGCAATGGAATGGGTGCAAAATGGTCTTGGAGTACAGATAGATATT…
		TraDTi	Full-length	GILLIAM_00828	conjugative transfer protein CDS	conjugative transfer protein	456	forward		762520	762975	ATGGCAAATCTTATGCAGCAAAAAATTACTCTTCAGCAAAAAAAGGCTAGGCTAATCATGGATGAGGTTAACCTTAAAATTAAAGAACGTAAAATGCGTACTCGACGTCTTATCGAAATGGGTGGATTAGTTGCTAAAGCTAATCTTGATCACTTACCAACAAATACTTTATTTGGTGCAATTGTTTCACTAAAAGAAACTTTAACACAACATCCAAATGTTCAGGATCATTGGACTACAATAGGTAAAGATATTTTTGATAAAGAACAGCAAAATAAAGCTGCCGTGATTTTAAAATTTGCCTCTGAACCAGACGAAAACACTAAGCGCTACATTCGCCTTCATGGCTTAAAATGGAACAGTTTTCGTCAAGAATGGTGCGGCCATGTTAAGGATATT…
		TraG pseudo	Truncated	GILLIAM_00829	Uncharacterised protein CDS	Uncharacterised protein	144	forward		763059	763202	ATGGTAATAATAAAAAAAATAAAGAATTTTGATGAAATCTCTGATAGTATTAAAAATAAGGCTGTAAAAAAGAAAATTTGTAACAGCACATTTGATTTAGCAATTATCACAGCTAATCAAAAATTTAAAGGGGAATTTTTATAA
		TPR_G1_R10_01	NA	GILLIAM_00830	TPR repeat-containing protein 08 CDS	TPR repeat-containing protein 08	1074	forward		763299	764372	ATGCTAACAGACAAATATTTTAATAAAGGGAATTCATTTTTTCAGTTAAGAAAATATCAAGAAGCAATAAAGAAGTTTAATTTAGCTATTAAGTGTAATCCATATTCAGCAGAAGCTTATATTAATAAAGGAATTGCTTTAGACAAATTAGGGCAACATCAAGAAGCAATAGAGAATTATGATATAGCTATTAAGTATAAACCAGATTCGGTAGAAGCTTATATTAATAAAGGAATTTCTTTGAAGCAATTAGGACAATATCAAGATGCAATAAAGAATTATGATATAGCTATTAAGTATAAACCAGATTCGGCGGAAGCTTATATTAATAAAGGAGCAGCTTTGAACGAATTAGGTCAATATCAAGAAGCAATAGAGAATTATGATATAGCTATTAAG…
		TraDTi pseudo	Truncated	GILLIAM_00831	conjugative transfer protein CDS	conjugative transfer protein	213	forward		764652	764864	ATGACTATACATCAAAATGTTCAGAATCATTGGACTACAATCGGTAAAGATATTTTTGATAAAGAACAGCAAAATAAAGCTGCTGTGATTTTAAAATTTGCTTCTGAACCAGACGAAAACACTAAGCGCCACATTCGCATTCATGGCTTAAAATGGAATAGCTTTCGTCAAGAATGGTGCGGCCATGTTAAGGACATTGAGGCCAAAGAATAG
		Transposase_FL	Full length	GILLIAM_00832	transposase CDS	transposase	975	reverse		764983	765957	ATGCATTTATCAAGATTTTTAGATCCAAAGAATGATGTAGCATTTAAAAAGATATTTGGATCAGAAAAAAACAAGGACATACTAATACATTTTCTGAACGATATATTGTTGTTTGAAGGAAATAGAAAAATAATAGAAGTAGAGTTTTTAGGAACGATATTAGATGCAGACATAGCGTCCAAAAAAGAATCAATAGTAGATGTTTTGTGTAAAGATAAAAACGGTGCGCAATATATAATAGAAATGCAAGTAGATCCTACACAAGGATTTGAAAAAAGAGCCCAGTATTATGCAGCAAAAGCATATGGTAGGCAACCAAATAGAGGAAAGGAAGGAAAATACTCAGACCTAAAGGAAGTTATATTTATAGCTATAGCAGATTATAAATTGTTTCCAAAC…
		Hydrolase	Incomplete	GILLIAM_00833	hydrolase CDS	hydrolase	588	reverse		766078	766665	ATGTTAGCATTTTTAAATTGTGAACATATCAATAAACTACTTGATAAGCTGGACTTGATTAATCATAGTTTTAATAAACGCATTGATCTTGATAAAGTAAAAAAAGCTATATTTTATGCAAAAAAATATCATAGCAATCAAAAGCGAGATACAGGAGAACCTTATTATATGCATCCATTAAAAGTTGCATATATGGTAGTAGAGTATAGTTTTGAAACAGATACGATTATTACAGCAATATTACACGATGTAATTGAGGATACAAAACTAACTAAAGAAAAGATAGCAATGGAATTTAATGATAACATTGCCGAGCAAGTTCTAGCTCTTACAAGAAACATAGGTGGTAAGAAAACCAGTTCCATGAAAATGATTCAAACATTAGTGAATCAAGATAAA…
		HATPase_c domain containing protein	Truncated	GILLIAM_00834	mrp CDS	ATP-binding protein	495	reverse	mrp	766707	767201	ATGAGTCATACTATAAAATCTGGAGATTTTGGTATTCAAGCAAAAGTAAATAATACTATTAGAGCACTGAAGCCATTCACAGAAAATAAAGGAATAAATCTTAGCTGTAACTTCAAAAATGATATTAAAGATTTAATCATTGTAAATAGTTTTCAAATACAGGCAGTACTAATACTATTAATTGGCAATGCTACTAATAGTCAATGCAGAGAAATTAGCGTTGAAGTTGATTTGCTGCCTTCTGCAAATCAAAAGACAAATTATAGAATATTACAATTAATTGTTTTTGATAACGGAATTGGAATTTCAGCTGAAAAAGTGAAAAAGATAAATAATGAGCTCAGAAACTTACATATCAAAAGCTATGCAGTACTAGAATCTGAATTACAACTCGTTAAA…
		HATPase_c domain containing protein	Truncated	GILLIAM_00835	mrp CDS	ATP-binding protein	936	reverse	mrp	767220	768155	ATGAAAAATAAAAAAAAGAATATCAATAAAACAAAAGACATTTCTCAAGATGTCTGGACAATTCATCTACCACCTATTTCAGCCAAATTAGTATCTACAGCTAAGGAAAGAAATATTTATCTTCGTACCGAAAATATGAATGAAGATAAATATATTGGAATGAAAATAAAGCTACAACAAGCGGAAGATTATCTAGAGGAAGCTGAATCAATGAAGCAATATTGTATAGATTTGATTCAAAAAATTAAATATATGTTTGATCTTGCTACTGCTAAAATCAGACATCTAGCAGATGATCTACTATGTGGGCAAAATGATTTCAAAGAAGAGGAATATAAAACTACTAGCTTAACAAGAATACTTAATTGTGTTGCTAACCTACAAGACTGCTGTAACAGT…
		HATPase_c domain containing protein	Truncated	GILLIAM_00836	mrp CDS	ATP-binding protein	801	reverse	mrp	768172	768972	GTGGAAAATAACAATATTGAAGAAAAAGATAAACAAACAAATCTGTATAGTCGACTTGAAGCAGGCAAATTAGCAAGAATAAATTGTATAGATTCGATTCAATATATTAGGAATATAGTAAATGCTTGTACCGTTAGCAAGTTGAATATAGAGGCAAAGGTACGAGATAAGGGGTTGAATTCAGATTCTGAAATAACAAAGGTACTAACAGATACATCAATGTTAGTGGATAATGTGAGAGATCATCTGAATGATATAATTTTTTTATTTAGACAAACCATAGAATCAACAAATGTAGAACTAGCAGAATTTAGCCTACGAAAAATGCTAAATGGTACTATTGCAGCAATCAGAGTAATTGATGAAGATGAAAAGATAGAGCTAAGGGAAAAAGGAAAT…
		HATPase_c domain containing protein	Truncated	GILLIAM_00837	histidine kinase CDS	histidine kinase	702	reverse		769102	769803	GTGGAAAATAACCATATAGATTTGATTCAATATATTAGGCATACAGTAAATAACCATAATAAAACAAAGCGGAATATAGTAGAACTAATAGGAGATAAGCAAGATGCAGTAGCAAAAATAACAGATACGTTAGGCTTAATTGATAAACTAATAGATCATCTAAATGATAAAATTTGTGTATTTAGAAAAAACATAGAATCAAAGAATGTAGAACTAGAAAATTTTAGCCTACAAACGTTTGTAAAGGATGCTGTTGCTAGACTAAAAGCAATTGCTGAAGATGATAGAATAGATCTAAAAAGCAATTTTCAGGCTAATATAAAAGACAGTATTATTGGAGATAGTTTTCGAATAAGAGCTGTACTAAGCCAGTTAGTTGGAAGTGCCATTATATATGGT…
		Degraded HATpase_c	Degraded	GILLIAM_00838	mrp CDS	ATP-binding protein	279	reverse	mrp	769868	770146	ATGTCTATTGGAAACGAAGGTCAACAGAAAAATAAAAGTATATTTAATAAAAATATACAGTCAAAACTGTTACTAAGACATCTAGCAGCTGGTGATAAAGAGCTTTTAAAACTTACACATCAACTTAAAACACTAAACTTAAATATAATAGATGTATTCAAACAGCTCAAAAGTGAGTCACAAGAAGTTAGAACACTTCAGTCCGAAATAATAGAAAATAAAAAATCAACATTAAGGGAAGCCATATGTCATATGCCAATCAGCTTAGCTGATAGTTAG
			Full -length	GILLIAM_00839	DNA methyltransferase CDS	DNA methyltransferase	810	forward		770521	771330	GTGTCAGTAGATGTTGCTAATAAGTCTAAGCCTTTCCTTCATTGGATTGGTAGTAAACGAAGAATTGTTAATAAATTAATAGAACATCTTCCTCAAGGTCCACACTATAATTACTATGAACCATTCCTTGGTGGAGGTGCTTTATTTTTTCAAGTTAGGCATCTTTTTAAACAATGTTTTTTGTCTGACATCAATCTTGATTTAATTACTAGCTATAATGCTGTTAAAAATAATCCTAATGAGGTCAATAGATTACTGAGTTTATATCACAAACATCATTCAAAGGATTATTATTATAAAGTTAAAAACAAATATAGTAATAATCCGAATGAGATTACCGCAAAATTTATATATCTTAATAAATATTCTTTTAGAGGAATTTATAGAGTCTACAAAAAT…
		Transposase_truncated	Truncated	GILLIAM_00840	transposase CDS	transposase	876	reverse		771346	772221	ATGAAAAAATGTATTGTAACAGTATACTATTTAATAGATAATTTTTGCAAGATATATCAAGAGTGGGAAAGAAAGAAATTAATACCAAGTAGTAATCAAAGGAACAGAGATGGAAAGTTATCCTTAGCTGAGTTATTAACAATAACGATATATTTTTATTTATCTCCATGCAAGGATTTTAAAAATTATTATCTATATTACTTGCGTTATAAGTATAAAGAATACTTTTGTTTACCAAGCTATAGTAGGATAATACAACTATTACCTAGAATGTTGCTACCATTAGCCGTATTAATGCATTATCTGAAAGGAGATGAGACTGGTATATATTACATCGATTCTACAAAGTTAGCAATTTGTCATAATAAACGTACTTCCAGCAATAGAGTTTTTAACAGA…
				GILLIAM_00841	Uncharacterised protein CDS	Uncharacterised protein	6567	reverse		772570	779136	ATGAGCCAAACAATCATTTTTGATACAAATAATTATAGTTCACTCAAAATGCTATTTGACACTATTTGTGTTGCATATAACAAAGTACCAAGTGATGCTATGCAGACCCTTTTTAAAAATGAAGGTATTTTTGATGATAGGTCAGGAGAGGCCTATAAGACAATAAAATACGAGCATATAGCTAAATATTTTGAAAAGGCTACTACACAGGAGGATTTTGATAGCTTAGTAGCCAATCTAAAGGAAGCAGCAGGGGATAGCAAATCGTTTTATCTAAGTACAAAAACTAAGGATTACAAAGATAGAACAGTATTTCCAGTATCTATGGTGAAGGATGAACTAGACAAGCATGTATATCAGGAAAACATAAATCAAGACAAATCACATCGCTACAAAAAA…
				GILLIAM_00842	Uncharacterised protein CDS	Uncharacterised protein	561	reverse		779114	779674	ATGATGTATGATTCATTAGATGTTAATATTCGGTTTTTTTATGAAGAATATTTAAAAAAAGCAAACAATGTATTAACATTTGAGATAAATGATTACGTATACGAGTCATTATTACACGATGTAATGCTTGATATACAGCAGTATCAATGGAATCAAGGACCTCTCACAATAGAGTTCAACTTTAACTATAGTAACTTTGGATATGTAGACTCATGTATTTTATGTGATGGGCTGTCTGAAGTAGAATGGTATTCAAAATCAACAATTAAATTATCATTGCGATGTCGAAGTTTAAACTTTGAGGGAGCTATGAAGGTTATAGACCTTTATAACAGACTGCCAAATATCAATTTATGGATCGATTTAGAAGGTATTAATAGTGATCGTAGGATGCTAATA…
		Ot_RAGE_membrane protein	NA	GILLIAM_00843	membrane protein CDS	membrane protein	504	reverse		780493	780996	ATGAATGTTTTGAAATCACCTTTACAACCGTGTTATGCAGTTATGTTAGCATTCGTTGTATTATTTTCACCATCGATATGTACAGCGAATAATAATGTAAACTTCAATGCTTTCAAAGATAGTATTGATACTTCACAATTCTATATAAAATTTTCAACTGGTATTGCTAATAGCTACGATACATTAGAAGCTGGAATTGGTTATAGATTAGATCGGCACAGAATGGATGTAAGATTAGGATTTATGTGTCATCACAACTGTAGAGATAACTTTATTCAAGGAAATTATTATTACAATATAATTGAAGGTAACAAAGCATCAATTTTTGTTGCAGGTGGCCTAGTATCAGCTTTCAATAGTGATAGCGATACTGGTATAGACTTAGGAGTTGGAACAGCA…
		Gilliam_Ank03_08	NA	GILLIAM_00844	ankyrin CDS	ankyrin	645	reverse		781043	781687	ATGATATTAAAATCTAAGACTAAGTATACCTTACATAGCGCTATTCAAGATGGTGATATTAAAAAAGTGAAGCAGCTTATTAATAAGGATAGTACACTTGTCAATTCAAAATATAAAGATGGTACTACAGCTTTATCTGTTGCTTTGAAATATAAGAATCTACCTATTGCCGAGATTTTACTAAGCAATGGAGCTAACGTAAACGCACAAGATAATGATGGGCACACTGCTTTACATCTTGTTGTTGACACAATTCAAGTATATTATGAATTTTTCGAAAAATATCCTGTCTATTGCAATGATCATATAGCATTACTGTTAAAATATAATGCTGATGTAAATATCGAGAATAATCAAGGTAATACACCTTTATCTGATGCTGTTGAATGCAGATGTATA…
		SpoT-hydrolase	Complete	GILLIAM_00845	(p)pGpp hydrolase CDS	(p)pGpp hydrolase	576	reverse		781722	782297	ATGATAGATTTTTATAGTGAGAGCTTAATAAATAAGCTGTTCAGAACCAACATAAGATTTAACACCAAAATTGATCTTGATAAAGTTGAAAGAGCAATAAAATATGCTAAAAAATATCATGGTCAGCAAAAGAGAGATACTGGAGAACTCTACTACACACATCCATTAGAAGTAGCGTACATGGTATCAGACTACAGCTTTGAAACAGATACAATTATTACTGCAATACTACATGATACACTTGAAGACACAAAACTAACTAAAGAAAGAATAAGGTACGAATTTGGTGCTAATATTGCAGAACAGGTTTCAGACCTTACCAGAGTTAGGGATAATAAGAAAATCAGTGCTATGGAAATGATACAAATATTACGCAGCCAAAATAAAACAGAACTATTA…
			Full length	GILLIAM_00846	dnaB CDS	replicative DNA helicase	1437	reverse	dnaB	782530	783966	ATGGAAAAAGATCTTGCAAAGATTGCTCCAAGTAATATTCAGGCAGAGCAAATGATACTTGGAGCAATTCTGATTAACAATCGTGCGCTATATAACATTAACGAATTTTTACTGCCGGAACATTTTTATGAACCATTACATGGCAAAATATACAAGTCAATTAATCTCATTATTAGTAAAGGAATTAGTGCTACTGTAATTTCGCTCAAAAATATGCTAGGCAATGAACCCTCATTTGATGAAATAGGTGGAGTAGATTATCTAGCTAAACTTACAACTTTAGCATTAAGTATAGTTAATGTTAATGAGTACGGCAAAATAGTATATGATCTTGCGCTGCGGCGTTATTTAATTGAAATTGGAGAAAAAATAGTAACAAATGCATATTCTTCTACTTTA…
		DnaA	Truncated	GILLIAM_00847	Uncharacterised protein CDS	Uncharacterised protein	1716	reverse		783975	785690	ATGCGACCTGTAGTATTCGATATTTTAACCAATGGTTGTAATTTTGTTAAAAATAATAGTAACAATAATGACACAATATTTTATAACTTTATTGGAAGTATCATTCCACCAGAATGGAGAAAGCTAACTGGAGATAATGGAAAAGCATTAAGTAAAACATCTAAACAGCTTTTATCCTTTATAGTATATAGACTACATATCTATTACAACAAAGATATAGATGAATTACAGGAAAGTTATCAGCTTTATGAAGATAAGCTGAATGTTGGTCAAAGAAGAGTTAGGCAATGCTTAGTAGAATTAAGAGATGCAGGTTTTATTGAAGTCGAAAATAGGACAATAATTAAAGACAACTTTAAGTTGCGTAATGTTCCATGTATAAAACTTCTAAAAAATTTT…
				GILLIAM_00848	Uncharacterised protein CDS	Uncharacterised protein	126	reverse		786188	786313	ATGAAAGACAATGTTAAGTTACGTAATGTCCCTTGCATAAAAATTTTGAAAAATTTTCAGCACTATAGTGAAAAAGGAAAAGAAGAAAATATAGCCTTACCAGAAAAAAATTTCGTCCCAACCTGA
RAGE_OT_Gilliam_27	Incomplete RAGE	Transposase_truncated	Truncated	GILLIAM_00850	IS630 family transposase CDS	IS630 family transposase	375	forward		787245	787619	ATGGCAAGAAGATACAGTTATGATTTAAGAATGAAGATATTCAAAGAGGTAGATGAGGGACTATCAATTGTTAAAGCATGTAAAATATTCAATATAAGTCGTAATACGATATATAGATGGAAACATCTTAAAATGGAAACAGGAGATATTAAAGCAAAACCTTATGGCCAAGCCAAAGGTTATAATGCGAAAATAGATCTCAAAGAATTTGAGGAGTTAATTATCAATCATCATGATAAAACATCTAAAGAATTAAGTATTATACTAGGTAATAGATTACAAAGAACTAGAATAAATTATTATAGAAAACTACTAGGATACACTTATAAAAAAAACTCATTTTCATTCCAAAAGGGATATTGTGTTAAGGAATGA
		Transposase_degraded	Degraded	GILLIAM_00851	IS630 family transposase CDS	IS630 family transposase	108	forward		787606	787713	GTGTTAAGGAATGAATTTATCGAGAAGGTAAAGCAAATTTCTAAAGAAAATCTAGTATTTATTGATGAGTCAGGAATAGAGGATAATGCTTGTAGAGAATATGGATGA
		Transposase_degraded	Degraded	GILLIAM_00852	IS630 family transposase CDS	IS630 family transposase	126	forward		787774	787899	ATGATAGCAGGGCTTTGTAATAATCAAATTATAGCACCAGTAATATTTGAAGGAAATTGTAATAAAGCAATATTTATAACTTATGTAGAAACTATATTAATCAAAGAATTGCCCCTGGACAAATAG
		Transposase_degraded	Degraded	GILLIAM_00853	IS630 family transposase CDS	IS630 family transposase	207	forward		787905	788111	ATGGATAATATCAACTTTCATAAGAATACTATAATTAAAGTATTAATAGAATCGGTTGGCTGCAGTATTCTATTCTTACCTACATATAGTCCAGATTTAAATCCTATAGAACATTATTGGTTTAAGATTAAGAACGAAATAAGAAAAGTTACTGCTCAATTCAAAGATATTAGCATTGCTGTAGAACACTTAATGAAGTTTATCTGA
		Transposase_truncated	Truncated	GILLIAM_00854	IS630 family transposase CDS	IS630 family transposase	276	reverse		788125	788400	ATGGCAAGAAGATACAGTTATGATTTAAGAATGAAGATATTCAAAGCGGTAGATGATGGACTATCAATTGTTAAAGCATGTAAAATATTCAATATAAGTCGTAATACGATATATAGATGGAAACATCTTAAAAGGGAAATAGGAGATATTAAAGCAAAACCTTATGGCCCAGCCAAAGGTTATAATGCAAAAATAGATCTCAAAGAATTTGAGGAGTTAATTATCAATCATCATGATAAAACATCTAAAGAATTAAGTATTATAGCAATAACATAG
				GILLIAM_00855	ndk CDS	nucleoside-diphosphate kinase	420	forward	ndk	788991	789410	ATGGAATACACTCTTTCAATTTTAAAACCAGATGTGATTAAAAGAAACATCATTGGAAAAGTTAATACCTACATAGAAAATTCTGGACTAAAAATTATAGCTCAAAAAACTCTTTTGCTTACTAAAGTACAAGCAGAAAATTTTTACATAATACATAAGAATAGAGCATATTATCAAAGTTTAGTGCAAAATATGACGTCTGGTCCAGTAGTAGTACAAGTATTATATGGCCTAAATGCTGTAAAAAAATACAGAGAAATCATAGGGGCTACTAATCCATGCGATGCTAAAAAAGGAACAATAAGAGGAGACATTGCAAAAAGTATCGATGAAAATACAGTTCATGGGTCTGATAGCTTAGAAAATGCTGATATAGAAATAAAATTTTTCTTTGCCTTG…
		Transposase_truncated	Truncated	GILLIAM_00856	IS5 family transposase ISOt6 CDS	IS5 family transposase ISOt6	456	forward		789818	790273	ATGAAATTCGATCAGATTAAAGAGTTAAAGGATGAAAAATTTCGTCGATTAACAGGAGTAAGGAAGGAGACATTTTCAAAGATGGTAGATATTTTGAGGAAAGCTGATGGTCTTAAGAAATCAAAAGGTGGACGTAAAAATAAGCTCAATTTGGAGGAACAGTTGCTGATGGCCTTAGAATACCTTAGAGAATACCGTACTTATTTCCATATAGGTCAGAACTATGGGATTAGTGAAAGTTCAGCATATAAAGCTATAAAATGGGTAGAAGACACCCTAGTTAAACACCTAAACTTTGCTCTTTCAGGCCGTAAAGCTATAATGAAGAGTGATATGAATTATGAAGTAGTCTTGATTGATGCTACTGAGAGTCCTATAGAAAGACCTAAAAAAAACAAA…
				GILLIAM_00857	Uncharacterised protein CDS	Uncharacterised protein	276	forward		790613	790888	TTGATTCTTGGAGCTGATATCAGTGCTAAAGATAAGCATGGTATGCCTGCTACAATGTGGATTTATGCTACTGAACGTACTGATTTAACTACTGAGGAGTACGATAATACTGCATTACGTATATCAAAAAAATATCTTTCTCTGAATGAAAATGCTAAACTTTATTCAGATGAATATACTAATTTGCTACTTAACAGCACTAAAGCTAAATTTCCAGTACATTGTAATAATGACTGCTATGATTACACTACTATACTAACATTGCTAGCAGCTTAG
		TPR_G6_R4_01	NA	GILLIAM_00858	TPR repeat-containing protein 08 CDS	TPR repeat-containing protein 08	543	forward		790918	791460	ATGGATAATTACAGCATAGGCAATAGAACTATTTCTCAACAAAACCTAGCTCCTTTATTAGATATGGCTGCTGGTATTATCAATGATGGTAGCTATAGAGTTGTTAATGCAAATAATGGCAATCAATTTGTAACTCAAGATGCAACAGCATACCATAACAAAGGTTATGTGCTAAGTATGTATTCGGAAGCAATAGAAAGCTGCAATCTAGCAATTAAATACAATCCGAATTGTGCAGAGGCTTACTACCGCAGAGGAATGATTCTTGAGAAATTAGGAAAACATCAAGAAGCAGTAGAAAATCTTGATATAGCTATTAAGTACAAACCTAATTTTGCTGAAAATTATCTTGAAAAAGGAATATCATTAGTAAGTTTAGGACAGTACTCAAAAGCTAAG…
		TraD pseudo	Truncated	GILLIAM_00859	TrbL/VirB6|trbG/virB9 CDS	conjugal transfer protein	1479	forward	TrbL/VirB6|trbG/virB9	791538	793016	ATGCACCTCAATGCTGAAGACTTTTTGCATGAGTTTTATACAGGCCAACATGGATTTAAAATACAGCAATTATGGGAATTCTTAATCAATTCAGTATTATTAGAAGGCTTAATTATTTTTACTATTGGTGTAATAATTTCAATTGTTTTCTTTACGGCTCAAGGTAAAAAAACGATTATTAAGGCCAAAATTAGAGGTGCTGATTTTGTGGAGTATAAATACCTATCTAAAATGCTAAAAAGCGCTAAAAAGGCCTCGAAAATCTGTTTTGGAGGCTTGCCATTAGTAAAGAATAGTGAAAGATTACATATTCTGATTACTGGAACAACAGGTACTGGTAAAACTAATATGCTTAACGAACTGCTACCACAAATTCGATTACACAAAGATCGAGCAATC…
		Transposase_FL	Full length	GILLIAM_00860	transposase CDS	transposase	972	reverse		793026	793997	ATGACAAAACAATTAAAGCATGATTCATTGGCAAAGACAATCATGAGTGATCCAGTAGCTGCACAAGAATTTCTAGAGTATTATTTACCAACGGATTTCAAGAGTTTAATAGATTTATCACAAATAAAAGTAGAGCAAGAGAGTTATATAGAAGAATCGTTAAAGAAAAAATACAGTGATATCGTCTATAGAGTTGCTACCAAAAAACATGGCAATGCTTTTATTTATATATTAATTGAAGCTCAATCAACCGTCGATTATTGGACAGCTCTGCGGTTATGGAGATACACATTGTTATTGTGCGAAAGGCATAAGAAAGAAAAAACTAAATTACCATTAGTGTATAATTTAGTGATCTACAACGGCAAAGAAGTCTACAATGCACCTAGGAATTTGTGG…
		TraI pseudo	Truncated	GILLIAM_00861	traI CDS	conjugal transfer protein TraI	2142	reverse	traI	794049	796190	TTGAATAAAATAAGCTTTAAACATGGATATGCTACAACAGTTTGTAACCCACAAACGGCTTTCAAAAAAGATGTATATGTTCTTCATAATAATGGTGTAGGCATAGAAAGTTCTAACATAAGCATGATAGGGAATGCAGAGCAAGTACGGCTGTACTACAATGTGCAAGCTACAAAAAATGTTGCTAACCTAATAGAGCAGCTTAGTACAGCTAAGACAGACTCTATGAATTCAAAAGATGAGAATAATAATGTTCAAGCAAATGAAGTAAGGCAATATCAATCTGCTCAAAACTATAAACAAAACGATTATTATTCAAATAGCGAGGAAGAACTACAAAAATTGAGGGATGCAATAGTTGATAGAGCTGACACTATAGCTCGTGATGTTCTTGGAGAT…
		TraATi pseudo	Truncated	GILLIAM_00862	traA CDS	conjugal transfer protein TraA	780	reverse	traA	796270	797049	ATGCAAGAGATCAAATTAAATCTAATACCGAATCTTTTACGTCTATTTCGATATTTGTCAGCAATAATTTTGAACTCCTTAACCAGTTTCGAAAGAAGTCTAGTAAAAGGTCAGCGGTGTATTATTCGAGATTCCGAGATGATTCATGAAATAGCAAAAGAAGAAACTAATGCATATTTCGCTGAATTAGGCTTACCATATAGAGTTGACGAGACAAGCGAAGTACCTGGAAAGCATATTGGACCTCGTAGAATTAGGAATTTAATTAATGAAGTAGTAAATGAAAATGAGTTACGTAAAGAGGCTCATTTGAAGATTATTAATGATGCTGACGTAATAACAGATTCTATAACACATTACAAATCTATTTTTACTAAGCAGGATGTTAAAAAAGCCGTA…
		TraATi pseudo	Truncated	GILLIAM_00863	traA CDS	conjugal transfer protein TraA	126	reverse	traA	797185	797310	ATGGAGCTAAATTTAGAGCATAGAATAGAAATAACTCATCAAATAGTTGATGCGATGGAATTGGTGCAAAATGGCCTTGGAGTGCAGATAGATATTCATAAGCCTCATAGAGGAGATAAAAACTAG
		TraATi pseudo	Truncated	GILLIAM_00864	traA CDS	conjugal transfer protein TraA	300	reverse	traA	797288	797587	GTGAGAATTGGTATTGAGATGGCTATACAGTTTACAAGGATTGAATTTTTAACTAGAAGTAAAGGAGGTGATAGTTGTCGTAAGGCAGCGTATAATGCAAGAACTATTGTTAAAAATAAGCAGACAGATATAAAGTATAACTTCTCTCGTAAGAAAGATAACGTATATCATACAGTGCTGATACCGGATTATGTAAATCAAGAATTCAAGAATATTCAAACATTAATGAATGAGGTAGAACGAACCGCAAAAAAAGGAAACAGCCAGTTGTTGAAGGATGGAGCTAAATTTAGAGCATAG
		TraDTi	Full-length	GILLIAM_00865	conjugative transfer protein CDS	conjugative transfer protein	444	forward		797865	798308	ATGGCAAATCTTATGCAGCAAAAAATTACTCTTCAACAAAAAAAGGCTAGGCTAATCATGGATGAGGTTAACCTTAAAATTAAAGAACGTAAAATGCGTACTCGACGTCTTATCGAAATGGGTGGATTACTTGCTAAAGCTGAGCTTGATCACTTACCAACAAATACTTTATTTGGTGCAATTGTTTCACTAAAAGAAACTTTAACACAACATCCAAATGTTCAGAATCATTGGACTACAATCGGTAAAGATATTTTTGATAAAGAACAGCAAAATAAAGCTGCTGTGATTTTAAAATTTACCTCTGAACCAGACGAAAACACTAAGCGCCACATTCGCCTTCATGGCTTAAAATGGAATAGCTTTCGTCAAGAATGGTGCGGTCATGTTAAGGACATT…
		TPR_G1_R5_01	NA	GILLIAM_00866	TPR repeat-containing protein 08 CDS	TPR repeat-containing protein 08	591	forward		798644	799234	ATGCTAACAGACAAATATTTTAATAAATGGAATTCATTTTTTAAGTTAAGAAAATATCAAGAAGCAATTAAAAATTATGATGTAGCTATTAAGTGTAATCCAGATTTTATAGAAGCTTATATGAATAAAGGAATTGCTTTAAGGGAATTAGGACAATATCAAAAGGCAATAGAAATTTTTGATACAGCTATTAGATATGAACCAGATTTTGCAAAAGCTTATTATGCTAAAGGAATTTCTTTATACGAACTAGGACAATATCAAGAGGCAATAAAGAATTTTGATATAGCTATTAAGTATCAACCAGATTTTGCAGAAGCTTATGTTAATAAAGGAATGGCTTTAAAGGCATTAGGACAACATCAAAAGGCAATAGAAATTTTTGATACAGCTATTAGA…
		Transposase_FL	Full length	GILLIAM_00867	transposase CDS	transposase	879	reverse		799823	800701	ATGCATTTATCAAGATTTCTAGATCCAAAGAATGATGTAGCATTTAAAAAGATATTTGGATCAGAAAAAAACAAGGGCATACTAATACATTTTCTGAACGATATATTGTTGTTTGAAGGGAATAGAAAAATAATAGAAGTAGAGTTTTTAGGAACGATATTAGATGCAGACATAGCGTCCAAAAAAGAATCAATAGTAGATGTTTTGTGTAAAGATAAAAACGGTGCGCAATATATAATAGAAATGCAAGTAGATCCTACACAAGGATTTGAAAAAAGAGCACAGTATTATGCCGCAAAAGCATATGGCAGGCAACCAAATAGAGGAAAGGAAGGAAAATACTCAGACCTAAAGGAAGTTATATTTATAGCTATAGCAGATTATAAATTGTTTCCAAAT…
		Truncated hydrolase	Incomplete	GILLIAM_00868	relA|spoT CDS	(p)ppGpp synthetase	480	reverse	relA|spoT	800823	801302	ATGTTGCTATCATTAGTCGTATTAATGCATTATCTGAAAGGAGAAGAGACTGGTATATATTACATCGATTCTACAAAGTTAACAATTTGTCATAATAAACGTACCTCCAGCAATAGAGTTTTTAACAAAATTTCTAAAATTGATAAAAGTAGTTATGGCTGGCTCTTAGTCTTTAAGCTTCATCTTATAATCAATAATATTGCAGAGCAGGTTTCAGACTTCACAAGTGTTAGAAATAATAAGAAAATTAGTGCTATGGAAATGATTCAAACATTTTATAGACAAAATAAAACAGAACTATTATTAATTAAGCTTTTTGAACGATTCCATAATATTCAGACTGTATCAATAAAACCTTATGAAAAAAGACAAGAAATCATACTAGAAACGCAGCAAGAA…
[truncated: 1,856 more rows]

## Sheet: RAGE_OT_Boryong
RAGE	RAGE and inter-RAGE	New gene name (this study)	Full-length, truncated or degraded	Locus_tag_new annotation	Locus_tag (NCBI accession no. AM494475.1)	Locus_tag ( NCBI accession no. NC009488.1)	Previous gene name	gene_new annotation	Length	Direction	Minimum	Maximum	Sequence
[truncated: 2,443 more rows]

[truncated: 6 more sheets: RAGE_OT_UT76, RAGE_OT_UT176, RAGE_OT_Karp, RAGE_OT_Kato, RAGE_OT_Ikeda, RAGE_OT_TA686]
