# Supplementary material for: Orientia tsutsugamushi: comprehensive analysis of the mobilome of a highly fragmented and repetitive genome reveals the capacity for ongoing lateral gene transfer in an obligate intracellular bacterium
Source: mSphere. 2023 Oct 18;8(6):e00268-23. doi: 10.1128/msphere.00268-23 (PMC10732058; doi:10.1128/msphere.00268-23)
Supplement: Data Set S2 — Membrane proteins. [file msphere.00268-23-s0002.xlsx]

## Sheet: Summary membrane protein
	Strains	Domains
		YccA	Vut1	EamA	Ot_RAGE_membrane protein
	Karp	1	1	1	38
	UT76	1	1	1	23
	Gilliam	1	1	1	30
	Kato	1	1	1	28
	TA686	1	1	1	23
	UT176	1	1	1	20
	Ikeda	1	1	1	23
	Boryong	1	1	1	18

## Sheet: Membrane protein_Gilliam
No.	RAGE/ Inter-RAGE	Locus tag	New Name	Gene name	Gene length	Domain name searched by SMART	Domain position (aa)	Domain name searched by NCBI conserved domain search	Domain position (aa)	Domain description
1	RAGE	GILLIAM_00173	Ot_RAGE_membrane protein	membrane protein	504	Signal peptide	1-29	No do main found
2	RAGE	GILLIAM_00189	Ot_RAGE_membrane protein	membrane protein	408	Signal peptide	1-29	No do main found
3	RAGE	GILLIAM_00292	Ot_RAGE_membrane protein	membrane protein	282	No do main found		No do main found
4	RAGE	GILLIAM_00355	Ot_RAGE_membrane protein	membrane protein	408	Signal peptide	1-29	No do main found
5	RAGE	GILLIAM_00390	Ot_RAGE_membrane protein	membrane protein	549	Signal peptide	1-29	No do main found
6	RAGE	GILLIAM_00398	Ot_RAGE_membrane protein	membrane protein	516	No do main found		No do main found
7	RAGE	GILLIAM_00474	Ot_RAGE_membrane protein	membrane protein	165	No do main found		No do main found
8	RAGE	GILLIAM_00545	Ot_RAGE_membrane protein	membrane protein	549	Signal peptide	1-29	No do main found
9	RAGE	GILLIAM_00606	Ot_RAGE_membrane protein	membrane protein	399	transmembrane region	15-37, 105-127	No do main found
10	RAGE	GILLIAM_00646	Ot_RAGE_membrane protein	membrane protein	165	No do main found		No do main found
11	RAGE	GILLIAM_00734	Ot_RAGE_membrane protein	membrane protein	366	transmembrane region	7-29	BamE(Outer membrane protein assembly factor BamE); Non-specific hits	32-110
12	RAGE	GILLIAM_00758	Ot_RAGE_membrane protein	membrane protein	282	No do main found		No do main found
13	RAGE	GILLIAM_00843	Ot_RAGE_membrane protein	membrane protein	504	Signal peptide	1-29	No do main found
14	RAGE	GILLIAM_01016	YccA, modulator of FtsH protease	membrane protein	741	Bax inhibitor-1 (BI-1)	21-240
15	RAGE	GILLIAM_01074	Ot_RAGE_membrane protein	membrane protein	504	Signal peptide	1-29	No do main found
16	RAGE	GILLIAM_01108	Vut_1	membrane protein	675	transmembrane helix region, Putative vitamin uptake transporter	13-35(TM), 51-213(Vut1)	Vut_1; Putative vitamin uptake transporter	51-213
17	RAGE	GILLIAM_01117	Ot_RAGE_membrane protein	membrane protein	504	Signal peptide	1-29	No do main found
18	RAGE	GILLIAM_01209	Ot_RAGE_membrane protein	membrane protein	504	Signal peptide	1-29	No do main found
19	RAGE	GILLIAM_01603	Ot_RAGE_membrane protein	membrane protein	408	Signal peptide	1-29	No do main found
20	RAGE	GILLIAM_01721	Ot_RAGE_membrane protein	membrane protein	408	Signal peptide	1-29	No do main found
21	RAGE	GILLIAM_01770	Ot_RAGE_membrane protein	membrane protein	435	Pfam:UPF0093 (It is essential for protoporphyrinogen IX oxidase activity and is functionally coupled with coproporphyrinogen III oxidase)	1-143	Uncharacterized protein family (UPF0093	1-143
22	RAGE	GILLIAM_01859	Ot_RAGE_membrane protein	membrane protein	549	Signal peptide	1-29	No do main found
23	RAGE	GILLIAM_02038	Ot_RAGE_membrane protein	membrane protein	282	No do main found		No do main found
24	RAGE	GILLIAM_02046	Ot_RAGE_membrane protein	membrane protein	504	Signal peptide	1-29	No do main found
25	RAGE	GILLIAM_02119	Ot_RAGE_membrane protein	membrane protein	174	Signal peptide	1-29	No do main found
26	RAGE	GILLIAM_02157	Ot_RAGE_membrane protein	membrane protein	504	Signal peptide	1-29	No do main found
27	RAGE	GILLIAM_02232	RhaT	membrane protein	921	EamA-like transporter family ( non-specific hit))	11-144, 158-296	RhaT; Permease of the drug/metabolite transporter (DMT) superfamily	34-300	DMT (drug/metabolite transporter) family transporter is an inner membrane protein involved in the transport of one or more of a variety of substrates such as amino acids, drugs, metabolites, and sugar phosphates, among others
28	RAGE	GILLIAM_02240	Ot_RAGE_membrane protein	membrane protein	495	Signal peptide	1-26	No do main found
29	RAGE	GILLIAM_02366	Ot_RAGE_membrane protein	membrane protein	504	Signal peptide	1-29	No do main found
30	RAGE	GILLIAM_02459	Ot_RAGE_membrane protein	membrane protein	408	Signal peptide	1-29	No do main found
31	RAGE	GILLIAM_02550	Ot_RAGE_membrane protein	membrane protein	408	Signal peptide	1-29	No do main found
32	RAGE	GILLIAM_02641	Ot_RAGE_membrane protein	membrane protein	504	Signal peptide	1-29	No do main found
33	RAGE	GILLIAM_02674	Ot_RAGE_membrane protein	membrane protein	489	transmembrane region	4-26	No do main found

## Sheet: Membrane protein_Boryong
No.	RAGE/ Inter-RAGE	Locus tag	New Name	Gene name	Gene length	Domain name searched by SMART	Domain position (aa)	Domain name searched by NCBI conserved domain search	Domain position (aa)	Domain description
1	RAGE	Boryong_00107	Ot_RAGE_membrane protein	membrane protein	504	Signal peptide	1-29	No do main found
2	RAGE	Boryong_00452	RhaT	membrane protein	921	EamA-like transporter family ( non-specific hit))	11-144, 158-296	RhaT; Permease of the drug/metabolite transporter (DMT) superfamily	34-300	DMT (drug/metabolite transporter) family transporter is an inner membrane protein involved in the transport of one or more of a variety of substrates such as amino acids, drugs, metabolites, and sugar phosphates, among others
3	inter-RAGE	Boryong_00501	Ot_RAGE_membrane protein	membrane protein	366	transmembrane region	7-29	BamE(Outer membrane protein assembly factor BamE); Non-specific hits	32-110
4	RAGE	Boryong_00694	Ot_RAGE_membrane protein	membrane protein	504	Signal peptide	1-29	No do main found
5	RAGE	Boryong_00842	Ot_RAGE_membrane protein	membrane protein	375	Signal peptide	1-25	No do main found
6	RAGE	Boryong_00882	Vut1	membrane protein	675	transmembrane helix region, Putative vitamin uptake transporter	13-35(TM), 51-213(Vut1)	Vut_1; Putative vitamin uptake transporter	51-213
7	RAGE	Boryong_01004	ScaB	membrane protein	1950	Coiled coil, Autotransporter	(46-81) coiled coil, (375-639) autotransporter	autotransporter	380-369
8	RAGE	Boryong_01049	Ot_RAGE_membrane protein	membrane protein	531	No do main found		No do main found
9	RAGE	Boryong_01066	YccA, modulator of FtsH protease	membrane protein	741	Bax inhibitor-1 (BI-1)	21-240	Bacterial BAX inhibitor (BI)-1/YccA-like proteins	19-241	Bax inhibitor-1 (BI-1) is a suppressor of apoptosis that interacts with BCL2 and BCL-X.
10	RAGE	Boryong_01174	Ot_RAGE_membrane protein	membrane protein	435	Pfam:UPF0093 (It is essential for protoporphyrinogen IX oxidase activity and is functionally coupled with coproporphyrinogen III oxidase)	1-143	Uncharacterized protein family (UPF0093	1-143
11	RAGE	Boryong_01224	Ot_RAGE_membrane protein	membrane protein	498	transmembrane region	21-43, 111-133	No do main found
12	RAGE	Boryong_01347	Ot_RAGE_membrane protein	membrane protein	522	No do main found		No do main found
13	RAGE	Boryong_01464	Ot_RAGE_membrane protein	membrane protein	504	Signal peptide	1-29	No do main found
14	RAGE	Boryong_01525	Ot_RAGE_membrane protein	membrane protein	510	Signal peptide	1-29	No do main found
15	RAGE	Boryong_01680	Ot_RAGE_membrane protein	membrane protein	504	Signal peptide	1-29	No do main found
16	RAGE	Boryong_01993	Ot_RAGE_membrane protein	membrane protein	504	Signal peptide	1-29	No do main found
17	RAGE	Boryong_02043	Ot_RAGE_membrane protein	membrane protein	306	transmembrane region	27-49	No do main found
18	RAGE	Boryong_02091	Ot_RAGE_membrane protein	membrane protein	387	Signal peptide	1-29	No do main found
19	RAGE	Boryong_02235	Ot_RAGE_membrane protein	membrane protein	537	transmembrane region	13-32	No do main found
20	RAGE	Boryong_02238	Ot_RAGE_membrane protein	membrane protein	210	transmembrane region	15-37	No do main found
21	RAGE	Boryong_02323	Ot_RAGE_membrane protein	membrane protein	504	Signal peptide	1-29	No do main found
22	RAGE	Boryong_02385	Ot_RAGE_membrane protein	membrane protein	261	transmembrane region	15-37	No do main found
23	inter-RAGE	Boryong_02427	ScaE	membrane protein	2274	transmembrane region, Autotransporter	(40-51) transmembrane region, (492-747) Autotransporter	autotransporter	502-747
24	RAGE	Boryong_02439	ScaB	membrane protein	1950	Coiled coil, Autotransporter	(46-81) Coiled coil, 9375-639) Autotransporter	autotransporter	380-639

## Sheet: Membrane protein_UT76
No.	RAGE/ Inter-RAGE	Locus tag	New Name	Gene name	Gene length	Domain name searched by SMART	Domain position (aa)	Domain name searched by NCBI conserved domain search	Domain position (aa)	Domain description
1	RAGE	UT76HP_00037	Ot_RAGE_membrane protein	membrane protein	558	No do main found		No do main found
2	RAGE	UT76HP_00168	Ot_RAGE_membrane protein	membrane protein	504	Signal peptide	1-29	No do main found
3	RAGE	UT76HP_00194	Ot_RAGE_membrane protein	membrane protein	558	No do main found		No do main found
4	RAGE	UT76HP_00221	Ot_RAGE_membrane protein	membrane protein	558	No do main found		No do main found
5	RAGE	UT76HP_00238	Ot_RAGE_membrane protein	membrane protein	504	Signal peptide	1-29	No do main found
6	RAGE	UT76HP_00301	Ot_RAGE_membrane protein	membrane protein	549	Signal peptide	1-29	No do main found
7	RAGE	UT76HP_00355	Ot_RAGE_membrane protein	membrane protein	306	No do main found		No do main found
8	RAGE	UT76HP_00532	Ot_RAGE_membrane protein	membrane protein	312	No do main found		No do main found
9	RAGE	UT76HP_00647	Ot_RAGE_membrane protein	membrane protein	549	Signal peptide	1-29	No do main found
10	RAGE	UT76HP_00674	Ot_RAGE_membrane protein	membrane protein	552	Signal peptide	1-30	No do main found
11	RAGE	UT76HP_00949	Ot_RAGE_membrane protein	membrane protein	504	Signal peptide	1-29	No do main found
12	RAGE	UT76HP_01024	Ot_RAGE_membrane protein	membrane protein	558	No do main found		No do main found
13	RAGE	UT76HP_01100	YccA, modulator of FtsH protease	membrane protein; BLAST yccA negative regulator of ftsH	741	Bax inhibitor-1 (BI-1)	21-240
14	RAGE	UT76HP_01144	Ot_RAGE_membrane protein	membrane protein	558	No do main found		No do main found
15	RAGE	UT76HP_01178	Ot_RAGE_membrane protein	membrane protein	504	Signal peptide	1-29	No do main found
16	RAGE	UT76HP_01246	Ot_RAGE_membrane protein	membrane protein	507	Signal peptide	1-29	No do main found
17	RAGE	UT76HP_01390	Ot_RAGE_membrane protein	membrane protein	282	No do main found		No do main found
18	RAGE	UT76HP_01405	Ot_RAGE_membrane protein	membrane protein	435	Pfam:UPF0093 (It is essential for protoporphyrinogen IX oxidase activity and is functionally coupled with coproporphyrinogen III oxidase)	1-143	Uncharacterized protein family (UPF0093	1-143
19	RAGE	UT76HP_01433	Ot_RAGE_membrane protein	membrane protein	558	No do main found		No do main found
20	RAGE	UT76HP_01537	Ot_RAGE_membrane protein	membrane protein	558	No do main found		No do main found
21	RAGE	UT76HP_01681	Vut_1	membrane protein	675	transmembrane helix region, Putative vitamin uptake transporter	13-35(TM), 51-213(Vut1)	Vut_1; Putative vitamin uptake transporter	51-213
22	RAGE	UT76HP_01774	Ot_RAGE_membrane protein	membrane protein	558	No do main found		No do main found
23	RAGE	UT76HP_01833	Ot_RAGE_membrane protein	membrane protein	657	transmembrane region	147-169	No do main found
24	RAGE	UT76HP_01940	RhaT	membrane protein	921	EamA-like transporter family ( non-specific hit))	11-144, 158-296	RhaT; Permease of the drug/metabolite transporter (DMT) superfamily	34-300	DMT (drug/metabolite transporter) family transporter is an inner membrane protein involved in the transport of one or more of a variety of substrates such as amino acids, drugs, metabolites, and sugar phosphates, among others
25	Inter-RAGE	UT76HP_01997	Ot_RAGE_membrane protein	membrane protein	366	transmembrane region	7-29	Outer membrane protein assembly factor BamE (Non-specific hits)	32-110
26	RAGE	UT76HP_02075	Ot_RAGE_membrane protein	membrane protein	504	Signal peptide	1-29	No do main found

## Sheet: Membrane protein_UT176
No.	RAGE/ Inter-RAGE	Locus tag	New Name	Gene name	Gene length	Domain name searched by SMART	Domain position (aa)	Domain name searched by NCBI conserved domain search	Domain position (aa)	Domain description
1	RRAGE	UT176_00086	Ot_RAGE_membrane protein	membrane protein	504	Signal peptide	1-29	No do main found
2	RRAGE	UT176_00092	Ot_RAGE_membrane protein	membrane protein	531	Signal peptide and transmembrane region	Signal peptide (1-29) and transmembrane region (105-127)	No do main found
3	RRAGE	UT176_00137	Ot_RAGE_membrane protein	membrane protein	312	No do main found		No do main found
4	RRAGE	UT176_00253	Ot_RAGE_membrane protein	membrane protein	504	Signal peptide	1-29	No do main found
5	RRAGE	UT176_00369	Ot_RAGE_membrane protein	membrane protein	504	Signal peptide	1-29	No do main found
6	RRAGE	UT176_00469	Ot_RAGE_membrane protein	membrane protein	504	Signal peptide	1-29	No do main found
7	RRAGE	UT176_00632	Ot_RAGE_membrane protein	membrane protein	354	Signal peptide and transmembrane region	Signal peptide (1-23) and transmembrane region (57-79)	BamE(Outer membrane protein assembly factor BamE); Non-specific hits	28-106
8	RRAGE	UT176_00745	RhaT	membrane protein	921	EamA-like transporter family ( non-specific hit))	11-144, 158-296	RhaT; Permease of the drug/metabolite transporter (DMT) superfamily	34-300	DMT (drug/metabolite transporter) family transporter is an inner membrane protein involved in the transport of one or more of a variety of substrates such as amino acids, drugs, metabolites, and sugar phosphates, among others
9	RRAGE	UT176_00838	Ot_RAGE_membrane protein	membrane protein	504	Signal peptide	1-29	No do main found
10	RRAGE	UT176_00882	Ot_RAGE_membrane protein	membrane protein	504	Signal peptide	1-29	No do main found
11	RRAGE	UT176_00993	Ot_RAGE_membrane protein	membrane protein	549	Signal peptide	1-29	No do main found
12	RRAGE	UT176_01027	Ot_RAGE_membrane protein	membrane protein	504	Signal peptide	1-29	No do main found
13	RRAGE	UT176_01037	YccA, modulator of FtsH protease	membrane protein	741	Bax inhibitor-1 (BI-1)	21-240	Bacterial BAX inhibitor (BI)-1/YccA-like proteins
14	RRAGE	UT176_01224	Ot_RAGE_membrane protein	membrane protein	504	Signal peptide	1-29	No do main found
15	RRAGE	UT176_01256	Ot_RAGE_membrane protein	membrane protein	504	Signal peptide	1-29	No do main found
16	RRAGE	UT176_01380	Ot_RAGE_membrane protein	membrane protein	435	Pfam:UPF0093 (It is essential for protoporphyrinogen IX oxidase activity and is functionally coupled with coproporphyrinogen III oxidase)	1-143	Uncharacterized protein family (UPF0093	1-143
17	RRAGE	UT176_01618	Ot_RAGE_membrane protein	membrane protein	378	Signal peptide	1-29	No do main found
18	RRAGE	UT176_01634	Vut1	membrane protein	675	transmembrane helix region, Putative vitamin uptake transporter	13-35(TM), 51-213(Vut1)	Vut_1; Putative vitamin uptake transporter	51-213
19	RRAGE	UT176_01765	Ot_RAGE_membrane protein	membrane protein	504	Signal peptide	1-29	No do main found
20	RRAGE	UT176_01932	Ot_RAGE_membrane protein	membrane protein	504	Signal peptide	1-29	No do main found
21	RRAGE	UT176_01980	Ot_RAGE_membrane protein	membrane protein	504	Signal peptide	1-29	No do main found
22	RRAGE	UT176_02034	Ot_RAGE_membrane protein	membrane protein	261	No do main found		No do main found
23	RRAGE	UT176_02035	Ot_RAGE_membrane protein	membrane protein	240	Signal peptide	1-29	No do main found

## Sheet: Membrane protein_Karp
No.	RAGE/ Inter-RAGE	Locus tag	New Name	Gene name	Gene length	Domain name searched by SMART	Domain position (aa)	Domain name searched by NCBI conserved domain search	Domain position (aa)	Domain description
1	RAGE	Karp_00034	Ot_RAGE_membrane protein	membrane protein	507	Signal peptide	1-29	No do main found
2	RAGE	Karp_00036	Ot_RAGE_membrane protein	membrane protein	204	Signal peptide	1-29	No do main found
3	RAGE	Karp_00110	Ot_RAGE_membrane protein	membrane protein	504	Signal peptide	1-29	No do main found
4	RAGE	Karp_00138	Ot_RAGE_membrane protein	membrane protein	549	Signal peptide	1-29	No do main found
5	RAGE	Karp_00159	Ot_RAGE_membrane protein	membrane protein	549	Signal peptide	1-29	No do main found
6	RAGE	Karp_00395	Ot_RAGE_membrane protein	membrane protein	552	Signal peptide	1-29	No do main found
7	Complete RAGE	Karp_00494	Ot_RAGE_membrane protein	membrane protein	549	Signal peptide	1-29	No do main found
8	Complete RAGE	Karp_00519	Ot_RAGE_membrane protein	membrane protein	504	Signal peptide	1-29	No do main found
9	RAGE	Karp_00745	Ot_RAGE_membrane protein	membrane protein	507	Signal peptide	1-29	No do main found
10	RAGE	Karp_00770	Ot_RAGE_membrane protein	membrane protein	504	Signal peptide	1-29	No do main found
11	RAGE	Karp_00957	Ot_RAGE_membrane protein	membrane protein	552	Signal peptide	1-29	No do main found
12	RAGE	Karp_00976	Ot_RAGE_membrane protein	membrane protein	240	Signal peptide	1-29	No do main found
13	RAGE	Karp_00977	Ot_RAGE_membrane protein	membrane protein	261	Signal peptide	1-29	No do main found
14	Complete RAGE	Karp_01068	Ot_RAGE_membrane protein	membrane protein	504	Signal peptide	1-29	No do main found
15	RAGE	Karp_01123	Ot_RAGE_membrane protein	membrane protein	663	Transmembrane	50-72, 149-171	No do main found
16	RAGE	Karp_01182	YccA, modulator of FtsH protease	membrane protein	741	Bax inhibitor-1 (BI-1)	21-240	Bacterial BAX inhibitor (BI)-1/YccA-like proteins	19-241	Bax inhibitor-1 (BI-1) is a suppressor of apoptosis that interacts with BCL2 and BCL-X.
18	RAGE	Karp_01259	Vut1	membrane protein	675	transmembrane helix region, Putative vitamin uptake transporter	13-35(TM), 51-213(Vut1)	Vut_1; Putative vitamin uptake transporter	51-213
19	Complete RAGE	Karp_01293	Ot_RAGE_membrane protein	membrane protein	507	Signal peptide	1-29	No do main found
20	RAGE	Karp_01336	Ot_RAGE_membrane protein	membrane protein	282	Signal peptide	1-29	No do main found
21	RAGE	Karp_01337	Ot_RAGE_membrane protein	membrane protein	267	Signal peptide	1-29	No do main found
22	multiple cargo gene	Karp_01376	Ot_RAGE_membrane protein	membrane protein	435	Uncharacterised protein family (UPF0093)	1-143	Uncharacterized protein family (UPF0093)	1-143
23	Complete RAGE	Karp_01419	Ot_RAGE_membrane protein	membrane protein	504	Signal peptide	1-29	No do main found
24	RAGE	Karp_01482	Ot_RAGE_membrane protein	membrane protein	504	Signal peptide	1-29	No do main found
25	Complete RAGE	Karp_01537	Ot_RAGE_membrane protein	membrane protein	507	Signal peptide	1-29	No do main found
26	Complete RAGE	Karp_01610	ScaF (99%)	membrane protein	1938	Autotransporter beta-domain	1-31(Signal peptide), 166-193(Coiled-coil), 372-635 (Autotransporter)	Autotransporter beta-domain	411-635
27	Complete RAGE	Karp_01618	Ot_RAGE_membrane protein	membrane protein	504	Signal peptide	1-29	No do main found
28	Complete RAGE	Karp_01642	Ot_RAGE_membrane protein	membrane protein	549	Signal peptide	1-29	No do main found
29	Complete RAGE	Karp_01690	Ot_RAGE_membrane protein	membrane protein	507	Signal peptide	1-29	No do main found
30	RAGE	Karp_01699	Ot_RAGE_membrane protein	membrane protein	549	Signal peptide	1-29	No do main found
31	RAGE	Karp_01742	Ot_RAGE_membrane protein	membrane protein	549	Signal peptide	1-29	No do main found
32	RAGE	Karp_01799	Ot_RAGE_membrane protein	membrane protein	549	Signal peptide	1-29	No do main found
33	RAGE	Karp_01823	Ot_RAGE_membrane protein	membrane protein	507	Signal peptide	1-29	No do main found
34	RAGE	Karp_01948	Ot_RAGE_membrane protein	membrane protein	549	Signal peptide	1-29	No do main found
35	RAGE	Karp_02039	Ot_RAGE_membrane protein	membrane protein	504	Signal peptide	1-29	No do main found
36	RAGE	Karp_02056	Ot_RAGE_membrane protein	membrane protein	552	Signal peptide	1-29	No do main found
37	RAGE	Karp_02150	RhaT	membrane protein	921	EamA (named after the O-acetyl-serine/cysteine export gene in E. coli) domain (Non-speific hit)	11-144, 158-296	RhaT, Permease of the drug/metabolite transporter (DMT) superfamily	34-300	Permease of the drug/metabolite transporter (DMT) superfamily [Carbohydrate transport and metabolism, Amino acid transport and metabolism, General function prediction only]
38	RAGE	Karp_02322	Ot_RAGE_membrane protein	membrane protein	504	Signal peptide	1-29	No do main found
39	RAGE	Karp_02366	Ot_RAGE_membrane protein	membrane protein	504	Signal peptide	1-29	No do main found
40	Inter-RAGE	Karp_02406	Ot_RAGE_membrane protein	membrane protein	366	Transmembrane	7-29	Outer membrane protein assembly factor BamE (Non-specific hits)	32-110
41	RAGE	Karp_02454	Ot_RAGE_membrane protein	membrane protein	549	Signal peptide	1-29	No do main found
42	RAGE	Karp_02515	Ot_RAGE_membrane protein	membrane protein	504	Signal peptide	1-29	No do main found
43	RAGE	Karp_02554	Ot_RAGE_membrane protein	membrane protein	507	Signal peptide	1-29

## Sheet: Membrane protein_Kato
No.	RAGE/ Inter-RAGE	Locus tag	New Name	Gene name	Gene length	Domain name searched by SMART	Domain position (aa)	Domain name searched by NCBI conserved domain search	Domain position (aa)	Domain description
1	RAGE	KATO_00030	Ot_RAGE_membrane protein	membrane protein	549	Signal peptide	1-29	No do main found
2	RAGE	KATO_00077	Ot_RAGE_membrane protein	membrane protein	399	transmembrane region	15-37, 105-127	No do main found
3	RAGE	KATO_00144	Ot_RAGE_membrane protein	membrane protein	504	Signal peptide	1-29	No do main found
4	RAGE	KATO_00198	Ot_RAGE_membrane protein	membrane protein	282	No do main found		No do main found
5	RAGE	KATO_00243	Ot_RAGE_membrane protein	membrane protein	153	No do main found		No do main found
6	RAGE	KATO_00246	Ot_RAGE_membrane protein	membrane protein	282	No do main found		No do main found
7	RAGE	KATO_00450	Ot_RAGE_membrane protein	membrane protein	549	Signal peptide	1-29	No do main found
8	RAGE	KATO_00526	Ot_RAGE_membrane protein	membrane protein	507	Signal peptide	1-29	No do main found
9	RAGE	KATO_00545	Ot_RAGE_membrane protein	membrane protein	174	Signal peptide	1-29	No do main found
10	RAGE	KATO_00591	Ot_RAGE_membrane protein	membrane protein	594	Signal peptide	1-29	No do main found
11	RAGE	KATO_00725	Ot_RAGE_membrane protein	membrane protein	282	No do main found		No do main found
12	RAGE	KATO_00782	Ot_RAGE_membrane protein	membrane protein	504	Signal peptide	1-29	No do main found
13	RAGE	KATO_00793	Ot_RAGE_membrane protein	membrane protein	504	Signal peptide	1-29	No do main found
14	RAGE	KATO_00866	Ot_RAGE_membrane protein	membrane protein	594	Signal peptide	1-29	No do main found
15	RAGE	KATO_01014	RhaT	membrane protein	921	RhaT	11-144, 158-296	RhaT; Permease of the drug/metabolite transporter (DMT) superfamily	34-300	DMT (drug/metabolite transporter) family transporter is an inner membrane protein involved in the transport of one or more of a variety of substrates such as amino acids, drugs, metabolites, and sugar phosphates, among others
16	RAGE	KATO_01108	Ot_RAGE_membrane protein	membrane protein	183	transmembrane region	6-28	No do main found
17	RAGE	KATO_01234	Ot_RAGE_membrane protein	membrane protein	549	Signal peptide	1-29	No do main found
18	RAGE	KATO_01274	Ot_RAGE_membrane protein	membrane protein	90	No do main found		No do main found
19	RAGE	KATO_01295	YccA, modulator of FtsH protease	membrane protein	741	Bax inhibitor-1 (BI-1)	21-240	Bacterial BAX inhibitor (BI)-1/YccA-like proteins
20	RAGE	KATO_01325	Ot_RAGE_membrane protein	membrane protein	531	Signal peptide and transmembrane region	Signal peptide (1-29) and transmembrane region (105-127)	No do main found
21	RAGE	KATO_01434	Ot_RAGE_membrane protein	membrane protein	282	No do main found		No do main found
22	RAGE	KATO_01506	Ot_RAGE_membrane protein	membrane protein	282	No do main found		No do main found
23	RAGE	KATO_01550	Vut1	membrane protein	675	transmembrane helix region, Putative vitamin uptake transporter	13-35(TM), 51-213(Vut1)	Vut_1; Putative vitamin uptake transporter	51-213
24	RAGE	KATO_01591	Ot_RAGE_membrane protein	membrane protein	435	Pfam:UPF0093 (It is essential for protoporphyrinogen IX oxidase activity and is functionally coupled with coproporphyrinogen III oxidase)	1-143	Uncharacterized protein family (UPF0093	1-143
25	RAGE	KATO_01650	Ot_RAGE_membrane protein	membrane protein	549	Signal peptide	1-29	No do main found
26	RAGE	KATO_01799	Ot_RAGE_membrane protein	membrane protein	549	Signal peptide	1-29	No do main found
27	RAGE	KATO_02113	Ot_RAGE_membrane protein	membrane protein	366	transmembrane region	7-29	BamE(Outer membrane protein assembly factor BamE); Non-specific hits	32-110
28	RAGE	KATO_02150	Ot_RAGE_membrane protein	membrane protein	504	Signal peptide	1-29	No do main found
29	RAGE	KATO_02189	Ot_RAGE_membrane protein	membrane protein	549	Signal peptide	1-29	No do main found
30	RAGE	KATO_02287	Ot_RAGE_membrane protein	membrane protein	507	Signal peptide	1-29	No do main found
31	RAGE	KATO_02339	Ot_RAGE_membrane protein	membrane protein	174	No do main found		No do main found

## Sheet: Membrane protein_Ikeda
No.	RAGE/ Inter-RAGE	Locus tag	New Name	Gene name	Gene length	Domain name searched by SMART	Domain position (aa)	Domain name searched by NCBI conserved domain search	Domain position (aa)	Domain description
1	inter-RAGE	Ikeda_00016	Ot_RAGE_membrane protein	membrane protein	366	transmembrane region	6-27	BamE(Outer membrane protein assembly factor BamE); Non-specific hits	32-110
2	RAGE	Ikeda_00083	RhaT	membrane protein	921	EamA-like transporter family ( non-specific hit))	11-144, 158-296	RhaT; Permease of the drug/metabolite transporter (DMT) superfamily	34-300	DMT (drug/metabolite transporter) family transporter is an inner membrane protein involved in the transport of one or more of a variety of substrates such as amino acids, drugs, metabolites, and sugar phosphates, among others
3	RAGE	Ikeda_00172	Ot_RAGE_membrane protein	membrane protein	183	transmembrane region	6-28	No do main found		No do main found
4	RAGE	Ikeda_00266	Ot_RAGE_membrane protein	membrane protein	657	transmembrane region	147-169	No do main found
5	RAGE	Ikeda_00300	YccA, modulator of FtsH protease	membrane protein	741	Bax inhibitor-1 (BI-1)	21-240	Bacterial BAX inhibitor (BI)-1/YccA-like proteins	19-241	Bax inhibitor-1 (BI-1) is a suppressor of apoptosis that interacts with BCL2 and BCL-X.
6	RAGE	Ikeda_00323	Ot_RAGE_membrane protein	membrane protein	90	No do main found		No do main found
7	RAGE	Ikeda_00363	Ot_RAGE_membrane protein	membrane protein	576	No do main found		No do main found	28-106
8	RAGE	Ikeda_00390	Ot_RAGE_membrane protein	membrane protein	282	No do main found		No do main found	34-300	DMT (drug/metabolite transporter) family transporter is an inner membrane protein involved in the transport of one or more of a variety of substrates such as amino acids, drugs, metabolites, and sugar phosphates, among others
9	RAGE	Ikeda_00438	Vut1	membrane protein	675	transmembrane helix region, Putative vitamin uptake transporter	13-35(TM), 51-213(Vut1)	Vut_1; Putative vitamin uptake transporter	51-213
10	RAGE	Ikeda_00525	ScaC	membrane protein	1563	transmembrane region, coiled coil, autotransporter	13-35(transmembrane region), 130-213 (coiled coil), 275-510 ( autotransporter)	Autotransporter beta-domain	283-512
11	RAGE	Ikeda_00591	Ot_RAGE_membrane protein	membrane protein	435	Uncharacterised protein family (UPF0093)	1-143	Uncharacterized protein family (UPF0093)	1-143
12	RAGE	Ikeda_00761	Ot_RAGE_membrane protein	membrane protein	282	No do main found		No do main found
13	RAGE	Ikeda_01126	Ot_RAGE_membrane protein	membrane protein	576	No do main found		No do main found
14	RAGE	Ikeda_01179	Ot_RAGE_membrane protein	membrane protein	504	Signal peptide	1-29	No do main found
15	RAGE	Ikeda_01282	Ot_RAGE_membrane protein	membrane protein	576	No do main found		No do main found
16	RAGE	Ikeda_01376	Ot_RAGE_membrane protein	membrane protein	129	No do main found		No do main found	4-143	TIGR00701 family protein ;It appears this conserved hypothetical integral membrane protein is found only in gram negative bacteria. Completed genomes that include a member of this family include Rickettsia prowazekii, Synechocystis sp. PCC6803, and Helicobacter pylori.
17	RAGE	Ikeda_01378	Ot_RAGE_membrane protein	membrane protein	282	Signal peptide	1-29	No do main found
18	RAGE	Ikeda_01416	Ot_RAGE_membrane protein	membrane protein	174	Signal peptide	1-29		51-213
19	RAGE	Ikeda_01418	Ot_RAGE_membrane protein	membrane protein	282	Signal peptide	1-29	No do main found
20	RAGE	Ikeda_01655	Ot_RAGE_membrane protein	membrane protein	501	Signal peptide	1-29	No do main found
21	RAGE	Ikeda_01670	Ot_RAGE_membrane protein	membrane protein	504	Signal peptide	1-29	No do main found
22	RAGE	Ikeda_01753	Ot_RAGE_membrane protein	membrane protein	216	transmembrane region	15-37	No do main found
23	RAGE	Ikeda_01754	Ot_RAGE_membrane protein	membrane protein	150	transmembrane region	21-43	No do main found
24	RAGE	Ikeda_01920	Ot_RAGE_membrane protein	membrane protein	90	No do main found		No do main found
25	RAGE	Ikeda_01956	Ot_RAGE_membrane protein	membrane protein	549	Signal peptide	1-29	No do main found
26	ScaD in Karp	Ikeda_01969	ScaD	membrane protein	2505	transmembrane region, autotransporter	(13-32)transmembrane region ,(560-824) autotransporter	Autotransporter beta-domain	572-821
27	IR22; ScaE in Karp	Ikeda_02001	ScaE	membrane protein	2253	transmembrane region, coiled coil, autotransporter	(13-30)transmembrane region, (173-216, 374-415) coiled coil, (490-740) autotransporter	Autotransporter beta-domain	495-730
28	RAGE	Ikeda_02095	Ot_RAGE_membrane protein	membrane protein	510	Signal peptide	1-29	No do main found
29	RAGE	Ikeda_02133	Ot_RAGE_membrane protein	membrane protein	282	Signal peptide	1-29	No do main found

## Sheet: Membrane protein_TA686
No.	RAGE/ Inter-RAGE	Locus tag	New Name	Gene name	Gene length	Domain name searched by SMART	Domain position (aa)	Domain name searched by NCBI conserved domain search	Domain position (aa)	Domain description
1	RAGE	TA686_00186	Ot_RAGE_membrane protein	membrane protein	381	No do main found		No do main found
2	RAGE	TA686_00310	Ot_RAGE_membrane protein	membrane protein	435	Pfam:UPF0093 (It is essential for protoporphyrinogen IX oxidase activity and is functionally coupled with coproporphyrinogen III oxidase)	1-143	Uncharacterized protein family (UPF0093	1-143
3	RAGE	TA686_00434	Ot_RAGE_membrane protein	membrane protein	504	Signal peptide	1-29	No do main found
4	RAGE	TA686_00467	Ot_RAGE_membrane protein	membrane protein	504	Signal peptide	1-29	No do main found
5	RAGE	TA686_00494	Ot_RAGE_membrane protein	membrane protein	504	Signal peptide	1-29	No do main found
6	RAGE	TA686_00570	Ot_RAGE_membrane protein	membrane protein	423	Signal peptide	1-29	No do main found
7	RAGE	TA686_00591	Ot_RAGE_membrane protein	membrane protein	282	No do main found		No do main found
8	RAGE	TA686_00598	Vut1	membrane protein	669	transmembrane helix region, Putative vitamin uptake transporter	13-32(TM), 49-211(Vut1)	Vut_1; Putative vitamin uptake transporter	49-211
9	RAGE	TA686_00627	Ot_RAGE_membrane protein	membrane protein	504	Signal peptide	1-29	No do main found
10	RAGE	TA686_00672	Ot_RAGE_membrane protein	membrane protein	504	Signal peptide	1-29	No do main found
11	RAGE	TA686_00746	Ot_RAGE_membrane protein	membrane protein	366	transmembrane region	7-29	BamE(Outer membrane protein assembly factor BamE); Non-specific hits	32-110
12	RAGE	TA686_00885	Ot_RAGE_membrane protein	membrane protein	423	Signal peptide	1-29	No do main found
13	RAGE	TA686_00907	Ot_RAGE_membrane protein	membrane protein	180	transmembrane region	32-54	No do main found
14	RAGE	TA686_00936	Ot_RAGE_membrane protein	membrane protein	504	Signal peptide	1-29	No do main found
15	RAGE	TA686_01074	Ot_RAGE_membrane protein	membrane protein	504	Signal peptide	1-29	No do main found
16	RAGE	TA686_01179	Ot_RAGE_membrane protein	membrane protein	495	Signal peptide	1-29	No do main found
17	RAGE	TA686_01230	Ot_RAGE_membrane protein	membrane protein	504	Signal peptide	1-29	No do main found
18	RAGE	TA686_01278	Ot_RAGE_membrane protein	membrane protein	504	Signal peptide	1-29	No do main found
19	RAGE	TA686_01317	Ot_RAGE_membrane protein	membrane protein	504	Signal peptide	1-29	No do main found
20	RAGE	TA686_01515	Ot_RAGE_membrane protein	membrane protein	423	Signal peptide	1-29	No do main found
21	RAGE	TA686_01679	ScaF(99.99%)	membrane protein	1938	Autotransporter	372-635	Autotransporter beta-domain	411-635
22	RAGE	TA686_01876	Ot_RAGE_membrane protein	membrane protein	423	Signal peptide	1-29	No do main found
23	RAGE	TA686_02048	YccA, modulator of FtsH protease	membrane protein	741	Bax inhibitor-1 (BI-1)	21-240	Bacterial BAX inhibitor (BI)-1/YccA-like proteins	19-241
24	RAGE	TA686_02077	ScaG	membrane protein	1971	Transmembrane and autotransportoer	Transmembrane (13-35) , coiled coil (43-73, 251-295), and autotransportoer (382-646)	Autotransporter beta-domain	406-646
25	RAGE	TA686_02198	Ot_RAGE_membrane protein	membrane protein	282	No do main found		No do main found
26	RAGE	TA686_02244	Ot_RAGE_membrane protein	membrane protein	504	Signal peptide	1-29	No do main found
27	RAGE	TA686_02459	Ot_RAGE_membrane protein	membrane protein	333	No do main found		No do main found
28	RAGE	TA686_02517	RhaT	membrane protein	921	EamA-like transporter family ( non-specific hit))	11-144, 158-296	RhaT; Permease of the drug/metabolite transporter (DMT) superfamily	34-300	DMT (drug/metabolite transporter) family transporter is an inner membrane protein involved in the transport of one or more of a variety of substrates such as amino acids, drugs, metabolites, and sugar phosphates, among others

## Sheet: Summary Sca proteins
Strain/Autotransporters	Karp		UT76		Gilliam		Kato		TA686		UT176		Ikeda				Boryong				Sido
	Locus tag	Length	Locus tag	Length	Locus tag	Length	Locus tag	Length	Locus tag	Length	Locus tag	Length	Locus tag (AP008981)	Locus tag (NC_010793.1)	Batty et al	Length	Locus tag (AM494475)	Locus tag (NC_009488.1)	Batty et al	Length	Locus tag (LAOM01000054.1)	Length
ScaA	Karp_00798	4545	UT76HP_00328	4581	GILLIAM_01513	4557	KATO_00211	4344	TA686_00130	4341	UT176_00529	4527	OTT_1215	OTT_RS05900	Ikeda_01391	4527	OTBS_0102	OTBS_RS00520	Boryong_00119	4386
ScaB																	OTBS_0864 and OTBS_02137	OTBS_RS10290	Boryong_01004	1950
ScaC	Karp_01628	1554	UT76HP_01782	1554	GILLIAM_01556	1554	KATO_01770	1563	TA686_01405	1554	UT176_01268	1563	OTT_0460	OTT_RS02220	Ikeda_00525	1563	OTBS_1686	OTBS_RS07755	Boryong_01923	1581
ScaD	Karp_00576	2967	UT76HP_02170	3108	GILLIAM_01380	2238	KATO_00608	2619	TA686_00458	2334	UT176_00383	2619	OTT_1741	OTT_RS08380	Ikeda_01969	2505	OTBS_1913	[OTBS_RS08730]	Boryong_02165	2997
ScaE	Karp_00606	2268	UT76HP_02139	2256	GILLIAM_00783	2274	KATO_00640	2244	TA686_00866	2271	UT176_00408	2244	OTT_1766	OTT_RS08515	Ikeda_02001	2253	OTBS_2126	OTBS_RS09785	Boryong_02427	2274
ScaF	Karp_01610	1938							TA686_01679	1938											OTSSIDO_0718	1998
ScaG									TA686_02077	1971
Strain/Autotransporters
	Locus tag	Length	Domain	Domain position
ScaA	Karp_00798	4545	Signal peptide and Auto transporter	1-26 (Signal peptide), 1241-1504(Autotransporter)
ScaC	Karp_01628	1554	Signal peptide, coiled coil, and Auto transporter	1-25 (Signal peptide), 124-206(Coiled coil), 272-507(Autotransporter)
ScaD	Karp_00576	2967	Signal peptide, and Auto transporter	1-32 (Signal peptide), 714-978 (Autotransporter)
ScaE	Karp_00606	2268	Transmembrane,coiled coil and Auto transporter	13-30(Transmembrane), 46-72 and 381-420 (coiled coil), 495-745( Autotransporter)
SacB	Boryong_01004	1950	Auto transporter	375-639
ScaF	OTSSIDO_0550	1998	Auto transporter	Autotransporter; 372-635
