# Supplementary material for: Orientia tsutsugamushi: comprehensive analysis of the mobilome of a highly fragmented and repetitive genome reveals the capacity for ongoing lateral gene transfer in an obligate intracellular bacterium
Source: mSphere. 2023 Oct 18;8(6):e00268-23. doi: 10.1128/msphere.00268-23 (PMC10732058; doi:10.1128/msphere.00268-23)
Supplement: Data Set S3 — MRP and HK. [file msphere.00268-23-s0003.xlsx]

## Sheet: How to identify domains
	How to identify protein domain
	1. Extracted all identified TPRs from the CDS
	2. Identify protein domain and other elements such as signal peptide, transmembrane part etc. by SMART (http://smart.embl-heidelberg.de/) and NCBI domain search (https://www.ncbi.nlm.nih.gov/Structure/cdd/wrpsb.cgi)
	The web database is based on Mascher et al, 2006.. this paper they used SMART to identify the domain and other elements of histidine kinase. SMART sometimes shows the many possible regions with a similar aa region. This is difficult tomake a decision of the most reliable region. Thus, NCBI doman search was used as alternative tool to confirm similarity of the domain search.
	Two-component signal transduction systems (TCS)
	Two-component signal transduction systems enable bacteria to sense, respond, and adapt to changes in their environment or in their intracellular state. Each two-component system consists of a sensor protein-histidine kinase (HK) and a response regulator (RR). In the prototypical two-component pathway, the sensor HK phosphorylates its own conserved His residue in response to a signal(s) in the env…
	HATPase (Histidine kinase-like ATPases)
	This domain is found in several ATP-binding proteins, including: histidine kinase, DNA gyrase B, topoisomerases, heat shock protein HSP90, phytochrome-like ATPases and DNA mismatch repair proteins. The fold of this domain consists of two layers, alpha/beta, which contains an 8-stranded mixed beta-sheet.
	ATP-binding proteins and mrp- Multidrug resistance protein
	Multidrug resistance-associated proteins (MRPs) is ATP-binding cassette (ABC) multidrug transporters which belongs to ATP-Binding Cassette (ABC) superfamily.
	Most ATP-binding cassette (ABC) multidrug transporters known to date are of eukaryotic origin. There are now nine members of the multidrug resistance-associated protein family and eight of these (MRP1–8) are known to be organic anion transporters.

## Sheet: Summary domains found in HK&mrp
	Summary domains found in Histidine kinase and ATP-binding proteins
	Strains			Domains
		PutP (sodium:proline symporter)	PanF sodium:pantothenate symporter	Mrp/NBP35 family ATP-binding protein	ABC_membrane and AAA - ATPases	HATPase_c domain containing protein	Degraded HATPase_c domain containing protein	Histidine phosphotransferase	Two-component sensor histidine kinase	Hybrid sensor histidine kinase/response regulator	total
	Karp	6	1	1	1	90	23	1	2	1	126
	UT76	5	1	1	1	68	30	1	2	1	110
	Gilliam	4	1	1	1	79	18	1	2	1	108
	Kato	8	1	1	1	83	30	1	2	1	128
	TA686	5	1	1	1	78	45	1	2	1	135
	UT176	5	1	1	1	35	10	1	2	1	57
	Ikeda	7	1	1	1	56	20	1	2	1	90
	Boryong	4	1	1	1	38	18	1	2	1	67

## Sheet: HK_Overall
	No.	Inter-RAGE	locus_tag	New name	Full length or truncated	Old name	Length(bp)	Domain name	Domain positions(aa)
Karp	1	RAGE	Karp_00022	HATPase_c domain containing protein	Truncated	histidine kinase CDS	702	HATPase_c	113-233
	2	RAGE	Karp_00215	HATPase_c domain containing protein	Truncated	histidine kinase CDS	702	HATPase_c	113-233
	3	RAGE	Karp_00491	HATPase_c domain containing protein	Truncated	histidine kinase CDS	702	HATPase_c	113-233
	4	RAGE	Karp_00522	HATPase_c domain containing protein	Truncated	histidine kinase CDS	702	HATPase_c	113-233
	5	RAGE	Karp_01065	HATPase_c domain containing protein	Truncated	histidine kinase CDS	702	HATPase_c	113-233
	6	IR43	Karp_01116			histidine phosphotransferase CDS	678	PAC	147-187
	7	IR47	Karp_01191			two-component sensor histidine kinase CDS	1563	TM, HisKA, HATPase_c	TM; 20-42, 241-263, HisKA; 290-356, HATPase_c; 402-516
	8	RAGE	Karp_01296	HATPase_c domain containing protein	Truncated	histidine kinase CDS	702	HATPase_c	113-233
	9	RAGE	Karp_01422	HATPase_c domain containing protein	Truncated	histidine kinase CDS	702	HATPase_c	113-233
	10	IR63	Karp_01806			two-component sensor histidine kinase CDS	1578	TM, HisKA,coiled coil, HATPase_c	TM; 15-37, 49-71, 91-113, Coiled coil; 260-280, HisKA; 294-364, HATPase_c; 404-515
	11	RAGE	Karp_01826	HATPase_c domain containing protein	Truncated	histidine kinase CDS	702	HATPase_c	113-233
	12	RAGE	Karp_01985			hybrid sensor histidine kinase/response regulator CDS	3228	TM, HisKA, HATPase_c, REC	TM; 7-29, 44-66, 73-95, 120-142, 147-169, 173-195, 200-219, 229-251, 264-286, 315-337, 358-375, 385-407, 412-431, 436-458, 512-534, 544-566, 573-595, 599-618, 623-645, HisKA; 700-769, HATPase_c; 816-927, REC; 949-1065
	13	Incomplete RAGE	KARP_00099	PutP	Full length	sodium:proline symporter	3438	Symporter, HisKA, HATPase_c, REC	Symporter; 35-423, HisKA; 729-800, HATPase_c; 850-959, REC; 1014-1128
	14	IR26	KARP_00697	PutP	Full length	sodium:proline symporter	3438	Symporter, HisKA, HATPase_c, REC	Symporter; 35-423, HisKA; 729-800, HATPase_c; 850-959, REC; 1014-1128
	15	IR50	KARP_01254	PutP	Full length	sodium:proline symporter	3438	Symporter, HisKA, HATPase_c, REC	Symporter; 35-423, HisKA; 729-800, HATPase_c; 850-959, REC; 1014-1128
	16	IR56	KARP_01363	PanF	Full length	sodium:pantothenate symporter	1446	Symporter	Symporter; 35-423
	17	Incomplete RAGE	KARP_01488	PutP	Full length	sodium:proline symporter	3435	Symporter, HisKA, HATPase_c, REC	Symporter; 35-423, HisKA; 729-800, HATPase_c; 850-959, REC; 1014-1127
	18	Incomplete RAGE	KARP_02061	PutP	Full length	sodium:proline symporter	3438	Symporter, HisKA, HATPase_c, REC	Symporter; 35-423, HisKA; 729-800, HATPase_c; 850-959, REC; 1014-1128
	19		KARP_02270	PutP	Full length	sodium:proline symporter	3438	Symporter, HisKA, HATPase_c, REC	Symporter; 35-423, HisKA; 729-800, HATPase_c; 850-959, REC; 1014-1128
UT76	1	RAGE	UT76HP_00171	HATPase_c domain containing protein	Truncated	histidine kinase CDS	702	HATPase_c	113-233
	2	RAGE	UT76HP_00197	HATPase_c domain containing protein	Truncated	histidine kinase CDS	702	HATPase_c	113-233
	3	RAGE	UT76HP_00241	HATPase_c domain containing protein	Truncated	histidine kinase CDS	702	HATPase_c	113-233
	4	RAGE	UT76HP_00298	HATPase_c domain containing protein	Truncated	histidine kinase CDS	702	HATPase_c	113-233
	5	RAGE	UT76HP_00583	HATPase_c domain containing protein	Truncated	histidine kinase CDS	702	HATPase_c	113-233
	6	IR43	UT76HP_00905			histidine phosphotransferase CDS	678	PAC	147-187
	7		UT76HP_00946	HATPase_c domain containing protein	Truncated	histidine kinase CDS	702	HATPase_c	113-233
	8	IR47	UT76HP_01109			two-component sensor histidine kinase CDS	1563	TM, HisKA, HATPase_c	TM; 20-42, 241-263, HisKA; 290-356, HATPase_c; 402-516
	9	IR63	UT76HP_01295			two-component sensor histidine kinase CDS	1578	TM, HisKA,coiled coil, HATPase_c	TM; 15-37, 49-71, 91-113, Coiled coil; 260-280, HisKA; 294-364, HATPase_c; 404-515
	10	RAGE	UT76HP_01543			hybrid sensor histidine kinase/response regulator CDS	3228	TM, HisKA, HATPase_c, REC	TM; 7-29, 44-66, 73-95, 120-142, 147-169, 173-195, 200-219, 229-251, 264-286, 315-337, 358-375, 385-407, 412-431, 436-458, 512-534, 544-566, 573-595, 599-618, 623-645, HisKA; 700-769, HATPase_c; 816-927, REC; 949-1065
	11	RAGE	UT76HP_02072	HATPase_c domain containing protein	Truncated	histidine kinase CDS	702	HATPase_c	113-233
	12	RAGE	UT76HP_02185	HATPase_c domain containing protein	Truncated	histidine kinase CDS	702	HATPase_c	113-233
	13	Incomplete RAGE	UT76HP_00225	PutP	Full length	sodium:proline symporter	3435	Symporter, HisKA, HATPase_c, REC	Symporter; 35-423, HisKA; 729-800, HATPase_c; 850-959, REC; 1014-1128
	14		UT76HP_01218	PutP	Full length	sodium:proline symporter	3438	Symporter, HisKA, HATPase_c, REC	Symporter; 35-423, HisKA; 729-800, HATPase_c; 850-959, REC; 1014-1128
	15	IR56	UT76HP_01419	PanF	Full length	sodium:pantothenate symporter	1452	Symporter	Symporter; 35-423
	16	Complete RAGE	UT76HP_01527	PutP	Full length	sodium:proline symporter	3438	Symporter, HisKA, HATPase_c, REC	Symporter; 35-423, HisKA; 729-800, HATPase_c; 850-959, REC; 1014-1128
	17	IR50	UT76HP_01726	PutP	Full length	sodium:proline symporter	3438	Symporter, HisKA, HATPase_c, REC	Symporter; 35-423, HisKA; 729-800, HATPase_c; 850-959, REC; 1014-1128
	18	IR26	UT76HP_02241	PutP	Full length	sodium:proline symporter	3438	Symporter, HisKA, HATPase_c, REC	Symporter; 35-423, HisKA; 729-800, HATPase_c; 850-959, REC; 1014-1128
Gilliam	1	RAGE	GILLIAM_00170	HATPase_c domain containing protein	Truncated	histidine kinase CDS	702	HATPase_c	113-233
	2	RAGE	GILLIAM_00186	HATPase_c domain containing protein	Truncated	histidine kinase CDS	702	HATPase_c	113-233
	3	IR43	GILLIAM_00221			histidine phosphotransferase CDS	678	PAC	147-187
	4	RAGE	GILLIAM_00387	HATPase_c domain containing protein	Truncated	histidine kinase CDS	702	HATPase_c	113-233
	5	RAGE	GILLIAM_00837	HATPase_c domain containing protein	Truncated	histidine kinase CDS	702	HATPase_c	113-233
	6	IR47	GILLIAM_01029			two-component sensor histidine kinase CDS	1563	TM, HisKA, HATPase_c	TM; 20-42, 241-263, HisKA; 290-356, HATPase_c; 402-516
	7	RAGE	GILLIAM_01071	HATPase_c domain containing protein	Truncated	histidine kinase CDS	702	HATPase_c	113-233
	8	RAGE	GILLIAM_01206	HATPase_c domain containing protein	Truncated	histidine kinase CDS	702	HATPase_c	113-233
	9	RAGE	GILLIAM_01600	HATPase_c domain containing protein	Truncated	histidine kinase CDS	702	HATPase_c	113-233
	10	RAGE	GILLIAM_01797			hybrid sensor histidine kinase/response regulator CDS	3228	TM, HisKA, HATPase_c, REC	TM; 7-29, 44-66, 73-95, 120-142, 147-169, 173-195, 200-219, 229-251, 264-286, 315-337, 358-375, 385-407, 412-431, 436-458, 512-534, 544-566, 573-595, 599-618, 623-645, HisKA; 700-769, HATPase_c; 816-927, REC; 949-1065
	11	RAGE	GILLIAM_02154	HATPase_c domain containing protein	Truncated	histidine kinase CDS	702	HATPase_c	113-233
	12	IR63	GILLIAM_02181			two-component sensor histidine kinase CDS	1584	TM, HisKA, Coiled coil, HATPase_c	TM; 15-37, 49-71, 91-113, 209-231, Coiled coil; 262-282, HisKA; 296-366, HATPase_c; 406-517
	13	IR26	GILLIAM_00683	PutP	Full length	sodium:proline symporter	3438	Symporter, HisKA, HATPase_c, REC	Symporter; 35-423, HisKA; 730-800, HATPase_c; 850-959, REC; 1014-1128
	14	Incomplete RAGE	GILLIAM_01279	PutP	Full length	sodium:proline symporter	3438	Symporter, HisKA, HATPase_c, REC	Symporter; 35-423, HisKA; 730-800, HATPase_c; 850-959, REC; 1014-1128
	15	IR56	GILLIAM_01786	PanF	Full length	sodium:pantothenate symporter	1446	Symporter	Symporter; 35-423
	16	IR50	GILLIAM_02099	PutP	Full length	sodium:proline symporter	3438	Symporter, HisKA, HATPase_c, REC	Symporter; 35-423, HisKA; 730-800, HATPase_c; 850-959, REC; 1014-1128
	17	Incomplete RAGE	GILLIAM_02505	PutP	Full length	sodium:proline symporter	2343	HisKA, HATPase_c, REC	HisKA;387-457, HATPase_c; 507-616, REC; 671776
Kato	1	RAGE	KATO_00141	HATPase_c domain containing protein	Truncated	histidine kinase CDS	702	HATPase_c	113-233
	2	RAGE	KATO_00294	HATPase_c domain containing protein	Truncated	histidine kinase CDS	702	HATPase_c	113-233
	3	RAGE	KATO_00447	HATPase_c domain containing protein	Truncated	histidine kinase CDS	702	HATPase_c	113-233
	4	RAGE	KATO_00548	HATPase_c domain containing protein	Truncated	histidine kinase CDS	291	HATPase_c(Non-specific hit)	1-96
	5	RAGE	KATO_01084	HATPase_c domain containing protein	Truncated	histidine kinase CDS	291	HATPase_c(Non-specific hit)	1-96
	6	RAGE	KATO_01117			hybrid sensor histidine kinase/response regulator CDS	3228	TM, HisKA, HATPase_c, REC	TM; 7-29, 44-66, 73-95, 120-142, 147-169, 173-195, 200-219, 229-251, 264-286, 315-337, 358-375, 385-407, 412-431, 436-458, 512-534, 544-566, 573-595, 599-618, 623-645, HisKA; 700-769, HATPase_c; 816-927, REC; 949-1065
	7	RAGE	KATO_01195	HATPase_c domain containing protein	Truncated	histidine kinase CDS	702	HATPase_c	113-233
	8	IR63	KATO_01218			two-component sensor histidine kinase CDS	1578	TM, HisKA,coiled coil, HATPase_c	TM; 15-37, 49-71, 91-113, Coiled coil; 260-280, HisKA; 294-364, HATPase_c; 404-515
	9	RAGE	KATO_01237	HATPase_c domain containing protein	Truncated	histidine kinase CDS	702	HATPase_c	113-233
	10	IR47	KATO_01303			two-component sensor histidine kinase CDS	1563	TM, HisKA, HATPase_c	TM; 20-42, 241-263, HisKA; 290-356, HATPase_c; 402-516
	11	RAGE	KATO_01452	HATPase_c domain containing protein	Truncated	histidine kinase CDS	291	HATPase_c(Non-specific hit)	1-96
	12	RAGE	KATO_01647	HATPase_c domain containing protein	Truncated	histidine kinase CDS	702	HATPase_c	113-233
	13	RAGE	KATO_01783	HATPase_c domain containing protein	Truncated	histidine kinase CDS	270	HATPase_c(Non-specific hit)	1-89
	14	RAGE	KATO_01802	HATPase_c domain containing protein	Truncated	histidine kinase CDS	702	HATPase_c	113-233
	15	IR43	KATO_02017			histidine phosphotransferase CDS	678	PAC	147-187
	16		KATO_02186	HATPase_c domain containing protein	Truncated	histidine kinase CDS	702	HATPase_c	113-233
	17	RAGE	KATO_02290	HATPase_c domain containing protein	Truncated	histidine kinase CDS	702	HATPase_c	113-233
	18	Incomplete RAGE	KATO_00232	PutP	Full length	sodium:proline symporter	3438	Symporter, HisKA, HATPase_c, REC	Symporter; 35-423, HisKA; 730-800, HATPase_c; 850-959, REC; 1014-1128
	19		KATO_00583	PutP truncated	Truncated	sodium:proline symporter	1251	HisKA, HATPase_c	HisKA; 63-133, HATPase_c; 183-292
	20	Incomplete RAGE	KATO_00862	PutP	Full length	sodium:proline symporter	3438	Symporter, HisKA, HATPase_c, REC	Symporter; 35-423, HisKA; 730-800, HATPase_c; 850-959, REC; 1014-1128
	21	Complete RAGE	KATO_01076	PutP	Full length	sodium:proline symporter	3441	Symporter, HisKA, HATPase_c, REC	Symporter; 35-424, HisKA; 731-801, HATPase_c; 851-960, REC; 1015-1129
	22	Complete RAGE	KATO_01185	PutP	Full length	sodium:proline symporter	3438	Symporter, HisKA, HATPase_c, REC	Symporter; 35-423, HisKA; 730-800, HATPase_c; 850-959, REC; 1014-1128
	23	IR50	KATO_01347	PutP	Full length	sodium:proline symporter	3438	Symporter, HisKA, HATPase_c, REC	Symporter; 35-423, HisKA; 730-800, HATPase_c; 850-959, REC; 1014-1128
	24	IR56	KATO_01603	PanF	Full length	sodium:pantothenate symporter	1452	Symporter	Symporter; 35-423
	25		KATO_01898	PutP	Full length	sodium:proline symporter	3438	Symporter, HisKA, HATPase_c, REC	Symporter; 35-423, HisKA; 730-800, HATPase_c; 850-959, REC; 1014-1128
	26	IR26	KATO_02375	PutP	Full length	sodium:proline symporter	3438	Symporter, HisKA, HATPase_c, REC	Symporter; 35-423, HisKA; 730-800, HATPase_c; 850-959, REC; 1014-1128
TA686	1	RAGE	TA686_00630	HATPase_c domain containing protein	Truncated	histidine kinase CDS	402	No domain found
	2	RAGE	TA686_00631	HATPase_c domain containing protein	Truncated	histidine kinase CDS	270	HATPase_c(Non-specific hit)	1-89
	3	RAGE	TA686_00675	HATPase_c domain containing protein	Truncated	histidine kinase CDS	402	No domain found
	4	RAGE	TA686_00676	HATPase_c domain containing protein	Truncated	histidine kinase CDS	270	HATPase_c(Non-specific hit)	1-89
	5	RAGE	TA686_00908	HATPase_c domain containing protein	Truncated	histidine kinase CDS	270	HATPase_c(Non-specific hit)	1-89
	6	IR63	TA686_00952			two-component sensor histidine kinase CDS	1587	TM, HisKA,coiled coil, HATPase_c	TM; 15-37, 49-71, 91-113, 210-232 Coiled coil; 263-283, HisKA; 297-367, HATPase_c; 407-518
	7	RAGE	TA686_01070	HATPase_c domain containing protein	Truncated	histidine kinase CDS	270	HATPase_c(Non-specific hit)	1-89
	8	RAGE	TA686_01071	HATPase_c domain containing protein	Truncated	histidine kinase CDS	402	No domain found
	9	RAGE	TA686_01193	HATPase_c domain containing protein	Truncated	histidine kinase CDS	402	No domain found
	10	RAGE	TA686_01194	HATPase_c domain containing protein	Truncated	histidine kinase CDS	270	HATPase_c(Non-specific hit)	1-89
	11	RAGE	TA686_01233	HATPase_c domain containing protein	Truncated	histidine kinase CDS	402	No domain found
	12	RAGE	TA686_01234	HATPase_c domain containing protein	Truncated	histidine kinase CDS	270	HATPase_c(Non-specific hit)	1-89
	13	RAGE	TA686_01275	HATPase_c domain containing protein	Truncated	histidine kinase CDS	702	HATPase_c	113-233
	14	RAGE	TA686_01617	HATPase_c domain containing protein	Truncated	histidine kinase CDS	792	HATPase_c	143-263
	15	RAGE	TA686_02147			hybrid sensor histidine kinase/response regulator CDS	3228	TM, HisKA, HATPase_c, REC	TM; 7-29, 44-66, 73-95, 120-142, 147-169, 173-195, 200-219, 229-251, 264-286, 315-337, 358-375, 385-407, 412-431, 436-458, 512-534, 544-566, 573-595, 599-618, 623-645, HisKA; 700-769, HATPase_c; 816-927, REC; 949-1065
	16	RAGE	TA686_02201	HATPase_c domain containing protein	Truncated	histidine kinase CDS	402	No domain found
	17	RAGE	TA686_02202	HATPase_c domain containing protein	Truncated	histidine kinase CDS	270	HATPase_c(Non-specific hit)	1-89
	18	IR47	TA686_02305			two-component sensor histidine kinase CDS	1563	TM, HisKA, HATPase_c	TM; 20-42, 241-263, HisKA; 290-356, HATPase_c; 402-516
	19	RAGE	TA686_02456	HATPase_c domain containing protein	Truncated	histidine kinase CDS	702	HATPase_c	113-233
	20	IR43	TA686_02471			histidine phosphotransferase CDS	678	PAC	147-187
	21		TA686_00081	PutP	Full length	sodium:proline symporter	3438	Symporter, HisKA, HATPase_c, REC	Symporter; 35-423, HisKA; 730-800, HATPase_c; 850-959, REC; 1014-1128
	22	Incomplete RAGE	TA686_00497	PutP	Full length	sodium:proline symporter	3435	Symporter, HisKA, HATPase_c, REC	Symporter; 35-423, HisKA; 730-800, HATPase_c; 850-959, REC; 1014-1127
	23	IR56	TA686_00662	PanF	Full length	sodium:pantothenate symporter	1452	Symporter	Symporter; 35-423
	24	Incomplete RAGE	TA686_01457	PutP	Full length	sodium:proline symporter	3438	Symporter, HisKA, HATPase_c, REC	Symporter; 35-423, HisKA; 730-800, HATPase_c; 850-959, REC; 1014-1128
	25		TA686_01835	PutP	Full length	sodium:proline symporter	3435	Symporter, HisKA, HATPase_c, REC	Symporter; 35-423, HisKA; 730-800, HATPase_c; 850-959, REC; 1014-1127
	26	IR26a	TA686_02102	PutP	Full length	sodium:proline symporter	3438	Symporter, HisKA, HATPase_c, REC	Symporter; 35-423, HisKA; 730-800, HATPase_c; 850-959, REC; 1014-1128
UT176	1		UT176_00250	HATPase_c domain containing protein	Truncated	histidine kinase CDS	702	HATPase_c	113-233
	2	IR47	UT176_01049			two-component sensor histidine kinase CDS	1563	TM, HisKA, HATPase_c	TM; 20-42, 241-263, HisKA; 290-356, HATPase_c; 402-516
	3	IR43	UT176_01521			histidine phosphotransferase CDS	678	PAC	147-187
	4	RAGE	UT176_01564			hybrid sensor histidine kinase/response regulator CDS	3228	TM, HisKA, HATPase_c, REC	TM; 7-29, 44-66, 73-95, 120-142, 147-169, 173-195, 200-219, 229-251, 264-286, 315-337, 358-375, 385-407, 412-431, 436-458, 512-534, 544-566, 573-595, 599-618, 623-645, HisKA; 700-769, HATPase_c; 816-927, REC; 949-1065
	5	IR63	UT176_01846			two-component sensor histidine kinase CDS	1578	TM, HisKA,coiled coil, HATPase_c	TM; 15-37, 49-71, 91-113, Coiled coil; 260-280, HisKA; 294-364, HATPase_c; 404-515
	6		UT176_01098	PutP	Full length	sodium:proline symporter	3438	Symporter, HisKA, HATPase_c, REC	Symporter; 35-423, HisKA; 729-800, HATPase_c; 850-959, REC; 1014-1128
	7	Incomplete RAGE	UT176_01249	PutP	Full length	sodium:proline symporter	3435	Symporter, HisKA, HATPase_c, REC	Symporter; 35-423, HisKA; 729-800, HATPase_c; 850-959, REC; 1014-1127
	8	IR50	UT176_01314	PutP	Full length	sodium:proline symporter	3438	Symporter, HisKA, HATPase_c, REC	Symporter; 35-423, HisKA; 729-800, HATPase_c; 850-959, REC; 1014-1128
	9	IR56	UT176_01690	PanF	Full length	sodium:pantothenate symporter	1452	Symporter	Symporter; 35-423
	10	Incomplete RAGE	UT176_01773	PutP	Full length	sodium:proline symporter	3438	Symporter, HisKA, HATPase_c, REC	Symporter; 35-423, HisKA; 729-800, HATPase_c; 850-959, REC; 1014-1128
	11	IR26	UT176_02068	PutP	Full length	sodium:proline symporter	3438	Symporter, HisKA, HATPase_c, REC	Symporter; 35-423, HisKA; 729-800, HATPase_c; 850-959, REC; 1014-1128
Ikeda	1	IR43	Ikeda_00021			phosphohistidine phosphatase	474
	2	RAGE	Ikeda_00149	HATPase_c domain containing protein		histidine kinase	291	HATPase_c(Non-specific hit)	1-96
	3	RAGE	Ikeda_00184			hybrid sensor histidine kinase/response regulator	3228	TM, HisKA, HATPase_c, REC	TM; 7-29, 44-66, 73-95, 120-142, 147-169, 173-195, 200-219, 229-251, 264-286, 315-337, 358-375, 385-407, 412-431, 436-458, 512-534, 544-566, 573-595, 599-618, 623-645, HisKA; 700-769, HATPase_c; 816-927, REC; 949-1065
	4	IR47	Ikeda_00291			two-component sensor histidine kinase	1563	TM, HisKA, HATPase_c	TM; 20-42, 241-263, HisKA; 290-356, HATPase_c; 402-516
	5	IR63	Ikeda_00342			two-component sensor histidine kinase	1578	TM, HisKA,coiled coil, HATPase_c	TM; 15-37, 49-71, 91-113, Coiled coil; 260-280, HisKA; 294-364, HATPase_c; 404-515
	6	RAGE	Ikeda_00366	HATPase_c domain containing protein	Truncated	histidine kinase	702	HATPase_c	113-233
	7	RAGE	Ikeda_00511	HATPase_c domain containing protein	Truncated	histidine kinase	492	No domain found
	8	RAGE	Ikeda_00514	HATPase_c domain containing protein	Truncated	histidine kinase	270	HATPase_c(Non-specific hit)	1-89
	9	IR43	Ikeda_00975			histidine phosphotransferase	678	PAC	147-187
	10	RAGE	Ikeda_01129	HATPase_c domain containing protein	Truncated	histidine kinase	702	HATPase_c	113-233
	11	RAGE	Ikeda_01285	HATPase_c domain containing protein	Truncated	histidine kinase	702	HATPase_c	113-233
	12		Ikeda_01427			histidine--tRNA ligase	1272
	13	RAGE	Ikeda_01465	HATPase_c domain containing protein	Truncated	histidine kinase	702	HATPase_c	113-233
	14	RAGE	Ikeda_01673	HATPase_c domain containing protein	Truncated	histidine kinase	495	HATPase_c(Non-specific hit)	113-164
	15	RAGE	Ikeda_01674	HATPase_c domain containing protein	Truncated	histidine kinase	168	HATPase_c(Non-specific hit)	1-55
	16	RAGE	Ikeda_01882	HATPase_c domain containing protein	Truncated	histidine kinase	291	HATPase_c(Non-specific hit)	1-96
	17	Incomplete RAGE	Ikeda_00140	PutP	Full length	sodium:proline symporter	3438	Symporter, HisKA, HATPase_c, REC	Symporter; 35-423, HisKA; 730-800, HATPase_c; 850-959, REC; 1014-1128
	18	Incomplete RAGE	Ikeda_00375	PutP	Full length	sodium:proline symporter	3438	Symporter, HisKA, HATPase_c, REC	Symporter; 35-423, HisKA; 730-800, HATPase_c; 850-959, REC; 1014-1128
	19	IR56	Ikeda_00579	PanF	Full length	sodium:pantothenate symporter	1452	Symporter	Symporter; 40-428
	20	Incomplete RAGE	Ikeda_00731	PutP	Full length	sodium:proline symporter	3438	Symporter, HisKA, HATPase_c, REC	Symporter; 35-423, HisKA; 730-800, HATPase_c; 850-959, REC; 1014-1128
	21	IR50	Ikeda_00847	PutP	Full length	sodium:proline symporter	3438	Symporter, HisKA, HATPase_c, REC	Symporter; 35-423, HisKA; 730-800, HATPase_c; 850-959, REC; 1014-1128
	22	Incomplete RAGE	Ikeda_01411	PutP	Full length	sodium:proline symporter	3438	Symporter, HisKA, HATPase_c, REC	Symporter; 35-423, HisKA; 730-800, HATPase_c; 850-959, REC; 1014-1128
	23	IR26a	Ikeda_01863	PutP	Full length	sodium:proline symporter	3435	Symporter, HisKA, HATPase_c, REC	Symporter; 35-423, HisKA; 730-800, HATPase_c; 850-959, REC; 1014-1128
	24	Incomplete RAGE	Ikeda_01950	PutP	Full length	sodium:proline symporter	3252	Symporter, HisKA, HATPase_c, REC	Symporter; 35-423, HisKA; 730-800, HATPase_c; 850-959, REC; 1014-1079
Boryong	1		Boryong_00496			phosphohistidine phosphatase	474
	2	IR43	Boryong_00757			histidine phosphotransferase	678	PAC	147-187
	3	IR47	Boryong_01053			two-component sensor histidine kinase	1548
	4	IR63	Boryong_01454			two-component sensor histidine kinase	1587	TM, HisKA,coiled coil, HATPase_c	TM; 15-37, 49-71, 91-113, 210-232 Coiled coil; 263-283, HisKA; 297-367, HATPase_c; 407-518
	5	RAGE	Boryong_01595			hybrid sensor histidine kinase/response regulator	3258
	6		Boryong_01818			histidine--tRNA ligase	1272
	7	IR26	Boryong_00980	PutP	Full length	sodium:proline symporter	3438	Symporter, HisKA, HATPase_c, REC	Symporter; 35-423, HisKA; 730-800, HATPase_c; 850-959, REC; 1014-1128
	8	IR56b	Boryong_01188	PanF	Full length	sodium:pantothenate symporter	1440	Symporter	Symporter; 35-423
	9	IR50	Boryong_01397	PutP fragment	Truncated	sodium:proline symporter	2955	HisKA, HATPase_c, REC	HisKA; 569-936, HATPase_c; 689-798, REC; 853-967
	10	IR50	Boryong_01398	PutP fragment	Degraded	sodium:proline symporter	447	-	-
	11		Boryong_01734	PutP	Full length	sodium:proline symporter	3438	Symporter, HisKA, HATPase_c, REC	Symporter; 35-423, HisKA; 730-800, HATPase_c; 850-959, REC; 1014-1128

## Sheet: mrp_Gilliam
No.	RAGE/ Inter-RAGE	Locus tag	New Name	The encoding genes of full-length and truncated forms of protein	Gene	Gene name	Gene length	Domain name searched by SMART	Domain position (aa)	Domain name searched by NCBI conserved domain search	Domain position (aa)	Domain description	Prediction of ATP-interacting residues by ATPint programm (lowercase : non-interacting residues ; UPPERCASE followed by '*' : INTERACTING RESIDUES)	Sequences
1	RAGE	GILLIAM_00074	HATPase_c domain containing protein	Truncated	mrp CDS	ATP-binding protein	858
2	RAGE	GILLIAM_00075	HATPase_c domain containing protein	Truncated	mrp CDS	ATP-binding protein	729
3	RAGE	GILLIAM_00165	HATPase_c domain containing protein	Truncated	mrp CDS	ATP-binding protein	495
4	RAGE	GILLIAM_00166	HATPase_c domain containing protein	Truncated	mrp CDS	ATP-binding protein	939
5	RAGE	GILLIAM_00167	HATPase_c domain containing protein	Truncated	mrp CDS	ATP-binding protein	801
6	RAGE	GILLIAM_00168	Degraded HATpase_c	Degraded	mrp CDS	ATP-binding protein	117
7	RAGE	GILLIAM_00169	HATPase_c domain containing protein	Truncated	mrp CDS	ATP-binding protein	669
8	RAGE	GILLIAM_00171	Degraded HATpase_c	Degraded	mrp CDS	ATP-binding protein	279
9	RAGE	GILLIAM_00183	HATPase_c domain containing protein	Truncated	mrp CDS	ATP-binding protein	495
10	RAGE	GILLIAM_00184	HATPase_c domain containing protein	Truncated	mrp CDS	ATP-binding protein	939
11	RAGE	GILLIAM_00185	HATPase_c domain containing protein	Truncated	mrp CDS	ATP-binding protein	588
12	RAGE	GILLIAM_00187	HATPase_c domain containing protein	Truncated	mrp CDS	ATP-binding protein	810
13	RAGE	GILLIAM_00294	Degraded HATpase_c	Degraded	mrp CDS	ATP-binding protein	177
14	RAGE	GILLIAM_00295	HATPase_c domain containing protein	Truncated	mrp CDS	ATP-binding protein	399	HATPase_c	24-132
15	RAGE	GILLIAM_00296	HATPase_c domain containing protein	Truncated	mrp CDS	ATP-binding protein	858
16	RAGE	GILLIAM_00350	HATPase_c domain containing protein	Truncated	mrp CDS	ATP-binding protein	858
17	RAGE	GILLIAM_00351	HATPase_c domain containing protein	Truncated	mrp CDS	ATP-binding protein	729
18	RAGE	GILLIAM_00384	HATPase_c domain containing protein	Truncated	mrp CDS	ATP-binding protein	495
19	RAGE	GILLIAM_00385	HATPase_c domain containing protein	Truncated	mrp CDS	ATP-binding protein	936
20	RAGE	GILLIAM_00386	HATPase_c domain containing protein	Truncated	mrp CDS	ATP-binding protein	588
21	RAGE	GILLIAM_00388	HATPase_c domain containing protein	Truncated	mrp CDS	ATP-binding protein	810
22	RAGE	GILLIAM_00403	Degraded HATpase_c	Degraded	mrp CDS	ATP-binding protein	135
23	RAGE	GILLIAM_00404	HATPase_c domain containing protein	Truncated	mrp CDS	ATP-binding protein	399	HATPase_c	24-132
24	RAGE	GILLIAM_00405	HATPase_c domain containing protein	Truncated	mrp CDS	ATP-binding protein	858
25	RAGE	GILLIAM_00470	HATPase_c domain containing protein	Truncated	mrp CDS	ATP-binding protein	858
26	RAGE	GILLIAM_00471	HATPase_c domain containing protein	Truncated	mrp CDS	ATP-binding protein	690
27	Inter-RAGE	GILLIAM_00496	Mrp/NBP35	Full length	mrp CDS	ATP-binding protein	1017	ArsA_ATPase	108-170	Mrp/NBP35	109-317	Chromosome partitioning ATPase, Mrp family, contains Fe-S cluster [Cell cycle control, cell division, chromosome partitioning]
28	RAGE	GILLIAM_00541	HATPase_c domain containing protein	Truncated	mrp CDS	ATP-binding protein	858
29	RAGE	GILLIAM_00542	HATPase_c domain containing protein	Truncated	mrp CDS	ATP-binding protein	399	HATPase_c	24-132
30	RAGE	GILLIAM_00543	Degraded HATpase_c	Degraded	mrp CDS	ATP-binding protein	135
31	RAGE	GILLIAM_00610	Degraded HATpase_c	Degraded	mrp CDS	ATP-binding protein	156
32	RAGE	GILLIAM_00611	Degraded HATpase_c	Degraded	mrp CDS	ATP-binding protein	135
33	RAGE	GILLIAM_00648	HATPase_c domain containing protein	Truncated	mrp CDS	ATP-binding protein	729
34	RAGE	GILLIAM_00649	HATPase_c domain containing protein	Truncated	mrp CDS	ATP-binding protein	858
35	RAGE	GILLIAM_00754	HATPase_c domain containing protein	Truncated	mrp CDS	ATP-binding protein	858
36	RAGE	GILLIAM_00755	HATPase_c domain containing protein	Truncated	mrp CDS	ATP-binding protein	417
37	RAGE	GILLIAM_00756	Degraded HATpase_c	Degraded	mrp CDS	ATP-binding protein	135
38	RAGE	GILLIAM_00798	HATPase_c domain containing protein	Truncated	mrp CDS	ATP-binding protein	858
39	RAGE	GILLIAM_00799	HATPase_c domain containing protein	Truncated	mrp CDS	ATP-binding protein	729
40	RAGE	GILLIAM_00834	HATPase_c domain containing protein	Truncated	mrp CDS	ATP-binding protein	495
41	RAGE	GILLIAM_00835	HATPase_c domain containing protein	Truncated	mrp CDS	ATP-binding protein	936
42	RAGE	GILLIAM_00836	HATPase_c domain containing protein	Truncated	mrp CDS	ATP-binding protein	801
43	RAGE	GILLIAM_00838	Degraded HATpase_c	Degraded	mrp CDS	ATP-binding protein	279
44	RAGE	GILLIAM_00870	HATPase_c domain containing protein	Truncated	mrp CDS	ATP-binding protein	729
45	RAGE	GILLIAM_00871	HATPase_c domain containing protein	Truncated	mrp CDS	ATP-binding protein	858
46	RAGE	GILLIAM_00936	MdlB, ABC transporter, AAA - ATPases	Full length	mrp CDS	ATP-binding protein	1752	ABC_membrane and AAA - ATPases	8-287 (ABC_membrane), 357-543(AAA - ATPases)	MdlB, ABC transporter, AAA - ATPases	5-566(MdlB), 348-497(ABC transporter), 357-540(AAA - ATPases)	MdiB (ABC-type multidrug transport system, ABC transporter,ATPases associated with a variety of cellular activities
47	RAGE	GILLIAM_01067	HATPase_c domain containing protein	Truncated	mrp CDS	ATP-binding protein	495
48	RAGE	GILLIAM_01068	HATPase_c domain containing protein	Truncated	mrp CDS	ATP-binding protein	939
49	RAGE	GILLIAM_01069	Degraded HATpase_c	Degraded	mrp CDS	ATP-binding protein	186
50	RAGE	GILLIAM_01070	HATPase_c domain containing protein	Truncated	mrp CDS	ATP-binding protein	396	HATPase_c	67-126
51	RAGE	GILLIAM_01072	Degraded HATpase_c	Degraded	mrp CDS	ATP-binding protein	279
52	RAGE	GILLIAM_01121	HATPase_c domain containing protein	Truncated	mrp CDS	ATP-binding protein	729
53	RAGE	GILLIAM_01122	HATPase_c domain containing protein	Truncated	mrp CDS	ATP-binding protein	858
54	RAGE	GILLIAM_01201	HATPase_c domain containing protein	Truncated	mrp CDS	ATP-binding protein	495
55	RAGE	GILLIAM_01202	HATPase_c domain containing protein	Truncated	mrp CDS	ATP-binding protein	936
56	RAGE	GILLIAM_01203	HATPase_c domain containing protein	Truncated	mrp CDS	ATP-binding protein	801
57	RAGE	GILLIAM_01204	Degraded HATpase_c	Degraded	mrp CDS	ATP-binding protein	117
58	RAGE	GILLIAM_01205	HATPase_c domain containing protein	Truncated	mrp CDS	ATP-binding protein	669
59	RAGE	GILLIAM_01207	HATPase_c domain containing protein	Truncated	mrp CDS	ATP-binding protein	810
60	RAGE	GILLIAM_01355	Degraded HATpase_c	Degraded	mrp CDS	ATP-binding protein	282
61	RAGE	GILLIAM_01356	HATPase_c domain containing protein	Truncated	mrp CDS	ATP-binding protein	555
62	RAGE	GILLIAM_01357	Degraded HATpase_c	Degraded	mrp CDS	ATP-binding protein	285
63	RAGE	GILLIAM_01597	HATPase_c domain containing protein	Truncated	mrp CDS	ATP-binding protein	495
64	RAGE	GILLIAM_01598	HATPase_c domain containing protein	Truncated	mrp CDS	ATP-binding protein	936
65	RAGE	GILLIAM_01599	HATPase_c domain containing protein	Truncated	mrp CDS	ATP-binding protein	579
66	RAGE	GILLIAM_01601	Degraded HATpase_c	Degraded	mrp CDS	ATP-binding protein	279
67	RAGE	GILLIAM_01718	HATPase_c domain containing protein	Truncated	mrp CDS	ATP-binding protein	858
68	RAGE	GILLIAM_01719	HATPase_c domain containing protein	Truncated	mrp CDS	ATP-binding protein	729
69	RAGE	GILLIAM_01808	HATPase_c domain containing protein	Truncated	mrp CDS	ATP-binding protein	858
70	RAGE	GILLIAM_01809	HATPase_c domain containing protein	Truncated	mrp CDS	ATP-binding protein	729
71	RAGE	GILLIAM_01863	HATPase_c domain containing protein	Truncated	mrp CDS	ATP-binding protein	729
72	RAGE	GILLIAM_01864	HATPase_c domain containing protein	Truncated	mrp CDS	ATP-binding protein	858
73	RAGE	GILLIAM_02031	HATPase_c domain containing protein	Truncated	mrp CDS	ATP-binding protein	858
74	RAGE	GILLIAM_02032	HATPase_c domain containing protein	Truncated	mrp CDS	ATP-binding protein	399	HATPase_c	24-132
75	RAGE	GILLIAM_02033	Degraded HATpase_c	Degraded	mrp CDS	ATP-binding protein	135
76	RAGE	GILLIAM_02048	Degraded HATpase_c	Degraded	mrp CDS	ATP-binding protein	135
77	RAGE	GILLIAM_02049	HATPase_c domain containing protein	Truncated	mrp CDS	ATP-binding protein	399	HATPase_c	24-132
78	RAGE	GILLIAM_02050	HATPase_c domain containing protein	Truncated	mrp CDS	ATP-binding protein	858
79	RAGE	GILLIAM_02104	Degraded HATpase_c	Degraded	mrp CDS	ATP-binding protein	180
80	RAGE	GILLIAM_02151	HATPase_c domain containing protein	Truncated	mrp CDS	ATP-binding protein	495
81	RAGE	GILLIAM_02152	HATPase_c domain containing protein	Truncated	mrp CDS	ATP-binding protein	939
82	RAGE	GILLIAM_02153	HATPase_c domain containing protein	Truncated	mrp CDS	ATP-binding protein	588
83	RAGE	GILLIAM_02155	HATPase_c domain containing protein	Truncated	mrp CDS	ATP-binding protein	810
84	RAGE	GILLIAM_02361	HATPase_c domain containing protein	Truncated	mrp CDS	ATP-binding protein	858
85	RAGE	GILLIAM_02362	HATPase_c domain containing protein	Truncated	mrp CDS	ATP-binding protein	729
86	RAGE	GILLIAM_02461	HATPase_c domain containing protein	Truncated	mrp CDS	ATP-binding protein	729
87	RAGE	GILLIAM_02462	HATPase_c domain containing protein	Truncated	mrp CDS	ATP-binding protein	858
88	RAGE	GILLIAM_02553	HATPase_c domain containing protein	Truncated	mrp CDS	ATP-binding protein	777
89	RAGE	GILLIAM_02554	HATPase_c domain containing protein	Truncated	mrp CDS	ATP-binding protein	858
90	RAGE	GILLIAM_02643	HATPase_c domain containing protein	Truncated	mrp CDS	ATP-binding protein	729
91	RAGE	GILLIAM_02644	HATPase_c domain containing protein	Truncated	mrp CDS	ATP-binding protein	858

## Sheet: mrp_Boryong
	Boryong_AM494475					Boryong_NC_009488				Liz's version
No.	Locus tag	Gene	Gene name	Gene length	Note	Locus tag	Gene name	Length (bp)	Note	Locus tag	New name	The encoding genes of full-length and truncated forms of protein	Gene	Gene name	RAGE/ Inter-RAGE	Gene length	Pseudogene (confirmed by Liz)?	Domain name searched by SMART	Domain position (aa)	Domain name searched by NCBI conserved domain search	Domain position (aa)	AA sequences
1	OTBS_0041	hkp1	putative signal transduction histidine kinase	507		OTBS_RS00210	ATP-binding protein	494	Found many STOP codon within the frame	Boryong_00049	HATPase_c domain containing protein	Truncated	mrp	ATP-binding protein	RAGE	507
2	OTBS_0042	hkp2	putative signal transduction histidine kinase	240		OTBS_RS00215	sensor histidine kinase	231	missing N-terminus
3	OTBS_0090	hkp3	putative signal transduction histidine kinase	1602		OTBS_RS00445 and [OTBS_RS00450]	HAMP domain-containing histidine kinase	807 and 744		Boryong_00103	HATPase_c domain containing protein	Truncated	mrp	ATP-binding protein	RAGE	1602		HATPase_c	134-242, 414-532
4	OTBS_0127	hkp4	putative signal transduction histidine kinase	372		OTBS_RS00615	ATP-binding protein	372		Boryong_00145	Degraded HATpase_c	Drgraded	mrp	ATP-binding protein	RAGE	372
5	OTBS_0128	hkp5	putative signal transduction histidine kinase	882		OTBS_RS10940	sensor histidine kinase	882		Boryong_00146	HATPase_c domain containing protein	Truncated	mrp	ATP-binding protein	RAGE	882
6	OTBS_0479	hkp7	putative signal transduction histidine kinase	240						Boryong_00533	Degraded HATpase_c	Drgraded	mrp	hypothetical protein	RAGE	123						MLISLSLSFIFQYIDLGINIKSYAVLESRLVIVKQFIRQMGKKIKLKSKQGKYTAFTCSIPIEVQSE TKQLQNNIMIEN*
7	OTBS_0482	hkp8	putative signal transduction histidine kinase	518	Found many STOP codon within the frame
8	OTBS_0243	hkp6	putative signal transduction histidine kinase	1578		OTBS_RS01135 and OTBS_RS01140	HAMP domain-containing histidine kinase	873 and 744		Boryong_00270	HATPase_c domain containing protein	Truncated	mrp	ATP-binding protein	RAGE	1578		HATPase_c	134-242
9	OTBS_0480		hypothetical protein	276		OTBS_RS02225	hypothetical protein	283	Found one STOP codon within the frame	Boryong_00534	Degraded HATpase_c	Drgraded	mrp	ATP-binding protein	RAGE	276
10						[OTBS_RS11255]	hypothetical protein	219	missing C-terminus	Boryong_00535	Degraded HATpase_c	Drgraded	mrp	ATP-binding protein	RAGE	213
11	OTBS_0482	hkp8	putative signal transduction histidine kinase	518	Found many STOP codon within the frame					Boryong_00536	Degraded HATpase_c	Drgraded	mrp	ATP-binding protein	RAGE	210
12	OTBS_0617	hkp9	putative signal transduction histidine kinase	372		OTBS_RS11460	ATP-binding protein	372		Boryong_00695	Degraded HATpase_c	Drgraded	mrp	ATP-binding protein	RAGE	372
13	OTBS_0618	hkp10	putative signal transduction histidine kinase	882		OTBS_RS11465	sensor histidine kinase	882		Boryong_00696	HATPase_c domain containing protein	Truncated	mrp	ATP-binding protein	RAGE	882
14	OTBS_0620	hkp11	putative signal transduction histidine kinase	705		OTBS_RS02885 and partial [OTBS_RS11475]	ATP-binding protein and hypothetical protein	474 and 249		Boryong_00699	HATPase_c domain containing protein	Truncated	mrp	ATP-binding protein	RAGE	705
15	OTBS_0621	hkp12	putative signal transduction histidine kinase	948		[OTBS_RS11480] and OTBS_RS10205		381 and 465	missing C-terminus	Boryong_00700	HATPase_c domain containing protein	Truncated	mrp	ATP-binding protein	RAGE	936						MENIMKNKKKNIKKTKDISQDVWTIHLPPIPVKLVSTAKERNIYLCTENMKADKYIGMKIKLQQAKDYLEEAESMKQ YCIDLIQKIKYTFDLTTAKIKDLADDLLCRQSDFKEKEYKTTSVARILNCAANLQDYCNRIVYSLRGQIKLQNVHSKKFSIQKLLKDTIS SLKEIAEDREISISYNVQDNINDIVIGDSCLLQTILSQLISGAIRVNKFCQVDVIVRLFTSPYRKANEKDRILRFIVRDNGKGISQEKLQ EINAKFTDLHPALEYPEILNSSLEFANYIVNKLSGKLEIKSEANKFTAITCDIPVQLN
16	OTBS_0622	hkp13	putative signal transduction histidine kinase	507		OTBS_RS02895	ATP-binding protein	494	Found many STOP codon within the frame	Boryong_00701	HATPase_c domain containing protein	Truncated	mrp	ATP-binding protein	RAGE	507
17	OTBS_0730	hkp14	putative signal transduction histidine kinase	698		OTBS_RS10255	HAMP domain-containing histidine kinase	839	Found many STOP codon within the frame	Boryong_00836	Degraded HATpase_c	Drgraded	mrp	ATP-binding protein	RAGE	381
18	OTBS_0730	hkp14	putative signal transduction histidine kinase	698		OTBS_RS10255	HAMP domain-containing histidine kinase	839	Found many STOP codon within the frame	Boryong_00837	HATPase_c domain containing protein	Truncated	mrp	ATP-binding protein	RAGE	417
19	OTBS_0731	hkp15	putative signal transduction histidine kinase	828		[OTBS_RS03455]	HAMP domain-containing histidine kinase	744	missing C-terminus	Boryong_00838	HATPase_c domain containing protein	Truncated	mrp	ATP-binding protein	RAGE	828
20	OTBS_0753	hkp16	putative signal transduction histidine kinase	465		OTBS_RS03555	ATP-binding protein	465		Boryong_00863	HATPase_c domain containing protein	Truncated	mrp	ATP-binding protein	RAGE	465
21	OTBS_0754	hkp17	putative signal transduction histidine kinase	507		OTBS_RS03560	ATP-binding protein	494	Found many STOP codon within the frame	Boryong_00864	HATPase_c domain containing protein	Truncated	mrp	ATP-binding protein	RAGE	507
22	OTBS_0818	hkp46	putative signal transduction histidine kinase	255		[OTBS_RS14025]	HAMP domain-containing histidine kinase	745	Found many STOP codon within the frame	Boryong_00948	Degraded HATpase_c	Drgraded	mrp	ATP-binding protein	RAGE	255
23	OTBS_0819	hkp18	putative signal transduction histidine kinase	1272		[OTBS_RS14025] and OTBS_RS03885	HAMP domain-containing histidine kinase	745 and 807		Boryong_00949	HATPase_c domain containing protein	Truncated	mrp	ATP-binding protein	RAGE	1272		HATPase_c	24-132, 304-422
24	OTBS_0896	hkp19	putative signal transduction histidine kinase	537		OTBS_RS04255	ATP-binding protein	537		Boryong_01043	HATPase_c domain containing protein	Truncated	mrp	ATP-binding protein	RAGE	537
25	OTBS_0897	hkp20	putative signal transduction histidine kinase	345		OTBS_RS04260	sensor histidine kinase	444		Boryong_01044	HATPase_c domain containing protein	Truncated	mrp	ATP-binding protein	RAGE	618
26	OTBS_0898	hkp21	putative signal transduction histidine kinase	552		OTBS_RS04265	ATP-binding protein	711		Boryong_01045	HATPase_c domain containing protein	Truncated	mrp	ATP-binding protein	RAGE	690						MENNNIEL(M)IQYIRHIENNCNKTKWNILELIGYKQDVEAKITDTLGLLDELDELMDHLNDKICVFRKDIESKNVELEN FSLQKFVRNAVAGLKAIAEDDRIDLKSNFQANIKDSIIGDSFRIRAVLSQLVGSAIIHGTKGMTINICVHLLPSQDGKTDSKDKILQFLV QNIGLSIQKEKLQKMNSELSNSDLIKHQELGQGLVFIKQLTHKMKGNLRIDQGSNYISSSCEVPIQLYT
27	OTBS_0899		hypothetical protein	273		OTBS_RS04270	hypothetical protein	284	Found one STOP codon within the frame	Boryong_01046	Degraded HATpase_c	Drgraded	mrp	ATP-binding protein	RAGE	273
28	OTBS_0961	hkp22	putative signal transduction histidine kinase	1602		[OTBS_RS04540] and OTBS_RS04545	HAMP domain-containing histidine kinase	744 and 807		Boryong_01107	HATPase_c domain containing protein	Truncated	mrp	ATP-binding protein	RAGE	1602
29	OTBS_0995		putative export ATP-binding/permease protein	1737		OTBS_RS04745	ATP-binding cassette domain-containing protein	1737		Boryong_01158	ABC_membrane and AAA - ATPases	Full length	mrp	ATP-binding protein	RAGE	1737		ABC_membrane and AAA - ATPases	10-290 (ABC_membrane), 360-546(AAA - ATPases)	MdlB, ABC transporter, AAA - ATPases	8-569(MdlB), 351-500(ABC transporter), 360-543(AAA - ATPases)	MdiB (ABC-type multidrug transport system, ABC transporter,ATPases associated with a variety of cellular activities
30	OTBS_1072	hkp23	putative signal transduction histidine kinase	744		OTBS_RS05090	HAMP domain-containing histidine kinase	744		Boryong_01245	HATPase_c domain containing protein	Truncated	mrp	ATP-binding protein	RAGE	744
31	OTBS_1073	hkp24	putative signal transduction histidine kinase	858		OTBS_RS05095	HAMP domain-containing histidine kinase	858		Boryong_01246	HATPase_c domain containing protein	Truncated	mrp	ATP-binding protein	RAGE	858
32	OTBS_1165	hkp25	putative signal transduction histidine kinase	858		OTBS_RS05480	HAMP domain-containing histidine kinase	858		Boryong_01341	HATPase_c domain containing protein	Truncated	mrp	ATP-binding protein	RAGE	858
33	OTBS_1166	hkp26	putative signal transduction histidine kinase	747		OTBS_RS05485	HAMP domain-containing histidine kinase	747		Boryong_01342	HATPase_c domain containing protein	Truncated	mrp	ATP-binding protein	RAGE	747
34	OTBS_1181	hkp27	putative signal transduction histidine kinase	747		OTBS_RS05560	HAMP domain-containing histidine kinase	747		Boryong_01363	HATPase_c domain containing protein	Truncated	mrp	ATP-binding protein	RAGE	747
35	OTBS_1182	hkp28	putative signal transduction histidine kinase	858		OTBS_RS05565	HAMP domain-containing histidine kinase	858		Boryong_01364	HATPase_c domain containing protein	Truncated	mrp	ATP-binding protein	RAGE	858
36						[OTBS_RS14280]	HAMP domain-containing histidine kinase	745	Found many STOP codon within the frame	Boryong_01468	Degraded HATpase_c	Drgraded	mrp	ATP-binding protein	RAGE	255
37	OTBS_1280	hkp29	putative signal transduction histidine kinase	1299		[OTBS_RS14280] and OTBS_RS05970	HAMP domain-containing histidine kinase	745 and 807		Boryong_01469	HATPase_c domain containing protein	Truncated	mrp	ATP-binding protein	RAGE	1272		HATPase_c	24-132, 304-422			MLINNTVIRMRKHFENENIKLNVQNDIKTVLIGDSFRIKAVISQLIGSAIINSSKHSKITININQYSEILQFTVQNI VLSPSKEKLERINSELENLNLVTYQELGEGLAFIKHLIHQLKGRLRAKEENNYITFAFEVQITSFNSSFGECYEKKISNQWIVQIPSMLI TLVNGERENIDEYIEIITKLRKAKYQVEVAESLKEYCVNLIQNIKYRFNIATSEIVRLASEIMLNDSENKDKLKTILNRSANLQEYCNDV VYTLRSEIENENLCLKKFSIQKLVKDAVRRLEDIAKEKDIKINYNFQYKMKDIVIGNSDHLQAILSQLIGSTIRFNHSCKVIITVHLFTI KNYIKSDNILQFRIHDKGSGISKEKLGNIKAKLADFDLVRDCPLMLES…
38						[OTBS_RS06145]	hypothetical protein	228	missing C-terminus	Boryong_01523	HATPase_c domain containing protein	Truncated	mrp	ATP-binding protein	RAGE	417
39
40	OTBS_1322	hkp30	putative signal transduction histidine kinase	462		OTBS_RS06180	ATP-binding protein	477		Boryong_01530	HATPase_c domain containing protein	Truncated	mrp	ATP-binding protein	RAGE	462						MAFIIL(M)NYLNQFRKRSNESKSKFLYKIKCDKNSIFIGYSYQIQQILHQLIDNANRFNKNSKNKEVVITVELLPPTIS ENTERILQFTVHDNGQGISKETLQQINNDFRDISQNSEALRLSLTFVKLMLQEIRGEITMKSEEKKYTEAIFHIPVSLANC
41	OTBS_1746	hkp37	putative signal transduction histidine kinase	1602		OTBS_RS06765 and [ OTBS_RS06770]	HAMP domain-containing histidine kinase	807 and 744	[ OTBS_RS06770] missing C-terminus	Boryong_01675	HATPase_c domain containing protein	Truncated	mrp	ATP-binding protein	RAGE	1602
42						OTBS_RS12905	sensor histidine kinase		Found many STOP codon within the frame	Boryong_01829	Degraded HATpase_c	Drgraded	mrp	ATP-binding protein	RAGE	159
43						[OTBS_RS14530]	HAMP domain-containing histidine kinase	745	Found many STOP codon within the frame	Boryong_01884	Degraded HATpase_c	Drgraded	mrp	ATP-binding protein	RAGE	255
44	OTBS_1658	hkp33	putative signal transduction histidine kinase	1299		[OTBS_RS14530] and OTBS_RS07600	HAMP domain-containing histidine kinase	745 and 807		Boryong_01885	HATPase_c domain containing protein	Truncated	mrp	ATP-binding protein	RAGE	1272		HATPase_c	24-132, 304-422			MLINNTVIRMRKHFENENIKLNVQNDIKTVLIGDSFRIKAVISQLIGSAIINSSKHSKITININQYSEILQFTVQNI VLSPSKEKLERINSELENLNLVTYQELGEGLAFIKHLIHQLKGRLRAKEENNYITFAFEVPITSFNSSFGECYEKKISNQWIVQIPSMLI TLVNGERENIDEYIEIITKLRKAKYQVEVAESLKEYCVNLIQNIKYRFNIATSEIVRLASEIMLSDSKNKDKLKTILNRAVNLQEYCNDV VYTLRSEIENENLCLKKFSIQKLVKDAVRRLEDIAKEKDIKINYNFQYKMKDIVIGNSDHLQAILSQLIGGVIRFNHSYKVIITVHLFTV KNYIKSDNILQFRIHDKGSGISKEKLGNIKAKLADFDLVRDCPLMLES…
45	OTBS_1722	hkp34	putative signal transduction histidine kinase	225		OTBS_RS07900	ATP-binding protein	237		Boryong_01960	Degraded HATpase_c	Drgraded	mrp	ATP-binding protein	RAGE	225						MQFVV(M)HSVGDGISKNKLQEMNSELKNPHLIKHQALDSGLAFIKHLTYEMKGSIKIDSKEGHYTKFLVSIPIQTSNLN S
46	OTBS_1723	hkp35	putative signal transduction histidine kinase	948		[OTBS_RS13045] and OTBS_RS10570	[sensor histidine kinase] and ATP-binding protein		[OTBS_RS13045] missing C-terminus	Boryong_01961	HATPase_c domain containing protein	Truncated	mrp	ATP-binding protein	RAGE	936
47	OTBS_1724	hkp36	putative signal transduction histidine kinase	357		OTBS_RS07910	ATP-binding protein	317		Boryong_01962	Degraded HATpase_c	Drgraded	mrp	ATP-binding protein	RAGE	357
48	OTBS_1453	hkp31	putative signal transduction histidine kinase	1602		OTBS_RS08020 and [OTBS_RS08025]	HAMP domain-containing histidine kinase	807 and 744		Boryong_01988	HATPase_c domain containing protein	Truncated	mrp	ATP-binding protein	RAGE	1602		HATPase_c	134-242, 414-532
49	OTBS_1834	mrp	ATP-binding protein	1014		OTBS_RS08340	Mrp/NBP35 family ATP-binding protein CDS	1014		Boryong_02071	Mrp/NBP35	Full length	mrp	ATP-binding protein	Inter-RAGE	1014		ArsA_ATPase	107-169	Mrp/NBP35	108-316	Chromosome partitioning ATPase, Mrp family, contains Fe-S cluster [Cell cycle control, cell division, chromosome partitioning]
50						[OTBS_RS08445]	sensor histidine kinase	340	missing C-terminus	Boryong_02093	Degraded HATpase_c	Drgraded	mrp	ATP-binding protein	RAGE	255
51						OTBS_RS08980	sensor histidine kinase	318	Found many STOP codon within the frame	Boryong_02223	Degraded HATpase_c	Drgraded	mrp	ATP-binding protein	RAGE	153
52						OTBS_RS08980	sensor histidine kinase	318	Found many STOP codon within the frame	Boryong_02224	Degraded HATpase_c	Drgraded	mrp	ATP-binding protein	RAGE	159
53	OTBS_1596	hkp32	putative signal transduction histidine kinase	354
54	OTBS_1975	hkp38	putative signal transduction histidine kinase	858		OTBS_RS09010	HAMP domain-containing histidine kinase	858		Boryong_02231	HATPase_c domain containing protein	Truncated	mrp	ATP-binding protein	RAGE	858
55	OTBS_1976	hkp39	putative signal transduction histidine kinase	744		OTBS_RS09015	HAMP domain-containing histidine kinase	744		Boryong_02232	HATPase_c domain containing protein	Truncated	mrp	ATP-binding protein	RAGE	744
56	OTBS_2010	hkp40	putative signal transduction histidine kinase	858		OTBS_RS09180	HAMP domain-containing histidine kinase	858		Boryong_02269	HATPase_c domain containing protein	Truncated	mrp	ATP-binding protein	RAGE	858
57	OTBS_2011	hkp41	putative signal transduction histidine kinase	744		OTBS_RS09185	HAMP domain-containing histidine kinase	744		Boryong_02270	HATPase_c domain containing protein	Truncated	mrp	ATP-binding protein	RAGE	744
58	OTBS_2053	hkp42	putative signal transduction histidine kinase	828		OTBS_RS09425	HAMP domain-containing histidine kinase	744		Boryong_02328	HATPase_c domain containing protein	Truncated	mrp	ATP-binding protein	RAGE	828
59	OTBS_2054	hkp43	putative signal transduction histidine kinase	755		[OTBS_RS10715]	HAMP domain-containing histidine kinase	839	Found many STOP codon within the frame	Boryong_02329	HATPase_c domain containing protein	Truncated	mrp	ATP-binding protein	RAGE	417
60	OTBS_2054	hkp43	putative signal transduction histidine kinase	755		[OTBS_RS10715]	HAMP domain-containing histidine kinase	839	Found many STOP codon within the frame	Boryong_02330	Degraded HATpase_c	Drgraded	mrp	ATP-binding protein	RAGE	381
61	OTBS_2100	hkp44	putative signal transduction histidine kinase	747		OTBS_RS09660	HAMP domain-containing histidine kinase	747		Boryong_02390	HATPase_c domain containing protein	Truncated	mrp	ATP-binding protein	RAGE	747
62	OTBS_2101	hkp45	putative signal transduction histidine kinase	858		OTBS_RS09665	HAMP domain-containing histidine kinase	858		Boryong_02391	HATPase_c domain containing protein	Truncated	mrp	ATP-binding protein	RAGE	858

## Sheet: mrp_UT76
No.		Locus tag	New name	The encoding genes of full-length and truncated forms of protein	Gene	Gene name	Gene length	Domain name searched by SMART	Domain position (aa)	Domain name searched by NCBI conserved domain search	Domain position (aa)	Domain description	Prediction of ATP-interacting residues by ATPint programm (lowercase : non-interacting residues ; UPPERCASE followed by '*' : INTERACTING RESIDUES)
1	RAGE	UT76HP_00032	Degraded HATpase_c	Degraded	mrp CDS	ATP-binding protein	297	No do main found		No do main found			mkkknktinqwmvqIPpIpITlVhGERenideymeiiTklrKakyqvevaeslkeyctdliqeikyrfniatseivrlaseimlndsenkdkletiln
2	RAGE	UT76HP_00033	HATPase_c domain containing protein	Truncated	mrp CDS	ATP-binding protein	129	HATPase_c (Non-specific hit)	1-42	No do main found
3	RAGE	UT76HP_00034	Degraded HATpase_c	Degraded	mrp CDS	ATP-binding protein	498	No do main found		No do main found
4	RAGE	UT76HP_00055	HATPase_c domain containing protein	Truncated	mrp CDS	ATP-binding protein	630	HATPase_c (Non-specific hit)	156-209	No do main found
5	RAGE	UT76HP_00056	HATPase_c domain containing protein	Truncated	mrp CDS	ATP-binding protein	186	HATPase_c (Non-specific hit)	1-54	CheA (non-specific hits)	19-52	Chemotaxis protein histidine kinase CheA [Cell motility, Signal transduction mechanisms]
6	RAGE	UT76HP_00057	HATPase_c domain containing protein	Truncated	mrp CDS	ATP-binding protein	939	HATPase_c	190-310	HATPase_c	190-309	Histidine kinase-like ATPases; Histidine kinase-, DNA gyrase B-, phytochrome-like ATPases.
7	RAGE	UT76HP_00058	hybrid sensory histidine kinase BarA	Truncated	mrp CDS	ATP-binding protein	750	HD domain(non-specific hit)	117-233	PRK11107, HD domain (non-specific hits)	10-106 (PRK11107), 125-228( HD domain)	hybrid sensory histidine kinase BarA, HD domains are metal dependent phosphohydrolases.	MsHTiksgdfgiqakvnnTiRalKpFTenkginlsCNfKnDikdliivnSiQIqaIltLLVVnatnsKCREisvevdllpsTnqktnyrilqlivfDNgi gisaekvKkinneLRnlHIksyavlgtdtiiTAILhDVIEDTkltkekiamefndniaeqvLaltrnrggkktssmkmiqtlvnqdkvelllIKLFDRL DNIKTiFIKpakrrqeiileTqqefiplAeYlklpeiaielnkyceLYAT
8	RAGE	UT76HP_00061	hybrid sensory histidine kinase BarA	Truncated	mrp CDS	ATP-binding protein	750	HD domain(non-specific hit)	117-233	PRK11107, HD domain (non-specific hits)	10-106 (PRK11107), 125-228( HD domain)	hybrid sensory histidine kinase BarA, HD domains are metal dependent phosphohydrolases.	MsHTiksgdfgiqakvnnTiRalKpFTenkginlsCNfKnDikdliivnSiQIqaIltLLVVnatnsKCREisvevdllpsTnqktnyrilqlivfDNgi gisaekvKkinneLRnlHIksyavlgtdtiiTAILhDVIEDTkltkekiamefndniaeqvLaltrnrggkktssmkmiqtlvnqdkvelllIKLFDRL DNIKTiFIKpakrrqeiileTqqefiplAeYlklpeiaielnkyceLYAT
9	RAGE	UT76HP_00092	Degraded HATpase_c	Degraded	mrp CDS	ATP-binding protein	390	No do main found		No do main found
10	RAGE	UT76HP_00094	Degraded HATpase_c	Degraded	mrp CDS	ATP-binding protein	276	No do main found		No do main found
11	RAGE	UT76HP_00095	HATPase_c domain containing protein	Truncated	mrp CDS	ATP-binding protein	426	HATPase_c (Non-specific hit)	113-141	PRK11107, HD domain (non-specific hits)	10-106 (PRK11107), 125-228( HD domain)	hybrid sensory histidine kinase BarA, HD domains are metal dependent phosphohydrolases.
12	RAGE	UT76HP_00096	HATPase_c domain containing protein	Truncated	mrp CDS	ATP-binding protein	669	HATPase_c	111-219	HATPase_c	114-217	Histidine kinase-like ATPases; Histidine kinase-, DNA gyrase B-, phytochrome-like ATPases.
13	RAGE	UT76HP_00097	HATPase_c domain containing protein	Truncated	mrp CDS	ATP-binding protein	369	HATPase_c	44-120	HATPase_c	44-111	Histidine kinase-like ATPases; Histidine kinase-, DNA gyrase B-, phytochrome-like ATPases.
14	RAGE	UT76HP_00149	MdlB, ABC transporter, AAA - ATPases	Truncated	mrp CDS	ATP-binding protein	1728	ABC_membrane and AAA - ATPases	8-287 (ABC_membrane), 357-543(AAA - ATPases)	MdlB, ABC transporter, AAA - ATPases	5-566(MdlB), 348-497(ABC transporter), 357-540(AAA - ATPases)	MdiB (ABC-type multidrug transport system, ABC transporter,ATPases associated with a variety of cellular activities
15	RAGE	UT76HP_00170	Degraded HATpase_c	Degraded	mrp CDS	ATP-binding protein	279	No do main found		No do main found
16	RAGE	UT76HP_00172	HATPase_c domain containing protein	Truncated	mrp CDS	ATP-binding protein	801	HATPase_c	141-259	HATPase_c	141-258	Histidine kinase-like ATPases; Histidine kinase-, DNA gyrase B-, phytochrome-like ATPases.
17	RAGE	UT76HP_00173	HATPase_c domain containing protein	Truncated	mrp CDS	ATP-binding protein	936	HATPase_c	190-310	HATPase_c	190-309	Histidine kinase-like ATPases; Histidine kinase-, DNA gyrase B-, phytochrome-like ATPases.
18	RAGE	UT76HP_00174	HATPase_c domain containing protein	Truncated	mrp CDS	ATP-binding protein	495	HATPase_c	48-163	HATPase_c	52-162	Histidine kinase-like ATPases; Histidine kinase-, DNA gyrase B-, phytochrome-like ATPases.
19	RAGE	UT76HP_00196	Degraded HATpase_c	Degraded	mrp CDS	ATP-binding protein	279	No do main found		No do main found
20	RAGE	UT76HP_00198	HATPase_c domain containing protein	Truncated	mrp CDS	ATP-binding protein	567	HATPase_c (Non-specific hit)	67-81	PRK11107, HD domain (non-specific hits)	29-128	hybrid sensory histidine kinase BarA, HD domains are metal dependent phosphohydrolases.
21	RAGE	UT76HP_00199	HATPase_c domain containing protein	Truncated	mrp CDS	ATP-binding protein	495	HATPase_c	48-163	HATPase_c	52-162	Histidine kinase-like ATPases; Histidine kinase-, DNA gyrase B-, phytochrome-like ATPases.
22	RAGE	UT76HP_00200	HATPase_c domain containing protein	Truncated	mrp CDS	ATP-binding protein	357	HATPase_c	1-116	HATPase_c	1-115	Histidine kinase-like ATPases; Histidine kinase-, DNA gyrase B-, phytochrome-like ATPases.
23	RAGE	UT76HP_00201	HATPase_c domain containing protein	Truncated	mrp CDS	ATP-binding protein	495	HATPase_c	48-163	HATPase_c	52-162	Histidine kinase-like ATPases; Histidine kinase-, DNA gyrase B-, phytochrome-like ATPases.
24	RAGE	UT76HP_00240	Degraded HATpase_c	Degraded	mrp CDS	ATP-binding protein	279	No do main found		No do main found
25	RAGE	UT76HP_00242	HATPase_c domain containing protein	Truncated	mrp CDS	ATP-binding protein	801	HATPase_c	141-259	HATPase_c	141-258	Histidine kinase-like ATPases; Histidine kinase-, DNA gyrase B-, phytochrome-like ATPases.
26	RAGE	UT76HP_00243	HATPase_c domain containing protein	Truncated	mrp CDS	ATP-binding protein	936	HATPase_c	190-310	HATPase_c	190-309	Histidine kinase-like ATPases; Histidine kinase-, DNA gyrase B-, phytochrome-like ATPases.
27	RAGE	UT76HP_00244	HATPase_c domain containing protein	Truncated	mrp CDS	ATP-binding protein	495	HATPase_c	48-163	HATPase_c	52-162	Histidine kinase-like ATPases; Histidine kinase-, DNA gyrase B-, phytochrome-like ATPases.
28	RAGE	UT76HP_00295	HATPase_c domain containing protein	Truncated	mrp CDS	ATP-binding protein	495	HATPase_c	48-163	HATPase_c	52-162	Histidine kinase-like ATPases; Histidine kinase-, DNA gyrase B-, phytochrome-like ATPases.
29	RAGE	UT76HP_00296	HATPase_c domain containing protein	Truncated	mrp CDS	ATP-binding protein	936	HATPase_c	190-310	HATPase_c	190-309	Histidine kinase-like ATPases; Histidine kinase-, DNA gyrase B-, phytochrome-like ATPases.
30	RAGE	UT76HP_00297	HATPase_c domain containing protein	Truncated	mrp CDS	ATP-binding protein	810	HATPase_c	141-259	HATPase_c	141-258	Histidine kinase-like ATPases; Histidine kinase-, DNA gyrase B-, phytochrome-like ATPases.
31	RAGE	UT76HP_00299	Degraded HATpase_c	Degraded	mrp CDS	ATP-binding protein	279	No do main found		No do main found
32	RAGE	UT76HP_00309	HATPase_c domain containing protein	Truncated	mrp CDS	ATP-binding protein	1110	HATPase_c	250-368	HATPase_c	250-367	Histidine kinase-like ATPases; Histidine kinase-, DNA gyrase B-, phytochrome-like ATPases.
33	Inte-RAGE	UT76HP_00523	Mrp/NBP35	Full length	mrp CDS	ATP-binding protein	1026	ArsA_ATPase	112-173	Mrp/NBP35	112-320	Chromosome partitioning ATPase, Mrp family, contains Fe-S cluster [Cell cycle control, cell division, chromosome partitioning]
34	RAGE	UT76HP_00582	Degraded HATpase_c	Degraded	mrp CDS	ATP-binding protein	276	No do main found		No do main found
35	RAGE	UT76HP_00584	Degraded HATpase_c	Degraded	mrp CDS	ATP-binding protein	219	No do main found	52-71(Transmembrane)	No do main found
36	RAGE	UT76HP_00643	HATPase_c domain containing protein	Truncated	mrp CDS	ATP-binding protein	948	HATPase_c	166-284	HATPase_c	166-283	Histidine kinase-like ATPases; Histidine kinase-, DNA gyrase B-, phytochrome-like ATPases.
37	RAGE	UT76HP_00644	HATPase_c domain containing protein	Truncated	mrp CDS	ATP-binding protein	777	HATPase_c	134-242	HATPase_c	134-241	Histidine kinase-like ATPases; Histidine kinase-, DNA gyrase B-, phytochrome-like ATPases.
38	RAGE	UT76HP_00668	HATPase_c domain containing protein	Truncated	mrp CDS	ATP-binding protein	858	HATPase_c	166-284	HATPase_c	166-283	Histidine kinase-like ATPases; Histidine kinase-, DNA gyrase B-, phytochrome-like ATPases.
39	RAGE	UT76HP_00669	HATPase_c domain containing protein	Truncated	mrp CDS	ATP-binding protein	729	HATPase_c	134-242	COG2205 (non-specific hits)	90-240	K+-sensing histidine kinase KdpD [Signal transduction mechanisms]
40	RAGE	UT76HP_00768	Degraded HATpase_c	Degraded	mrp CDS	ATP-binding protein	156	No do main found		No do main found
41	RAGE	UT76HP_00897	HATPase_c domain containing protein	Truncated	mrp CDS	ATP-binding protein	216	HATPase_c (Non-specific hit)	1-69	HATPase_c (Non-specific hit)	1-66	Histidine kinase-like ATPases; Histidine kinase-, DNA gyrase B-, phytochrome-like ATPases.
42	RAGE	UT76HP_00898	Degraded HATpase_c	Degraded	mrp CDS	ATP-binding protein	297	No do main found		No do main found			mkkknktinqwmvqIPpIpITlVhGERenideymeiiTklrKakyqvevaeslkeyctdliqeikyrfniatseivrlaseimlndsenkdkletiln
43	RAGE	UT76HP_00943	HATPase_c domain containing protein	Truncated	mrp CDS	ATP-binding protein	495	HATPase_c	48-163	HATPase_c	52-162	Histidine kinase-like ATPases; Histidine kinase-, DNA gyrase B-, phytochrome-like ATPases.
44	RAGE	UT76HP_00944	HATPase_c domain containing protein	Truncated	mrp CDS	ATP-binding protein	948	HATPase_c	166-284	HATPase_c	166-283	Histidine kinase-like ATPases; Histidine kinase-, DNA gyrase B-, phytochrome-like ATPases.
45	RAGE	UT76HP_00945	HATPase_c domain containing protein	Truncated	mrp CDS	ATP-binding protein	579	HATPase_c	67-185	HATPase_c	67-184	Histidine kinase-like ATPases; Histidine kinase-, DNA gyrase B-, phytochrome-like ATPases.
46	RAGE	UT76HP_00947	Degraded HATpase_c	Degraded	mrp CDS	ATP-binding protein	279	No do main found		No do main found
47	RAGE	UT76HP_01027	Degraded HATpase_c	Degraded	mrp CDS	ATP-binding protein	498	No do main found		No do main found
48	RAGE	UT76HP_01028	HATPase_c domain containing protein	Truncated	mrp CDS	ATP-binding protein	129	HATPase_c (Non-specific hit)	1-42	No do main found
49	RAGE	UT76HP_01029	Degraded HATpase_c	Degraded	mrp CDS	ATP-binding protein	297	No do main found		No do main found			mkkknktinqwmvqIPpIpITlVhGERenideymeiiTklrKakyqvevaeslkeyctdliqeikyrfniatseivrlaseimlndsenkdkletiln
50	RAGE	UT76HP_01061	HATPase_c domain containing protein	Truncated	mrp CDS	ATP-binding protein	129	HATPase_c (Non-specific hit)	1-42	No do main found
51	RAGE	UT76HP_01139	Degraded HATpase_c	Degraded	mrp CDS	ATP-binding protein	297	No do main found		No do main found			mkkknktinqwmvqIPpIpITlVhGERenideymeiiTklrKakyqvevaeslkeyctdliqeikyrfniatseivrlaseimlndsenkdkletiln
52	RAGE	UT76HP_01140	HATPase_c domain containing protein	Truncated	mrp CDS	ATP-binding protein	129	HATPase_c (Non-specific hit)	1-42	No do main found
53	RAGE	UT76HP_01141	Degraded HATpase_c	Degraded	mrp CDS	ATP-binding protein	498	No do main found		No do main found
54	RAGE	UT76HP_01180	Degraded HATpase_c	Degraded	mrp CDS	ATP-binding protein	183	No do main found		No do main found
55	RAGE	UT76HP_01181	HATPase_c domain containing protein	Truncated	mrp CDS	ATP-binding protein	399	HATPase_c	24-132	HATPase_c	24-129	Histidine kinase-like ATPases; Histidine kinase-, DNA gyrase B-, phytochrome-like ATPases.
56	RAGE	UT76HP_01182	HATPase_c domain containing protein	Truncated	mrp CDS	ATP-binding protein	759	HATPase_c	133-251	BaeS and HATPase_C	43-250 (BaeS), 133-250(HATPase_c)	Signal transduction histidine kinase [Signal transduction mechanisms
57	RAGE	UT76HP_01250	HATPase_c domain containing protein	Truncated	mrp CDS	ATP-binding protein	729	HATPase_c	134-242	COG2205 (non-specific hits)	90-240	K+-sensing histidine kinase KdpD [Signal transduction mechanisms]
58	RAGE	UT76HP_01251	HATPase_c domain containing protein	Truncated	mrp CDS	ATP-binding protein	858	HATPase_c	166-284	HATPase_c	166-283	Histidine kinase-like ATPases; Histidine kinase-, DNA gyrase B-, phytochrome-like ATPases.
59	RAGE	UT76HP_01388	HATPase_c domain containing protein	Truncated	mrp CDS	ATP-binding protein	924	HATPase_c	190-307	HATPase_c	190-303	Histidine kinase-like ATPases; Histidine kinase-, DNA gyrase B-, phytochrome-like ATPases.
60	RAGE	UT76HP_01389	HATPase_c domain containing protein	Truncated	mrp CDS	ATP-binding protein	699	HATPase_c	113-230	HATPase_c (Non-specific hit)	118-227	Histidine kinase-like ATPases; Histidine kinase-, DNA gyrase B-, phytochrome-like ATPases.
61	RAGE	UT76HP_01436	Degraded HATpase_c	Degraded	mrp CDS	ATP-binding protein	276	No do main found		No do main found
62	RAGE	UT76HP_01437	HATPase_c domain containing protein	Truncated	mrp CDS	ATP-binding protein	564	HATPase_c	67-185	HATPase_c	67-184	Histidine kinase-like ATPases; Histidine kinase-, DNA gyrase B-, phytochrome-like ATPases.
63	RAGE	UT76HP_01438	HATPase_c domain containing protein	Truncated	mrp CDS	ATP-binding protein	936	HATPase_c	190-310	HATPase_c	190-309	Histidine kinase-like ATPases; Histidine kinase-, DNA gyrase B-, phytochrome-like ATPases.
64	RAGE	UT76HP_01439	HATPase_c domain containing protein	Truncated	mrp CDS	ATP-binding protein	495	HATPase_c	48-163	HATPase_c	52-162	Histidine kinase-like ATPases; Histidine kinase-, DNA gyrase B-, phytochrome-like ATPases.
65	Complete-RAGE	UT76HP_01532	Degraded HATpase_c	Degraded	mrp CDS	ATP-binding protein	297	No do main found		No do main found			mkkknktinqwmvqIPpIpITlVhGERenideymeiiTklrKakyqvevaeslkeyctdliqeikyrfniatseivrlaseimlndsenkdkletiln
66	Complete-RAGE	UT76HP_01533	HATPase_c domain containing protein	Truncated	mrp CDS	ATP-binding protein	129	HATPase_c (Non-specific hit)	1-42	No do main found
67	Complete-RAGE	UT76HP_01534	Degraded HATpase_c	Degraded	mrp CDS	ATP-binding protein	498	No do main found		No do main found
68	RAGE	UT76HP_01673	Degraded HATpase_c	Degraded	mrp CDS	ATP-binding protein	237	No do main found		No do main found
69	RAGE	UT76HP_01768	Degraded HATpase_c	Degraded	mrp CDS	ATP-binding protein	162	No do main found		No do main found
70	RAGE	UT76HP_01769	Degraded HATpase_c	Degraded	mrp CDS	ATP-binding protein	297	No do main found		No do main found			mkkknktinqwmvqIPpIpITlVhGERenideymeiiTklrKakyqvevaeslkeyctdliqeikyrfniatseivrlaseimlndsenkdkletiln
71	RAGE	UT76HP_01770	HATPase_c domain containing protein	Truncated	mrp CDS	ATP-binding protein	129	HATPase_c (Non-specific hit)	1-42	No do main found
72	RAGE	UT76HP_01771	Degraded HATpase_c	Degraded	mrp CDS	ATP-binding protein	498	No do main found		No do main found
73	RAGE	UT76HP_01794	HATPase_c domain containing protein	Truncated	mrp CDS	ATP-binding protein	669	HATPase_c	111-219	HATPase_c	114-217	Histidine kinase-like ATPases; Histidine kinase-, DNA gyrase B-, phytochrome-like ATPases.
74	RAGE	UT76HP_01795	HATPase_c domain containing protein	Truncated	mrp CDS	ATP-binding protein	369	HATPase_c	44-120	HATPase_c	44-111	Histidine kinase-like ATPases; Histidine kinase-, DNA gyrase B-, phytochrome-like ATPases.
75	RAGE	UT76HP_01904	HATPase_c domain containing protein	Truncated	mrp CDS	ATP-binding protein	663	HATPase_c (Non-specific hit)	7-48	No do main found		Histidine kinase-like ATPases; Histidine kinase-, DNA gyrase B-, phytochrome-like ATPases.
76	RAGE	UT76HP_01905	HATPase_c domain containing protein	Truncated	mrp CDS	ATP-binding protein	495	HATPase_c	48-163	HATPase_c	52-162	Histidine kinase-like ATPases; Histidine kinase-, DNA gyrase B-, phytochrome-like ATPases.
77	RAGE	UT76HP_01906	HATPase_c domain containing protein	Truncated	mrp CDS	ATP-binding protein	357	HATPase_c	1-116	HATPase_c	1-115	Histidine kinase-like ATPases; Histidine kinase-, DNA gyrase B-, phytochrome-like ATPases.
78	RAGE	UT76HP_01907	HATPase_c domain containing protein	Truncated	mrp CDS	ATP-binding protein	495	HATPase_c	48-163	HATPase_c	52-162	Histidine kinase-like ATPases; Histidine kinase-, DNA gyrase B-, phytochrome-like ATPases.
79	RAGE	UT76HP_02020	Degraded HATpase_c	Degraded	mrp CDS	ATP-binding protein	498	No do main found		No do main found
80	RAGE	UT76HP_02021	HATPase_c domain containing protein	Truncated	mrp CDS	ATP-binding protein	129	HATPase_c (Non-specific hit)	1-42	No do main found
81	RAGE	UT76HP_02022	Degraded HATpase_c	Degraded	mrp CDS	ATP-binding protein	297	No do main found		No do main found			mkkknktinqwmvqIPpIpITlVhGERenideymeiiTklrKakyqvevaeslkeyctdliqeikyrfniatseivrlaseimlndsenkdkletiln
82	RAGE	UT76HP_02068	HATPase_c domain containing protein	Truncated	mrp CDS	ATP-binding protein	495	HATPase_c	48-163	HATPase_c	52-162	Histidine kinase-like ATPases; Histidine kinase-, DNA gyrase B-, phytochrome-like ATPases.
83	RAGE	UT76HP_02069	HATPase_c domain containing protein	Truncated	mrp CDS	ATP-binding protein	357	HATPase_c	1-116	HATPase_c	1-115	Histidine kinase-like ATPases; Histidine kinase-, DNA gyrase B-, phytochrome-like ATPases.
84	RAGE	UT76HP_02070	HATPase_c domain containing protein	Truncated	mrp CDS	ATP-binding protein	495	HATPase_c	48-163	HATPase_c	52-162	Histidine kinase-like ATPases; Histidine kinase-, DNA gyrase B-, phytochrome-like ATPases.
85	Complete-RAGE	UT76HP_02071	HATPase_c domain containing protein	Truncated	mrp CDS	ATP-binding protein	567	HATPase_c (Non-specific hit)	67-81	PRK11107, HD domain (non-specific hits)	29-128	hybrid sensory histidine kinase BarA, HD domains are metal dependent phosphohydrolases.
86	Complete-RAGE	UT76HP_02073	Degraded HATpase_c	Degraded	mrp CDS	ATP-binding protein	279	No do main found		No do main found
87	RAGE	UT76HP_02147	HATPase_c domain containing protein	Truncated	mrp CDS	ATP-binding protein	471	HATPase_c	48-154	HATPase_c	49-152	Histidine kinase-like ATPases; Histidine kinase-, DNA gyrase B-, phytochrome-like ATPases.
88	RAGE	UT76HP_02148	Degraded HATpase_c	Degraded	mrp CDS	ATP-binding protein	225	No do main found		No do main found
89	RAGE	UT76HP_02184	Degraded HATpase_c	Degraded	mrp CDS	ATP-binding protein	279	No do main found		No do main found
90	RAGE	UT76HP_02186	HATPase_c domain containing protein	Truncated	mrp CDS	ATP-binding protein	567	HATPase_c (Non-specific hit)	67-81	PRK11107, HD domain (non-specific hits)	29-128	hybrid sensory histidine kinase BarA, HD domains are metal dependent phosphohydrolases.
91	RAGE	UT76HP_02187	HATPase_c domain containing protein	Truncated	mrp CDS	ATP-binding protein	495	HATPase_c	48-163	HATPase_c	52-162	Histidine kinase-like ATPases; Histidine kinase-, DNA gyrase B-, phytochrome-like ATPases.
92	RAGE	UT76HP_02188	HATPase_c domain containing protein	Truncated	mrp CDS	ATP-binding protein	357	HATPase_c	1-116	HATPase_c	1-115	Histidine kinase-like ATPases; Histidine kinase-, DNA gyrase B-, phytochrome-like ATPases.
93	RAGE	UT76HP_02189	HATPase_c domain containing protein	Truncated	mrp CDS	ATP-binding protein	495	HATPase_c	48-163	HATPase_c	52-162	Histidine kinase-like ATPases; Histidine kinase-, DNA gyrase B-, phytochrome-like ATPases.
94	RAGE	UT76HP_02221	HATPase_c domain containing protein	Truncated	mrp CDS	ATP-binding protein	420	HATPase_c	28-136	HATPase_c	28-133	Histidine kinase-like ATPases; Histidine kinase-, DNA gyrase B-, phytochrome-like ATPases.

## Sheet: mrp_UT176
No.	RAGE/ Inter-RAGE	Locus tag	New name	The encoding genes of full-length and truncated forms of protein	Gene	Gene name	Gene length	Domain name searched by SMART	Domain position (aa)	Domain name searched by NCBI conserved domain search	Domain position (aa)	Domain description	Prediction of ATP-interacting residues by ATPint programm (lowercase : non-interacting residues ; UPPERCASE followed by '*' : INTERACTING RESIDUES)	Sequences
1	RAGE	UT176_00048	Degraded HATpase_c	Degraded	mrp CDS	ATP-binding protein	264
2	RAGE	UT176_00081	HATPase_c domain containing protein	Truncated	mrp CDS	ATP-binding protein	639
3	RAGE	UT176_00082	HATPase_c domain containing protein	Truncated	mrp CDS	ATP-binding protein	723
4	RAGE	UT176_00096	Degraded HATpase_c	Degraded	mrp CDS	ATP-binding protein	156
5	Inter-RAGE	UT176_00152	Mrp/NBP35	Full length	mrp CDS	ATP-binding protein	1026	ArsA_ATPase	112-173	Mrp/NBP35	112-320	Chromosome partitioning ATPase, Mrp family, contains Fe-S cluster [Cell cycle control, cell division, chromosome partitioning]
6	RAGE	UT176_00246	HATPase_c domain containing protein	Truncated	mrp CDS	ATP-binding protein	495
7	RAGE	UT176_00247	HATPase_c domain containing protein	Truncated	mrp CDS	ATP-binding protein	354	HATPase_c	1-114
8	RAGE	UT176_00248	HATPase_c domain containing protein	Truncated	mrp CDS	ATP-binding protein	525
9	RAGE	UT176_00249	HATPase_c domain containing protein	Truncated	mrp CDS	ATP-binding protein	660
10	RAGE	UT176_00251	Degraded HATpase_c	Degraded	mrp CDS	ATP-binding protein	279
11	RAGE	UT176_00471	HATPase_c domain containing protein	Truncated	mrp CDS	ATP-binding protein	723
12	RAGE	UT176_00472	HATPase_c domain containing protein	Truncated	mrp CDS	ATP-binding protein	639
13	RAGE	UT176_00583	Degraded HATpase_c	Degraded	mrp CDS	ATP-binding protein	117
14	RAGE	UT176_00679	MdlB, ABC transporter, AAA - ATPases	Full length	mrp CDS	ATP-binding protein	1728	ABC_membrane and AAA - ATPases	8-287 (ABC_membrane), 357-543(AAA - ATPases)	MdlB, ABC transporter, AAA - ATPases	5-566(MdlB), 348-497(ABC transporter), 357-540(AAA - ATPases)	MdiB (ABC-type multidrug transport system, ABC transporter,ATPases associated with a variety of cellular activities
15	RAGE	UT176_00770	HATPase_c domain containing protein	Truncated	mrp CDS	ATP-binding protein	858
16	RAGE	UT176_00771	HATPase_c domain containing protein	Truncated	mrp CDS	ATP-binding protein	474
17	RAGE	UT176_00772	Degraded HATpase_c	Degraded	mrp CDS	ATP-binding protein	255
18	RAGE	UT176_00831	HATPase_c domain containing protein	Truncated	mrp CDS	ATP-binding protein	495
19	RAGE	UT176_00832	HATPase_c domain containing protein	Truncated	mrp CDS	ATP-binding protein	654
20	RAGE	UT176_00833	HATPase_c domain containing protein	Truncated	mrp CDS	ATP-binding protein	327	HATPase_c Non-specific hit)	1-101
21	RAGE	UT176_00834	Degraded HATpase_c	Degraded	mrp CDS	ATP-binding protein	234
22	RAGE	UT176_00836	Degraded HATpase_c	Degraded	mrp CDS	ATP-binding protein	264
23	RAGE	UT176_00989	HATPase_c domain containing protein	Truncated	mrp CDS	ATP-binding protein	858
24	RAGE	UT176_00990	HATPase_c domain containing protein	Truncated	mrp CDS	ATP-binding protein	729
25	RAGE	UT176_01024	HATPase_c domain containing protein	Truncated	mrp CDS	ATP-binding protein	639
26	RAGE	UT176_01025	HATPase_c domain containing protein	Truncated	mrp CDS	ATP-binding protein	723
27	RAGE	UT176_01218	HATPase_c domain containing protein	Truncated	mrp CDS	ATP-binding protein	639
28	RAGE	UT176_01219	HATPase_c domain containing protein	Truncated	mrp CDS	ATP-binding protein	723
29	RAGE	UT176_01244	HATPase_c domain containing protein	Truncated	mrp CDS	ATP-binding protein	270	HATPase_c	9-87
30	RAGE	UT176_01420	Degraded HATpase_c	Degraded	mrp CDS	ATP-binding protein	195
31	RAGE	UT176_01486	Degraded HATpase_c	Degraded	mrp CDS	ATP-binding protein	129
32	RAGE	UT176_01614	HATPase_c domain containing protein	Truncated	mrp CDS	ATP-binding protein	858
33	RAGE	UT176_01615	HATPase_c domain containing protein	Truncated	mrp CDS	ATP-binding protein	777
34	RAGE	UT176_01768	HATPase_c domain containing protein	Truncated	mrp CDS	ATP-binding protein	729
35	RAGE	UT176_01769	HATPase_c domain containing protein	Truncated	mrp CDS	ATP-binding protein	858
36	RAGE	UT176_01864	HATPase_c domain containing protein	Truncated	mrp CDS	ATP-binding protein	495
37	RAGE	UT176_01865	HATPase_c domain containing protein	Truncated	mrp CDS	ATP-binding protein	939
38	RAGE	UT176_01866	HATPase_c domain containing protein	Truncated	mrp CDS	ATP-binding protein	327	HATPase_c Non-specific hit)	1-101
39	RAGE	UT176_01929	HATPase_c domain containing protein	Truncated	mrp CDS	ATP-binding protein	612
40	RAGE	UT176_01930	Degraded HATpase_c	Degraded	mrp CDS	ATP-binding protein	231
41	RAGE	UT176_01982	HATPase_c domain containing protein	Truncated	mrp CDS	ATP-binding protein	723
42	RAGE	UT176_01983	HATPase_c domain containing protein	Truncated	mrp CDS	ATP-binding protein	639
43	RAGE	UT176_02021	HATPase_c domain containing protein	Truncated	mrp CDS	ATP-binding protein	327	HATPase_c Non-specific hit)	1-101
44	RAGE	UT176_02022	HATPase_c domain containing protein	Truncated	mrp CDS	ATP-binding protein	939
45	RAGE	UT176_02023	HATPase_c domain containing protein	Truncated	mrp CDS	ATP-binding protein	495
46	RAGE	UT176_02089	HATPase_c domain containing protein	Truncated	mrp CDS	ATP-binding protein	477

## Sheet: mrp_Karp
No.	RAGE/ Inter-RAGE	Locus tag	New name	The encoding genes of full-length and truncated forms of protein	Gene	Gene name	Gene length	Pseudogene (confirmed by Liz)?	Domain name searched by SMART	Domain position (aa)	Domain name searched by NCBI conserved domain search	Domain position (aa)	Domain description	Prediction of ATP-interacting residues by ATPint programm (lowercase : non-interacting residues ; UPPERCASE followed by '*' : INTERACTING RESIDUES)	Sequences
1	RAGE	Karp_00021	Degraded HATpase_c	Degraded	mrp CDS	ATP-binding protein	222	Truncated	No do main found		No do main found			mkndkYikniqlllQYLVkgdFskipkqivrlrlSviGlfkliqresidykiiknAiyrlvreykelfikiQs	ATGAAAAACGACAAATATATAAAAAATATACAATTGTTGCTTCAGTATTTAGTGAAAGGCGACTTTTCAAAGATTCCAAAGCAAATTGTAAGACTAAGGTTAAGTGTAATAGGTTTATTTAAACTAATTCAAAGAGAGTCAATTGATTACAAGATAATAAAGAACGCGATATATAGGCTTGTAAGGGAATACAAAGAATTATTCATAAAGATTCAGTCTTAG
2	RAGE	Karp_00023	Degraded HATpase_c	Degraded	mrp CDS	ATP-binding protein	279	Truncated	No do main found		No do main found			mSlgnegqqknksifnkniqsklllRhLAaGdkellklThqiktlnlNIidvfKqlksesedvrtlqseiienkkstlreAiChiPislAnS	ATGTCTCTTGGAAACGAAGGTCAACAGAAAAATAAAAGTATATTTAATAAAAATATACAGTCAAAACTGTTACTAAGACATCTAGCAGCTGGTGATAAAGAGCTTTTAAAACTTACACATCAAATTAAAACACTAAACTTAAATATAATAGATGTATTCAAACAGCTCAAAAGTGAGTCAGAAGATGTTAGAACACTTCAGTCCGAAATAATAGAAAATAAAAAATCAACATTAAGGGAAGCCATATGTCATATACCAATCAGCTTAGCTAACAGTTAG
3	RAGE	Karp_00111	HATPase_c domain containing protein	Truncated	mrp CDS	ATP-binding protein	783		HATPase_c	141-259	HATPase_c	141-259	Histidine kinase-like ATPases; Histidine kinase-, DNA gyrase B-, phytochrome-like ATPases.	MPiedegqnkinklteklsteginsttikqidtemqklyfqleesEqvsIklidwiqyfrlivnnydrkkvniiaslngmiflfrqyiastnvrhenlclkkfsiqklvknavrrlediakekdikinyNfQykmkdiviGnsdhlqailsQLigSVirfnhscqviitvhlftiknyiksdniLqFrIhDTGSGIskeklgnIkakLAdfelvrdyplMLESGLWfvNYlinQlNGemeIeSEKDKFTTItCNIPVQLF	ATGCCTATTGAAGACGAAGGTCAAAATAAAATCAATAAATTAACCGAAAAATTATCCACAGAGGGAATTAATAGCACAACAATAAAACAGATAGATACTGAAATGCAAAAACTATACTTTCAGCTAGAGGAATCTGAGCAAGTAAGCATAAAACTCATAGATTGGATACAATATTTTAGGCTAATAGTAAATAACTACGACAGAAAAAAAGTAAATATAATAGCTTCTCTAAATGGAATGATTTTTTTATTTAGACAATACATAGCATCAACGAATGTAAGACATGAAAATTTATGTTTAAAAAAATTTAGCATACAAAAGCTAGTAAAAAATGCCGTCAGGAGACTAGAAGACATTGCAAAAGAGAAAGATATAAAAATCAATTACAATTTTCAGTAC…
4	RAGE	Karp_00134	HATPase_c domain containing protein	Truncated	mrp CDS	ATP-binding protein	858		HATPase_c	166-284	BaeS and HATPase_C	76-283 (BaeS), 166-283(HATPase_c)	Signal transduction histidine kinase [Signal transduction mechanisms	mKeKkktInkwMvqiPPipitlvngesenideymeiitklrkakyhveaaeslkeyctdliqEikyrfniatseivrlaseimlndsenkdklktilnrs anlqeycndvvytlrseienenlclkkfsiqklvknavrrlediakekdikinynFQykmkdiviGNsdHlqailsQLigSVirfnhscqviitVHlfT vknyiksdniLQFRIhDTGSGiskeklgnIkAkLAdfElvrdyplMLESGLWfvNYlinqlNgemeiesEKDKfTTItcNipvQLF	ATGAAAGAAAAGAAGAAAACAATTAACAAATGGATGGTACAAATTCCTCCAATACCAATTACGTTAGTGAATGGAGAGAGTGAGAATATCGATGAATATATGGAAATAATAACAAAGCTAAGAAAAGCGAAGTATCAGGTCGAGGTAGCTGAATCATTGAAAGAATATTGTACAGATTTAATACAGGAGATTAAATATAGATTTAATATTGCAACGAGTGAAATTGTAAGGCTTGCAAGCGAGATCATGTTAAATGATTCGGAAAATAAAGATAAGCTGAAAACAATATTAAATCGATCAGCAAATCTCCAAGAGTACTGTAATGATGTAGTTTACACGCTTAGAAGCGAAATTGAGCATGAAAATTTATGTTTAAAAAAATTTAGCATACAAAAGCTA…
5	RAGE	Karp_00135	HATPase_c domain containing protein	Truncated	mrp CDS	ATP-binding protein	777		HATPase_c	134-242	HATPase_c	134-242	Signal transduction histidine kinase [Signal transduction mechanisms	mPiQdEgQnkinklteklStegINsttikqidaelqklyfqleeseqvsinciewiqyfrlivnnydrkkvniiaslngMiflfrqyiastnvrietfni ellinntvirmrehfenenikLnvQndiktvliGdsfrikavisQLigSAIINssknskiTinlnqyseilqFTVqNIGLSTskeklerInaeLentnl vmyQELGEGLAFiKHltdQlkGrlrAkeEnNYITFSFEVPItslnyslgecYerkeenN	ATGCCTATTGAAGACGAAGGTCAAAATAAAATCAATAAATTAACCGAAAAATTATCCACAGAGGGAATTAATAGCACAACAATAAAACAGATAGATAGTGAAATGCAAAAACTATACTTTCAGCTAGAGGAATCTGAGCAAGTAAGCATAAATTGCATAGAGTGGATACAATATTTTAGGCTAATAGTAAATAACTACGACAGAAAAAAAGTAAATATAATAGCTTCTCTAAATGGAATGATTTTTTTATTTAGACAATATATAGCATCAACGAATGTAAGGATTGAAACATTTAACATAGAATTGCTAATAAATAATTCTGTTATCAGAATGAGGAAAAATTTTGAGAATGAGAATATAAATCTAAATGTTCAAAATGACATAAAGCCGATTCTGATT…
6	RAGE	Karp_00162	HATPase_c domain containing protein	Truncated	mrp CDS	ATP-binding protein	729		HATPase_c	134-242	BaeS_SmeS(Non-specific hit)	94-190	sensor histidine kinase efflux regulator BaeS	mPiEdEgQnKInklteKlStEGINsttikqidsemqklyfqleeseqvsinciewiqyfrlivNnydrkkvniiaslngmiflfrqyiastnirietfni eplinntvirmrknfeneninlnvqndikpiliGDsfRikaVisQLigSAviNssknsKIivnvnqnseilqFIVqNIElStskeklekinaelentnl vmyQELgEGLAFiKHlthQmkgnlrVkeQnNYVTFSFDVptIV	ATGCCTATTGAAGACGAAGGTCAAAATAAAATCAATAAATTAACCGAAAAATTATCCACAGAGGGAATTAATAGCACAACAATAAAACAGATAGATAGTGAAATGCAAAAACTATACTTTCAGCTAGAGGAATCTGAGCAAGTAAGCATAAATTGCATAGAGTGGATACAATATTTTAGGCTAATAGTAAATAACTACGACAGAAAAAAAGTAAATATAATAGCTTCTCTAAATGGAATGATTTTTTTATTTAGACAATACATAGCATCAACAAATATAAGGATTGAAACATTTAATATAGAACCGCTAATAAATAATACCGTTATCAGAATGAGGAAAAATTTTGAGAATGAGAATATAAATCTAAATGTTCAAAATGACATAAAGCCGATTCTGATT…
7	RAGE	Karp_00163	Degraded HATpase_c	Degraded	mrp CDS	ATP-binding protein	297	Truncated	No do main found		No do main found			mkekkktinkwmvqIPpipITlVngEsenideymeiiTklrkakyqveaaeslkeyCtdliqeikyrfniatseivrlaseimlndsenkdklktilN	ATGAAAGAAAAGAAGAAAACAATTAACAAATGGATGGTACAAATTCCTCCAATACCAATTACGTTGGTGAATGGAGAGAGTGAGAATATCGATGAATATATGGAAATAATAACAAAGCTAAGAAAAGCGAAGTATCAGGTCGAGGCAGCTGAATCATTGAAAGAATATTGTACAGATTTAATACAGGAGATTAAATATAGATTTAATATTGCAACGAGTGAAATTGTAAGGCTTGCAAGCGAGATCATGTTAAATGATTCAGAAAATAAAGATAAGCTGAAAACAATATTAAATTGA
8	RAGE	Karp_00164	HATPase_c domain containing protein	Truncated	mrp CDS	ATP-binding protein	369		HATPase_c	3-121	HATPase_c	3-121	Histidine kinase-like ATPases; Histidine kinase-, DNA gyrase B-, phytochrome-like ATPases	MiGnsdhlqailsqLIgSVirfnhscqviitvHlFTvKnyiksdnilQFRIhDTGSGIskeklgnIkakLAdfelvrdypLMLESGLWFvNYlinqlngemeIesekDKFTTItCNIPvQLF	GTGATTGGAAATAGTGATCACTTACAAGCTATATTAAGTCAATTAATAGGAAGCGTCATTAGATTTAATCACAGCTGCCAGGTTATAATTACAGTTCATTTGTTTACTGTAAAAAATTATATAAAAAGCGATAACATACTACAATTTAGAATACACGATACAGGAAGCGGTATTTCAAAAGAAAAATTAGGGAATATAAAAGCTAAATTAGCTGATTTTGAGTTGGTAAGAGACTATCCGCTAATGCTTGAATCAGGATTATGGTTTGTAAATTACCTTATTAATCAACTTAATGGAGAAATGGAAATAGAAAGCGAAAAAGACAAGTTTACAACCATTACTTGCAATATTCCAGTACAACTTTTTTAA
9	RAGE	Karp_00211	HATPase_c domain containing protein	Truncated	mrp CDS	ATP-binding protein	495		HATPase_c	48-163	HATPase_c	48-163	Histidine kinase-like ATPases; Histidine kinase-, DNA gyrase B-, phytochrome-like ATPases	MSHtiksgdfgiqakvnntiralkpftenkginlscnfkndikdliivnsfqiqaVliLLIGNAtnsqcreisvevdllpsTNkkTnyrIlqLIVrKNGI GIsaekvkkinnelrnlhiksyaVLESELlLvKpfihemtgkikLeskQDQYTAFtCSipiEvR	ATGAGTCATACTATAAAATCTGGAGATTTTGGTATTCAAGCAAAAGTAAATAATACTATTAGAGCACTGAAGCCATTCACAGAAAATAAAGGAATAAATCTTAGCTGCAACTTCAAAAATGATATAAAAGATTTAATCATTGTAAATAGTTTTCAAATACAGGCAGTACTAATACTATTAATTGGCAATGCTACTAATAGTCAATGCAGAGAAATTAGCGTTGAAGTTGATTTGCTGCCTTCTGCAAATCAAAAGACAAATTATAGAATATTACAATTAATTGTTTTTGATAACGGAATTGGAATTTCAGCTGAAAAAGTAAAAAAGATAAATAATGAGCTCAGAAACTTACATATCAAAAGCTATGCAGTACTAGAATCTGAATTACAACTCGTTAAA…
10	RAGE	Karp_00212	HATPase_c domain containing protein	Truncated	mrp CDS	ATP-binding protein	933		HATPase_c	190-309	HATPase_c	190-309	Histidine kinase-like ATPases; Histidine kinase-, DNA gyrase B-, phytochrome-like ATPases	none	ATGAAAAATAAAAAAAAGAATATCAATAAAACAAAAGACATTTCTCAAGATGTCTGGACAATTCATCTACCACCTATTTCAGCCAAATTAGTATCTACAGCTAAGGAAAGAAATATTTATCTTCGTACCGAAAATATGAATGCAGATAAATATATTGGAATGAAAATAAAGCTACAACAAGCGGAAGATTATCTAGAGGAAGCTGAATCAATGAAGCAATATTGTATAGATTTGATTCAAAAAATTAAATATATGTTTGATCTTGCTACTGCTAAAATCAGACATCTAGCAGATGATCTACTATGTGGGCAAAATGATTTCAAAGAAGATGAATATAAAACTACTAGCTTAACAAGAATACTTAATTGTGTTGCTAACCTACAAGACTGCTGTAACAGT…
11	RAGE	Karp_00213	HATPase_c domain containing protein	Truncated	mrp CDS	ATP-binding protein	327		HATPase_c	2-101	CheA (Non-specific hit)	66-99	Chemotaxis protein histidine kinase CheA [Cell motility, Signal transduction mechanisms	MHsTnsKvrvsidflPpkneqsnskdrilqFvVhSIgagIsknklqemnselkkphlikhqAldsglelikhltyEmkgsikidskeghyTKflvsipiqIsnlnsqh	ATGCATAGTACAAATAGCAAAGTTAGAGTTAGCATTGATTTTTTGCCTCCTAAAAATGAACAATCGAATTCAAAAGATAGAATATTGCAATTTGTAGTGCATAGCATAGGAGCTGGCATTTCAAAAAACAAATTACAAGAGATGAACTCTGAATTAAAAAAACCACACTTAATTAAGCATCAAGCATTAGATTCAGGGTTAGAACTTATCAAACATCTTACATATGAAATGAAAGGAAGCATTAAGATAGACAGTAAAGAAGGGCATTATACAAAGTTTTTAGTTAGCATTCCAATACAAATTAGTAATTTAAATTCACAACATTAG
12	RAGE	Karp_00214	Degraded HATpase_c	Degraded	mrp CDS	ATP-binding protein	171	Truncated	No do main found		No do main found			MEnnnndlndKicvfRKtIkstnvelAkfslrKMlNgTIaaiRliaedenielrek	GTGGAAAATAACAATAATGATCTAAATGATAAAATTTGTGTATTTAGAAAAACCATAAAATCAACGAATGTAGAACTAGCAAAATTTAGCCTACGAAAAATGCTAAATGGTACTATTGCAGCAATCAGATTAATTGCTGAAGATGAAAATATAGAGCTAAGGGAAAAATAG
13	RAGE	Karp_00216	Degraded HATpase_c	Degraded	mrp CDS	ATP-binding protein	279	Truncated	No do main found		No do main found			mSlgnegqqknksifnkniqsklllRhLAaGdkellklThqiktlnlNIidvfKqlksesedvrtlqseiienkkstlreAiChiPislAnS	ATGTCTCTTGGAAACGAAGGTCAACAGAAAAATAAAAGTATATTTAATAAAAATATACAGTCAAAACTGTTACTAAGACATCTAGCAGCTGGTGATAAAGAGCTTTTAAAACTTACACATCAAATTAAAACACTAAACTTAAATATAATAGATGTATTCAAACAGCTCAAAAGTGAGTCAGAAGATGTTAGAACACTTCAGTCCGAAATAATAGAAAATAAAAAATCAACATTAAGGGAAGCCATATGTCATATACCAATCAGCTTAGCTAACAGTTAG
14	IR9	Karp_00282	Mrp/NBP35	Full length	mrp CDS	ATP-binding protein	1017		ArsA_ATPase(Non-specific hit)	108-170	Mrp/NBP35	105-316	Chromosome partitioning ATPase, Mrp family, contains Fe-S cluster [Cell cycle control, cell division, chromosome partitioning]	MNInCViNEitsklttltfsdgtklidvIsnpkvnnqqisfvMfinRdqysealllqkkatiilqqeihnitnvHiVisnkdqelfncksnnsnnninkn kikitgvkhiipvISGKGGVGKSTISAAlaqdlrdkgfrvGLLDADFYGPSIpTmfainqnakfiqnkilpinknGidIlsLslltnndsplawRGamt skalhqllmaqwnnidylVVDMPPGTGDihitlttnyeifgiiAVtTpQlIstsevkkslilyrklginiiGIVENMsylvsstndvifpfgkngaqki ahefqiplLtQIpINSeiSTkCDqgqsinhlikvewlqYI	ATGAATATTAATTGTGTTATCAATGAAATAACCAGTAAATTAACAACTTTAACCTTTTCTGATGGTACTAAACTTATAGATGTAATTTCTAATCCTAAAGTAAATAATCAACAAATAAGCTTTGTAATGTTTATTAATAGAGATCAATATTCCGAAGCTTTACTATTACAAAAAAAAGCCACAATAATACTACAACAAGAAATACATAATATTACAAATGTTCATATAGTTATTAGTAATAAAGATCAAGAACTTTTCAACTGTAAAAGCAACAACAGTAATAATAATATAAACAAAAATAAAATAAAAATAACAGGAGTAAAACATATTATTCCTGTCATTTCAGGTAAAGGTGGCGTAGGAAAATCAACTATTAGTGCAGCGCTTGCGCAAGATCTT…
15	RAGE	Karp_00392	HATPase_c domain containing protein	Truncated	mrp CDS	ATP-binding protein	858		HATPase_c	166-284	BaeS and HATPase_C	76-283 (BaeS), 166-283(HATPase_c)	Signal transduction histidine kinase [Signal transduction mechanisms	mkekkktinkwMvqIppipiTlvngesenideymeiitklrkakyqvevaeslkeyctyliQEikYRfniatseivrlaseimlndsenkdklktilnrs anlqeycndvvytlrseiehenlclkkfsiqklvkdavrrlediakekdikinynFQykmkdiviGnsdhlqailsQLiGSVirfnrscqviiTvhlfT vknyiksdnilqFRIhDTGSGIskeklgnIkAklAdfelvrdyplMLESGLWFvNYlinqlnGemeiesEkDKfTtItcnipvQLF	ATGAAAGAAAAGAAGAAAACAATTAACAAATGGATGGTACAAATTCCTCCAATACCAATTACGTTAGTGAATGGAGAGAGTGAGAATATCGATGAATATATGGAGATAATAACAAAGTTAAGAAAAGCGAAGTATCAGGTCGAGGTAGCTGAATCATTGAAAGAATATTGTACATATTTAATACAGGAGATTAAATATAGATTTAATATTGCAACGAGTGAAATTGTAAGGCTTGCAAGCGAGATCATGTTAAATGATTCGGAAAATAAAGATAAGCTGAAAACAATATTAAATCGATCAGCAAATCTCCAAGAGTACTGTAATGATGTAGTTTACACGCTTAGAAGCGAAATTGAGCATGAAAATTTATGTTTAAAAAAATTTAGCATACAAAAGCTA…
16	RAGE	Karp_00393	HATPase_c domain containing protein	Truncated	mrp CDS	ATP-binding protein	777		HATPase_c	134-242	HATPase_c	134-241	Histidine kinase-like ATPases; Histidine kinase-, DNA gyrase B-, phytochrome-like ATPases	mPiQdEgQnkinklteklStegINsttikqidaelqklyfqleeseqvsinciewiqyfrlivnnydrkkvniiaslngMiflfrqyiastnvrietfni ellinntvirmrehfenenikLnvQndiktvliGdsfrikavisQLigSAIINssknskiTinlnqyseilqFTVqNIGLSTskeklerInaeLentnl vmyQELGEGLAFiKHltdQlkGrlrAkeEnNYITFSFEVPItslnyslgecYerkeenN	ATGCCTATTCAAGACGAAGGTCAAAATAAAATCAATAAATTAACCGAAAAATTATCTACAGAGGGAATTAATAGCACAACAATAAAACAGATAGACGCTGAATTGCAAAAACTATACTTTCAGCTAGAGGAATCTGAACAAGTAAGCATAAATTGCATAGAGTGGATACAATATTTTAGGCTAATAGTAAATAACTACGACAGAAAAAAAGTAAATATAATAGCTTCTCTAAATGGAATGATTTTTTTATTTAGACAATACATAGCATCAACGAATGTAAGAATTGAAACATTTAACATAGAATTGCTAATAAATAATACCGTTATCAGAATGAGGGAACATTTTGAAAATGAGAATATAAAGCTAAATGTTCAAAATGACATAAAGACGGTTCTGATT…
17	RAGE	Karp_00407	HATPase_c domain containing protein	Truncated	mrp CDS	ATP-binding protein	582		HATPase_c	68-186	HATPase_c	68-185	Histidine kinase-like ATPases; Histidine kinase-, DNA gyrase B-, phytochrome-like ATPases	mknkkknintTKdisqdvwtiHIPPIpaklVsTakerNiyLCTENMnedkyigmkiKlqqaedyleeaesmkqyCidliqKikytfdlTTakIqdladdl lCwqNdfkekeykttsvenT	ATGTTAGTTGATAATTTGATAGATCATCTGAATGATATAATTTTTTTGTTTAGAAAAACCATAGAATCAACGAATGTAGAACTAGCAAAATTTAGCCTACGAAAAATGCTAAATGGTACTATTGCAGCAATCAGAGTAATTGATCAAGATGAAAAGATAGAGCTAAGGGAAAAAGGAAATGACATATACGATATTATTACTGGAGATAGGTTTCGAATAAGAGCTGTACTAAGCCAGTTAGCTGAAAGTGCTATTATGCATAGTACAAATAGCAAAGTTAGAGTTAGCATTGATTTTTTGCCTCCTAAAAATGAACAATCGAATTCAAAAGATAGAATATTGCAATTTGTAGTGCATAGCGTAGGAGATGGCATTTCAAAAAACAAATTACAAGAGATG…
18	RAGE	Karp_00408	Degraded HATpase_c	Degraded	mrp CDS	ATP-binding protein	363	Truncated	No do main found		No do main found			mkdTisslkemaedreislsYnvqDnindiVigDsCLLqTilsqLisvaiRvNKsCQvdvivRlFnrWLm	ATGAAAAATAAAAAAAAGAATATCAATACAACAAAAGACATTTCTCAAGATGTCTGGACAATCCATATACCACCTATTCCAGCCAAGTTAGTATCTACAGCTAAGGAAAGAAATATTTATCTTTGTACCGAAAATATGAATGAAGATAAATATATTGGAATGAAAATAAAGCTACAACAAGCGGAAGATTATCTAGAGGAAGCTGAGTCAATGAAGCAATATTGTATAGATTTGATTCAAAAAATTAAATATACGTTTGATCTTACTACTGCTAAAATCCAAGATCTAGCAGATGATCTACTATGCTGGCAAAATGATTTCAAAGAAAAGGAATATAAAACTACTAGCGTAGAGAATACTTAA
19	RAGE	Karp_00409	HATPase_c domain containing protein	Truncated	mrp CDS	ATP-binding protein	213	Truncated	HATPase_c (Non-specific hit)	33-65	PRK11107 super family(Non-specific hit)	3-64	hybrid sensory histidine kinase BarA; Provisional	none	TTGAAGGATACAATTAGTTCGCTGAAAGAAATGGCTGAAGATAGAGAAATATCGCTCAGTTACAATGTTCAGGACAATATAAATGATATTGTTATTGGAGATAGTTGTCTATTGCAAACTATACTTAGTCAATTAATAAGTGTGGCTATTAGAGTTAATAAAAGCTGTCAGGTTGATGTTATAGTTAGGTTATTTAATAGGTGGTTAATGTAG
20	Predicted completed-RAGE	Karp_00488	HATPase_c domain containing protein	Truncated	mrp CDS	ATP-binding protein	495		HATPase_c	48-163	HATPase_c	49-162	Histidine kinase-like ATPases; Histidine kinase-, DNA gyrase B-, phytochrome-like ATPases.	MSHtiksgdfgiqakvnntiralkpftenkginlscnfkndikdliivnsfqiqaVliLLIGNAtnsqcreisvevdllpsTNkkTnyrIlqLIVrKNGI GIsaekvkkinnelrnlhiksyaVLESELlLvKpfihemtgkikLeskQDQYTAFtCSipiEvR	ATGAGTCATACTATAAAATCTGAAGATTTTGGTATTCAAGCAAAAGTAAATAGTACTATTATAGCGCTTAAGCCATTCACAGAAAATAAAGGAATAAATCTTAGCTGCAACTTTAAAAATGATATAAAAGATTTAATCATTGTAAATAGTACTCAAATACAGAAAGTACTAACACTATTAATTTGCAATGCTACTAATAGTAAATGCAGCGAAATTAGTGTTGAAGTTGATTTGCTGCCTTCTACAAATAAAAAGACAAATTATAGAATATTACAATTAATTGTTCGTAATAACGGAATTGGAATTTCAGCTGAGAAAGTGAAAAAGATAAATAATGAGCTCAGAAACTTACATATCAAAAGCTATGCAGTACTAGAATCTGAATTACTACTCGTTAAA…
21	Predicted completed-RAGE	Karp_00489	HATPase_c domain containing protein	Truncated	mrp CDS	ATP-binding protein	936		HATPase_c	190-309	HATPase_c	190-308	Histidine kinase-like ATPases; Histidine kinase-, DNA gyrase B-, phytochrome-like ATPases.	mknkkkninktKdisQdvWtiHLppisaklvstakerniylrtenmnedkyigmkiklqqaedyleeaesmkqycidliqkikYMfdlatakirhladdl lcgqndfkedeykttsltrilncvanlqdccnsmvyslrdqielqnvhlkkfsiqkllkdtisslkeiaedreislsyNvQdnindiviGdscLlqtIl sQLisGAIRVnkscqvdviVRlftspyrkvnekdriLrFIVrDNGkGisqeklqeinakftdlhsirdpEILDSSLGftNYivNKlSGKLEikSeaNKF TAItCDiPVQLFN	ATGAAAAATAAAAAAAAGAATATCAATAAAACAAAAGACATTTCTCAAGATGTCTGGACAATTCATCTACCACCTATTTCAGCCAAATTAGTATCTACAGCTAAGGAAAGAAATATTTATCTTCGTACCGAAAATATGAATGAAGATAAATATATTGGAATGAAAATAAAGCTACAACAAGCGGAAGATTATCTAGAGGAAGCTGAATCAATGAAGCAATATTGTATAGATTTGATTCAAAAAATTAAATATATGTTTGATCTTGCTACTGCTAAAATCAGACATCTAGCAGATGATCTACTATGTGGGCAAAATGATTTCAAAGAAGATGAATATAAAACTACTAGCTTAACAAGAATACTTAATTGTGTTGCTAACCTACAAGACTGCTGTAACAGT…
22	Predicted completed-RAGE	Karp_00490	HATPase_c domain containing protein	Truncated	mrp CDS	ATP-binding protein	579		HATPase_c	67-185	HATPase_c	67-184	Histidine kinase-like ATPases; Histidine kinase-, DNA gyrase B-, phytochrome-like ATPases.	mennnndlndkicvfrktikstnvelakfslrkmlngtiaairliaedenielrekiGndiydiitgdrfriravltqLvgSAimHstnskVrVsidflp pkneqsnskdrilkFVVhSVGaGisknklqemnselknphlikhqALDSGLEFiKHltyEmkGsiKIdsKeGHyTKFlVSipiqISnlnsqh	GTGGAAAATAACAATAATGATCTAAATGATAAAATTTGTGTATTTAGAAAAACCATAAAATCAACGAATGTAGAACTAGCAAAATTTAGCCTACGAAAAATGCTAAATGGTACTATTGCAGCAATCAGATTAATTGCTGAAGATGAAAATATAGAGCTAAGGGAAAAAATAGGAAATGACATATACGATATTATTACTGGAGATAGGTTTCGAATAAGAGCTGTACTCACTCAGTTAGTTGGTAGTGCTATTATGCATAGTACAAATAGCAAAGTTAGAGTTAGCATTGATTTTTTGCCTCCTAAAAATGAACAATCGAATTCAAAAGATAGAATATTGCAATTTGTAGTGCATAGCATAGGAGCTGGCATTTCAAAAAACAAATTACAAGAGATGAAC…
23	Predicted completed-RAGE	Karp_00492	Degraded HATpase_c	Degraded	mrp CDS	ATP-binding protein	279	Truncated	No do main found		No do main found			mSlgnegqqknksifnkniqsklllRhLAaGdkellklThqiktlnlNIidvfKqlksesedvrtlqseiienkkstlreAiChiPislAnS	ATGTCTATTGGAAACGAAGGTCAACAGAAAAATAAAAGTATATTTAATAAAAATATACAGTCAAAACTGTTACTAAGACATCTAGCAGCTGGTGATAAAGAGCTTTTAAAACTTACACATCAAATTAAAACACTAAACTTAAATATAATAGATGTATTCAAACAGCTCAAAAGTGAGTCAGAAGATGTTAGAACACTTCAGTCCGAAATAATAGAAAATAAAAAATCAACATTAAGGGAAGCCATATGTCATATACCAATCAGCTTAGCTAACAGTTAG
24	Predicted completed-RAGE	Karp_00521	Degraded HATpase_c	Degraded	mrp CDS	ATP-binding protein	279	Truncated	No do main found		No do main found			mSlgnegqqknksifnkniqsklllRhLAaGdkellklThqiktlnlNIidvfKqlksesedvrtlqseiienkkstlreAiChiPislAnS	ATGTCTCTTGGAAACGAAGGTCAACAGAAAAATAAAAGTATATTTAATAAAAATATACAGTCAAAACTGTTACTAAGACATCTAGCAGCTGGTGATAAAGAGCTTTTAAAACTTACACATCAAATTAAAACACTAAACTTAAATATAATAGATGTATTCAAACAGCTCAAAAGTGAGTCAGAAGATGTTAGAACACTTCAGTCCGAAATAATAGAAAATAAAAAATCAACATTAAGGGAAGCCATATGTCATATACCAATCAGCTTAGCTAACAGTTAG
25	Predicted completed-RAGE	Karp_00523	HATPase_c domain containing protein	Truncated	mrp CDS	ATP-binding protein	579		HATPase_c	67-185	HATPase_c	67-184	Histidine kinase-like ATPases; Histidine kinase-, DNA gyrase B-, phytochrome-like ATPases.	mennnndlndkicvfrktikstnvelakfslrkmlngtiaairliaedenielrekiGndiydiitgdrfriravltqLvgSAimHstnskVrVsidflp pkneqsnskdrilkFVVhSVGaGisknklqemnselknphlikhqALDSGLEFiKHltyEmkGsiKIdsKeGHyTKFlVSipiqISnlnsqh	GTGGAAAATAACAATAATGATCTAAATGATAAAATTTGTGTATTTAGAAAAACCATAAAATCAACGAATGTAGAACTAGCAAAATTTAGCCTACGAAAAATGCTAAATGGTACTATTGCAGCAATCAGATTAATTGCTGAAGATGAAAATATAGAGCTAAGGGAAAAAATAGGAAATGACATATACGATATTATTACTGGAGATAGGTTTCGAATAAGAGCTGTACTCACTCAGTTAGTTGGTAGTGCTATTATGCATAGTACAAATAGCAAAGTTAGAGTTAGCATTGATTTTTTGCCTCCTAAAAATGAACAATCGAATTCAAAAGATAGAATATTGAAATTTGTAGTGCATAGCGTAGGAGCTGGCATTTCAAAAAACAAATTACAAGAGATGAAC…
26	RAGE	Karp_00524	HATPase_c domain containing protein	Truncated	mrp CDS	ATP-binding protein	714		HATPase_c	145-232	HATPase_c	145-214	Histidine kinase-like ATPases; Histidine kinase-, DNA gyrase B-, phytochrome-like ATPases.	MNadnyikmkiklqqaedyleeaesmkqycidliqkikYTfdLTtakiqdladdllcwqndfkekeykttsltrilncvanlqdccnsivyslrdqielq nvhlkkfsiqkllkdtisslkeiaedreislsynvQdnindiviGdscllqtilsqLisGAirvnksckvdvivMLfiapyrkenekdkilrFIVrDNG KGisqeklqeinakFTdlHsiRvsrnirlesriyklHC	ATGAATGCAGATAACTATATTAAAATGAAAATAAAGCTACAACAAGCGGAAGATTATCTAGAGGAAGCTGAGTCAATGAAGCAATATTGTATAGATTTGATTCAAAAAATTAAATATACGTTTGATCTTACTACTGCTAAAATCCAAGATCTAGCAGATGATCTACTATGTTGGCAAAATGATTTCAAAGAAAAGGAATATAAAACTACTAGCTTAACAAGAATACTTAATTGTGTTGCTAACCTACAAGACTGCTGTAACAGTATAGTTTACTCACTTAGAGACCAAATTGAGCTTCAAAACGTACATTTAAAAAAATTTAGCATACAAAAACTATTGAAGGATACAATTAGTTCGCTGAAAGAAATTGCTGAAGATAGAGAAATATCGCTCAGTTAC…
27	RAGE	Karp_00525	HATPase_c domain containing protein	Truncated	mrp CDS	ATP-binding protein	495		HATPase_c	48-163	HATPase_c	49-162	Histidine kinase-like ATPases; Histidine kinase-, DNA gyrase B-, phytochrome-like ATPases.	MSHtiksgdfgiqakvnntiralkpftenkginlscnfkndikdliivnsfqiqaVliLLIGNAtnsqcreisvevdllpsTNkkTnyrIlqLIVrKNGI GIsaekvkkinnelrnlhiksyaVLESELlLvKpfihemtgkikLeskQDQYTAFtCSipiEvR	ATGAGTCATACTATAAAATCTGGAGATTTTGGTATTCAAGCAAAAGTAAATAATACTATTAGAGCACTGAAGCCATTCACAGAAAATAAAGGAATAAATCTTAGCTGTAACTTCAAAAATGATATTAAAGATTTAATCATTGTAAATAGTACTCAAATACAGAAAGTACTAACACTATTAATTTGCAATGCTACTAATAGTAAATGCAGCGAAATTAGTGTTGAAGTTGATTTGCTGCCTTCTACAAATAAAAAGACAAATTATAGAATATTACAATTAATTGTTCGTAATAACGGAATTGGAATTTCAGCTGAGAAAGTGAAAAAGATAAATAATGAGCTCAGAAACTTACATATCAAAAGCTATGCAGTACTAGAATCTGAATTACTACTCGTTAAA…
28	RAGE	Karp_00718	Degraded HATpase_c	Degraded	mrp CDS	ATP-binding protein	210	Truncated	No do main found		No do main found			MTiTdyrqyfkskgSkvsvqmTlyRILmNNKyrmlkvivndTgQrfskskvdqinkefkdivnynevCV	ATGACAATTACAGACTACAGGCAGTACTTTAAAAGCAAAGGAAGCAAAGTTTCAGTCCAAATGACGTTATATCGCATACTAATGAATAACAAATACAGAATGTTGAAAGTTATTGTAAATGATACAGGCCAAAGATTTTCAAAAAGCAAAGTAGATCAGATAAATAAAGAATTTAAAGATATAGTCAATTACAATGAAGTTTGCGTATAA
29	RAGE	Karp_00719	Degraded HATpase_c	Degraded	mrp CDS	ATP-binding protein	126	Truncated	No do main found		No do main found			mKItKsalnavaeykgikLscdYlTTvkeviddnyrlqAVl	ATGAAGATTACTAAATCTGCTCTAAATGCAGTTGCAGAATATAAAGGAATAAAACTTAGTTGCGATTATTTAACTACAGTAAAAGAAGTAATTGATGACAATTACAGACTACAGGCAGTACTTTAA
30	RAGE	Karp_00720	HATPase_c domain containing protein	Truncated	mrp CDS	ATP-binding protein	420		HATPase_c	28-136	HATPase_c	31-134	Histidine kinase-like ATPases; Histidine kinase-, DNA gyrase B-, phytochrome-like ATPases.	miHhvKgCCIsDCIVYTDYdyekirmigYgdeiqqiltqlldnanrfgekvkvilirvrllnseiRdktlelTirnNgnNikklqkintafKtPNedNvl gLGLTFvKLllqaikgeityvknehTeVICCVPiYAHYL	TTGATACACCATGTAAAAGGTTGCTGCATTTCAGATTGCATTGTTTATACGGATTATGACTATGAAAAAATTCGTATGATTGGATATGGAGATGAAATACAGCAAATACTAACTCAGCTGCTTGATAATGCAAATAGATTTGGAGAAAAAGTTAAAGTAATACTCATTAGAGTTAGATTACTAAATTCAGAAATACGAGACAAAACACTAGAACTTACAATTCGAAATAATGGAAACAACATAAAAAAATTACAAAAAATAAATACTGCTTTTAAAACTCCAAATGAAGATAACGTCTTAGGTTTAGGGCTGACATTTGTTAAGCTACTACTTCAAGCAATAAAAGGAGAAATTACATATGTAAAAAATGAGCATACAGAGGTTATATGCTGTGTACCG…
31	RAGE	Karp_00743	Degraded HATpase_c	Degraded	mrp CDS	ATP-binding protein	102	Truncated	No do main found		No do main found			mPiedegqnkinklteklstegInsttikqidv	ATGCCTATTGAAGACGAAGGTCAAAATAAAATCAATAAATTAACCGAAAAATTATCTACAGAGGGAATTAATAGCACAACAATAAAACAAATAGATGTATAG
32	RAGE	Karp_00755	HATPase_c domain containing protein	Truncated	mrp CDS	ATP-binding protein	495		HATPase_c	48-163	HATPase_c	52-162	Histidine kinase-like ATPases; Histidine kinase-, DNA gyrase B-, phytochrome-like ATPases.	MSHtiksgdfgiqakvnntiralkpftenkginlscnfkndikdliivnsfqiqaVliLLIGNAtnsqcreisvevdllpsTNkkTnyrIlqLIVrKNGI GIsaekvkkinnelrnlhiksyaVLESELlLvKpfihemtgkikLeskQDQYTAFtCSipiEvR	ATGAGTCATACTATAAAATCTGGAGATTTTGGTATTCAAGCAAAAGTAAATAATACTATTAGAGCACTGAAGCCATTCACAGAAAATAAAGGAATAAATCTTAGCTGTAACTTCAAAAATGATATTAAAGATTTAATCATTGTAAATAGTTTTCAAATACAGGCAGTACTAATACTATTAATTGGCAATGCTACTAATAGTCAATGCAGAGAAATTAGCGTTGAAGTTGATTTGCTGCCTTCTACAAATAAAAAGACAAATTATAGAATATTACAATTAATTGTTCGTAAGAACGGAATTGGAATTTCAGCTGAGAAAGTGAAAAAGATAAATAATGAGCTCAGAAACTTACATATCAAAAGCTATGCAGTACTAGAATCTGAATTACTACTCGTTAAA…
33	RAGE	Karp_00756	HATPase_c domain containing protein	Truncated	mrp CDS	ATP-binding protein	684		HATPase_c	106-225	HATPase_c	106-224	Histidine kinase-like ATPases; Histidine kinase-, DNA gyrase B-, phytochrome-like ATPases.	MFDlAtaKirhladdllcgqndfkeeeykttslarivncvanlqdycnrivyslrgqielqnvhlkkfsiqkllkdtisslkeiaedreislsynvQdni ndiviGdscllqtilsQLisGairvnkscqvdvivrlftspyrkvnekdrilrFIVrDNGKGIsqeklqeInAkFTdlhsirdpEILDSSLGFtNyivn KlSGKLEikseaNKcTaItcdmpVQLFN	ATGTTTGATCTTGCTACTGCTAAAATCAGACATCTAGCAGATGATCTACTATGTGGGCAAAATGATTTCAAAGAAGAGGAATATAAAACTACTAGCTTAGCAAGAATAGTTAATTGTGTTGCTAACCTACAAGACTACTGTAACAGAATAGTTTACTCACTTAGAGGCCAAATTGAGCTTCAAAACGTACATTTAAAAAAATTTAGCATACAAAAACTATTGAAGGATACAATTAGTTCGCTGAAAGAAATTGCTGAAGATAGAGAAATATCGCTCAGTTACAATGTTCAGGACAATATAAATGATATTGTTATTGGAGATAGTTGTCTATTGCAAACTATACTTAGTCAATTAATAAGTGGAGCTATTAGAGTTAATAAAAGCTGTCAGGTTGATGTT…
34	RAGE	Karp_00757	Degraded HATpase_c	Degraded	mrp CDS	ATP-binding protein	252	Truncated	No do main found		No do main found			mknkkknintTKdisqdvwtiHLPpisiklvsTakerNiyLCTENMNaDnYikmkiklqqaedyleeaesmkkyCidliqkiK	ATGAAAAATAAAAAAAAGAATATCAATACAACAAAAGACATTTCTCAAGATGTTTGGACAATTCATCTGCCACCTATTTCAATTAAGTTAGTATCTACAGCTAAGGAAAGAAATATTTATCTTTGTACCGAAAATATGAATGCAGATAACTATATTAAAATGAAAATAAAGCTACAACAAGCGGAAGATTATCTAGAGGAAGCTGAGTCAATGAAGAAATATTGTATAGATTTGATTCAAAAAATTAAATAG
35	RAGE	Karp_00758	HATPase_c domain containing protein	Truncated	mrp CDS	ATP-binding protein	579		HATPase_c	67-185	HATPase_c	67-184	Histidine kinase-like ATPases; Histidine kinase-, DNA gyrase B-, phytochrome-like ATPases.	mennnndlndkicvfrktikstnvelakfslrkmlngtiaairliaedenielrekiGndiydiitgdrfriravltqLvgSAimHstnskVrVsidflp pkneqsnskdrilkFVVhSVGaGisknklqemnselknphlikhqALDSGLEFiKHltyEmkGsiKIdsKeGHyTKFlVSipiqISnlnsqh	GTGGAAAATAACAATAATGATCTAAATGATAAAATTTGTGTATTTAGAAAAACCATAAAATCAACGAATGTAGAACTAGCAAAATTTAGCCTACGAAAAATGCTAAATGGTACTATTGCAGCAATCAGATTAATTGCTGAAGATGAAAATATAGAGCTAAGGGAAAAAATAGGAAATGACATATACGATATTATTACTGGAGATAGGTTTCGAATAAGAGCTGTACTCACTCAGTTAGTTGGTAGTGCTATTATGCATAGTACAAATAGCAAAGTTAGAGTTAGCATTGATTTTTTGCCTCCTAAAAATGAACAATCGAATTCAAAAGATAGAATATTGAAATTTGTAGTGCATAGCGTAGGAGCTGGCATTTCAAAAAACAAATTACAAGAGATGAAC…
36	RAGE	Karp_00759	Degraded HATpase_c	Degraded	mrp CDS	ATP-binding protein	177	Truncated	No do main found		No do main found			mSlgnegqqknksifnkniqsklllRhLAaGdkellklThqlkalnlNIidvfKqlKs	ATGTCTCTTGGAAACGAAGGTCAACAGAAAAATAAAAGTATATTTAATAAAAATATACAGTCAAAACTGTTACTAAGACATCTAGCAGCTGGTGATAAAGAGCTTTTAAAACTTACACATCAACTTAAAGCACTAAACTTAAACATAATAGATGTATTCAAACAGCTCAAAAGTTAG
37	RAGE	Karp_00772	HATPase_c domain containing protein	Truncated	mrp CDS	ATP-binding protein	777		HATPase_c	134-242	HATPase_c	134-241	Histidine kinase-like ATPases; Histidine kinase-, DNA gyrase B-, phytochrome-like ATPases.	mPiQdEgQnkinklteklStegINsttikqidaelqklyfqleeseqvsinciewiqyfrlivnnydrkkvniiaslngMiflfrqyiastnvrietfni ellinntvirmrehfenenikLnvQndiktvliGdsfrikavisQLigSAIINssknskiTinlnqyseilqFTVqNIGLSTskeklerInaeLentnl vmyQELGEGLAFiKHltdQlkGrlrAkeEnNYITFSFEVPItslnyslgecYerkeenN	ATGCCTATTCAAGACGAAGGTCAAAATAAAATCAATAAATTAACCGAAAAATTATCTACAGAGGGAATTAATAGCACAACAATAAAACAGATAGACGCTGAATTGCAAAAACTATACTTTCAGCTAGAGGAATCTGAGCAAGTAAGCATAAATTGCATAGAGTGGATACAATATTTTAGGCTAATAGTAAATAACTACGACAGAAAAAAAGTAAATATAATAGCTTCTCTAAATGGAATAATTTTTTTATTTAGACAATACATAGCATCAACAAATATAAGGATTGAAACATTTAACATAGAATTGCTAATAAATAATACCGTTATCAGAATGAGGGAACATTTTGAAAATGAGAATATAAAGCTAAATGTTCAAAATGACATAAAGACGGTTCTGATT…
38	RAGE	Karp_00773	HATPase_c domain containing protein	Truncated	mrp CDS	ATP-binding protein	858		HATPase_c	166-284	BaeS and HATPase_C	76-283 (BaeS), 166-283(HATPase_c)	Signal transduction histidine kinase [Signal transduction mechanisms	mKeKkktInkwMvqiPPipitlvngesenideymeiitklrkakyhveaaeslkeyctdliqEikyrfniatseivrlaseimlndsenkdklktilnrs anlqeycndvvytlrseienenlclkkfsiqklvknavrrlediakekdikinynFQykmkdiviGNsdHlqailsQLigSVirfnhscqviitVHlfT vknyiksdniLQFRIhDTGSGiskeklgnIkAkLAdfElvrdyplMLESGLWfvNYlinqlNgemeiesEKDKfTTItcNipvQLF	ATGAAAGAAAAGAAGAAAACAATTAACAAATGGATGGTACAAATTCCTCCAATACCAATTACGTTGGTGAATGGAGAGAGTGAGAATATCGATGAATATATGGAAATAATAACAAAGCTAAGAAAAGCGAAGTATCATGTCGAGGCAGCTGAATCATTGAAAGAATATTGTACAGATTTAATACAGGAGATTAAATATAGATTTAATATTGCAACGAGTGAAATTGTAAGGCTTGCAAGCGAGATCATGTTAAATGATTCGGAAAATAAAGATAAGCTGAAAACAATATTAAATCGATCAGCAAATCTCCAAGAATACTGTAACGACGTAGTTTACACGCTTAGAAGCGAAATTGAGAATGAAAATTTATGTTTAAAAAAATTTAGCATACAAAAGCTA…
39	RAGE	Karp_00828	HATPase_c domain containing protein	Truncated	mrp CDS	ATP-binding protein	729		HATPase_c	134-242	BaeS_SmeS(Non-specific hit)	94-190	sensor histidine kinase efflux regulator BaeS	mPiEdEgQnKInklteKlStEGINsttikqidsemqklyfqleeseqvsinciewiqyfrlivNnydrkkvniiaslngmiflfrqyiastnirietfni eplinntvirmrknfeneninlnvqndikpiliGDsfRikaVisQLigSAviNssknsKIivnvnqnseilqFIVqNIElStskeklekinaelentnl vmyQELgEGLAFiKHlthQmkgnlrVkeQnNYVTFSFDVptIV	ATGCCTATTCAAGACGAAGGTCAAAATAAAATCAATAAATTAACCGAAAAATTATCTACAGAGGGAATTAATAGCACAACAATAAAACAGATAGACGCTGAATTGCAAAAACTATACTTTCAGCTAGAGGAATCTGAGCAAGTAAGCATAAATTGCATAGAGTGGATACAATATTTTAGGCTAATAGTAAATAACTACGACAGAAAAAAAGTAAATATAATAGCTTCTCTAAATGGAATGATTTTTTTATTTAGACAATACATAGCATCAACGAATGTAAGGATTGAAACATTTAACATAGAATCGCTAATAAATAATTCTGTTATCAGAATGAGGAAAAATTTTGAGAATGAGAATATAAATCTAAATGTTCAAAATGACATAAAGCCGATTCTGATT…
40	RAGE	Karp_00829	HATPase_c domain containing protein	Truncated	mrp CDS	ATP-binding protein	858		HATPase_c	166-284	BaeS and HATPase_C	76-283 (BaeS), 166-283(HATPase_c)	Signal transduction histidine kinase [Signal transduction mechanisms	mKeKkktInkwMvqiPPipitlvngesenideymeiitklrkakyhveaaeslkeyctdliqEikyrfniatseivrlaseimlndsenkdklktilnrs anlqeycndvvytlrseienenlclkkfsiqklvknavrrlediakekdikinynFQykmkdiviGNsdHlqailsQLigSVirfnhscqviitVHlfT vknyiksdniLQFRIhDTGSGiskeklgnIkAkLAdfElvrdyplMLESGLWfvNYlinqlNgemeiesEKDKfTTItcNipvQLF	ATGAAAGAAAAGAAGAAAACAATTAACCAATGGATGGTACAAATTCCTCCAATACCAATTAAGTTGGTGAATGGAGAGAGTGAGAATATCGATGAATATATGGAAATAATAACAAAGCTAAGAAAAGCGAAGTATCAGGTCGAGGTAGCTGAATCATTGAAAGAATATTGTACAGATTTAATACAGGAGATTAAATATAGATTTAATATTGCAACGAGTGAAATTGCAAGGCTAGCAAGCGAGATCATGTTAAATGATTCGGAAAATAAAGATAAGCTGAAAACAATATTAAATCGATCAACAAATCTTCAAGAGTACTGTAATGATGTAGTTTACACGCTTAGAAGCGAAATTGAGAATGAAAATTTATGTTTAAAAAAATTTAGCATACAAAAGCTA…
41	RAGE	Karp_00950	HATPase_c domain containing protein	Truncated	mrp CDS	ATP-binding protein	216	Truncated	HATPase_c (Non-specific hit)	1-69	HATPase_c(Non-specific hit)	1-66	Histidine kinase-, DNA gyrase B-, and HSP90-like ATPase	MqtilsqLIsgairvNKgCQvdvivRlFTsPYRkanekdrilrFIVCNNgKgisqeklqeinakfsdlhSn	TTGCAAACTATACTTAGTCAATTAATAAGTGGGGCTATTAGAGTTAATAAAGGCTGTCAGGTTGATGTTATAGTTAGGTTATTTACTTCGCCGTATCGAAAGGCAAATGAAAAAGACAGAATATTAAGATTCATAGTATGTAATAACGGAAAAGGTATTTCACAAGAAAAACTACAAGAAATAAATGCAAAATTTTCTGATTTGCATTCAAATTAG
42	RAGE	Karp_00951	HATPase_c domain containing protein	Truncated	mrp CDS	ATP-binding protein	297	Truncated	HATPase_c (Non-specific hit)	48-98	PRK11107 super family(Non-specific hit)	10-97	hybrid sensory histidine kinase BarA; Provisional	msHTiqsgdfdiqakvNsTiRalKpFTenkginlsCNfKnDikdliivNSiQIqavltlLiCNAInskCseisveidllastnqkTNhrillliVHDN	ATGAGTCATACTATACAATCTGGAGATTTTGATATTCAAGCAAAAGTAAATAGTACTATTAGAGCACTGAAGCCATTCACAGAAAATAAAGGAATAAATCTTAGCTGCAATTTTAAAAATGATATAAAAGATTTAATAATTGTAAATAGTATTCAAATACAGGCAGTACTAACACTATTAATTTGCAACGCTATTAATAGTAAATGCAGCGAAATTAGTGTTGAAATTGATTTGCTGGCTTCTACAAATCAAAAGACAAATCATAGAATATTACTATTAATTGTTCATGATAACTGA
43	RAGE	Karp_00961	HATPase_c domain containing protein	Truncated	mrp CDS	ATP-binding protein	729		HATPase_c	134-242	BaeS_SmeS(Non-specific hit)	94-190	sensor histidine kinase efflux regulator BaeS	mPiEdEgQnKInklteKlStEGINsttikqidsemqklyfqleeseqvsinciewiqyfrlivNnydrkkvniiaslngmiflfrqyiastnirietfni eplinntvirmrknfeneninlnvqndikpiliGDsfRikaVisQLigSAviNssknsKIivnvnqnseilqFIVqNIElStskeklekinaelentnl vmyQELgEGLAFiKHlthQmkgnlrVkeQnNYVTFSFDVptIV	ATGCCTATTGAAGACGAAGGTCAAAATAAAATCAATAAATTAACCGAAAAATTATCCACAGAGGGAATTAATAGCACAACAATAAAACAGATAGATAGTGAAATGCAAAAACTATACTGCCAGCTAGAGGAATCTGAGCAAGTAAGCATAAATTGCATAGAGTGGATACAATATTTTAGGCTAATAGTAAATAACTACGACAGAAAAAAAGTAAATATAATAGCTTCTCTAAATGGAATGATTTTTTTATTTAGACAATACATAGCATCAACGAATGTAAGGATTGAAACATTTAATATAGAACCGCTAATAAATAATACCGTTATCAGAATGAGGAAAAATTTTGAGAATGAGAATATAAATCTAAATGTTCAAAATGACATAAAGCCGATTCTGATT…
44	RAGE	Karp_00962	HATPase_c domain containing protein	Truncated	mrp CDS	ATP-binding protein	858		HATPase_c	166-284	BaeS and HATPase_C	76-283 (BaeS), 166-283(HATPase_c)	Signal transduction histidine kinase [Signal transduction mechanisms	mKeKkktInkwMvqiPPipitlvngesenideymeiitklrkakyhveaaeslkeyctdliqEikyrfniatseivrlaseimlndsenkdklktilnrs anlqeycndvvytlrseienenlclkkfsiqklvknavrrlediakekdikinynFQykmkdiviGNsdHlqailsQLigSVirfnhscqviitVHlfT vknyiksdniLQFRIhDTGSGiskeklgnIkAkLAdfElvrdyplMLESGLWfvNYlinqlNgemeiesEKDKfTTItcNipvQLF	ATGAAAGAAAAGAAGAAAACAATTAACAAATGGATGGTACAAATTCCTCCAATACCAATTACGTTGGTGAATGGAGAGAGTGAGAATATCGATGAATATATGGAAATAATAACAAAGCTAAGAAAAGCGAAGTATCAGGTCGAGGCAGCTGAATCATTGAAAGAATATTGTACAGATTTAATACAGGAGATTAAATATAGATTTAATATTGCAACGAGTGAAATTGTAAGGCTAGCAAGCGAGATCATGTTAAATGATTCGAAAAACAAAGATAAGCTGGAAACAATATTAAATCGATCAGCAAATCTCCAAGGGTACTGTAACGATGTAGTTTACACGCTTAGAAGCGAAATTGAGAATGAAAATTTATGTTTAAAAAAATTTAGCATACAAAAGCTA…
45	RAGE	Karp_00980	HATPase_c domain containing protein	Truncated	mrp CDS	ATP-binding protein	729		HATPase_c	134-242	BaeS_SmeS(Non-specific hit)	94-190	sensor histidine kinase efflux regulator BaeS	mPiEdEgQnKInklteKlStEGINsttikqidsemqklyfqleeseqvsinciewiqyfrlivNnydrkkvniiaslngmiflfrqyiastnirietfni eplinntvirmrknfeneninlnvqndikpiliGDsfRikaVisQLigSAviNssknsKIivnvnqnseilqFIVqNIElStskeklekinaelentnl vmyQELgEGLAFiKHlthQmkgnlrVkeQnNYVTFSFDVptIV	ATGCCTATTGAAGACGAAGGTCAAAATAAAATCAATAAATTAACCGAAAAATTATCCACAGAGGGAATTAATAGCACAACAATAAAACAGATAGATAGTGAAATGCAAAAACTATACTGCCAGCTAGAGGAATCTGAGCAAGTAAGCATAAATTGCATAGAGTGGATACAATATTTTAGGCTAATAGTAAATAACTACGACAGAAAAAAAGTAAATATAATAGCTTCTCTAAATGGAATGATTTTTTTATTTAGACAATACATAGCATCAACGAATGTAAGGATTGAAACATTTAATATAGAACCGCTAATAAATAATACCGTTATCAGAATGAGGAAAAATTTTGAGAATGAGAATATAAATCTAAATGTTCAAAATGACATAAAGCCGATTCTGATT…
46	RAGE	Karp_00981	HATPase_c domain containing protein	Truncated	mrp CDS	ATP-binding protein	858		HATPase_c	166-284	BaeS and HATPase_C	76-283 (BaeS), 166-283(HATPase_c)	Signal transduction histidine kinase [Signal transduction mechanisms	mKeKkktInkwMvqiPPipitlvngesenideymeiitklrkakyhveaaeslkeyctdliqEikyrfniatseivrlaseimlndsenkdklktilnrs anlqeycndvvytlrseienenlclkkfsiqklvknavrrlediakekdikinynFQykmkdiviGNsdHlqailsQLigSVirfnhscqviitVHlfT vknyiksdniLQFRIhDTGSGiskeklgnIkAkLAdfElvrdyplMLESGLWfvNYlinqlNgemeiesEKDKfTTItcNipvQLF	ATGAAAGAAAAGAAGAAAACAATTAACAAATGGATGGTACAAATTCCTCCAATACCAATTACGTTGGTGAATGGAGAGAGTGAGAATATCGATGAATATATGGAAATAATAACAAAGCTAAGAAAAGCGAAGTATCAGGTCGAGGCAGCTGAATCATTGAAAGAATATTGTACAGATTTAATACAGGAGATTAAATATAGATTTAATATTGCAACGAGTGAAATTGTAAGGCTAGCAAGCGAGATCATGTTAAATGATTCGAAAAACAAAGATAAGCTGGAAACAATATTAAATCGATCAGCAAATCTCCAAGGGTACTGTAACGATGTAGTTTACACGCTTAGAAGCGAAATTGAGAATGAAAATTTATGTTTAAAAAAATTTAGCATACAAAAGCTA…
47	Predicted completed-RAGE	Karp_01062	HATPase_c domain containing protein	Truncated	mrp CDS	ATP-binding protein	495		HATPase_c	48-163	HATPase_c	52-162	Histidine kinase-like ATPases; Histidine kinase-, DNA gyrase B-, phytochrome-like ATPases.	MSHtiksgdfgiqakvnntiralkpftenkginlscnfkndikdliivnsfqiqaVliLLIGNAtnsqcreisvevdllpsTNkkTnyrIlqLIVrKNGI GIsaekvkkinnelrnlhiksyaVLESELlLvKpfihemtgkikLeskQDQYTAFtCSipiEvR	ATGAGTCATACTATAAAATCTGGAGATTTTGGTATTCAAGCAAAAGTAAATAGTAGTATTAGAGCACTGAAGCCATTCACAGAAAATAAAGGAATAAATCTTAGCTGCAACTTTAAAAATGATATAAAAGATTTAATCATTATAAATAGTACTCAAATACAGAAAGTACTAACACTATTAATTTGCAATGCTACTAATAGTAAATGCAGCGAAATTAGTGTTGAAGTTGATTTGCTACCTTCTACAAATCAAAAGACAAATTATAGAATATTACAATTAATTGTTCGTAATAACGGAATTGGAATTTCAGCTGAGAAAGTGAAAAAGATAAATAATGAGCTCAGAAACTTACATATCAAAAGCTATGCAGTACTAGAATCTGAATTACTACTCGTTAAA…
48	Predicted completed-RAGE	Karp_01063	HATPase_c domain containing protein	Truncated	mrp CDS	ATP-binding protein	939		HATPase_c	190-310	HATPase_c	190-309	Histidine kinase-like ATPases; Histidine kinase-, DNA gyrase B-, phytochrome-like ATPases.	mknkkkninktkdisQdvwtihlppisaklvstakerniylrtenmnedkyigmkiklqqaedyleeaesmkqycidliqkikYMfdLAtakirhladdl lcgqndfkedeykttsltrilncvanlqdccnsivyslrdqielqnvhlkkfsiqkllkdtisslkeiaedreislsyNvqdnindiviGdscllqtil sQLiSGAIRVnkscqvdviVrlftspyrkvnekdrilrFIVrDNGKGisqeklqeInakfTdlHpaleypeIlDSSLGFtNYivnklSGkLEIkseANK CTAItCDiPVQLFN	ATGAAAAATAAAAAAAAGAATATCAATAAAACAAAAGACATTTCTCAAGATGTCTGGACAATTCATCTACCACCTATTTCAGCCAAATTAGTATCTACAGCTAAGGAAAGAAATATTTATCTTCGTACCGAAAATATGAATGAAGATAAATATATTGGAATGAAAATAAAGCTACAACAAGCGGAAGATTATCTAGAGGAAGCTGAATCAATGAAGCAATATTGTATAGATTTGATTCAAAAAATTAAATATATGTTTGATCTTGCTACTGCTAAAATCAGACATCTAGCAGATGATCTACTATGTGGGCAAAATGATTTCAAAGAAGATGAATATAAAACTACTAGCTTAACAAGAATACTTAATTGTGTTGCTAACCTACAAGACTGCTGTAACAGT…
49	Predicted completed-RAGE	Karp_01064	HATPase_c domain containing protein	Truncated	mrp CDS	ATP-binding protein	579		HATPase_c	67-185	HATPase_c	67-184	Histidine kinase-like ATPases; Histidine kinase-, DNA gyrase B-, phytochrome-like ATPases.	mennnndlndkicvfrktikstnvelakfslrkmlngtiaairliaedenielrekiGndiydiitgdrfriravltqLvgSAimHstnskVrVsidflp pkneqsnskdrilkFVVhSVGaGisknklqemnselknphlikhqALDSGLEFiKHltyEmkGsiKIdsKeGHyTKFlVSipiqISnlnsqh	ATGGAAAATAACAATGATGGTCTGAATGATAAAATTTGTGTATTTAGAAAAACCATAAAATCAACGAATGTAGAACTAGCAAAATTTAGCCTACGAAAAATGCTAAATGGTACTATTGCAGCAATCAGATTAATTGCTGAAGATGAAAATATAGAGCTAAGTGAAAAAATAGGAAATGACATATACGATATTATTACTGGAGATAGGTTTCGAATAAGAGCTGTACTCACTCAGTTAGTTGGTAGTGCTATTATGCATAGTACAAATAGCAAAGTTAGAGTTAGCATTGATTTTTTGCCTCCTAAAAATGAACAATCGAATTCAAAAGATAGAATATTGCAATTTGTAGTGCATAGCATAGGAGCTGGCATTTCAAAAAACAAATTACAAGAGATGAAC…
50	Predicted completed-RAGE	Karp_01066	Degraded HATpase_c	Degraded	mrp CDS	ATP-binding protein	279	Truncated	No do main found		No do main found			mSlgnegqqknksifnkniqsklllRhLAaGdkellklThqiktlnlNIidvfKqlksesedvrtlqseiienkkstlreAiChiPislAnS	ATGTCTATTGGAAACGAAGGTCAACAGAAAAATAAAAGTATATTTAATAAAAATATACAGTCAAAACTGTTACTAAGACATCTAGCAGCTGGTGATAAAGAGCTTTTAAAACTTACACATCAAATTAAAACACTAAACTTAAATATAATAGATGTATTCAAACAGCTCAAAAGTGAGTCAGAAGATGTTAGAACACTTCAGTCCGAAATAATAGAAAATAAAAAATCAACATTAAGGGAAGCCATATGTCATATACCAATCAGCTTAGCTAACAGTTAG
51	RAGE	Karp_01145	Degraded HATpase_c	Degraded	mrp CDS	ATP-binding protein	129	Truncated	No do main found		No do main found			mQliqhehamliedksqnkinklteklstegInsttikqidv	ATGCAACTAATACAGCATGAGCATGCTATGCTTATTGAAGACAAAAGTCAAAATAAAATCAATAAATTAACCGAAAAATTATCCACAGAGGGAATTAATAGCACAACAATAAAACAGATAGATGTATAG
52	RAGE	Karp_01205	HATPase_c domain containing protein	Truncated	mrp CDS	ATP-binding protein	495		HATPase_c	48-163	HATPase_c	52-162	Histidine kinase-like ATPases; Histidine kinase-, DNA gyrase B-, phytochrome-like ATPases.	MSHtiksgdfgiqakvnntiralkpftenkginlscnfkndikdliivnsfqiqaVliLLIGNAtnsqcreisvevdllpsTNkkTnyrIlqLIVrKNGI GIsaekvkkinnelrnlhiksyaVLESELlLvKpfihemtgkikLeskQDQYTAFtCSipiEvR	ATGAGTCATACTATAAAATCTGGAGATTTTGGTATTCAAGAAAAAGTAAATAGTACTATTATAGCGCTTAAGCCATTCACAGAAAATAAAGGAATAAATCTTAGCTGCAATTTTAAAAATGATATAAAAGATTTAATCATTGTAAATAGTACTCAAATACAGAAAGTACTAACACTATTAATTGGCAATGCTACTAATAGTCAATGCAGAGAAATTAGCGTTGAAGTTGATTTGCTGCCTTCTGCAAATCAAAAGACAAATTATAGAATATTACAATTAATTGTTTTTGATAACGGAATTGGAATTTCAGATGAAAAAGTGAAAAAGATAAATAATGAGCTCAGAAACTTACATATCAAAAGCTATGCAGTACTAGAATCTGAATTACTACTCGTTAAA…
53	Predicted completed-RAGE	Karp_01295	Degraded HATpase_c	Degraded	mrp CDS	ATP-binding protein	279	Truncated	No do main found		No do main found			mSlgnegqqknksifnkniqsklllRhLAaGdkellklThqiktlnlNIidvfKqlksesedvrtlqseiienkkstlreAiChiPislAnS	ATGTCTCTTGGAAACGAAGGTCAACAGAAAAATAAAAGTATATTTAATAAAAATATACAGTCAAAACTGTTACTAAGACATCTAGCAGCTGGTGATAAAGAGCTTTTAAAACTTACACATCAAATTAAAACACTAAACTTAAATATAATAGATGTATTCAAACAGCTCAAAAGTGAGTCAGAAGATGTTAGAACACTTCAGTCCGAAATAATAGAAAATAAAAAATCAACATTAAGGGAAGCCATATGTCATATACCAATCAGCTTAGCTAACAGTTAG
54	Predicted completed-RAGE	Karp_01297	HATPase_c domain containing protein	Truncated	mrp CDS	ATP-binding protein	579		HATPase_c	67-185	HATPase_c	67-184	Histidine kinase-like ATPases; Histidine kinase-, DNA gyrase B-, phytochrome-like ATPases.	mennnndlndkicvfrktikstnvelakfslrkmlngtiaairliaedenielrekiGndiydiitgdrfriravltqLvgSAimHstnskVrVsidflp pkneqsnskdrilkFVVhSVGaGisknklqemnselknphlikhqALDSGLEFiKHltyEmkGsiKIdsKeGHyTKFlVSipiqISnlnsqh	GTGGAAAATAACAATAATGATCTAAATGATAAAATTTGTGTATTTAGAAAAACCATAAAATCAACGAATGTAGAACTAGCAAAATTTAGCCTACGAAAAATGCTAAATGGTACTATTGCAGCAATCAGATTAATTGCTGAAGATGAAAATATAGAGCTAAGGGAAAAAATAGGAAATGACATATACGATATTATTACTGGAGATAGGTTTCGAATAAGAGCTGTACTCACTCAGTTAGTTGGTAGTGCTATTATGCATAGTACAAATAGCAAAGTTAGAGTTAGCATTGATTTTTTGCCTCCTAAAAATGAACAATCGAATTCAAAAGATAGAATATTGCAATTTGTAGTGCATAGCATAGGAGCTGGCATTTCAAAAAACAAATTACAAGAGATGAAC…
55	RAGE	Karp_01298	HATPase_c domain containing protein	Truncated	mrp CDS	ATP-binding protein	849		HATPase_c	190-277	HATPase_c	190-270	Histidine kinase-like ATPases; Histidine kinase-, DNA gyrase B-, phytochrome-like ATPases.	mknkkkninkTKdisQdvWtiHLppIsaKlvstakerniyLRTENmnedkyigmkiklqqaedyleeaesmkqycidliqkikymfdlatakirhladdl lcgqnDfkedeykttsltrilncvanlqeccnsmvyslrdqielqnvhlkKfsiqkllkdtisslkeiaedreislsynvQdnindiviGdscllqtil sQLiSGAIrvnksCqvdviVrLfTspyRkvnekdrilrFIvrDNGkGIsqeklqeinakFtdlhsiRvsrnirlesriyklHC	ATGAAAAATAAAAAAAAGAATATCAATAAAACAAAAGACATTTCTCAAGATGTCTGGACAATTCATCTACCACCTATTTCAGCCAAATTAGTATCTACAGCTAAGGAAAGAAATATTTATCTTCGTACCGAAAATATGAATGAAGATAAATATATTGGAATGAAAATAAAGCTACAACAAGCGGAAGATTATCTAGAGGAAGCTGAATCAATGAAGCAATATTGTATAGATTTGATTCAAAAAATTAAATATATGTTTGATCTTGCTACTGCTAAAATCAGACATCTAGCAGATGATCTACTATGTGGGCAAAATGATTTCAAAGAAGATGAATATAAAACTACTAGCTTAACAAGAATACTTAATTGTGTTGCTAACCTACAAGAGTGCTGTAACAGT…
56	RAGE	Karp_01299	HATPase_c domain containing protein	Truncated	mrp CDS	ATP-binding protein	495		HATPase_c	48-163	HATPase_c	52-162	Histidine kinase-like ATPases; Histidine kinase-, DNA gyrase B-, phytochrome-like ATPases.	MSHtiksgdfgiqakvnntiralkpftenkginlscnfkndikdliivnsfqiqaVliLLIGNAtnsqcreisvevdllpsTNkkTnyrIlqLIVrKNGI GIsaekvkkinnelrnlhiksyaVLESELlLvKpfihemtgkikLeskQDQYTAFtCSipiEvR	ATGAGTCATACTATAAAATCTGGAGATTTTGGTATTCAAGCAAAAGTAAATAGTAGTATTAGAGCACTGAAGCCATTCACAGAAAATAAAGGAATAAATCTTAGCTGCAACTTTAAAAATGATATAAAAGATTTAATCATTGTAAATAGTACTCAAATACAGAAAGTACTAACACTATTAATTTGCAATGCTACTAATAGTAAATGCAGCGAAATTAGTGTTGAAGTTGATTTGCTACCTTCTACAAATCAAAAGACAAATTATAGAATATTACAATTAATTGTTCGTAATAACGGAATTGGAATTTCCGCTGAGAAAGTGAAAAAGATAAATAATGAGCTCAGAAACTTACATATCAAAAGCTATGCAGTACTAGAATCTGAATTACTACTCGTTAAA…
57	RAGE	Karp_01332	HATPase_c domain containing protein	Truncated	mrp CDS	ATP-binding protein	276	Truncated	HATPase_c(Non-specific hit)	48-91	PRK10618 super family(Non-specific hit)	4-77	phosphotransfer intermediate protein in two-component regulatory system with RcsBC; Provisional	MsHTiksgdfgiqaKvnssiRalKpFtenkginlsCNfKnDikdliivNStqIqkvltlLICNATNSkCSeisvevdllPsTNqkTnyrIL	ATGAGTCATACTATAAAATCTGGAGATTTTGGTATTCAAGCAAAAGTAAATAGTAGTATTAGAGCACTGAAGCCATTCACAGAAAATAAAGGAATAAATCTTAGCTGCAACTTTAAAAATGATATAAAAGATTTAATCATTGTAAATAGTACTCAAATACAGAAAGTACTAACACTATTAATTTGCAATGCTACTAATAGTAAATGCAGCGAAATTAGTGTTGAAGTTGATTTGCTACCTTCTACAAATCAAAAGACAAATTATAGAATATTATAA
58	RAGE	Karp_01333	HATPase_c domain containing protein	Truncated	mrp CDS	ATP-binding protein	684		HATPase_c	106-225	HATPase_c	106-224	Histidine kinase-like ATPases; Histidine kinase-, DNA gyrase B-, phytochrome-like ATPases.	MFDlAtaKirhladdllcgqndfkeeeykttslarivncvanlqdycnrivyslrgqielqnvhlkkfsiqkllkdtisslkeiaedreislsynvQdni ndiviGdscllqtilsQLisGairvnkscqvdvivrlftspyrkvnekdrilrFIVrDNGKGIsqeklqeInAkFTdlhsirdpEILDSSLGFtNyivn KlSGKLEikseaNKcTaItcdmpVQLFN	ATGTTTGATCTTGCTACTGCTAAAATCAGACATCTAGCAGATGATCTACTATGTGGGCAAAATGATTTCAAAGAAGAGGAATATAAAACTACTAGCTTAGCAAGAATAGTTAATTGTGTTGCTAACCTACAAGACTACTGTAACAGAATAGTTTACTCACTTAGAGGCCAAATTGAGCTTCAAAACGTACATTTAAAAAAATTTAGCATACAAAAACTATTGAAGGATACAATTAGTTCGCTGAAAGAAATTGCTGAAGATAGAGAAATATCGCTCAGTTACAATGTTCAGGACAATATAAATGATATTGTTATTGGAGATAGTTGTCTATTGCAAACTATACTTAGTCAATTAATAAGTGGAGCTATTAGAGTTAATAAAAGCTGTCAGGTTGATGTT…
59	RAGE	Karp_01334	Degraded HATpase_c	Degraded	mrp CDS	ATP-binding protein	252	Truncated	No do main found		No do main found			mknkkknintTKdisqdvwtiHLPpisiklvsTakerNiyLCTENMNaDnYikmkiklqqaedyleeaesmkkyCidliqkiK	ATGAAAAATAAAAAAAAGAATATCAATACAACAAAAGACATTTCTCAAGATGTTTGGACAATTCATCTGCCACCTATTTCAATTAAGTTAGTATCTACAGCTAAGGAAAGAAATATTTATCTTTGTACCGAAAATATGAATGCAGATAACTATATTAAAATGAAAATAAAGCTACAACAAGCGGAAGATTATCTAGAGGAAGCTGAGTCAATGAAGAAATATTGTATAGATTTGATTCAAAAAATTAAATAG
60	RAGE	Karp_01335	HATPase_c domain containing protein	Truncated	mrp CDS	ATP-binding protein	717		HATPase_c	113-231	HATPase_c	113-230	Histidine kinase-like ATPases; Histidine kinase-, DNA gyrase B-, phytochrome-like ATPases.	MEnnniyliqyirHivnncnktkrnivelveykqdavakitdtlslldklidhpndticvfrktiestnlelakfslrtmlngtiaairvidedkkielr ekiGndiydiitGdrfriravltQLvgSAimhstnskvrvsidflppkNeqsnskdrilkFVVhSVGaGisknklqemNselknphlikhqaLDSGLEf iKhltyemkgsikIdskEGHyTKFlVSipiqIsnlnsQh	ATGGAAAATAACAATATATATTTGATTCAATATATTAGGCATATAGTAAATAACTGCAATAAAACAAAGCGGAATATAGTAGAACTAGTAGAATATAAGCAAGATGCAGTAGCAAAAATAACAGATACATTAAGCTTACTTGATAAACTAATAGATCATCCGAATGATACAATTTGTGTATTTAGAAAAACCATAGAATCAACGAATTTAGAACTAGCAAAATTTAGCCTACGAACAATGCTAAATGGTACTATTGCAGCAATCAGAGTAATTGATGAAGATAAAAAGATAGAGCTAAGGGAAAAAATAGGAAATGACATATACGATATTATTACTGGAGATAGGTTTCGAATAAGAGCTGTACTCACTCAGTTAGTTGGTAGTGCTATTATGCATAGT…
61	Predicted completed-RAGE	Karp_01421	Degraded HATpase_c	Degraded	mrp CDS	ATP-binding protein	279	Truncated	No do main found		No do main found			mSlgnegqqknksifnkniqsklllRhLAaGdkellklThqiktlnlNIidvfKqlksesedvrtlqseiienkkstlreAiChiPislAnS	ATGTCTCTTGGAAACGAAGGTCAACAGAAAAATAAAAGTATATTTAATAAAAATATACAGTCAAAACTGTTACTAAGACATCTAGCAGCTGGTGATAAAGAGCTTTTAAAACTTACACATCAAATTAAAACACTAAACTTAAATATAATAGATGTATTCAAACAGCTCAAAAGTGAGTCAGAAGATGTTAGAACACTTCAGTCCGAAATAATAGAAAATAAAAAATCAACATTAAGGGAAGCCATATGTCATATACCAATCAGCTTAGCTAACAGTTAG
62	Predicted completed-RAGE	Karp_01423	HATPase_c domain containing protein	Truncated	mrp CDS	ATP-binding protein	579		HATPase_c	67-185	HATPase_c	67-184	Histidine kinase-like ATPases; Histidine kinase-, DNA gyrase B-, phytochrome-like ATPases.	mennnndlndkicvfrktikstnvelakfslrkmlngtiaairliaedenielrekiGndiydiitgdrfriravltqLvgSAimHstnskVrVsidflp pkneqsnskdrilkFVVhSVGaGisknklqemnselknphlikhqALDSGLEFiKHltyEmkGsiKIdsKeGHyTKFlVSipiqISnlnsqh	GTGGAAAATAACAATAATGATCTAAATGATAAAATTTGTGTATTTAGAAAAACCATAAAATCAACGAATGTAGAACTAGCAAAATTTAGCCTACGAAAAATGCTAAATGGTACTATTGCAGCAATCAGATTAATTGCTGAAGATGAAAATATAGAGCTAAGGGAAAAAATAGGAAATGACATATACGATATTATTACTGGAGATAGGTTTCGAATAAGAGCTGTACTCACTCAGTTAGTTGGTAGTGCTATTATGCATAGTACAAATAGCAAAGTTAGAGTTAGCATTGATTTTTTGCCTCCTAAAAATGAACAATCGAATTCAAAAGATAGAATATTGAAATTTGTAGTGCATAGCGTAGGAGCTGGCATTTCAAAAAACAAATTACAAGAGATGAAC…
63	RAGE	Karp_01424	HATPase_c domain containing protein	Truncated	mrp CDS	ATP-binding protein	804		HATPase_c	145-265	HATPase_c	145-264	Histidine kinase-like ATPases; Histidine kinase-, DNA gyrase B-, phytochrome-like ATPases.	mnedKyigmkiklqqaedyleeaesmkqycidliqkikYTfdLTtAkiqdladdllcwqndfkekeykttsltrilncvanlqdccnsivyslrdqielq nvhlkkfsiqkllkdtisslkeiaedreislsyNvQDnindiviGdscLlqtilsqLisGAirvnksckvdVivMlFiapyrkenekdkilRFIVRDNG KGisqdklqeinakFSdlnsaleypeILNSSLEFaNYivnklSGkLeikSeaNKfTAItCDIPvQLFN	ATGAATGAAGATAAATATATTGGAATGAAAATAAAGCTACAACAAGCGGAAGATTATCTAGAGGAAGCTGAGTCAATGAAGCAATATTGTATAGATTTGATTCAAAAAATTAAATATACGTTTGATCTTACTACTGCTAAAATCCAAGATCTAGCAGATGATCTACTATGTTGGCAAAATGATTTCAAAGAAAAGGAATATAAAACTACTAGCTTAACAAGAATACTTAATTGTGTTGCTAACCTACAAGACTGCTGTAACAGTATAGTTTACTCACTTAGAGACCAAATTGAGCTTCAAAACGTACATTTAAAAAAATTTAGCATACAAAAACTATTGAAGGATACAATTAGTTCGCTGAAAGAAATTGCTGAAGATAGAGAAATATCGCTCAGTTAC…
64	RAGE	Karp_01425	HATPase_c domain containing protein	Truncated	mrp CDS	ATP-binding protein	495		HATPase_c	48-163	HATPase_c	52-162	Histidine kinase-like ATPases; Histidine kinase-, DNA gyrase B-, phytochrome-like ATPases.	MSHtiksgdfgiqakvnntiralkpftenkginlscnfkndikdliivnsfqiqaVliLLIGNAtnsqcreisvevdllpsTNkkTnyrIlqLIVrKNGI GIsaekvkkinnelrnlhiksyaVLESELlLvKpfihemtgkikLeskQDQYTAFtCSipiEvR	ATGAGTCATACTATAAAATCTGGAGATTTTGGTATTCAAGCAAAAGTAAATAGTAGTATTAGAGCACTGAAGCCATTCACAGAAAATAAAGGAATAAATCTTAGCTGCAACTTTAAAAATGATATAAAAGATTTAATCATTGTAAATAGTTTTCAAATACAGGCAGTACTAATACTATTAATTGGCAATGCTACTAATAGTCAATGCAGAGAAATTAGCGTTGAAGTTGATTTGCTGCCTTCTGCAAATCAAAAGACAAATTATAGAATATTACAATTAATTGTTTTTGATAACGGAATTGGAATTTCAGATGAAAAAGTGAAAAAGATAAATAATGAGCTCAGAAACTTACATATCAAAAGCTATGCAGTACTAGAATCTGAATTACTACTCGTTAAA…
65	RAGE	Karp_01483	HATPase_c domain containing protein	Truncated	mrp CDS	ATP-binding protein	783		HATPase_c	141-259	HATPase_c	141-259	Histidine kinase-like ATPases; Histidine kinase-, DNA gyrase B-, phytochrome-like ATPases.	MPiedegqnkinklteklsteginsttikqidtemqklyfqleesEqvsIklidwiqyfrlivnnydrkkvniiaslngmiflfrqyiastnvrhenlclkkfsiqklvknavrrlediakekdikinyNfQykmkdiviGnsdhlqailsQLigSVirfnhscqviitvhlftiknyiksdniLqFrIhDTGSGIskeklgnIkakLAdfelvrdyplMLESGLWfvNYlinQlNGemeIeSEKDKFTTItCNIPVQLF	ATGCCTATTGAAGACGAAGGTCAAAATAAAATCAATAAATTAACCGAAAAATTATCCACAGAGGGAATTAATAGCACAACAATAAAACAGATAGATACTGAAATGCAAAAACTATACTTTCAGCTAGAGGAATCTGAGCAAGTAAGCATAAAACTCATAGATTGGATACAATATTTTAGGCTAATAGTAAATAACTACGACAGAAAAAAAGTAAATATAATAGCTTCTCTAAATGGAATGATTTTTTTATTTAGACAATACATAGCATCAACGAATGTAAGACATGAAAATTTATGTTTAAAAAAATTTAGCATACAAAAGCTAGTAAAAAATGCCGTCAGGAGACTAGAAGACATTGCAAAAGAGAAAGATATAAAAATCAATTACAATTTTCAGTAC…
66	Predicted completed-RAGE	Karp_01539	HATPase_c domain containing protein	Truncated	mrp CDS	ATP-binding protein	729		HATPase_c	134-242	BaeS_SmeS(Non-specific hit)	94-190	sensor histidine kinase efflux regulator BaeS	mPiEdEgQnKInklteKlStEGINsttikqidsemqklyfqleeseqvsinciewiqyfrlivNnydrkkvniiaslngmiflfrqyiastnirietfni eplinntvirmrknfeneninlnvqndikpiliGDsfRikaVisQLigSAviNssknsKIivnvnqnseilqFIVqNIElStskeklekinaelentnl vmyQELgEGLAFiKHlthQmkgnlrVkeQnNYVTFSFDVptIV	ATGCCTATTGAAGACGAAGGTCAAAATAAAATCAATAAATTAACCGAAAAATTATCTACAGAGGGAATTAATAGCACAACAATAAAACAAATAGACGCTGAATTGCAAAAACTATACTGTCAGCTAGAGGAATCTGGGCAAGTAAGCATAAAACTCATAGATTGGATACAATATTTTAGGCGAATCGTAAATAACTATGATAAAAAAAAGGTAAATATAATAGCTTCTCTAAATGGAATAATTTTTTTATTTAGACAATACATAGCATCAACAAATATAAGGATTGAAACATTTAATATAGAACCGCTAATAAATAATACTGTTATCAGAATGAGGGAACATTTTGAAAATGAGAATATAAAGCTAAATGTTCAAAATGACATAAAGACGGTTCTGATT…
67	Predicted completed-RAGE	Karp_01540	HATPase_c domain containing protein	Truncated	mrp CDS	ATP-binding protein	858		HATPase_c	166-284	BaeS and HATPase_C	76-283 (BaeS), 166-283(HATPase_c)	Signal transduction histidine kinase [Signal transduction mechanisms	mKeKkktInkwMvqiPPipitlvngesenideymeiitklrkakyhveaaeslkeyctdliqEikyrfniatseivrlaseimlndsenkdklktilnrs anlqeycndvvytlrseienenlclkkfsiqklvknavrrlediakekdikinynFQykmkdiviGNsdHlqailsQLigSVirfnhscqviitVHlfT vknyiksdniLQFRIhDTGSGiskeklgnIkAkLAdfElvrdyplMLESGLWfvNYlinqlNgemeiesEKDKfTTItcNipvQLF	ATGAAAGAAAAGAAGAAAACAATTAACCAATGGATGGTACAAATTCCTCCAATACCAATTAAGTTGGTGAATGGAGAGAGTGAGAATATCGATGAATATATGGAAATAATAACAAAGCTAAGAAAAGCGAAGTATCAGGTCGAGGTAGCTGAATCATTGAAAGAATATTGTACAGATTTAATACAGGAGATTAAATATAGATTTAATATTGCAACGAGTGAAATTGCAAGGCTAGCAAGCGAGATCATGTTAAATGATTCGGAAAATAAAGATAAGCTGAAAACAATATTAAATCGATCAACAAATCTTCAAGAGTACTGTAATGATGTAGTTTACACGCTTAGAAGCGAAATTGAGAATGAAAATTTATGTTTAAAAAAATTTAGCATACAAAAGCTA…
68	Predicted completed-RAGE	Karp_01615	HATPase_c domain containing protein	Truncated	mrp CDS	ATP-binding protein	858		HATPase_c	166-284	BaeS and HATPase_C	76-283 (BaeS), 166-283(HATPase_c)	Signal transduction histidine kinase [Signal transduction mechanisms	mKeKkktInkwMvqiPPipitlvngesenideymeiitklrkakyhveaaeslkeyctdliqEikyrfniatseivrlaseimlndsenkdklktilnrs anlqeycndvvytlrseienenlclkkfsiqklvknavrrlediakekdikinynFQykmkdiviGNsdHlqailsQLigSVirfnhscqviitVHlfT vknyiksdniLQFRIhDTGSGiskeklgnIkAkLAdfElvrdyplMLESGLWfvNYlinqlNgemeiesEKDKfTTItcNipvQLF	ATGAAAGAAAAGAAGAAAACAATTAACAAATGGATGGTACAAATTCCTCCAATACCAATTACGTTAGTGAATGGAGAGAGTGAGAATATCGATGAATATATGGAAATAATAACAAAGCTAAGAAAAGCGAAGTATCAGGTCGAGGTAGCTGAATCATTGAAAGAATATTGTACAGATTTAATACAGGAGATTAAATATAGATTTAATATTGCAACGAGTGAAATTGTAAGGCTTGCAAGCGAGATCATGTTAAATGATTCGGAAAATAAAGATAAGCTGAAAACAATATTAAATCGATCAGCAAATCTCCAAGAGTACTGTAATGATGTAGTTTACACGCTTAGAAGCGAAATTGAGCATGAAAATTTATGTTTAAAAAAATTTAGCATACAAAAGCTA…
69	Predicted completed-RAGE	Karp_01616	HATPase_c domain containing protein	Truncated	mrp CDS	ATP-binding protein	777		HATPase_c	134-242	HATPase_c	134-242	Signal transduction histidine kinase [Signal transduction mechanisms	mPiQdEgQnkinklteklStegINsttikqidaelqklyfqleeseqvsinciewiqyfrlivnnydrkkvniiaslngMiflfrqyiastnvrietfni ellinntvirmrehfenenikLnvQndiktvliGdsfrikavisQLigSAIINssknskiTinlnqyseilqFTVqNIGLSTskeklerInaeLentnl vmyQELGEGLAFiKHltdQlkGrlrAkeEnNYITFSFEVPItslnyslgecYerkeenN	ATGCCTATTGAAGACGAAGGTCAAAATAAAATCAATAAATTAACCGAAAAATTATCTACAGAGGGAATTAATAGCACAACAATAAAACAAATAGACGCTGAATTGCAAAAACTATACTGTCAGCTAGAGGAATCTGGGCAAGTAAGCATAAAACTCATAGATTGGATACAATATTTTAGGCGAATCGTAAATAACTATGATAAAAAAAAGGTAAATATAATAGCTTCTCTAAATGGAATAATTTTTTTATTTAGACAATACATAGCATCAACAAATATAAGGATTGAAACATTTAATATAGAACCGCTAATAAATAATACTGTTATCAGAATGAGGGAACATTTTGAAAATGAGAATATAAAGCTAAATGTTCAAAATGACATAAAGACGGTTCTGATT…
70	Predicted completed-RAGE	Karp_01687	HATPase_c domain containing protein	Truncated	mrp CDS	ATP-binding protein	858		HATPase_c	166-284	BaeS and HATPase_C	76-283 (BaeS), 166-283(HATPase_c)	Signal transduction histidine kinase [Signal transduction mechanisms	mKeKkktInkwMvqiPPipitlvngesenideymeiitklrkakyhveaaeslkeyctdliqEikyrfniatseivrlaseimlndsenkdklktilnrs anlqeycndvvytlrseienenlclkkfsiqklvknavrrlediakekdikinynFQykmkdiviGNsdHlqailsQLigSVirfnhscqviitVHlfT vknyiksdniLQFRIhDTGSGiskeklgnIkAkLAdfElvrdyplMLESGLWfvNYlinqlNgemeiesEKDKfTTItcNipvQLF	ATGAAAGAAAAGAAGAAAACAATTAACCAATGGATGGTACAAATTCCTCCAATACCAATTAAGTTGGTGAATGGAGAGAGTGAGAATATCGATGAATATATGGAAATAATAACAAAGCTAAGAAAAGCGAAGTATCAGGTCGAGGTAGCTGAATCATTGAAAGAATATTGTACAGATTTAATACAGGAGATTAAATATAGATTTAATATTGCAACGAGTGAAATTGCAAGGCTAGCAAGCGAGATCATGTTAAATGATTCGGAAAATAAAGATAAGCTGAAAACAATATTAAATCGATCAACAAATCTTCAAGAGTACTGTAATGATGTAGTTTACACGCTTAGAAGCGAAATTGAGAATGAAAATTTATGTTTAAAAAAATTTAGCATACAAAAGCTA…
71	RAGE	Karp_01688	HATPase_c domain containing protein	Truncated	mrp CDS	ATP-binding protein	729		HATPase_c	134-242	BaeS_SmeS(Non-specific hit)	94-190	sensor histidine kinase efflux regulator BaeS	mPiEdEgQnKInklteKlStEGINsttikqidsemqklyfqleeseqvsinciewiqyfrlivNnydrkkvniiaslngmiflfrqyiastnirietfni eplinntvirmrknfeneninlnvqndikpiliGDsfRikaVisQLigSAviNssknsKIivnvnqnseilqFIVqNIElStskeklekinaelentnl vmyQELgEGLAFiKHlthQmkgnlrVkeQnNYVTFSFDVptIV	ATGCCTATTCAAGACGAAGGTCAAAATAAAATCAATAAATTAACCGAAAAATTATCTACAGAGGGAATTAATAGCACAACAATAAAACAGATAGACGCTGAATTGCAAAAACTATACTTTCAGCTAGAGGAATCTGAGCAAGTAAGCATAAATTGCATAGAGTGGATACAATATTTTAGGCTAATAGTAAATAACTACGACAGAAAAAAAGTAAATATAATAGCTTCTCTAAATGGAATGATTTTTTTATTTAGACAATACATAGCATCAACGAATGTAAGAATTGAAACATTTAACATAGAATCGCTAATAAATAATACCGTTATCAGAATGAGGGAACATTTTGAAAATGAGAATATAAATCTAAATGTTCAAAATGACATAAAGCCGATTCTGATT…
72	RAGE	Karp_01701	HATPase_c domain containing protein	Truncated	mrp CDS	ATP-binding protein	729		HATPase_c	134-242	BaeS_SmeS(Non-specific hit)	94-190	sensor histidine kinase efflux regulator BaeS	mPiEdEgQnKInklteKlStEGINsttikqidsemqklyfqleeseqvsinciewiqyfrlivNnydrkkvniiaslngmiflfrqyiastnirietfni eplinntvirmrknfeneninlnvqndikpiliGDsfRikaVisQLigSAviNssknsKIivnvnqnseilqFIVqNIElStskeklekinaelentnl vmyQELgEGLAFiKHlthQmkgnlrVkeQnNYVTFSFDVptIV	ATGCCTATTCAAGACGAAGGTCAAAATAAAATCAATAAATTAACCGAAAAATTATCTACAGAGGGAATTAATAGCACAACAATAAAACAGATAGACGCTGAATTGCAAAAACTATACTTTCAGCTAGAGGAATCTGAGCAAGTAAGCATAAATTGCATAGAGTGGATACAATATTTTAGGCTAATAGTAAATAACTACGACAGAAAAAAAGTAAATATAATAGCTTCTCTAAATGGAATGATTTTTTTATTTAGACAATACATAGCATCAACGAATGTAAGGATTGAAACATTTAACATAGAATCGCTAATAAATAATTCTGTTATCAGAATGAGGAAAAATTTTGAGAATGAGAATATAAATCTAAATGTTCAAAATGACATAAAGCCGATTCTGATT…
73	RAGE	Karp_01702	HATPase_c domain containing protein	Truncated	mrp CDS	ATP-binding protein	858		HATPase_c	166-284	BaeS and HATPase_C	76-283 (BaeS), 166-283(HATPase_c)	Signal transduction histidine kinase [Signal transduction mechanisms	mKeKkktInkwMvqiPPipitlvngesenideymeiitklrkakyhveaaeslkeyctdliqEikyrfniatseivrlaseimlndsenkdklktilnrs anlqeycndvvytlrseienenlclkkfsiqklvknavrrlediakekdikinynFQykmkdiviGNsdHlqailsQLigSVirfnhscqviitVHlfT vknyiksdniLQFRIhDTGSGiskeklgnIkAkLAdfElvrdyplMLESGLWfvNYlinqlNgemeiesEKDKfTTItcNipvQLF	ATGAAAGAAAAGAAGAAAACAATTAACCAATGGATGGTACAAATTCCTCCAATACCAATTAAGTTGGTGAATGGAGAGAGTGAGAATATCGATGAATATATGGAAATAATAACAAAGCTAAGAAAAGCGAAGTATCAGGTCGAGGTAGCTGAATCATTGAAAGAATATTGTACAGATTTAATACAGGAGATTAAATATAGATTTAATATTGCAACGAGTGAAATTGCAAGGCTAGCAAGCGAGATCATGTTAAATGATTCGGAAAATAAAGATAAGCTGAAAACAATATTAAATCGATCAACAAATCTTCAAGAGTACTGTAATGATGTAGTTTACACGCTTAGAAGCGAAATTGAGAATGAAAATTTATGTTTAAAAAAATTTAGCATACAAAAGCTA…
74	RAGE	Karp_01739	HATPase_c domain containing protein	Truncated	mrp CDS	ATP-binding protein	858		HATPase_c	166-284	BaeS and HATPase_C	76-283 (BaeS), 166-283(HATPase_c)	Signal transduction histidine kinase [Signal transduction mechanisms	mKeKkktInkwMvqiPPipitlvngesenideymeiitklrkakyhveaaeslkeyctdliqEikyrfniatseivrlaseimlndsenkdklktilnrs anlqeycndvvytlrseienenlclkkfsiqklvknavrrlediakekdikinynFQykmkdiviGNsdHlqailsQLigSVirfnhscqviitVHlfT vknyiksdniLQFRIhDTGSGiskeklgnIkAkLAdfElvrdyplMLESGLWfvNYlinqlNgemeiesEKDKfTTItcNipvQLF	ATGAAAGAAAAGAAGAAAACAATTAACAAATGGATGGTACAAATTCCTCCAATACCAATTACGTTAGTGAATGGAGAGAGTGAGAATATCGATGAATATATGGAGATAATAACAAAGTTAAGAAAAGCGAAGTATCAGGTCGAGGTAGCTGAATCATTGAAAGAATATTGTACATATTTAATACAGGAGATTAAATATAGATTTAATATTGCAACGAGTGAAATTGTAAGGCTTGCAAGCGAGATCATGTTAAATGATTCGGAAAATAAAGATAAGCTGAAAACAATATTAAATCGATCAGCAAATCTCCAAGAGTACTGTAATGATGTAGTTTACACGCTTAGAAGCGAAATTGAGCATGAAAATTTATGTTTAAAAAAATTTAGCATACAAAAGCTA…
75	RAGE	Karp_01740	HATPase_c domain containing protein	Truncated	mrp CDS	ATP-binding protein	777		HATPase_c	134-242	HATPase_c	134-242	Signal transduction histidine kinase [Signal transduction mechanisms	mPiQdEgQnkinklteklStegINsttikqidaelqklyfqleeseqvsinciewiqyfrlivnnydrkkvniiaslngMiflfrqyiastnvrietfni ellinntvirmrehfenenikLnvQndiktvliGdsfrikavisQLigSAIINssknskiTinlnqyseilqFTVqNIGLSTskeklerInaeLentnl vmyQELGEGLAFiKHltdQlkGrlrAkeEnNYITFSFEVPItslnyslgecYerkeenN	ATGCCTATTGAAGACGAAGGTCAAAATAAAATCAATAAATTAACCGAAAAATTATCTACAGAGGGAATTAATAGCACAACAATAAAACAAATAGACGCTGAATTGCAAAAACTATACTGTCAGCTAGAGGAATCTGGGCAAGTAAGCATAAAACTCATAGATTGGATACAATATTTTAGGCGAATCGTAAATAACTATGATAAAAAAAAGGTAAATATAATAGCTTCTCTAAATGGAATAATTTTTTTATTTAGACAATACATAGCATCAACAAATATAAGGATTGAAACATTTAATATAGAACCGCTAATAAATAATACTGTTATCAGAATGAGGGAACATTTTGAAAATGAGAATATAAAGCTAAATGTTCAAAATGACATAAAGACGGTTCTGATT…
76	RAGE	Karp_01796	HATPase_c domain containing protein	Truncated	mrp CDS	ATP-binding protein	858		HATPase_c	166-284	BaeS and HATPase_C	76-283 (BaeS), 166-283(HATPase_c)	Signal transduction histidine kinase [Signal transduction mechanisms	mKeKkktInkwMvqiPPipitlvngesenideymeiitklrkakyhveaaeslkeyctdliqEikyrfniatseivrlaseimlndsenkdklktilnrs anlqeycndvvytlrseienenlclkkfsiqklvknavrrlediakekdikinynFQykmkdiviGNsdHlqailsQLigSVirfnhscqviitVHlfT vknyiksdniLQFRIhDTGSGiskeklgnIkAkLAdfElvrdyplMLESGLWfvNYlinqlNgemeiesEKDKfTTItcNipvQLF	ATGAAAGAAAAGAAGAAAACAATTAACAAATGGATGGTACAAATTCCTCCAATACCAATTACGTTGGTGAATGGAGAGAGTGAGAATATCGATGAATATATGGAAATAATAACAAAGTTAAGAAAAGCGAAGTATCAGGTCGAGGCAGCTGAATCATTGAAAGAATATTGTACAGATTTAATACAGGAGATTAAATATAGATTTAATATTGCAACGAGTGAAATTGTAAGGCTTGCAAGCGAGATCATGTTAAATGATTCGGAAAACAAAGATAAGCTGGAAACAATATTAAATCGATCAGCAAATCTCCAAGAATACTGTAACGACGTAGTTTACACGCTTAGAAGCGAAATTGAGAATGAAAATTTATGTTTAAAAAAATTTAGCATACAAAAGCTA…
77	RAGE	Karp_01797	HATPase_c domain containing protein	Truncated	mrp CDS	ATP-binding protein	729		HATPase_c	134-242	BaeS_SmeS(Non-specific hit)	94-190	sensor histidine kinase efflux regulator BaeS	mPiEdEgQnKInklteKlStEGINsttikqidsemqklyfqleeseqvsinciewiqyfrlivNnydrkkvniiaslngmiflfrqyiastnirietfni eplinntvirmrknfeneninlnvqndikpiliGDsfRikaVisQLigSAviNssknsKIivnvnqnseilqFIVqNIElStskeklekinaelentnl vmyQELgEGLAFiKHlthQmkgnlrVkeQnNYVTFSFDVptIV	ATGCCTATTCAAGACGAAGGTCAAAATAAAATCAATAAATTAACCGAAAAATTATCTACAGAGGGAATTAATAGCACAACAATAAAACAGATAGACGCTGAATTGCAAAAACTATACTTTCAGCTAGAGGAATCTGAGCAAGTAAGCATAAATTGCATAGAGTGGATACAATATTTTAGGCTAATAGTAAATAACTACGACAGAAAAAAAGTAAATATAATAGCTTCTCTAAATGGAATGATTTTTTTATTTAGACAATACATAGCATCAACGAATGTAAGAATTGAAACATTTAACATAGAATCGCTAATAAATAATACCGTTATCAGAATGAGGGAACATTTTGAAAATGAGAATATAAATCTAAATGTTCAAAATGACATAAAGCCGATTCTGATT…
78	RAGE	Karp_01825	Degraded HATpase_c	Degraded	mrp CDS	ATP-binding protein	279	Truncated	No do main found		No do main found			mSlgnegqqknksifnkniqsklllRhLAaGdkellklThqiktlnlNIidvfKqlksesedvrtlqseiienkkstlreAiChiPislAnS	ATGTCTATTGGAAACGAAGGTCAACAGAAAAATAAAAGTATATTTAATAAAAATATACAGTCAAAACTGTTACTAAGACATCTAGCAGCTGGTGATAAAGAGCTTTTAAAACTTACACATCAAATTAAAACACTAAACTTAAATATAATAGATGTATTCAAACAGCTCAAAAGTGAGTCAGAAGATGTTAGAACACTTCAGTCCGAAATAATAGAAAATAAAAAATCAACATTAAGGGAAGCCATATGTCATATACCAATCAGCTTAGCTAACAGTTAG
79	RAGE	Karp_01827	HATPase_c domain containing protein	Truncated	mrp CDS	ATP-binding protein	579		HATPase_c	67-185	HATPase_c	67-184	Histidine kinase-like ATPases; Histidine kinase-, DNA gyrase B-, phytochrome-like ATPases.	mennnndlndkicvfrktikstnvelakfslrkmlngtiaairliaedenielrekiGndiydiitgdrfriravltqLvgSAimHstnskVrVsidflp pkneqsnskdrilkFVVhSVGaGisknklqemnselknphlikhqALDSGLEFiKHltyEmkGsiKIdsKeGHyTKFlVSipiqISnlnsqh	GTGGAAAATAACAATAATGATCTAAATGATAAAATTTGTGTATTTAGAAAAACCATAAAATCAACGAATGTAGAACTAGCAAAATTTAGCCTACGAAAAATGCTAAATGGTACTATTGCAGCAATCAGATTAATTGCTGAAGATGAAAATATAGAGCTAAGGGAAAAAATAGGAAATGACATATACGATATTATTACTGGAGATAGGTTTCGAATAAGAGCTGTACTCACTCAGTTAGTTGGTAGTGCTATTATGCATAGTACAAATAGCAAAGTTAGAGTTAGCATTGATTTTTTGCCTCCTAAAAATGAACAATCGAATTCAAAAGATAGAATATTGCAATTTGTAGTGCATAGCATAGGAGCTGGCATTTCAAAAAACAAATTACAAGAGATGAAC…
80	RAGE	Karp_01828	HATPase_c domain containing protein	Truncated	mrp CDS	ATP-binding protein	933		HATPase_c	190-309	HATPase_c	190-308	Histidine kinase-like ATPases; Histidine kinase-, DNA gyrase B-, phytochrome-like ATPases.	mknkkkninkTKdIsQdvWtihlppisaklvstakerniylrtenmnadkyigmkiklqqaedyleeaesmkqycidliqkikYMfdlatakirhladdl lcgqndfkedeykttsltrilncvanlqeccnsmvyslrdqielqnvhlkkfsiqkllkdtisslkeiaedreislsynvQdnindiviGdscllqtil sQLisGAIRVnkscqvdviVRlftspyrkvnekdriLrFIVrDNGkGisqeklqeinakftdlhsirdpEILDSSLGFtNYivNKlsgKLeikSeANKC TAItCdiPVQLN	ATGAAAAATAAAAAAAAGAATATCAATAAAACAAAAGACATTTCTCAAGATGTCTGGACAATTCATCTACCACCTATTTCAGCCAAATTAGTATCTACAGCTAAGGAAAGAAATATTTATCTTCGTACCGAAAATATGAATGCAGATAAATATATTGGAATGAAAATAAAGCTACAACAAGCGGAAGATTATCTAGAGGAAGCTGAATCAATGAAGCAATATTGTATAGATTTGATTCAAAAAATTAAATATATGTTTGATCTTGCTACTGCTAAAATCAGACATCTAGCAGATGATCTACTATGTGGGCAAAATGATTTCAAAGAAGATGAATATAAAACTACTAGCTTAACAAGAATACTTAATTGTGTTGCTAACCTACAAGAGTGCTGTAACAGT…
81	RAGE	Karp_01829	HATPase_c domain containing protein	Truncated	mrp CDS	ATP-binding protein	495		HATPase_c	48-163	HATPase_c	52-162	Histidine kinase-like ATPases; Histidine kinase-, DNA gyrase B-, phytochrome-like ATPases.	MSHtiksgdfgiqakvnntiralkpftenkginlscnfkndikdliivnsfqiqaVliLLIGNAtnsqcreisvevdllpsTNkkTnyrIlqLIVrKNGI GIsaekvkkinnelrnlhiksyaVLESELlLvKpfihemtgkikLeskQDQYTAFtCSipiEvR	ATGAGTCATACTATAAAATCTGGAGATTTTGGTATTCAAGCAAAAGTAAATAATACTATTAGAGCACTGAAGCCATTCACAGAAAATAAAGGAATAAATCTTAGCTGCAACTTCAAAAATGATATAAAAGATTTAATCATTGTAAATAGTTTTCAAATACAGGCAGTACTAATACTATTAATTGGCAATGCTACTAATAGTCAATGCAGAGAAATTAGCGTTGAAGTTGATTTGCTGCCTTCTGCAAATCAAAAGACAAATTATAGAATATTACAATTAATTGTTTTTGATAACGGAATTGGAATTTCAGCTGAAAAAGTAAAAAAGATAAATAATGAGCTCAGAAACTTACATATCAAAAGCTATGCAGTACTAGAATCTGAATTACAACTCGTTAAA…
82	Predicted completed-RAGE	Karp_01881	Degraded HATpase_c	Degraded	mrp CDS	ATP-binding protein	156	Truncated	No do main found		No do main found			MtEkIniiASLNgviflfRQYIAsTnvmIeifntellinnRllsKlendve	ATGACAGAAAAAATAAATATAATAGCTTCTCTAAATGGAGTGATTTTTTTGTTTAGACAATACATAGCATCAACAAATGTAATGATTGAAATATTTAACACAGAATTGCTAATAAATAATAGACTTCTTTCGAAACTAGAGAATGATGTAGAATAG
83	Predicted completed-RAGE	Karp_01886	HATPase_c domain containing protein	Truncated	mrp CDS	ATP-binding protein	777		HATPase_c	134-242	HATPase_c	134-242	Signal transduction histidine kinase [Signal transduction mechanisms	mPiQdEgQnkinklteklStegINsttikqidaelqklyfqleeseqvsinciewiqyfrlivnnydrkkvniiaslngMiflfrqyiastnvrietfni ellinntvirmrehfenenikLnvQndiktvliGdsfrikavisQLigSAIINssknskiTinlnqyseilqFTVqNIGLSTskeklerInaeLentnl vmyQELGEGLAFiKHltdQlkGrlrAkeEnNYITFSFEVPItslnyslgecYerkeenN	ATGCCTATTGAAGACGAAGGTCAAAATAAAATCAATAAATTAACCGAAAAATTATCTACAGAGGGAATTAATAGCACAACAATAAAACAAATAGACGCTGAATTGCAAAAACTATACTGTCAGCTAGAGGAATCTGGGCAAGTAAGCATAAAACTCATAGATTGGATACAATATTTTAGGCGAATCGTAAATAACTATGATAAAAAAAAGGTAAATATAATAGCTTCTCTAAATGGAATAATTTTTTTATTTAGACAATACATAGCATCAACAAATATAAGGATTGAAACATTTAATATAGAACCGCTAATAAATAATACTGTTATCAGAATGAGGGAACATTTTGAAAATGAGAATATAAAGCTAAATGTTCAAAATGACATAAAGACGGTTCTGATT…
84	Predicted completed-RAGE	Karp_01887	HATPase_c domain containing protein	Truncated	mrp CDS	ATP-binding protein	858		HATPase_c	166-284	BaeS and HATPase_C	76-283 (BaeS), 166-283(HATPase_c)	Signal transduction histidine kinase [Signal transduction mechanisms	mKeKkktInkwMvqiPPipitlvngesenideymeiitklrkakyhveaaeslkeyctdliqEikyrfniatseivrlaseimlndsenkdklktilnrs anlqeycndvvytlrseienenlclkkfsiqklvknavrrlediakekdikinynFQykmkdiviGNsdHlqailsQLigSVirfnhscqviitVHlfT vknyiksdniLQFRIhDTGSGiskeklgnIkAkLAdfElvrdyplMLESGLWfvNYlinqlNgemeiesEKDKfTTItcNipvQLF	ATGAAAGAAAAGAAGAAAACAATTAACAAATGGATGGTACAAATTCCTCCAATACCAATTACGTTAGTGAATGGAGAGAGTGAGAATATCGATGAATATATGGAAATAATAACAAAGCTAAGAAAAGCGAAGTATCAGGTCGAGGTAGCTGAATCATTGAAAGAATATTGTACAGATTTAATACAGGAGATTAAATATAGATTTAATATTGCAACGAGTGAAATTGTAAGGCTTGCAAGCGAGATCATGTTAAATGATTCGGAAAATAAAGATAAGCTGAAAACAATATTAAATCGATCAGCAAATCTCCAAGAGTACTGTAATGATGTAGTTTACACGCTTAGAAGCGAAATTGAGCATGAAAATTTATGTTTAAAAAAATTTAGCATACAAAAGCTA…
85	RAGE	Karp_01950	HATPase_c domain containing protein	Truncated	mrp CDS	ATP-binding protein	729		HATPase_c	134-242	BaeS_SmeS(Non-specific hit)	94-190	sensor histidine kinase efflux regulator BaeS	mPiEdEgQnKInklteKlStEGINsttikqidsemqklyfqleeseqvsinciewiqyfrlivNnydrkkvniiaslngmiflfrqyiastnirietfni eplinntvirmrknfeneninlnvqndikpiliGDsfRikaVisQLigSAviNssknsKIivnvnqnseilqFIVqNIElStskeklekinaelentnl vmyQELgEGLAFiKHlthQmkgnlrVkeQnNYVTFSFDVptIV	ATGCCTATTCAAGACGAAGGTCAAAATAAAATCAATAAATTAACCGAAAAATTATCTACAGAGGGAATTAATAGCACAACAATAAAACAGATAGACGCTGAATTGCAAAAACTATACTTTCAGCTAGAGGAATCTGAGCAAGTAAGCATAAATTGCATAGAGTGGATACAATATTTTAGGCTAATAGTAAATAACTACGACAGAAAAAAAGTAAATATAATAGCTTCTCTAAATGGAATGATTTTTTTATTTAGACAATACATAGCATCAACGAATGTAAGAATTGAAACATTTAACATAGAATCGCTAATAAATAATACCGTTATCAGAATGAGGGAACATTTTGAAAATGAGAATATAAATCTAAATGTTCAAAATGACATAAAGCCGATTCTGATT…
86	RAGE	Karp_01951	HATPase_c domain containing protein	Truncated	mrp CDS	ATP-binding protein	858		HATPase_c	166-284	BaeS and HATPase_C	76-283 (BaeS), 166-283(HATPase_c)	Signal transduction histidine kinase [Signal transduction mechanisms	mKeKkktInkwMvqiPPipitlvngesenideymeiitklrkakyhveaaeslkeyctdliqEikyrfniatseivrlaseimlndsenkdklktilnrs anlqeycndvvytlrseienenlclkkfsiqklvknavrrlediakekdikinynFQykmkdiviGNsdHlqailsQLigSVirfnhscqviitVHlfT vknyiksdniLQFRIhDTGSGiskeklgnIkAkLAdfElvrdyplMLESGLWfvNYlinqlNgemeiesEKDKfTTItcNipvQLF	ATGAAAGAAAAGAAGAAAACAATTAACAAATGGATGGTACAAATTCCTCCAATAGCAATTACGTTGATGAATGGAGAGAGTGAGAATATCGATGAATATATGGAAATAATAACAAAGCTAAGAAAAGCGAAGTATCAGGTCGAGGTAGCTGAATCATTGAAAGAATATTGTACATATTTAATACAGGAGATTAAATATAGATTTAATATTGCAACGAGTGAAATTGTAAGGCTTGCAAGCGAGATCATGTTAAATGATTCGGAAAACAAAGATAAGCTGGAAACAATATTAAATCGATCAGCAAATCTCCAAGAATACTGTAACGATGTAGTTTACACGCTTAGAAGCGAAATTGAGAATGAAAATTTATGTTTAAAAAAATTTAGCATACAAAAGCTA…
87	RAGE	Karp_02036	HATPase_c domain containing protein	Truncated	mrp CDS	ATP-binding protein	858		HATPase_c	166-284	BaeS and HATPase_C	76-283 (BaeS), 166-283(HATPase_c)	Signal transduction histidine kinase [Signal transduction mechanisms	mKeKkktInkwMvqiPPipitlvngesenideymeiitklrkakyhveaaeslkeyctdliqEikyrfniatseivrlaseimlndsenkdklktilnrs anlqeycndvvytlrseienenlclkkfsiqklvknavrrlediakekdikinynFQykmkdiviGNsdHlqailsQLigSVirfnhscqviitVHlfT vknyiksdniLQFRIhDTGSGiskeklgnIkAkLAdfElvrdyplMLESGLWfvNYlinqlNgemeiesEKDKfTTItcNipvQLF	ATGAAAGAAAAGAAGAAAACAATTAACAAATGGATGGTACAAATTCCTCCAATACCAATTACGTTGGTGAATGGAGAGAGTGAGAATATCGATGAATATATGGAAATAATAACAAAGCTAAGAAAAGCGAAGTATCAGGTCGAGGTAGCTGAATCATTGAAAGAATATTGTACAGATTTAATACAGGAGATTAAATATAGATTTAATATTGCAACGAGTGAAATTGTAAGGCTAGCAAGCGAGATCATGTTAAATGATTCGGAAAATAAAGATAAGCTGAAAACAATATTAAATCGATCAGCAAATCTCCAAGAATACTGTAACGACGTAGTTTACACGCTTAGAAGCGAAATTGAGAATGAAAATTTATGTTTAAAAAAATTTAGCATACAAAAGCTA…
88	RAGE	Karp_02037	HATPase_c domain containing protein	Truncated	mrp CDS	ATP-binding protein	729		HATPase_c	134-242	BaeS_SmeS(Non-specific hit)	94-190	sensor histidine kinase efflux regulator BaeS	mPiEdEgQnKInklteKlStEGINsttikqidsemqklyfqleeseqvsinciewiqyfrlivNnydrkkvniiaslngmiflfrqyiastnirietfni eplinntvirmrknfeneninlnvqndikpiliGDsfRikaVisQLigSAviNssknsKIivnvnqnseilqFIVqNIElStskeklekinaelentnl vmyQELgEGLAFiKHlthQmkgnlrVkeQnNYVTFSFDVptIV	ATGCCTATTGAAGACGAAGGTCAAAATAAAATCAATAAATTAACCGAAAAATTATCCACAGAGGGAATTAATAGCACAACAATAAAACAGATAGATAGTGAAATGCAAAAACTATACTGCCAGCTAGAGGAATCTGAGCAAGTAAGCATAAATTTCATAGATTGGATACAATATTTTAGGCGAATCGTAAATAACTATGATAAAAAAAAGATAAATATAATAGCTTCTCTAAATGGAATAATTTTTTTATTTAGACAATACATAGCATCAACGAATGTAAGGATTGAAACATTTAACATAGAATTGCTAATAAATAATACCGTTATCAGAATGAGGGAACATTTTGAAAATGAGAATATAAAGCTAAATGTTCAAAATGACATAAAGACGGTTCTGATT…
89	RAGE	Karp_02063	HATPase_c domain containing protein	Truncated	mrp CDS	ATP-binding protein	729		HATPase_c	134-242	BaeS_SmeS(Non-specific hit)	94-190	sensor histidine kinase efflux regulator BaeS	mPiEdEgQnKInklteKlStEGINsttikqidsemqklyfqleeseqvsinciewiqyfrlivNnydrkkvniiaslngmiflfrqyiastnirietfni eplinntvirmrknfeneninlnvqndikpiliGDsfRikaVisQLigSAviNssknsKIivnvnqnseilqFIVqNIElStskeklekinaelentnl vmyQELgEGLAFiKHlthQmkgnlrVkeQnNYVTFSFDVptIV	ATGCCTATTGAAGACGAAGGTCAAAATAAAATCAATAAATTAACCGAAAAATTATCCACAGAGGGAATTAATAGCACAACAATAAAACAGATAGATAGTGAAATGCAAAAACTATACTTTCAGCTAGAGGAATCTGAGCAAGTAAGCATAAATTGCATAGAGTGGATACAATATTTTAGGCTAATAGTAAATAACTACGACAGAAAAAAAGTAAATATAATAGCTTCTCTAAATGGAATGATTTTTTTATTTAGACAATACATAGCATCAACAAATATAAGGATTGAAACATTTAATATAGAACCGCTAATAAATAATACCGTTATCAGAATGAGGAAAAATTTTGAGAATGAGAATATAAATCTAAATGTTCAAAATGACATAAAGCCGATTCTGATT…
90	RAGE	Karp_02064	Degraded HATpase_c	Degraded	mrp CDS	ATP-binding protein	297	Truncated	No do main found		No do main found			mkekkktinkwmvqIPpipITlVngEsenideymeiiTklrkakyqveaaeslkeyCtdliqeikyrfniatseivrlaseimlndsenkdklktilN	ATGAAAGAAAAGAAGAAAACAATTAACAAATGGATGGTACAAATTCCTCCAATACCAATTACGTTGGTGAATGGAGAGAGTGAGAATATCGATGAATATATGGAAATAATAACAAAGCTAAGAAAAGCGAAGTATCAGGTCGAGGCAGCTGAATCATTGAAAGAATATTGTACAGATTTAATACAGGAGATTAAATATAGATTTAATATTGCAACGAGTGAAATTGTAAGGCTTGCAAGCGAGATCATGTTAAATGATTCAGAAAATAAAGATAAGCTGAAAACAATATTAAATTGA
91	RAGE	Karp_02065	HATPase_c domain containing protein	Truncated	mrp CDS	ATP-binding protein	369		HATPase_c	3-121	HATPase_c	3-120	Histidine kinase-like ATPases; Histidine kinase-, DNA gyrase B-, phytochrome-like ATPases.	MiGnsdhlqailsqLIgSVirfnhscqviitvHlFTvKnyiksdnilQFRIhDTGSGIskeklgnIkakLAdfelvrdypLMLESGLWFvNYlinqlnge meIesekDKFTTItCNIPvQLF	GTGATTGGAAATAGTGATCACTTACAAGCTATATTAAGTCAATTAATAGGAAGCGTCATTAGATTTAATCACAGCTGCCAGGTTATAATTACAGTTCATTTGTTTACTGTAAAAAATTATATAAAAAGCGATAACATACTACAATTTAGAATACACGATACAGGAAGCGGTATTTCAAAAGAAAAATTAGGGAATATAAAAGCTAAATTAGCTGATTTTGAGTTGGTACGAGACTATCCACTAATGCTTGAATCAGGATTATGGTTTGTAAATTACCTTATTAATCAACTTAATGGAGAAATGGAAATAGAAAGCGAAAAAGACAAGTTTACAACCATTACTTGCAATATTCCAGTACAACTTTTTTAA
92	RAGE	Karp_02158	HATPase_c domain containing protein	Truncated	mrp CDS	ATP-binding protein	825		HATPase_c	155-273	HATPase_c	155-272	Histidine kinase-like ATPases; Histidine kinase-, DNA gyrase B-, phytochrome-like ATPases.	MVQIPPipiTlvngesenideymeiitklrkakyhveaaeslkeyctdliqeikyrfniatseivrlaseimlndsenkdklktilnrsanlqeycndvv ytlrseiehenlclkkfsiqklvkdavrrlediakekdikinynFQYkmkdivtGnsdhlqailsQLigSVirfnhrcqViiTvhlfTvknyiksdnil qFRIhDTGSGiskeklgnIkakLAdfElvrdyplMLESGLWfvNYlinqlNgemeiesEKDKfTtItcNipvQLF	ATGGTACAAATTCCTCCAATACCAATTACGTTGGTGAATGGAGAGAGTGAGAATATCGATGAATATATGGAAATAATAACAAAGCTAAGAAAAGCGAAGTATCATGTCGAGGCAGCTGAATCATTGAAAGAATATTGTACAGATTTAATACAGGAGATTAAATATAGATTTAATATTGCAACGAGTGAAATTGTAAGGCTTGCAAGCGAGATCATGTTAAATGATTCGGAAAATAAAGATAAGCTGAAAACAATATTAAATCGATCAGCAAATCTCCAAGAGTACTGTAATGATGTAGTTTACACGCTTAGAAGCGAAATTGAGCATGAAAATTTATGTTTAAAAAAATTTAGCATACAAAAGCTAGTAAAGGATGCCGTCAGGAGACTAGAAGACATT…
93	RAGE	Karp_02323	HATPase_c domain containing protein	Truncated	mrp CDS	ATP-binding protein	783		HATPase_c	141-259	HATPase_c	141-259	Histidine kinase-like ATPases; Histidine kinase-, DNA gyrase B-, phytochrome-like ATPases.	MPiedegqnkinklteklsteginsttikqidtemqklyfqleesEqvsIklidwiqyfrlivnnydrkkvniiaslngmiflfrqyiastnvrhenlclkkfsiqklvknavrrlediakekdikinyNfQykmkdiviGnsdhlqailsQLigSVirfnhscqviitvhlftiknyiksdniLqFrIhDTGSGIskeklgnIkakLAdfelvrdyplMLESGLWfvNYlinQlNGemeIeSEKDKFTTItCNIPVQLF	ATGCCTATTGAAGACGAAGGTCAAAATAAAATCAATAAATTAACCGAAAAATTATCCACAGAGGGAATTAATAGCACAACAATAAAACAGATAGATACTGAAATGCAAAAACTATACTTTCAGCTAGAGGAATCTGAGCAAGTAAGCATAAAACTCATAGATTGGATACAATATTTTAGGCTAATAGTAAATAACTACGACAGAAAAAAAGTAAATATAATAGCTTCTCTAAATGGAATGATTTTTTTATTTAGACAATACATAGCATCAACGAATGTAAGACATGAAAATTTATGTTTAAAAAAATTTAGCATACAAAAGCTAGTAAAAAATGCCGTCAGGAGACTAGAAGACATTGCAAAAGAGAAAGATATAAAAATCAATTACAATTTTCAGTAC…
94	RAGE	Karp_02363	HATPase_c domain containing protein	Truncated	mrp CDS	ATP-binding protein	858		HATPase_c	166-284	BaeS and HATPase_C	76-283 (BaeS), 166-283(HATPase_c)	Signal transduction histidine kinase [Signal transduction mechanisms	mKeKkktInkwMvqiPPipitlvngesenideymeiitklrkakyhveaaeslkeyctdliqEikyrfniatseivrlaseimlndsenkdklktilnrs anlqeycndvvytlrseienenlclkkfsiqklvknavrrlediakekdikinynFQykmkdiviGNsdHlqailsQLigSVirfnhscqviitVHlfT vknyiksdniLQFRIhDTGSGiskeklgnIkAkLAdfElvrdyplMLESGLWfvNYlinqlNgemeiesEKDKfTTItcNipvQLF	ATGAAAGAAAAGAAGAAAACAATTAACAAATGGATGGTACAAATTCCTCCAATACCAATTACGTTGGTGAATGGAGAGAGTGAGAATATCGATGAATATATGGAAATAATAACAAAGCTAAGAAAAGCGAAGTATCAGGTCGAGGCAGCTGAATCATTGAAAGAATATTGTACAGATTTAATACAGGAGATTAAATATAGATTTAATATTGCAACGAGTGAAATTGTAAGGCTAGCAAGCGAGATCATGTTAAATGATTCGGAAAACAAAGATAAGCTGGAAACAATATTAAATCGATCAGCAAATCTCCAAGAGTACTGTAATGATGTAGTTTACACGCTTAGAAGCGAAATTGAGCATGAAAATTTATGTTTAAAAAAATTTAGCATACAAAAGCTA…
95	RAGE	Karp_02364	HATPase_c domain containing protein	Truncated	mrp CDS	ATP-binding protein	777		HATPase_c	134-242	HATPase_c	134-242	Signal transduction histidine kinase [Signal transduction mechanisms	mPiQdEgQnkinklteklStegINsttikqidaelqklyfqleeseqvsinciewiqyfrlivnnydrkkvniiaslngMiflfrqyiastnvrietfni ellinntvirmrehfenenikLnvQndiktvliGdsfrikavisQLigSAIINssknskiTinlnqyseilqFTVqNIGLSTskeklerInaeLentnl vmyQELGEGLAFiKHltdQlkGrlrAkeEnNYITFSFEVPItslnyslgecYerkeenN	ATGCCTATTGAAGACGAAGGTCAAAATAAAATCAATAAATTAACCGAAAAATTATCCACAGAGGGAATTAATAGCACAACAATAAAACAGATAGATAGTGAAATGCAAAAACTATACTGCCAGCTAGAGGAATCTGAGCAAGTAAGCATAAATTTCATAGATTGGATACAATATTTTAGGCGAATCGTAAATAACTATGATAAAAAAAAGATAAATATAATAGCTTCTCTAAATGGAATAATTTTTTTATTTAGACAATACATAGCATCAACGAATGTAAGGATTGAAACATTTAACATAGAATTGCTAATAAATAATACCGTTATCAGAATGAGGGAACATTTTGAAAATGAGAATATAAAGCTAAATGTTCAAAATGACATAAAGACGGTTCTGATT…
96	RAGE	Karp_02383	MdlB, ABC transporter, AAA - ATPases	Full length	mrp CDS	ATP-binding protein	1728		ABC_membrane and AAA - ATPases	8-287 (ABC_membrane), 357-543(AAA - ATPases)	MdlB, ABC transporter, AAA - ATPases	5-566(MdlB), 348-497(ABC transporter), 357-540(AAA - ATPases)	MdiB (ABC-type multidrug transport system, ABC transporter,ATPases associated with a variety of cellular activities	MSnykilhlflkylQPYRfKifivlIslImvsgsllyvgsaiklLidhncsCvniimaqisitiviFSifSFLRsftinsiseNlildirsdlfkhllkl rIstfaklkvtdinNRlLsninnigelinnlfsfilrnsimflgslmlmFaQSNKftylviimfitialpmikighYirtlahitqfellkihskidEs fnnikliYAFnqqshqvdtlntiqreyfvefkrkiklrsmffaltmaLvisavtfiiwlGsnDiavgvmssgdltsflyyaivavaslggiiesfakfp gyfmaaekvfslfeidsvesnlstndlhngvikfNnVSFSYpsrpniaILSncslsiaPgqfvGIVGKSGAGKSTIlqLlikfydpttgtiqinNvdi…	ATGAGTAATTATAAAATATTACATTTATTCCTTAAATATCTTCAACCTTATAGATTTAAAATTTTTATTGTATTAATATCTTTAATTATGGTTTCTGGATCATTGCTTTATGTAGGCAGTGCAATTAAACTTTTAATAGATCATAATTGTAGTTGTGTTAATATAATTATGGCTCAAATCAGCATTACAATTGTAATATTCAGTATATTTAGCTTTCTTAGATCTTTCACAATTAATAGTATTAGTGAAAATTTAATATTAGATATTAGATCAGACTTATTTAAGCATTTGCTAAAACTAAGAATTAGCACTTTTGCTAAGTTAAAAGTTACAGACATTAATAATAGACTTTTATCAAATATTAATAATATTGGAGAACTTATTAACAATTTATTCTCG…
97	RAGE	Karp_02438	Degraded HATpase_c	Degraded	mrp CDS	ATP-binding protein	177	Truncated	No do main found		No do main found			mSlgnegqqknksifnkniqsklllRhLAaGdkellklThqlkalnlNIidvfKqlKs	ATGTCTCTTGGAAACGAAGGTCAACAGAAAAATAAAAGTATATTTAATAAAAATATACAGTCAAAACTGTTACTAAGACATCTAGCAGCTGGTGATAAAGAGCTTTTAAAACTTACACATCAACTTAAAGCACTAAACTTAAACATAATAGATGTATTCAAACAGCTCAAAAGTTAG
98	RAGE	Karp_02439	HATPase_c domain containing protein	Truncated	mrp CDS	ATP-binding protein	579		HATPase_c	67-185	HATPase_c	67-184	Histidine kinase-like ATPases; Histidine kinase-, DNA gyrase B-, phytochrome-like ATPases.	mennnndlndkicvfrktikstnvelakfslrkmlngtiaairliaedenielrekiGndiydiitgdrfriravltqLvgSAimHstnskVrVsidflp pkneqsnskdrilkFVVhSVGaGisknklqemnselknphlikhqALDSGLEFiKHltyEmkGsiKIdsKeGHyTKFlVSipiqISnlnsqh	GTGGAAAATAACAATAATGATCTAAATGATAAAATTTGTGTATTTAGAAAAACCATAAAATCAACGAATGTAGAACTAGCAAAATTTAGCCTACGAAAAATGCTAAATGGTACTATTGCAGCAATCAGATTAATTGCTGAAGATGAAAATATAGAGCTAAGGGAAAAAATAGGAAATGACATATACGATATTATTACTGGAGATAGGTTTCGAATAAGAGCTGTACTCACTCAGTTAGTTGGTAGTGCTATTATGCATAGTACAAATAGCAAAGTTAGAGTTAGCATTGATTTTTTGCCTCCTAAAAATGAACAATCGAATTCAAAAGATAGAATATTGAAATTTGTAGTGCATAGCGTAGGAGCTGGCATTTCAAAAAACAAATTACAAGAGATGAAC…
99	RAGE	Karp_02440	Degraded HATpase_c	Degraded	mrp CDS	ATP-binding protein	252	Truncated	No do main found		No do main found			mknkkknintTKdisqdvwtiHLPpisiklvsTakerNiyLCTENMNaDnYikmkiklqqaedyleeaesmkkyCidliqkiK	ATGAAAAATAAAAAAAAGAATATCAATACAACAAAAGACATTTCTCAAGATGTTTGGACAATTCATCTGCCACCTATTTCAATTAAGTTAGTATCTACAGCTAAGGAAAGAAATATTTATCTTTGTACCGAAAATATGAATGCAGATAACTATATTAAAATGAAAATAAAGCTACAACAAGCGGAAGATTATCTAGAGGAAGCTGAGTCAATGAAGAAATATTGTATAGATTTGATTCAAAAAATTAAATAG
100	RAGE	Karp_02441	HATPase_c domain containing protein	Truncated	mrp CDS	ATP-binding protein	684		HATPase_c	106-225	HATPase_c	106-224	Histidine kinase-like ATPases; Histidine kinase-, DNA gyrase B-, phytochrome-like ATPases.	MFDlAtaKirhladdllcgqndfkeeeykttslarivncvanlqdycnrivyslrgqielqnvhlkkfsiqkllkdtisslkeiaedreislsynvQdni ndiviGdscllqtilsQLisGairvnkscqvdvivrlftspyrkvnekdrilrFIVrDNGKGIsqeklqeInAkFTdlhsirdpEILDSSLGFtNyivn KlSGKLEikseaNKcTaItcdmpVQLFN	ATGTTTGATCTTGCTACTGCTAAAATCAGACATCTAGCAGATGATCTACTATGTGGGCAAAATGATTTCAAAGAAGAGGAATATAAAACTACTAGCTTAGCAAGAATAGTTAATTGTGTTGCTAACCTACAAGACTACTGTAACAGAATAGTTTACTCACTTAGAGGCCAAATTGAGCTTCAAAACGTACATTTAAAAAAATTTAGCATACAAAAACTATTGAAGGATACAATTAGTTCGCTGAAAGAAATTGCTGAAGATAGAGAAATATCGCTCAGTTACAATGTTCAGGACAATATAAATGATATTGTTATTGGAGATAGTTGTCTATTGCAAACTATACTTAGTCAATTAATAAGTGGAGCTATTAGAGTTAATAAAAGCTGTCAGGTTGATGTT…
101	RAGE	Karp_02442	HATPase_c domain containing protein	Truncated	mrp CDS	ATP-binding protein	495		HATPase_c	48-163	HATPase_c	52-162	Histidine kinase-like ATPases; Histidine kinase-, DNA gyrase B-, phytochrome-like ATPases.	MSHtiksgdfgiqakvnntiralkpftenkginlscnfkndikdliivnsfqiqaVliLLIGNAtnsqcreisvevdllpsTNkkTnyrIlqLIVrKNGI GIsaekvkkinnelrnlhiksyaVLESELlLvKpfihemtgkikLeskQDQYTAFtCSipiEvR	ATGAGTCATACTATAAAATCTGGAGATTTTGGTATTCAAGCAAAAGTAAATAGTAGTATTAGAGCACTGAAGCCATTCACAGAAAATAAAGGAATAAATCTTAGATGCAACTTTAAAAATGATATAAAAGATTTAATCATTGTAAATAGTTTTCAAATACAGGCAGTACTAATACTATTAATTGGCAATGCTACTAATAGTCAATGCAGAGAAATTAGCGTTGAAGTTGATTTGCTGCCTTCTGCAAATCAAAAGACAAATTATAGAATATTACAATTAATTGTTTTTGATAACAGAATTGGAATTTCAGCTGAGAAAGTGAAAAAGATAAATAATGAGCTCAGAAACTTACATATCAAAAGCTATGCAGTACTAAAATCTGAATTACAACTCGTTAAA…
102	RAGE	Karp_02456	HATPase_c domain containing protein	Truncated	mrp CDS	ATP-binding protein	777		HATPase_c	134-242	HATPase_c	134-242	Signal transduction histidine kinase [Signal transduction mechanisms	mPiQdEgQnkinklteklStegINsttikqidaelqklyfqleeseqvsinciewiqyfrlivnnydrkkvniiaslngMiflfrqyiastnvrietfni ellinntvirmrehfenenikLnvQndiktvliGdsfrikavisQLigSAIINssknskiTinlnqyseilqFTVqNIGLSTskeklerInaeLentnl vmyQELGEGLAFiKHltdQlkGrlrAkeEnNYITFSFEVPItslnyslgecYerkeenN	ATGCCTATTCAAGACGAAGGTCAAAATAAAATCAATAAATTAACCGAAAAATTATCTACAGAGGGAATTAATAGCACAACAATAAAACAGATAGACGCTGAATTGCAAAAACTATACTTTCAGCTAGAGGAATCTGAGCAAGTAAGCATAAATTGCATAGAGTGGATACAATATTTTAGGCTAATAGTAAATAACTACGACAGAAAAAAAGTAAATATAATAGCTTCTCTAAATGGAATGATTTTTTTATTTAGACAATACATAGCATCAACGAATGTAAGAATTGAAACATTTAACATAGAATTGCTAATAAATAATACCGTTATCAGAATGAGGGAACATTTTGAAAATGAGAATATAAAGCTAAATGTTCAAAATGACATAAAGACGGTTCTGATT…
103	RAGE	Karp_02457	HATPase_c domain containing protein	Truncated	mrp CDS	ATP-binding protein	858		HATPase_c	166-284	BaeS and HATPase_C	76-283 (BaeS), 166-283(HATPase_c)	Signal transduction histidine kinase [Signal transduction mechanisms	mKeKkktInkwMvqiPPipitlvngesenideymeiitklrkakyhveaaeslkeyctdliqEikyrfniatseivrlaseimlndsenkdklktilnrs anlqeycndvvytlrseienenlclkkfsiqklvknavrrlediakekdikinynFQykmkdiviGNsdHlqailsQLigSVirfnhscqviitVHlfT vknyiksdniLQFRIhDTGSGiskeklgnIkAkLAdfElvrdyplMLESGLWfvNYlinqlNgemeiesEKDKfTTItcNipvQLF	ATGAAAGAAAAGAAGAAAACAATTAACAAATGGATGGTACAAATTCCTCCAATACCAATTACGTTGATGAATGGAGAGAGTGAGAATATCGATGAATATATGGAAATAATAACAAAGCTAAGAAAAGCGAAGTATCAGGTCGAGGTAGCTGAATCATTGAAAGAATATTGTACAGATTTAATACAGGAGATTAAATATAGATTTAATATTGCAACGAGTGAAATTGCAAGGCTAGCAAGCGAGATCATGTTAAATGATTCGGAAAATAAAGATAAGCTGAAAACAATATTAAATCGATCAACAAATCTTCAAGAGTACTGTAATGATGTAGTTTACACGCTTAGAAGCGAAATTGAGAATGAAAATTTATGTTTAAAAAAATTTAGCATACAAAAGCTA…
104	RAGE	Karp_02510	HATPase_c domain containing protein	Truncated	mrp CDS	ATP-binding protein	858		HATPase_c	166-284	BaeS and HATPase_C	76-283 (BaeS), 166-283(HATPase_c)	Signal transduction histidine kinase [Signal transduction mechanisms	mKeKkktInkwMvqiPPipitlvngesenideymeiitklrkakyhveaaeslkeyctdliqEikyrfniatseivrlaseimlndsenkdklktilnrs anlqeycndvvytlrseienenlclkkfsiqklvknavrrlediakekdikinynFQykmkdiviGNsdHlqailsQLigSVirfnhscqviitVHlfT vknyiksdniLQFRIhDTGSGiskeklgnIkAkLAdfElvrdyplMLESGLWfvNYlinqlNgemeiesEKDKfTTItcNipvQLF	ATGAAAGAAAAGAAGAAAACAATTAACAAATGGATGGTACAAATTCCTCCAATAGCAATTACGTTGATGAATGGAGAGAGTGAGAATATCGATGAATATATGGAAATAATAACAAAGCTAAGAAAAGCGAAGTATCAGGTCGAGGTAGCTGAATCATTGAAAGAATATTGTACAGATTTAATACAGGAGATTAAATATAGATTTAATATTGCAACGAGTGAAATTGTAAGGCTAGCAAGCGAGATCATGTTAAATGATTCGGAAAATAAAGATAAGCTGAAAACAATATTAAATCGATCAGCAAATCTCCAAGAATACTGTAACGACGTAGTTTACACGCTTAGAAGCGAAATTGAGAATGAAAATTTATGTTTAAAAAAATTTAGCATACAAAAGCTA…
105	RAGE	Karp_02511	HATPase_c domain containing protein	Truncated	mrp CDS	ATP-binding protein	777		HATPase_c	134-242	HATPase_c	134-242	Signal transduction histidine kinase [Signal transduction mechanisms	mPiQdEgQnkinklteklStegINsttikqidaelqklyfqleeseqvsinciewiqyfrlivnnydrkkvniiaslngMiflfrqyiastnvrietfni ellinntvirmrehfenenikLnvQndiktvliGdsfrikavisQLigSAIINssknskiTinlnqyseilqFTVqNIGLSTskeklerInaeLentnl vmyQELGEGLAFiKHltdQlkGrlrAkeEnNYITFSFEVPItslnyslgecYerkeenN	ATGCCTATTGAAGACGAAGGTCAAAATAAAATCAATAAATTAACCGAAAAATTATCCACAGAGGGAATTAATAGCACAACAATAAAACAGATAGATAGTGAAATGCAAAAACTATACTGCCAGCTAGAGGAATCTGAGCAAGTAAGCATAAATTGCATAGAGTGGATACAATATTTTAGGCTAATAGTAAATAACTACGACAGAAAAAAAGTAAATATAATAGCTTCTCTAAATGGAATGATTTTTTTATTTAGACAATACATAGCATCAACGAATGTAAGGATTGAAACATTTAACATAGAATTGCTAATAAATAATACTGTTATCAGAATGAGGGAACATTTTGAAAATGAGAATATAAAGCTAAATGTTCAAAATGACATAAAGACGGTTCTGATT…
106	RAGE	Karp_02556	HATPase_c domain containing protein	Truncated	mrp CDS	ATP-binding protein	777		HATPase_c	134-242	HATPase_c	134-242	Signal transduction histidine kinase [Signal transduction mechanisms	mPiQdEgQnkinklteklStegINsttikqidaelqklyfqleeseqvsinciewiqyfrlivnnydrkkvniiaslngMiflfrqyiastnvrietfni ellinntvirmrehfenenikLnvQndiktvliGdsfrikavisQLigSAIINssknskiTinlnqyseilqFTVqNIGLSTskeklerInaeLentnl vmyQELGEGLAFiKHltdQlkGrlrAkeEnNYITFSFEVPItslnyslgecYerkeenN	ATGCCTATTCAAGACGAAGGTCAAAATAAAATCAATAAATTAACCGAAAAATTATCTACAGAGGGAATTAATAGCACAACAATAAAACAGATAGACGCTGAATTGCAAAAACTATACTTTCAGCTAGAGGAATCTGAGCAAGTAAGCATAAATTGCATAGAGTGGATACAATATTTTAGGCTAATAGTAAATAACTACGACAGAAAAAAAGTAAATATAATAGCTTCTCTAAATGGAATGATTTTTTTATTTAGACAATACATAGCATCAACGAATGTAAGAATTGAAACATTTAACATAGAATTGCTAATAAATAATACCGTTATCAGAATGAGGGAACATTTTGAAAATGAGAATATAAAGCTAAATGTTCAAAATGACATAAAGACGGTTCTGATT…
107	RAGE	Karp_02557	HATPase_c domain containing protein	Truncated	mrp CDS	ATP-binding protein	858		HATPase_c	166-284	BaeS and HATPase_C	76-283 (BaeS), 166-283(HATPase_c)	Signal transduction histidine kinase [Signal transduction mechanisms	mKeKkktInkwMvqiPPipitlvngesenideymeiitklrkakyhveaaeslkeyctdliqEikyrfniatseivrlaseimlndsenkdklktilnrs anlqeycndvvytlrseienenlclkkfsiqklvknavrrlediakekdikinynFQykmkdiviGNsdHlqailsQLigSVirfnhscqviitVHlfT vknyiksdniLQFRIhDTGSGiskeklgnIkAkLAdfElvrdyplMLESGLWfvNYlinqlNgemeiesEKDKfTTItcNipvQLF	ATGAAAGAAAAGAAGAAAACAATTAACAAATGGATGGTACAAATTCCTCCAATAGCAATTACGTTGATGAATGGAGAGAGTGAGAATATCGATGAATATATGGAAATAATAACAAAGCTAAGAAAAGCGAAGTATCAGGTCGAGGTAGCTGAATCATTGAAAGAATATTGTACAGATTTAATACAGGAGATTAAATATAGATTTAATATTGCAACGAGTGAAATTGTAAGGCTAGCAAGCGAGATCATGTTAAATGATTCGGAAAATAAAGATAAGCTGAAAACAATATTAAATCGATCAGCAAATCTCCAAGAATACTGTAACGACGTAGTTTACACGCTTAGAAGCGAAATTGAGAATGAAAATTTATGTTTAAAAAAATTTAGCATACAAAAGCTA…

## Sheet: mrp_Kato
No.	RAGE/ Inter-RAGE	Locus tag	New name	The encoding genes of full-length and truncated forms of protein	Gene	Gene name	Gene length	Domain name searched by SMART	Domain position (aa)	Domain name searched by NCBI conserved domain search	Domain position (aa)	Domain description	Prediction of ATP-interacting residues by ATPint programm (lowercase : non-interacting residues ; UPPERCASE followed by '*' : INTERACTING RESIDUES)	Sequences
1	RAGE	KATO_00032	HATPase_c domain containing protein	Truncated	mrp CDS	ATP-binding protein	729
2	RAGE	KATO_00033	HATPase_c domain containing protein	Truncated	mrp CDS	ATP-binding protein	858
3	RAGE	KATO_00082	Degraded HATpase_c	Degraded	mrp CDS	ATP-binding protein	156
4	RAGE	KATO_00138	HATPase_c domain containing protein	Truncated	mrp CDS	ATP-binding protein	516
5	RAGE	KATO_00139	HATPase_c domain containing protein	Truncated	mrp CDS	ATP-binding protein	933
6	RAGE	KATO_00140	HATPase_c domain containing protein	Truncated	mrp CDS	ATP-binding protein	579
7	RAGE	KATO_00142	Degraded HATpase_c	Degraded	mrp CDS	ATP-binding protein	264
8	RAGE	KATO_00200	Degraded HATpase_c	Degraded	mrp CDS	ATP-binding protein	102
9	RAGE	KATO_00218	Degraded HATpase_c	Degraded	mrp CDS	ATP-binding protein	156
10	RAGE	KATO_00292	HATPase_c domain containing protein	Truncated	mrp CDS	ATP-binding protein	369	HATPase_c	44-120
11	RAGE	KATO_00293	HATPase_c domain containing protein	Truncated	mrp CDS	ATP-binding protein	669
12	RAGE	KATO_00295	Degraded HATpase_c	Degraded	mrp CDS	ATP-binding protein	279
13	Inter-RAGE	KATO_00331	Mrp/NBP35	Full length	mrp CDS	ATP-binding protein	1017	ArsA_ATPase	108-170	Mrp/NBP35	109-317	Chromosome partitioning ATPase, Mrp family, contains Fe-S cluster [Cell cycle control, cell division, chromosome partitioning]
14	RAGE	KATO_00442	HATPase_c domain containing protein	Truncated	mrp CDS	ATP-binding protein	495
15	RAGE	KATO_00443	HATPase_c domain containing protein	Truncated	mrp CDS	ATP-binding protein	936
16	RAGE	KATO_00444	HATPase_c domain containing protein	Truncated	mrp CDS	ATP-binding protein	801
17	RAGE	KATO_00445	Degraded HATpase_c	Degraded	mrp CDS	ATP-binding protein	117
18	RAGE	KATO_00446	HATPase_c domain containing protein	Truncated	mrp CDS	ATP-binding protein	669
19	RAGE	KATO_00448	Degraded HATpase_c	Degraded	mrp CDS	ATP-binding protein	279
20	RAGE	KATO_00522	HATPase_c domain containing protein	Truncated	mrp CDS	ATP-binding protein	858
21	RAGE	KATO_00523	HATPase_c domain containing protein	Truncated	mrp CDS	ATP-binding protein	729
22	RAGE	KATO_00549	HATPase_c domain containing protein	Truncated	mrp CDS	ATP-binding protein	813
23	RAGE	KATO_00550	HATPase_c domain containing protein	Truncated	mrp CDS	ATP-binding protein	936
24	RAGE	KATO_00551	HATPase_c domain containing protein	Truncated	mrp CDS	ATP-binding protein	495
25	RAGE	KATO_00586	Degraded HATpase_c	Degraded	mrp CDS	ATP-binding protein	153
26	RAGE	KATO_00587	Degraded HATpase_c	Degraded	mrp CDS	ATP-binding protein	243
27	RAGE	KATO_00588	HATPase_c domain containing protein	Truncated	mrp CDS	ATP-binding protein	729
28	RAGE	KATO_00634	Degraded HATpase_c	Degraded	mrp CDS	ATP-binding protein	384
29	RAGE	KATO_00635	HATPase_c domain containing protein	Truncated	mrp CDS	ATP-binding protein	495
30	RAGE	KATO_00727	HATPase_c domain containing protein	Truncated	mrp CDS	ATP-binding protein	624
31	RAGE	KATO_00728	HATPase_c domain containing protein	Truncated	mrp CDS	ATP-binding protein	759
32	RAGE	KATO_00779	HATPase_c domain containing protein	Truncated	mrp CDS	ATP-binding protein	858
33	RAGE	KATO_00780	HATPase_c domain containing protein	Truncated	mrp CDS	ATP-binding protein	729
34	RAGE	KATO_00796	HATPase_c domain containing protein	Truncated	mrp CDS	ATP-binding protein	729
35	RAGE	KATO_00797	HATPase_c domain containing protein	Truncated	mrp CDS	ATP-binding protein	858
36	RAGE	KATO_00982	Degraded HATpase_c	Degraded	mrp CDS	ATP-binding protein	240
37	RAGE	KATO_00983	HATPase_c domain containing protein	Truncated	mrp CDS	ATP-binding protein	768
38	RAGE	KATO_00984	HATPase_c domain containing protein	Truncated	mrp CDS	ATP-binding protein	495
39	RAGE	KATO_01081	HATPase_c domain containing protein	Truncated	mrp CDS	ATP-binding protein	495
40	RAGE	KATO_01082	HATPase_c domain containing protein	Truncated	mrp CDS	ATP-binding protein	933
41	RAGE	KATO_01083	HATPase_c domain containing protein	Truncated	mrp CDS	ATP-binding protein	804
42	RAGE	KATO_01190	HATPase_c domain containing protein	Truncated	mrp CDS	ATP-binding protein	495
43	RAGE	KATO_01191	HATPase_c domain containing protein	Truncated	mrp CDS	ATP-binding protein	933
44	RAGE	KATO_01192	HATPase_c domain containing protein	Truncated	mrp CDS	ATP-binding protein	804
45	RAGE	KATO_01193	Degraded HATpase_c	Degraded	mrp CDS	ATP-binding protein	117
46	RAGE	KATO_01194	HATPase_c domain containing protein	Truncated	mrp CDS	ATP-binding protein	669
47	RAGE	KATO_01196	Degraded HATpase_c	Degraded	mrp CDS	ATP-binding protein	279
48	RAGE	KATO_01236	Degraded HATpase_c	Degraded	mrp CDS	ATP-binding protein	279
49	RAGE	KATO_01238	HATPase_c domain containing protein	Truncated	mrp CDS	ATP-binding protein	801
50	RAGE	KATO_01239	HATPase_c domain containing protein	Truncated	mrp CDS	ATP-binding protein	933
51	RAGE	KATO_01240	HATPase_c domain containing protein	Truncated	mrp CDS	ATP-binding protein	495
52	RAGE	KATO_01436	HATPase_c domain containing protein	Truncated	mrp CDS	ATP-binding protein	729
53	RAGE	KATO_01437	HATPase_c domain containing protein	Truncated	mrp CDS	ATP-binding protein	858
54	RAGE	KATO_01454	HATPase_c domain containing protein	Truncated	mrp CDS	ATP-binding protein	489
55	RAGE	KATO_01455	Degraded HATpase_c	Degraded	mrp CDS	ATP-binding protein	351
56	RAGE	KATO_01456	HATPase_c domain containing protein	Truncated	mrp CDS	ATP-binding protein	633
57	RAGE	KATO_01457	HATPase_c domain containing protein	Truncated	mrp CDS	ATP-binding protein	495
58	RAGE	KATO_01469	HATPase_c domain containing protein	Truncated	mrp CDS	ATP-binding protein	729
59	RAGE	KATO_01470	Degraded HATpase_c	Degraded	mrp CDS	ATP-binding protein	243
60	RAGE	KATO_01471	HATPase_c domain containing protein	Truncated	mrp CDS	ATP-binding protein	612
61	RAGE	KATO_01486	Degraded HATpase_c	Degraded	mrp CDS	ATP-binding protein	129
62	RAGE	KATO_01509	HATPase_c domain containing protein	Truncated	mrp CDS	ATP-binding protein	729
63	RAGE	KATO_01510	Degraded HATpase_c	Degraded	mrp CDS	ATP-binding protein	243
64	RAGE	KATO_01511	Degraded HATpase_c	Degraded	mrp CDS	ATP-binding protein	153
65	RAGE	KATO_01642	HATPase_c domain containing protein	Truncated	mrp CDS	ATP-binding protein	495
66	RAGE	KATO_01643	HATPase_c domain containing protein	Truncated	mrp CDS	ATP-binding protein	939
67	RAGE	KATO_01644	HATPase_c domain containing protein	Truncated	mrp CDS	ATP-binding protein	801
68	RAGE	KATO_01645	Degraded HATpase_c	Degraded	mrp CDS	ATP-binding protein	117
69	RAGE	KATO_01646	HATPase_c domain containing protein	Truncated	mrp CDS	ATP-binding protein	669
70	RAGE	KATO_01648	Degraded HATpase_c	Degraded	mrp CDS	ATP-binding protein	279
71	RAGE	KATO_01709	HATPase_c domain containing protein	Truncated	mrp CDS	ATP-binding protein	495
72	RAGE	KATO_01710	HATPase_c domain containing protein	Truncated	mrp CDS	ATP-binding protein	939
73	RAGE	KATO_01711	HATPase_c domain containing protein	Truncated	mrp CDS	ATP-binding protein	564
74	RAGE	KATO_01712	Degraded HATpase_c	Degraded	mrp CDS	ATP-binding protein	276
75	RAGE	KATO_01784	HATPase_c domain containing protein	Truncated	mrp CDS	ATP-binding protein	669
76	RAGE	KATO_01785	Degraded HATpase_c	Degraded	mrp CDS	ATP-binding protein	117
77	RAGE	KATO_01786	HATPase_c domain containing protein	Truncated	mrp CDS	ATP-binding protein	849
78	RAGE	KATO_01787	HATPase_c domain containing protein	Truncated	mrp CDS	ATP-binding protein	495
79	RAGE	KATO_01801	HATPase_c domain containing protein	Truncated	mrp CDS	ATP-binding protein	378	HATPase_c	59-122
80	RAGE	KATO_01803	HATPase_c domain containing protein	Truncated	mrp CDS	ATP-binding protein	669
81	RAGE	KATO_01804	Degraded HATpase_c	Degraded	mrp CDS	ATP-binding protein	117
82	RAGE	KATO_01805	HATPase_c domain containing protein	Truncated	mrp CDS	ATP-binding protein	579
83	RAGE	KATO_01806	HATPase_c domain containing protein	Truncated	mrp CDS	ATP-binding protein	939
84	RAGE	KATO_01807	HATPase_c domain containing protein	Truncated	mrp CDS	ATP-binding protein	495
85	RAGE	KATO_01864	Degraded HATpase_c	Degraded	mrp CDS	ATP-binding protein	156
86	RAGE	KATO_01979	Degraded HATpase_c	Degraded	mrp CDS	ATP-binding protein	216
87	RAGE	KATO_01980	Degraded HATpase_c	Degraded	mrp CDS	ATP-binding protein	297
88	RAGE	KATO_02053	HATPase_c domain containing protein	Truncated	mrp CDS	ATP-binding protein	858
89	RAGE	KATO_02054	HATPase_c domain containing protein	Truncated	mrp CDS	ATP-binding protein	777
90	RAGE	KATO_02131	MdlB, ABC transporter, AAA - ATPases	Full length	mrp CDS	ATP-binding protein	1728	ABC_membrane and AAA - ATPases	8-287 (ABC_membrane), 357-543(AAA - ATPases)	MdlB, ABC transporter, AAA - ATPases	5-566(MdlB), 348-497(ABC transporter), 357-540(AAA - ATPases)	MdiB (ABC-type multidrug transport system, ABC transporter,ATPases associated with a variety of cellular activities
91	RAGE	KATO_02147	HATPase_c domain containing protein	Truncated	mrp CDS	ATP-binding protein	804
92	RAGE	KATO_02148	HATPase_c domain containing protein	Truncated	mrp CDS	ATP-binding protein	777
93	RAGE	KATO_02183	HATPase_c domain containing protein	Truncated	mrp CDS	ATP-binding protein	495
94	RAGE	KATO_02184	HATPase_c domain containing protein	Truncated	mrp CDS	ATP-binding protein	936
95	RAGE	KATO_02185	HATPase_c domain containing protein	Truncated	mrp CDS	ATP-binding protein	801
96	RAGE	KATO_02187	Degraded HATpase_c	Degraded	mrp CDS	ATP-binding protein	279
97	RAGE	KATO_02289	Degraded HATpase_c	Degraded	mrp CDS	ATP-binding protein	279
98	RAGE	KATO_02291	HATPase_c domain containing protein	Truncated	mrp CDS	ATP-binding protein	669
99	RAGE	KATO_02292	Degraded HATpase_c	Degraded	mrp CDS	ATP-binding protein	117
100	RAGE	KATO_02293	HATPase_c domain containing protein	Truncated	mrp CDS	ATP-binding protein	801
101	RAGE	KATO_02294	HATPase_c domain containing protein	Truncated	mrp CDS	ATP-binding protein	936
102	RAGE	KATO_02295	HATPase_c domain containing protein	Truncated	mrp CDS	ATP-binding protein	495

## Sheet: mrp_Ikeda
	Ikeda_AP008981					Ikeda_NC_010793				Liz's version
No.	Locus tag	Gene	Gene name	RAGE position	Gene length	Locus tag	Gene	Gene name	Length (bp)	Locus tag	New Name	The encoding genes of full-length and truncated forms of protein	Gene	Gene name	RAGE/ Inter-RAGE	Gene length	Domain name searched by SMART	Domain position (aa)	Domain name searched by NCBI conserved domain search	Domain position (aa)	AA sequences
1	OTT_0127	hypothetical protein	function unknown, ATPase domain-containing protein	encoded on OtAGE_013; O. tsutsugamushi repeated gene family (OtRG41_01)	495	OTT_RS00595		ATP-binding protein	495	Ikeda_00145	HATPase_c domain containing protein	Truncated	mrp	ATP-binding protein	RAGE	495
2						[OTT_RS10330] and [OTT_RS10335]		sensor histidine kinase	468 and 408	Ikeda_00146	HATPase_c domain containing protein	Truncated	mrp	ATP-binding protein	RAGE	939
3	OTT_0129	hypothetical protein	function unknown, ATPase domain-containing protein	encoded on OtAGE_013; O. tsutsugamushi repeated gene family (OtRG43_01)	474	OTT_RS00605		HAMP domain-containing histidine kinase	474	Ikeda_00147	HATPase_c domain containing protein	Truncated	mrp	ATP-binding protein	RAGE	474
4	OTT_0319	hypothetical protein	function unknown, ATPase domain-containing protein	encoded on OtAGE_040; O. tsutsugamushi repeated gene family (OtRG46_01)	279	OTT_RS01540		hypothetical protein	279	Ikeda_00365	Degraded HATpase_c	Degraded	mrp	ATP-binding protein	RAGE	279	No do main found
5	OTT_0322	hypothetical protein	function unknown, ATPase domain-containing protein	encoded on OtAGE_040; O. tsutsugamushi repeated gene family (OtRG43_02)	474	OTT_RS01555		HAMP domain-containing histidine kinase	474	Ikeda_00368	HATPase_c domain containing protein	Truncated	mrp	ATP-binding protein	RAGE	474
6						[OTT_RS10630] and [OTT_RS10635]		sensor histidine kinase	408 and 468	Ikeda_00369	HATPase_c domain containing protein	Truncated	mrp	ATP-binding protein	RAGE	939
7	OTT_0324	hypothetical protein	function unknown, ATPase domain-containing protein	encoded on OtAGE_040; O. tsutsugamushi repeated gene family (OtRG41_02)	495	OTT_RS01565		ATP-binding protein	495	Ikeda_00370	HATPase_c domain containing protein	Truncated	mrp	ATP-binding protein	RAGE	495
8	OTT_0349	hypothetical protein	function unknown, ATPase domain-containing protein	encoded on OtAGE_043; O. tsutsugamushi repeated gene family (OtRG40_01)	747	OTT_RS01660		HAMP domain-containing histidine kinase	747	Ikeda_00393	HATPase_c domain containing protein	Truncated	mrp	ATP-binding protein	RAGE	747
9	OTT_0350	hypothetical protein	function unknown, ATPase domain-containing protein	encoded on OtAGE_043; O. tsutsugamushi repeated gene family (OtRG39_01)	399	OTT_RS01665		hypothetical protein	399	Ikeda_00394	Degraded HATpase_c	Degraded	mrp	ATP-binding protein	RAGE	399
10	OTT_0438	hypothetical protein	function unknown, ATPase domain-containing protein	encoded on OtAGE_048; O. tsutsugamushi repeated gene family (OtRG39_02)	858	OTT_RS02090		HAMP domain-containing histidine kinase	858	Ikeda_00495	HATPase_c domain containing protein	Truncated	mrp	ATP-binding protein	RAGE	858
11	OTT_0439	hypothetical protein	function unknown, ATPase domain-containing protein	encoded on OtAGE_048; O. tsutsugamushi repeated gene family (OtRG40_02)	729	OTT_RS02095		HAMP domain-containing histidine kinase	729	Ikeda_00496	HATPase_c domain containing protein	Truncated	mrp	ATP-binding protein	RAGE	729
12	OTT_0448	hypothetical protein	function unknown, ATPase domain-containing protein	encoded on OtAGE_050; O. tsutsugamushi repeated gene family (OtRG41_03)	516	OTT_RS02150		HAMP domain-containing histidine kinase	516	Ikeda_00509	HATPase_c domain containing protein	Truncated	mrp	ATP-binding protein	RAGE	516
13	OTT_0449	hypothetical protein	function unknown, ATPase domain-containing protein	encoded on OtAGE_050; O. tsutsugamushi repeated gene family (OtRG42_03)	465	OTT_RS02155		sensor histidine kinase	465	Ikeda_00510*	HATPase_c domain containing protein	Truncated	mrp	ATP-binding protein	RAGE	435					MKDTISSLKEMAEDREISLSYNVQDNINDIVIGDSFLLQTILSQLISGAIRVNKSCQVDVIVTLFIAPYRKENEKDK ILRFIVRDNGKGISQEKLQEINAKFTDLHPALEYPEILDSSLGFTNYIVNKLSGKLEIKSEANKFTAITCDIPVQLN
14						OTT_RS12800		sensor histidine kinase	114	Ikeda_00512	Degraded HATpase_c	Degraded	mrp	ATP-binding protein	RAGE	117	No do main found
15	OTT_0451	hypothetical protein	function unknown, ATPase domain-containing protein	encoded on OtAGE_051; O. tsutsugamushi repeated gene family (OtRG48_01)	669	OTT_RS02165		ATP-binding protein	444	Ikeda_00513	HATPase_c domain containing protein	Truncated	mrp	ATP-binding protein	RAGE	669
16						OTT_RS10815		sensor histidine kinase	250	Ikeda_00542	Degraded HATpase_c	Degraded	mrp	ATP-binding protein	RAGE	156	No do main found
17						OTT_RS10850		sensor histidine kinase	96	Ikeda_00566	Degraded HATpase_c	Degraded	mrp	ATP-binding protein	RAGE	129	No do main found
18	OTT_0556	hypothetical protein	function unknown, ATPase domain-containing protein	encoded on OtAGE_061; O. tsutsugamushi repeated gene family (OtRG41_04)	495	OTT_RS02685		ATP-binding protein	495	Ikeda_00634	HATPase_c domain containing protein	Truncated	mrp	ATP-binding protein	RAGE	495
19	OTT_0557	hypothetical protein	function unknown, ATPase domain-containing protein	encoded on OtAGE_061; O. tsutsugamushi repeated gene family (OtRG42_04)	462	OTT_RS02690		sensor histidine kinase	462	Ikeda_00635	HATPase_c domain containing protein	Truncated	mrp	ATP-binding protein	RAGE	432					MKDTISSLKEMAEDREISLSYNVQDNINDIVIGDSFLLQTILSQLISGAIRVNKSCQVDVIVTLFIAPYRKENEKDK ILRFIVRDNGKGISQEKLQEINAKFTDLHSIRDPEILDSSLGFTNYIVNKLSGKLEIKSEANKFTAITCDIPVQLN
20	OTT_0558	hypothetical protein	function unknown, ATPase domain-containing protein	encoded on OtAGE_061; O. tsutsugamushi repeated gene family (OtRG42_05)	411	OTT_RS02695		hypothetical protein	411	Ikeda_00636	HATPase_c domain containing protein	Truncated	mrp	ATP-binding protein	RAGE	411
21	OTT_0559	hypothetical protein	function unknown, ATPase domain-containing protein	encoded on OtAGE_061; O. tsutsugamushi repeated gene family (OtRG43_03)	489	OTT_RS02700		HAMP domain-containing histidine kinase	489	Ikeda_00637	HATPase_c domain containing protein	Truncated	mrp	ATP-binding protein	RAGE	489
22	OTT_0560	hypothetical protein	function unknown, ATPase domain-containing protein	encoded on OtAGE_061; O. tsutsugamushi repeated gene family (OtRG46_02)	252	OTT_RS02705		hypothetical protein	280	Ikeda_00638	Degraded HATpase_c	Degraded	mrp	ATP-binding protein	RAGE	252	No do main found
23	OTT_0666	hypothetical protein	function unknown, ATPase domain-containing protein	encoded on OtAGE_067; O. tsutsugamushi repeated gene family (OtRG39_03)	858	OTT_RS03225		HAMP domain-containing histidine kinase	858	Ikeda_00758	HATPase_c domain containing protein	Truncated	mrp	ATP-binding protein	RAGE	858
24	OTT_0667	hypothetical protein	function unknown, ATPase domain-containing protein	encoded on OtAGE_067; O. tsutsugamushi repeated gene family (OtRG40_03)	729	OTT_RS03230		HAMP domain-containing histidine kinase	729	Ikeda_00759	HATPase_c domain containing protein	Truncated	mrp	ATP-binding protein	RAGE	729
25						OTT_RS03915		sensor histidine kinase	471	Ikeda_00927	Degraded HATpase_c	Degraded	mrp	ATP-binding protein	RAGE	216	No do main found
26	OTT_0811	hypothetical protein	function unknown, ATPase domain-containing protein	encoded on OtAGE_077; O. tsutsugamushi repeated gene family (OtRG41_05)	297	OTT_RS03920		ATP-binding protein	294	Ikeda_00928	HATPase_c domain containing protein	Truncated	mrp	ATP-binding protein	RAGE	297	HATPase_c	48-98
27	OTT_0883	hypothetical protein	function unknown, ATPase domain-containing protein	encoded on OtAGE_082; O. tsutsugamushi repeated gene family (OtRG41_06)	495	OTT_RS04270		ATP-binding protein	495	Ikeda_01009	HATPase_c domain containing protein	Truncated	mrp	ATP-binding protein	RAGE	495
28						[OTT_RS11375] and ]OTT_RS11380]		sensor histidine kinase	468 and 408	Ikeda_01010	HATPase_c domain containing protein	Truncated	mrp	ATP-binding protein	RAGE	939
29	OTT_0885	hypothetical protein	function unknown, ATPase domain-containing protein	encoded on OtAGE_082; O. tsutsugamushi repeated gene family (OtRG43_04)	237	OTT_RS04280		ATP-binding protein	261	Ikeda_01011	Degraded HATpase_c	Degraded	mrp	ATP-binding protein	RAGE	225	No do main found				MSDSKDRILQFVV(M)HSVGAGISKNKLQEMNSELKNPHLIKHQALDSGLAFIKHLTYQMKGSIKIDSKEGHYTKFLVSI PIQTSNLNS
30	OTT_0985	hypothetical protein	function unknown	encoded on OtAGE_092; O. tsutsugamushi repeated gene family (OtRG46_03)	279	OTT_RS04795		hypothetical protein	279	Ikeda_01128	Degraded HATpase_c	Degraded	mrp	ATP-binding protein	RAGE	279	No do main found
31	OTT_0988	hypothetical protein	function unknown, ATPase domain-containing protein	encoded on OtAGE_092; O. tsutsugamushi repeated gene family (OtRG43_05)	474	OTT_RS04810		HAMP domain-containing histidine kinase	474	Ikeda_01131	HATPase_c domain containing protein	Truncated	mrp	ATP-binding protein	RAGE	474
32						[OTT_RS11470] and [OTT_RS11475]		sensor histidine kinase	408 and 468	Ikeda_01132	HATPase_c domain containing protein	Truncated	mrp	ATP-binding protein	RAGE	939
33	OTT_0990	hypothetical protein	function unknown, ATPase domain-containing protein	encoded on OtAGE_092; O. tsutsugamushi repeated gene family (OtRG41_07)	495	OTT_RS04820		ATP-binding protein	495	Ikeda_01133	HATPase_c domain containing protein	Truncated	mrp	ATP-binding protein	RAGE	495
34	OTT_1023	hypothetical protein	function unknown, ATPase domain-containing protein	encoded on OtAGE_096; O. tsutsugamushi repeated gene family (OtRG39_04)	759	OTT_RS09805		HAMP domain-containing histidine kinase	858	Ikeda_01171	HATPase_c domain containing protein	Truncated	mrp	ATP-binding protein	RAGE	759
35	OTT_1024	hypothetical protein	function unknown, ATPase domain-containing protein	encoded on OtAGE_096; O. tsutsugamushi repeated gene family (OtRG40_04)	747	OTT_RS04970		HAMP domain-containing histidine kinase	747	Ikeda_01172	HATPase_c domain containing protein	Truncated	mrp	ATP-binding protein	RAGE	747
36	OTT_1121	hypothetical protein	function unknown	encoded on OtAGE_101; O. tsutsugamushi repeated gene family (OtRG46_04)	279	OTT_RS05450		hypothetical protein	279	Ikeda_01284	Degraded HATpase_c	Degraded	mrp	ATP-binding protein	RAGE	279	No do main found
37	OTT_1124	hypothetical protein	function unknown, ATPase domain-containing protein	encoded on OtAGE_101; O. tsutsugamushi repeated gene family (OtRG43_06)	474	OTT_RS05465		HAMP domain-containing histidine kinase	474	Ikeda_01287	HATPase_c domain containing protein	Truncated	mrp	ATP-binding protein	RAGE	474
38						OTT_RS11570 and OTT_RS11575		sensor histidine kinase	408 and 468	Ikeda_01288	HATPase_c domain containing protein	Truncated	mrp	ATP-binding protein	RAGE	939
39	OTT_1126	hypothetical protein	function unknown, ATPase domain-containing protein	encoded on OtAGE_101; O. tsutsugamushi repeated gene family (OtRG41_08)	495	OTT_RS05475		ATP-binding protein	495	Ikeda_01289	HATPase_c domain containing protein	Truncated	mrp	ATP-binding protein	RAGE	495
40						[OTT_RS11680]		sensor histidine kinase	96	Ikeda_01380	Degraded HATpase_c	Degraded	mrp	ATP-binding protein	RAGE	102	No do main found
41	OTT_1285	hypothetical protein	function unknown, ATPase domain-containing protein	encoded on OtAGE_118; O. tsutsugamushi repeated gene family (OtRG47_01)	369	OTT_RS06205		ATP-binding protein	369	Ikeda_01463	HATPase_c domain containing protein	Truncated	mrp	ATP-binding protein	RAGE	369
42	OTT_1286	hypothetical protein	function unknown, ATPase domain-containing protein	encoded on OtAGE_118; O. tsutsugamushi repeated gene family (OtRG48_02)	669	OTT_RS06210		ATP-binding protein	444	Ikeda_01464	HATPase_c domain containing protein	Truncated	mrp	ATP-binding protein	RAGE	669
43	OTT_1288	hypothetical protein	function unknown	encoded on OtAGE_118; O. tsutsugamushi repeated gene family (OtRG46_05)	279	OTT_RS06220		hypothetical protein	279	Ikeda_01466	Degraded HATpase_c	Degraded	mrp	ATP-binding protein	RAGE	279	No do main found
44	OTT_1316	Mrp	ATPase involved in chromosome partitioning		1017	OTT_RS06355		Mrp/NBP35 family ATP-binding protein	1017	Ikeda_01500	Mrp/NBP35	Full length	mrp	ATP-binding protein	Inter-RAGE	1017	ArsA_ATPase	108-170	Mrp/NBP35	109-317	Chromosome partitioning ATPase, Mrp family, contains Fe-S cluster [Cell cycle control, cell division, chromosome partitioning]
45	OTT_1448	hypothetical protein	function unknown, ATPase domain-containing protein	encoded on OtAGE_131; O. tsutsugamushi repeated gene family (OtRG39_05)	858	OTT_RS07010		HAMP domain-containing histidine kinase	858	Ikeda_01651	HATPase_c domain containing protein	Truncated	mrp	ATP-binding protein	RAGE	858
46	OTT_1449	hypothetical protein	function unknown, ATPase domain-containing protein	encoded on OtAGE_131; O. tsutsugamushi repeated gene family (OtRG40_05)	729	OTT_RS07015		HAMP domain-containing histidine kinase	729	Ikeda_01652	HATPase_c domain containing protein	Truncated	mrp	ATP-binding protein	RAGE	729
47	OTT_1468	hypothetical protein	function unknown	encoded on OtAGE_134; O. tsutsugamushi repeated gene family (OtRG46_06)	279	OTT_RS07105		hypothetical protein	279	Ikeda_01672	Degraded HATpase_c	Degraded	mrp	ATP-binding protein	RAGE	279	No do main found
48										Ikeda_01675	Degraded HATpase_c	Degraded	mrp	ATP-binding protein	RAGE	252	No do main found
49	OTT_1473	hypothetical protein	function unknown, ATPase domain-containing protein	encoded on OtAGE_134; O. tsutsugamushi repeated gene family (OtRG48_03)	504	OTT_RS07125		ATP-binding protein	414	Ikeda_01678	HATPase_c domain containing protein	Truncated	mrp	ATP-binding protein	RAGE	525
50						[OTT_RS11930]		HAMP domain-containing histidine kinase	485	Ikeda_01679	Degraded HATpase_c	Degraded	mrp	ATP-binding protein	RAGE	222	No do main found
51						[OTT_RS11930]		HAMP domain-containing histidine kinase	485	Ikeda_01680	Degraded HATpase_c	Degraded	mrp	ATP-binding protein	RAGE	267	No do main found
52						[OTT_RS11995]		sensor histidine kinase	244	Ikeda_01744	Degraded HATpase_c	Degraded	mrp	ATP-binding protein	RAGE	150	No do main found
53	OTT_1617	hypothetical protein	function unknown, ATPase domain-containing protein	encoded on OtAGE_151; O. tsutsugamushi repeated gene family (OtRG48_04)	420	[OTT_RS07810]		ATP-binding protein	390	Ikeda_01835	HATPase_c domain containing protein	Truncated	mrp	ATP-binding protein	RAGE	420
54	OTT_1618	hypothetical protein	function unknown, ATPase domain-containing protein	encoded on OtAGE_151; O. tsutsugamushi repeated gene family (OtRG47_04)	405	[OTT_RS07815]		sensor histidine kinase	339	Ikeda_01836	HATPase_c domain containing protein	Truncated	mrp	ATP-binding protein	RAGE	405
55	OTT_1660	hypothetical protein	function unknown, ATPase domain-containing protein	encoded on OtAGE_157; O. tsutsugamushi repeated gene family (OtRG43_07)	474	OTT_RS08005		HAMP domain-containing histidine kinase	474	Ikeda_01883	HATPase_c domain containing protein	Truncated	mrp	ATP-binding protein	RAGE	474
56						OTT_RS12115 and OTT_RS12120		sensor histidine kinase	408 and 468	Ikeda_01884	HATPase_c domain containing protein	Truncated	mrp	ATP-binding protein	RAGE	939
57	OTT_1662	hypothetical protein	function unknown, ATPase domain-containing protein	encoded on OtAGE_157; O. tsutsugamushi repeated gene family (OtRG41_09)	495	OTT_RS08015		ATP-binding protein	495	Ikeda_01885	HATPase_c domain containing protein	Truncated	mrp	ATP-binding protein	RAGE	495
58	OTT_1726	hypothetical protein	function unknown, ATPase domain-containing protein	encoded on OtAGE_166; O. tsutsugamushi repeated gene family (OtRG39_06)	858	OTT_RS08310		HAMP domain-containing histidine kinase	858	Ikeda_01953	HATPase_c domain containing protein	Truncated	mrp	ATP-binding protein	RAGE	858
59	OTT_1727	hypothetical protein	function unknown, ATPase domain-containing protein	encoded on OtAGE_166; O. tsutsugamushi repeated gene family (OtRG40_06)	729	OTT_RS08315		HAMP domain-containing histidine kinase	729	Ikeda_01954	HATPase_c domain containing protein	Truncated	mrp	ATP-binding protein	RAGE	729
60						OTT_RS13590		hypothetical protein	594	Ikeda_01991	Degraded HATpase_c	Degraded	mrp	ATP-binding protein	RAGE	384
61						OTT_RS12245		ATP-binding protein	438	Ikeda_01995	Degraded HATpase_c	Degraded	mrp	ATP-binding protein	RAGE	264	No do main found				MRALNPFTENKGINLSCNFKNDIKDLIIVNSTQIQAVLTLLIGNATNSKCSEISVEVDL(M)LPSTNKKTNYRILQLIVRNNGIGISAEKVKKINNELRNLHIKSYAVLESELLLVKRFIHDITGKIKLESNQDQYTAFTCSIPIEVR
62	OTT_1848	hypothetical protein	function unknown, ATPase domain-containing protein	encoded on OtAGE_179; O. tsutsugamushi repeated gene family (OtRG39_07)	858	OTT_RS08930		HAMP domain-containing histidine kinase	858	Ikeda_02092	HATPase_c domain containing protein	Truncated	mrp	ATP-binding protein	RAGE	858
63	OTT_1849	hypothetical protein	function unknown, ATPase domain-containing protein	encoded on OtAGE_179; O. tsutsugamushi repeated gene family (OtRG40_07)	768	OTT_RS08935		HAMP domain-containing histidine kinase	768	Ikeda_02093	HATPase_c domain containing protein	Truncated	mrp	ATP-binding protein	RAGE	768
64	OTT_1886	hypothetical protein	function unknown, ATPase domain-containing protein	encoded on OtAGE_181; O. tsutsugamushi repeated gene family (OtRG40_08)	729	OTT_RS09120		HAMP domain-containing histidine kinase	729	Ikeda_02135	HATPase_c domain containing protein	Truncated	mrp	ATP-binding protein	RAGE	729
65	OTT_1887	hypothetical protein	function unknown, ATPase domain-containing protein	encoded on OtAGE_181; O. tsutsugamushi repeated gene family (OtRG39_08)	858	OTT_RS09125		HAMP domain-containing histidine kinase	858	Ikeda_02136	HATPase_c domain containing protein	Truncated	mrp	ATP-binding protein	RAGE	858
66	OTT_1931	hypothetical protein	function unknown, ATPase domain-containing protein	encoded on OtAGE_182; O. tsutsugamushi repeated gene family (OtRG39_09)	399	OTT_RS09320		hypothetical protein	399	Ikeda_02180	Degraded HATpase_c	Degraded	mrp	ATP-binding protein	RAGE	399
67	OTT_1932	hypothetical protein	function unknown, ATPase domain-containing protein	encoded on OtAGE_182; O. tsutsugamushi repeated gene family (OtRG40_09)	729	OTT_RS09325		HAMP domain-containing histidine kinase	776	Ikeda_02181	HATPase_c domain containing protein	Truncated	mrp	ATP-binding protein	RAGE	729
68	OTT_1965	msbA2	multidrug resistance protein		1737	OTT_RS09500		ATP-binding cassette domain-containing protein	1737	Ikeda_02219	MdlB, ABC transporter, AAA - ATPases	Full length	mrp	ATP-binding protein	RAGE	1728	ABC_membrane and AAA - ATPases	8-287 (ABC_membrane), 357-543(AAA - ATPases)	MdlB, ABC transporter, AAA - ATPases	5-566(MdlB), 348-497(ABC transporter), 357-540(AAA - ATPases)	MdiB (ABC-type multidrug transport system, ABC transporter,ATPases associated with a variety of cellular activities

[truncated: 1 more sheets: mrp_TA686]
