# Supplementary material for: Orientia tsutsugamushi: comprehensive analysis of the mobilome of a highly fragmented and repetitive genome reveals the capacity for ongoing lateral gene transfer in an obligate intracellular bacterium
Source: mSphere. 2023 Oct 18;8(6):e00268-23. doi: 10.1128/msphere.00268-23 (PMC10732058; doi:10.1128/msphere.00268-23)
Supplement: Data Set S4 — Hypothetical proteins. [file msphere.00268-23-s0004.xlsx]

## Sheet: Analysis method
	How to identify protein domain
1	Extracted all identified uncharacterised protein from the CDS
2	Selected uncharacterised proteins that located within RAGE
3	Identify protein domain and other elements such as signal peptide, transmembrane part etc. by SMART (http://smart.embl-heidelberg.de/) and NCBI domain search (https://www.ncbi.nlm.nih.gov/Structure/cdd/wrpsb.cgi)
4	Create summarize aligments of all identified domain of uncharacterised protein on Geneious

## Sheet: Summary_Uncharacterised protein
	Table 1
	Strains	Known domains of HPs within RAGE
		DnaA	Phage portal protein	Peptidase_C48	PeptidaseM61	Lipase_3	zinc_ribbon_4	Rhodanese protein	Adenosyl-homocysteine hydrolase	FISH1 (serine hydrolases)	MazG proteins	HNHc nucleases	Nucleic acid/nucleotide deaminase	Virulence factor BrkB	Copper chaperone PCu(A)C	CdAMP_rec (cyclic-di-AMP receptor proteins)	Recombinase	RVT_1(PF00078; Reverse transcriptase )	RVT_N (N-terminal domain of reverse transcriptase)
	Karp	12	1	1			1		1								1
	UT76	15	1	1			1	1
	Gilliam	23	1				1	1		1			1		1	3
	Kato	20	1				1	1		1				1	1	1
	TA686	16	1			1	1	1	2			1			1			1
	UT176	10	1	1	1	1	1	1			1		3
	Ikeda	17	1	1			1	1					3	1	1
	Boryong	12	1	1			1	1		1			1	1					1
	Table 2
	Strains	Domain of unknown functions in HPs in RAGEs
		RAGE_hypo_Gr.1	RAGE_hypo_Gr.2	RAGE_hypo_Gr.3	RAGE_hypo_Gr.4	RAGE_hypo_Gr.5	RAGE_hypo_Gr.6
		DUF167	DUF155	DUF3857	DUF2659	DUF4065	DUF2610
	Karp		1	2	1	6	1
	UT76		1	2	1	5
	Gilliam	1	1	2		8
	Kato		1
	TA686		1	2		8
	UT176		1	2	1	7
	Ikeda		1	2	1	2
	Boryong					2
	Table 3
	New name	Identified domain of uncharacterised proteins in RAGE regions by SMART	Copy number
			Karp	UT76	Gilliam	Kato	TA686	UT176	Ikeda	Boryong
1	DnaA	DnaA N-terminal domain	12	15	23	20	16	10	17	12
2	Phage portal protein	Phage_portal	1	1	1	1	1	1	1	1
3	Peptidase_C48	Peptidase_C48	1	1				1	1	1
4	PeptidaseM61	PeptidaseM61						1
5	Lipase_3	Lipase_3					1	1
6	zinc_ribbon_4	zinc_ribbon_4	1	1	1	1	1	1	1	1
7	Rhodanese protein	RHOD (Rhodanese Homology Domain)		1	1	1	1	1	1	1
8	Adenosyl-homocysteine hydrolase	AHH (Adenosyl-homocysteine hydrolase)	1				2
9	FISH1 (serine hydrolases)	FISH1 (serine hydrolases)			1	1				1
10	MazG proteins	MazG-like domain (Nucleoside Triphosphate Pyrophosphohydrolase)						1
11	HNHc nucleases	HNHc nucleases					1
12	Nucleic acid/nucleotide deaminase	nucleic acid/nucleotide deaminase (OTT_1508_deam)			1			3	3	1
13	Virulence factor BrkB	Virulence factor BrkB				1			1	1
14	Copper chaperone PCu(A)C	Copper chaperone PCu(A)C			1	1	1		1
15	CdAMP_rec (cyclic-di-AMP receptor proteins)	CdAMP_rec (cyclic-di-AMP receptor proteins)			3	1
16	Recombinase	Recombinase	1
17	RAGE_hypo_Gr.1	DUF (Domain of unknown functions) 167			1
18	RAGE_hypo_Gr.2	DUF (Domain of unknown functions) 155	1	1	1	1	1	1	1
19	RAGE_hypo_Gr.3	DUF (Domain of unknown functions) 3857	2	2	2		2	2	2
20	RAGE_hypo_Gr.4	DUF (Domain of unknown functions) 2659	1	1				1	1
21	RAGE_hypo_Gr.5	DUF (Domain of unknown functions) 4065	6	5	8		8	7	2	2
22	RAGE_hypo_Gr.6	DUF (Domain of unknown functions) 2610	1
23	RAGE_hypo_Gr.7	Unknown domain	178

## Sheet: Gilliam
RAGE	locus_tag	Old name	New name	The encoding genes of Full length and truncated forms of protein	Length	Domains by SMART	Positions	Domain description
RAGE	GILLIAM_00008	Uncharacterised protein			159	No domain found
RAGE	GILLIAM_00014	Uncharacterised protein			1800	No domain found
RAGE	GILLIAM_00035	Uncharacterised protein			144	No domain found
RAGE	GILLIAM_00036	Uncharacterised protein			1542	Coiled coil	342-367
Inter-RAGE	GILLIAM_00041	Uncharacterised protein			213
RAGE	GILLIAM_00049	Uncharacterised protein			513	No domain found
RAGE	GILLIAM_00050	Uncharacterised protein			213	No domain found
RAGE	GILLIAM_00051	Uncharacterised protein			348	No domain found
RAGE	GILLIAM_00052	Uncharacterised protein			213	No domain found
RAGE	GILLIAM_00057	Uncharacterised protein			237	No domain found
RAGE	GILLIAM_00067	Uncharacterised protein			513	No domain found
RAGE	GILLIAM_00077	Uncharacterised protein			1257	No domain found
RAGE	GILLIAM_00078	Uncharacterised protein			453	Signal peptide	6-33
Isolated hypothetical proteins	GILLIAM_00084	Uncharacterised protein			1716
Isolated hypothetical proteins	GILLIAM_00085	Uncharacterised protein			126
Isolated hypothetical proteins	GILLIAM_00086	Uncharacterised protein			126
Inter-RAGE	GILLIAM_00097	Uncharacterised protein			585
Inter-RAGE	GILLIAM_00099	Uncharacterised protein			513
Isolated hypothetical proteins	GILLIAM_00108	Uncharacterised protein			324
Isolated hypothetical proteins	GILLIAM_00109	Uncharacterised protein			681
RAGE	GILLIAM_00121	Uncharacterised protein			114	No domain found
Isolated hypothetical proteins	GILLIAM_00126	Uncharacterised protein			1851
Isolated hypothetical proteins	GILLIAM_00135	Uncharacterised protein			141
RAGE	GILLIAM_00142	Uncharacterised protein	TraL	Full length	324	No domain found
RAGE	GILLIAM_00144	Uncharacterised protein	TraK-1	Full length	477	Signal peptide	1-23
RAGE	GILLIAM_00145	Uncharacterised protein	TraK-2	Full length	333	transmembrane region	20-42, 57-79, 86-105
RAGE	GILLIAM_00147	Uncharacterised protein	TraV	Full length	321	Signal peptide	1-16
RAGE	GILLIAM_00150	Uncharacterised protein			174	No domain found
RAGE	GILLIAM_00177	Uncharacterised protein	DnaA	Truncated	1716	DnaA N-terminal domain	490-555
RAGE	GILLIAM_00193	Uncharacterised protein	DnaA	Truncated	1356	DnaA N-terminal domain	370-435
RAGE	GILLIAM_00194	Uncharacterised protein			126	No domain found
RAGE	GILLIAM_00204	Uncharacterised protein	TraL	Full length	303	transmembrane region	21-40, 45-62
RAGE	GILLIAM_00207	Uncharacterised protein	TraK-1	Full length	492	No domain found
RAGE	GILLIAM_00208	Uncharacterised protein	TraK-2	Full length	327	transmembrane region	20-42, 85-102
RAGE	GILLIAM_00210	Uncharacterised protein	TraV	Full length	330	Signal peptide	1-16
RAGE	GILLIAM_00212	Uncharacterised protein			234	No domain found
RAGE	GILLIAM_00226	Uncharacterised protein			432	No domain found
RAGE	GILLIAM_00227	Uncharacterised protein			126	No domain found
RAGE	GILLIAM_00228	Uncharacterised protein			126	No domain found
RAGE	GILLIAM_00229	Uncharacterised protein			297	No domain found
RAGE	GILLIAM_00230	Uncharacterised protein			276	No domain found
Not in Karp	GILLIAM_00239	Uncharacterised protein			129
RAGE	GILLIAM_00242	Uncharacterised protein	TraK-1 pseudo	Truncated	330	No domain found
Isolated hypothetical proteins	GILLIAM_00254	Uncharacterised protein			1047
Isolated hypothetical proteins	GILLIAM_00255	Uncharacterised protein			597
Inter-RAGE	GILLIAM_00257	Uncharacterised protein			165
Inter-RAGE	GILLIAM_00267	Uncharacterised protein			249
Inter-RAGE	GILLIAM_00268	Uncharacterised protein			2829
Inter-RAGE	GILLIAM_00269	Uncharacterised protein			198
Inter-RAGE	GILLIAM_00275	Uncharacterised protein			588
Inter-RAGE	GILLIAM_00277	Uncharacterised protein			606
Inter-RAGE	GILLIAM_00281	Uncharacterised protein			723
Inter-RAGE	GILLIAM_00282	Uncharacterised protein	Gilliam_Ank25		1254
Inter-RAGE	GILLIAM_00283	Uncharacterised protein			1179
RAGE	GILLIAM_00289	Uncharacterised protein			258	No domain found
RAGE	GILLIAM_00291	Uncharacterised protein			153	No domain found
RAGE	GILLIAM_00318	Uncharacterised protein	TraV pseudo	Truncated	300	No domain found
RAGE	GILLIAM_00320	Uncharacterised protein	TraL	Full length	303	transmembrane region	21-40, 45-62
RAGE	GILLIAM_00323	Uncharacterised protein	TraK-1	Full length	477	No domain found
RAGE	GILLIAM_00324	Uncharacterised protein	TraK-2	Full length	327	transmembrane region	20-42, 85-102
RAGE	GILLIAM_00326	Uncharacterised protein	TraV	Full length	330	Signal peptide	1-16
RAGE	GILLIAM_00336	Uncharacterised protein	RAGE_hypo_Group5_01	Hypothetical proteins	561	DUF4065	36-129
RAGE	GILLIAM_00353	Uncharacterised protein			522	Coiled coil	88-107
RAGE	GILLIAM_00361	Uncharacterised protein	DnaA	Truncated	678	DnaA N-terminal domain	144-209
RAGE	GILLIAM_00373	Uncharacterised protein			738	Coiled coil	140-167
RAGE	GILLIAM_00394	Uncharacterised protein	DnaA	Truncated	1560	Coiled coil, DnaA N-terminal domain	69-96 (Coiled coil), 440-505 (DnaA_N)
RAGE	GILLIAM_00396	Uncharacterised protein			1713	No domain found
RAGE	GILLIAM_00401	Uncharacterised protein			717	No domain found
RAGE	GILLIAM_00402	Uncharacterised protein			156	No domain found
RAGE	GILLIAM_00413	Uncharacterised protein			1062	transmembrane region	181-203
RAGE	GILLIAM_00425	Uncharacterised protein	RAGE_hypo_Group5_02	Hypothetical proteins	567	DUF4065	36-129	This presumed domain is functionally uncharacterised.
RAGE	GILLIAM_00434	Uncharacterised protein	TraV pseudo	Truncated	300	No domain found
RAGE	GILLIAM_00437	Uncharacterised protein	TraL	Full length	324	No domain found
RAGE	GILLIAM_00440	Uncharacterised protein	TraK-1	Full length	492	No domain found
RAGE	GILLIAM_00441	Uncharacterised protein	TraK-2	Full length	327	transmembrane region	20-42, 85-102
RAGE	GILLIAM_00443	Uncharacterised protein	TraV	Full length	330	Signal peptide	1-16
RAGE	GILLIAM_00466	Uncharacterised protein			213	No domain found
RAGE	GILLIAM_00467	Uncharacterised protein			621	No domain found
RAGE	GILLIAM_00468	Uncharacterised protein			528	No domain found
Isolated hypothetical proteins	GILLIAM_00479	Uncharacterised protein			519
Isolated hypothetical proteins	GILLIAM_00480	Uncharacterised protein			126
Isolated hypothetical proteins	GILLIAM_00481	Uncharacterised protein			240
Inter-RAGE	GILLIAM_00484	Uncharacterised protein			2532
Inter-RAGE	GILLIAM_00488	Uncharacterised protein			1386
Inter-RAGE	GILLIAM_00491	Uncharacterised protein			2784
Isolated hypothetical proteins	GILLIAM_00497	Uncharacterised protein			102
RAGE	GILLIAM_00519	Uncharacterised protein	TraL	Full length	324	No domain found
RAGE	GILLIAM_00522	Uncharacterised protein	TraK-1	Full length	492	No domain found
RAGE	GILLIAM_00523	Uncharacterised protein	TraK-2	Full length	327	Signal peptide	1-23
RAGE	GILLIAM_00525	Uncharacterised protein	TraV	Full length	330	Signal peptide	1-16
RAGE	GILLIAM_00529	Uncharacterised protein			1101	No domain found
RAGE	GILLIAM_00531	Uncharacterised protein			174	No domain found
RAGE	GILLIAM_00549	Uncharacterised protein	DnaA	Truncated	570	DnaA N-terminal domain	108-173
RAGE	GILLIAM_00550	Uncharacterised protein			1146	No domain found
Isolated hypothetical proteins	GILLIAM_00561	Uncharacterised protein			135
IR17	GILLIAM_00564	Uncharacterised protein			2493
Inter-RAGE	GILLIAM_00579	Uncharacterised protein			774
Isolated hypothetical proteins	GILLIAM_00588	Uncharacterised protein			108
Inter-RAGE	GILLIAM_00589	Uncharacterised protein			1200
RAGE	GILLIAM_00594	Uncharacterised protein	TraL	Full length	324	No domain found
RAGE	GILLIAM_00596	Uncharacterised protein			201	No domain found
RAGE	GILLIAM_00598	Uncharacterised protein			276	No domain found
RAGE	GILLIAM_00599	Uncharacterised protein			243	No domain found
RAGE	GILLIAM_00600	Uncharacterised protein			291	No domain found
RAGE	GILLIAM_00601	Uncharacterised protein			351	No domain found
RAGE	GILLIAM_00604	Uncharacterised protein			447	No domain found
RAGE	GILLIAM_00605	Uncharacterised protein			789	Signal peptide, transmembrane region	1-20 (Signal peptide), 27-52 (transmembrane region)
Inter-RAGE	GILLIAM_00638	Uncharacterised protein			108
RAGE	GILLIAM_00641	Uncharacterised protein			1122	No domain found
RAGE	GILLIAM_00642	Uncharacterised protein			126	No domain found
RAGE	GILLIAM_00651	Uncharacterised protein	Cyclic-di-AMP receptor proteins (CdAMP)	Truncated	546	CdAMP_rec	5-102	CdAMP is a family of bacterial cyclic-di-AMP receptor proteins. Cyclic-di-AMP (c-di-AMP) is a bacterial secondary messenger involved in various processes, including sensing of DNA-integrity, cell wall metabolism and potassium transport.
RAGE	GILLIAM_00672	Uncharacterised protein	TraV	Full length	330	Signal peptide	1-16
RAGE	GILLIAM_00675	Uncharacterised protein	TraK-1 pseudo	Truncated	402	Signal peptide	1-23
Isolated hypothetical proteins	GILLIAM_00696	Uncharacterised protein			1869
Isolated hypothetical proteins	GILLIAM_00697	Uncharacterised protein			108
Inter-RAGE	GILLIAM_00704	Uncharacterised protein			252
Isolated hypothetical proteins	GILLIAM_00712	Uncharacterised protein			174
Inter-RAGE	GILLIAM_00735	Uncharacterised protein			123
Inter-RAGE	GILLIAM_00737	Uncharacterised protein			1023
RAGE	GILLIAM_00740	Uncharacterised protein	DnaA	Truncated	1566	Coiled coil, DnaA N-terminal domain	69-96 (Coiled coil), 440-505 (DnaA_N)
RAGE	GILLIAM_00747	Uncharacterised protein	Nucleic acid/nucleotide deaminase	Truncated	447	OTT_1508_deam	84-148	A member of the nucleic acid/nucleotide deaminase superfamily prototyped by OTT_1508 from the intracellular bacterial pathogen Orientia tsutsugamushi
RAGE	GILLIAM_00748	Uncharacterised protein			519	No domain found
RAGE	GILLIAM_00759	Uncharacterised protein			153	No domain found
Inter-RAGE	GILLIAM_00773	Uncharacterised protein			528
RAGE	GILLIAM_00795	Uncharacterised protein			366	No domain found
RAGE	GILLIAM_00800	Uncharacterised protein			1809	No domain found
RAGE	GILLIAM_00803	Uncharacterised protein			402	No domain found
RAGE	GILLIAM_00804	Uncharacterised protein			513	No domain found
RAGE	GILLIAM_00806	Uncharacterised protein			297	No domain found
RAGE	GILLIAM_00808	Uncharacterised protein	TraL	Full length	324	No domain found
RAGE	GILLIAM_00810	Uncharacterised protein	TraK-1 pseudo	Truncated	309	Signal peptide	1-23
RAGE	GILLIAM_00811	Uncharacterised protein	TraK-2	Full length	330	transmembrane region	20-42, 57-79, 86-103
RAGE	GILLIAM_00813	Uncharacterised protein	TraV	Full length	330	Signal peptide	1-16
RAGE	GILLIAM_00816	Uncharacterised protein			174	No domain found
RAGE	GILLIAM_00829	Uncharacterised protein	TraG pseudo	Truncated	144	No domain found
RAGE	GILLIAM_00841	Uncharacterised protein			6567	Coiled coil	2013-2040
RAGE	GILLIAM_00842	Uncharacterised protein			561	No domain found
RAGE	GILLIAM_00847	Uncharacterised protein	DnaA	Truncated	1716	DnaA N-terminal domain	490-555
RAGE	GILLIAM_00848	Uncharacterised protein			126	No domain found
RAGE	GILLIAM_00857	Uncharacterised protein			276	No domain found
RAGE	GILLIAM_00879	Uncharacterised protein			735	No domain found
RAGE	GILLIAM_00895	Uncharacterised protein	TraV	Full length	330	Signal peptide	1-16
RAGE	GILLIAM_00898	Uncharacterised protein	TraK-2	Full length	327	transmembrane region	20-42, 85-102
RAGE	GILLIAM_00899	Uncharacterised protein	TraK-1	Full length	492	No domain found
RAGE	GILLIAM_00902	Uncharacterised protein	TraL	Full length	324	No domain found
Inter-RAGE	GILLIAM_00912	Uncharacterised protein			2136
Inter-RAGE	GILLIAM_00916	Uncharacterised protein			339
Inter-RAGE	GILLIAM_00918	Uncharacterised protein			1479
Inter-RAGE	GILLIAM_00922	Uncharacterised protein			186
Isolated hypothetical proteins	GILLIAM_00939	Uncharacterised protein			4116
Isolated hypothetical proteins	GILLIAM_00940	Uncharacterised protein			849
Isolated hypothetical proteins	GILLIAM_00941	Uncharacterised protein			702
RAGE	GILLIAM_00959	Uncharacterised protein			567	No domain found
RAGE	GILLIAM_00969	Uncharacterised protein			4524	Signal peptide	1-23
Inter-RAGE	GILLIAM_00973	Uncharacterised protein			294
Isolated hypothetical proteins	GILLIAM_00987	Uncharacterised protein			126
Isolated hypothetical proteins	GILLIAM_00988	Uncharacterised protein			309
RAGE	GILLIAM_00992	Uncharacterised protein	TraL pseudo	Truncated	297	No domain found
Isolated hypothetical proteins	GILLIAM_00998	Uncharacterised protein			357
Isolated hypothetical proteins	GILLIAM_00999	Uncharacterised protein			132
Isolated hypothetical proteins	GILLIAM_01004	Uncharacterised protein			390
RAGE	GILLIAM_01007	Uncharacterised protein			123	No domain found
RAGE	GILLIAM_01008	Uncharacterised protein			138	No domain found
Isolated hypothetical proteins	GILLIAM_01010	Uncharacterised protein			1716
Isolated hypothetical proteins	GILLIAM_01011	Uncharacterised protein			525
Inter-RAGE	GILLIAM_01014	Uncharacterised protein			378
not in Karp	GILLIAM_01015	Uncharacterised protein			330
Isolated hypothetical proteins	GILLIAM_01028	Uncharacterised protein			168
Isolated hypothetical proteins	GILLIAM_01032	Uncharacterised protein			126
Isolated hypothetical proteins	GILLIAM_01033	Uncharacterised protein			297
RAGE	GILLIAM_01037	Uncharacterised protein	TraV	Full length	330	Signal peptide	1-16
RAGE	GILLIAM_01044	Uncharacterised protein	RAGE_hypo_Group5_03	Hypothetical proteins	567	DUF4065	36-178	This presumed domain is functionally uncharacterised.
RAGE	GILLIAM_01063	Uncharacterised protein			576	No domain found
RAGE	GILLIAM_01064	Uncharacterised protein			534	No domain found
RAGE	GILLIAM_01078	Uncharacterised protein	DnaA	Truncated	1011	DnaA N-terminal domain	255-320
RAGE	GILLIAM_01079	Uncharacterised protein			654	Coiled coil	69-96
RAGE	GILLIAM_01080	Uncharacterised protein			126	No domain found
RAGE	GILLIAM_01081	Uncharacterised protein			126	No domain found
RAGE	GILLIAM_01110	Uncharacterised protein			585	Coiled coil	69-96
RAGE	GILLIAM_01113	Uncharacterised protein	DnaA	Truncated	1710	DnaA N-terminal domain	488-553
RAGE	GILLIAM_01119	Uncharacterised protein			717	No domain found
RAGE	GILLIAM_01120	Uncharacterised protein			156	No domain found
Isolated hypothetical proteins	GILLIAM_01129	Uncharacterised protein			204
Isolated hypothetical proteins	GILLIAM_01133	Uncharacterised protein			210
RAGE	GILLIAM_01157	Uncharacterised protein	Copper chaperone PCu(A)C	Truncated	543	Signal peptide, Copper chaperone PCu(A)C	1-21 (Signal peptide), 66-174 (Copper chaperone PCu(A)C)	PCu(A)C is a periplasmic copper chaperone. Its role may be to capture and transfer copper to two other copper chaperones, PrrC and Cox11, which in turn deliver Cu(I) to cytochrome c oxidase.
RAGE	GILLIAM_01158	Uncharacterised protein			171	No domain found
RAGE	GILLIAM_01164	Uncharacterised protein			816	Coiled coil	143-172
RAGE	GILLIAM_01165	Uncharacterised protein			273	No domain found
RAGE	GILLIAM_01171	Uncharacterised protein			204	No domain found
RAGE	GILLIAM_01173	Uncharacterised protein			264	No domain found
RAGE	GILLIAM_01175	Uncharacterised protein	TraL	Full length	324	No domain found
RAGE	GILLIAM_01177	Uncharacterised protein	TraK-1	Full length	477	Signal peptide	1-23
RAGE	GILLIAM_01178	Uncharacterised protein	TraE pseudo	Truncated	93	No domain found
RAGE	GILLIAM_01179	Uncharacterised protein	TraK-2	Full length	336	transmembrane region	20-42, 57-79, 86-108
RAGE	GILLIAM_01181	Uncharacterised protein	TraV	Full length	330	Signal peptide	1-16
RAGE	GILLIAM_01184	Uncharacterised protein			174	No domain found
RAGE	GILLIAM_01213	Uncharacterised protein	DnaA	Truncated	1566	Coiled coil, DnaA N-terminal domain	69-96 (Coiled coil), 440-505 (DnaA_N)
RAGE	GILLIAM_01215	Uncharacterised protein	TraL pseudo	Truncated	201	No domain found
Inter-RAGE	GILLIAM_01220	Uncharacterised protein			222
Inter-RAGE	GILLIAM_01226	Uncharacterised protein			738
Inter-RAGE	GILLIAM_01243	Uncharacterised protein			366
Isolated hypothetical proteins	GILLIAM_01248	Uncharacterised protein			129
Isolated hypothetical proteins	GILLIAM_01252	Uncharacterised protein			132
Inter-RAGE	GILLIAM_01257	Uncharacterised protein			372
Inter-RAGE	GILLIAM_01259	Uncharacterised protein			834
RAGE	GILLIAM_01261	Uncharacterised protein			714	transmembrane region	141-163
RAGE	GILLIAM_01271	Uncharacterised protein			153	No domain found
RAGE	GILLIAM_01273	Uncharacterised protein			477	No domain found
RAGE	GILLIAM_01274	Uncharacterised protein	DnaA	Truncated	1011	DnaA N-terminal domain	255-320
RAGE	GILLIAM_01281	Uncharacterised protein			405	Coiled coil	1952-09-01
RAGE	GILLIAM_01282	Uncharacterised protein			303	No domain found
RAGE	GILLIAM_01283	Uncharacterised protein			162	No domain found
RAGE	GILLIAM_01284	Uncharacterised protein			630	No domain found
RAGE	GILLIAM_01297	Uncharacterised protein	TraV	Full length	330	Signal peptide	1-16
RAGE	GILLIAM_01299	Uncharacterised protein	TraK-1 pseudo	Truncated	402	Signal peptide	1-23
RAGE	GILLIAM_01302	Uncharacterised protein	TraL pseudo	Truncated	228	No domain found
IR21	GILLIAM_01307	Uncharacterised protein			342
RAGE	GILLIAM_01314	Uncharacterised protein	TraV pseudo	Truncated	234	No domain found
RAGE	GILLIAM_01315	Uncharacterised protein	TraK-1 pseudo	Truncated	186	No domain found
RAGE	GILLIAM_01319	Uncharacterised protein	DnaA	Truncated	1566	Coiled coil, DnaA N-terminal domain	69-96 (Coiled coil), 440-505 (DnaA_N)
Inter-RAGE	GILLIAM_01339	Uncharacterised protein			552
RAGE	GILLIAM_01349	Uncharacterised protein			303	No domain found
RAGE	GILLIAM_01351	Uncharacterised protein			1587	Signal peptide	1-28
RAGE	GILLIAM_01353	Uncharacterised protein	TraG pseudo	Truncated	144	No domain found
RAGE	GILLIAM_01361	Uncharacterised protein	TraL pseudo	Truncated	207	No domain found
RAGE	GILLIAM_01363	Uncharacterised protein			117	No domain found
RAGE	GILLIAM_01368	Uncharacterised protein			165	No domain found
RAGE	GILLIAM_01372	Uncharacterised protein			132	No domain found
Inter-RAGE	GILLIAM_01379	Uncharacterised protein			1476
RAGE	GILLIAM_01386	Uncharacterised protein	TraK-2 pseudo	Truncated	306	transmembrane region	12-34, 69-91
RAGE	GILLIAM_01388	Uncharacterised protein	TraV	Full length	330	Signal peptide	1-16
RAGE	GILLIAM_01390	Uncharacterised protein	TraK-2	Full length	327	transmembrane region	20-42, 85-102
RAGE	GILLIAM_01391	Uncharacterised protein	TraK-1	Full length	492	No domain found
RAGE	GILLIAM_01394	Uncharacterised protein	TraL	Full length	324	No domain found
RAGE	GILLIAM_01396	Uncharacterised protein			201	No domain found
RAGE	GILLIAM_01398	Uncharacterised protein	TraK-1 pseudo	Truncated	327	transmembrane region	20-42, 85-102
IR75	GILLIAM_01406	Uncharacterised protein			1605
Inter-RAGE	GILLIAM_01408	Uncharacterised protein			429
Inter-RAGE	GILLIAM_01409	Uncharacterised protein			804
Inter-RAGE	GILLIAM_01411	Uncharacterised protein			426
Inter-RAGE	GILLIAM_01412	Uncharacterised protein			342
Inter-RAGE	GILLIAM_01413	Uncharacterised protein			546
Inter-RAGE	GILLIAM_01416	Uncharacterised protein			957
Inter-RAGE	GILLIAM_01419	Uncharacterised protein			702
Isolated hypothetical proteins	GILLIAM_01422	Uncharacterised protein			846
Isolated hypothetical proteins	GILLIAM_01425	Uncharacterised protein			219
Isolated hypothetical proteins	GILLIAM_01432	Uncharacterised protein			714
Inter-RAGE	GILLIAM_01434	Uncharacterised protein	VirB2-1	Full length	351
Inter-RAGE	GILLIAM_01435	Uncharacterised protein	VirB2-2	Full length	360
Inter-RAGE	GILLIAM_01436	Uncharacterised protein	VirB2-3	Full length	351
Inter-RAGE	GILLIAM_01439	Uncharacterised protein			339
Inter-RAGE	GILLIAM_01446	Uncharacterised protein			747
Isolated hypothetical proteins	GILLIAM_01447	Uncharacterised protein			129
Isolated hypothetical proteins	GILLIAM_01461	Uncharacterised protein			1344
Isolated hypothetical proteins	GILLIAM_01462	Uncharacterised protein			153
RAGE	GILLIAM_01469	Uncharacterised protein	TraL pseudo	Truncated	297	No domain found
RAGE	GILLIAM_01471	Uncharacterised protein			177	No domain found
RAGE	GILLIAM_01481	Uncharacterised protein	RAGE_hypo_Group5_04	Hypothetical proteins	567	DUF4065	36-129	This presumed domain is functionally uncharacterised.
RAGE	GILLIAM_01493	Uncharacterised protein	RAGE_hypo_Group1	Hypothetical proteins	1323	DUF167 domain	14-94	This entry describes proteins of unknown function. Structures for two of these proteins, YggU from Escherichia coli and MTH637 from the archaea Methanobacterium thermoautotrophicum, have been determined; they have a core 2-layer alpha/beta structure consisting of beta(2)-loop-alpha-beta(2)-alpha
RAGE	GILLIAM_01496	Uncharacterised protein			969	transmembrane region	219-241
RAGE	GILLIAM_01499	Uncharacterised protein			201	No domain found
RAGE	GILLIAM_01501	Uncharacterised protein	TraL	Full length	324	No domain found
RAGE	GILLIAM_01503	Uncharacterised protein	TraK-1 pseudo	Truncated	309	Signal peptide	1-23
RAGE	GILLIAM_01504	Uncharacterised protein	TraK-2	Full length	327	transmembrane region	20-42, 85-102
RAGE	GILLIAM_01506	Uncharacterised protein	TraV	Full length	330	Signal peptide	1-16
RAGE	GILLIAM_01514	Uncharacterised protein	TraL pseudo	Truncated	231	No domain found
RAGE	GILLIAM_01519	Uncharacterised protein			126	No domain found
Inter-RAGE	GILLIAM_01528	Uncharacterised protein			600
RAGE	GILLIAM_01535	Uncharacterised protein	DnaA	Truncated	519	DnaA N-terminal domain	98-161
RAGE	GILLIAM_01536	Uncharacterised protein			126	No domain found
RAGE	GILLIAM_01537	Uncharacterised protein			288	No domain found
RAGE	GILLIAM_01539	Uncharacterised protein			132	No domain found
RAGE	GILLIAM_01542	Uncharacterised protein			1059	transmembrane region	305-315
RAGE	GILLIAM_01550	Uncharacterised protein	DnaA	Truncated	534	DnaA N-terminal domain	98-161
RAGE	GILLIAM_01551	Uncharacterised protein			420	Coiled coil	69-96
RAGE	GILLIAM_01552	Uncharacterised protein			1788	No domain found
RAGE	GILLIAM_01553	Uncharacterised protein	Phage portal protein	Full length	1191	Phage_portal	53-384	Prophage and Gene Transfer Agent (GTA) portal proteins. Bacteriophage portal proteins form a dodecamer and is located at a five-fold vertex of the viral capsid.
RAGE	GILLIAM_01554	Uncharacterised protein			267	No domain found
RAGE	GILLIAM_01567	Uncharacterised protein	RAGE_hypo_Group2	Hypothetical proteins	870	DUF155	48-237	DUF is a protein domain that has no characterised function. This entry represents a domain found in RMND1 from mammals, Sif2/Sif3 from fission yeasts and Rmd1/Rmd8/YDR282C (Mrx10) from budding yeasts. RMND1 and its yeast homologue, Mrx10, are mitochondrial proteins required for mitochondrial translation
RAGE	GILLIAM_01576	Uncharacterised protein	RAGE_hypo_Group5_05	Hypothetical proteins	567	DUF4065	36-178	This presumed domain is functionally uncharacterised.
RAGE	GILLIAM_01609	Uncharacterised protein	DnaA	Truncated	1566	Coiled coil, DnaA N-terminal domain	69-96 (Coiled coil), 440-505 (DnaA_N)
Inter-RAGE	GILLIAM_01624	Uncharacterised protein			1311
Isolated hypothetical proteins	GILLIAM_01626	Uncharacterised protein			165
Isolated hypothetical proteins	GILLIAM_01627	Uncharacterised protein			162
Isolated hypothetical proteins	GILLIAM_01629	Uncharacterised protein			678
Isolated hypothetical proteins	GILLIAM_01638	Uncharacterised protein			870
Inter-RAGE	GILLIAM_01657	Uncharacterised protein			525
RAGE	GILLIAM_01671	Uncharacterised protein	TraL pseudo	Truncated	303	transmembrane region	72-94
RAGE	GILLIAM_01674	Uncharacterised protein	TraK-1	Full length	477	No domain found
RAGE	GILLIAM_01675	Uncharacterised protein	TraK-2	Full length	327	transmembrane region	20-42, 85-102
RAGE	GILLIAM_01678	Uncharacterised protein	TraV	Full length	330	Signal peptide	1-16
RAGE	GILLIAM_01700	Uncharacterised protein			714	transmembrane region	141-163
RAGE	GILLIAM_01708	Uncharacterised protein			795	transmembrane region	164-186
RAGE	GILLIAM_01716	Uncharacterised protein			384	No domain found
RAGE	GILLIAM_01722	Uncharacterised protein			1737	No domain found
RAGE	GILLIAM_01725	Uncharacterised protein	DnaA	Truncated	1716	Coiled coil, DnaA N-terminal domain	69-96 (Coiled coil), 490-555 (DnaA_N)
Inter-RAGE	GILLIAM_01736	Uncharacterised protein			135
RAGE	GILLIAM_01746	Uncharacterised protein	zinc_ribbon_4	Truncated	645	zinc_ribbon_4 and Transmembrane region	1-38 (zinc_ribbon_4), 83-105 (Transmembrane region)	Zinc finger (Znf) domains are relatively small protein motifs which contain multiple finger-like protrusions that make tandem contacts with their target molecule. Some of these domains bind zinc, but many do not; instead binding other metals such as iron, or no metal at all.
RAGE	GILLIAM_01747	Uncharacterised protein			120	No domain found
RAGE	GILLIAM_01749	Uncharacterised protein			207	No domain found
RAGE	GILLIAM_01750	Uncharacterised protein			468	Signal peptide	1-23
RAGE	GILLIAM_01762	Uncharacterised protein	TraV	Full length	330	Signal peptide	1-16
RAGE	GILLIAM_01764	Uncharacterised protein	TraK-2	Full length	327	transmembrane region	20-42, 85-102
RAGE	GILLIAM_01765	Uncharacterised protein	TraK-1 pseudo	Truncated	309	Signal peptide	1-23
RAGE	GILLIAM_01767	Uncharacterised protein	TraL pseudo	Truncated	303	transmembrane region	72-94
RAGE	GILLIAM_01775	Uncharacterised protein			309	Signal peptide	1-23
RAGE	GILLIAM_01778	Uncharacterised protein			1284	Signal peptide	1-26
Inter-RAGE	GILLIAM_01783	Uncharacterised protein			684
RAGE	GILLIAM_01789	Uncharacterised protein			138	No domain found
RAGE	GILLIAM_01792	Uncharacterised protein			1395	No domain found
RAGE	GILLIAM_01802	Uncharacterised protein			117	No domain found
RAGE	GILLIAM_01803	Uncharacterised protein			273	No domain found
RAGE	GILLIAM_01811	Uncharacterised protein			1257	No domain found
RAGE	GILLIAM_01812	Uncharacterised protein			453	Signal peptide	6-33
Inter-RAGE	GILLIAM_01843	Uncharacterised protein			105
RAGE	GILLIAM_01853	Uncharacterised protein			2502	No domain found
RAGE	GILLIAM_01854	Uncharacterised protein			2580	No domain found
RAGE	GILLIAM_01855	Uncharacterised protein	DnaA	Truncated	1719	DnaA N-terminal domain	491-556
RAGE	GILLIAM_01861	Uncharacterised protein			522	No domain found
RAGE	GILLIAM_01876	Uncharacterised protein	RAGE_hypo_Group5_06	Hypothetical proteins	561	DUF4065	36-128	This presumed domain is functionally uncharacterised.
RAGE	GILLIAM_01881	Uncharacterised protein			174	No domain found
RAGE	GILLIAM_01884	Uncharacterised protein	TraV	Full length	330	Signal peptide	1-16
RAGE	GILLIAM_01886	Uncharacterised protein	TraK-2	Full length	336	transmembrane region	20-42, 57-79, 86-108
RAGE	GILLIAM_01887	Uncharacterised protein	TraK-1	Full length	489	Signal peptide	1-23
RAGE	GILLIAM_01889	Uncharacterised protein	TraL	Full length	324	No domain found
Isolated hypothetical proteins	GILLIAM_01891	Uncharacterised protein	TraV pseudo	Truncated	291
Isolated hypothetical proteins	GILLIAM_01902	Uncharacterised protein			612
Inter-RAGE	GILLIAM_01905	Uncharacterised protein			495
RAGE	GILLIAM_01927	Uncharacterised protein			174	No domain found
RAGE	GILLIAM_01931	Uncharacterised protein	TraV	Full length	330	Signal peptide	1-16
RAGE	GILLIAM_01933	Uncharacterised protein	TraK-2	Full length	327	transmembrane region	20-42, 85-102
RAGE	GILLIAM_01934	Uncharacterised protein	TraK-1 pseudo	Truncated	309	Signal peptide	1-23
RAGE	GILLIAM_01936	Uncharacterised protein	TraL	Full length	324	No domain found
RAGE	GILLIAM_01938	Uncharacterised protein			201	No domain found
Isolated hypothetical proteins	GILLIAM_01949	Uncharacterised protein	TraB pseudo	Truncated	276
Isolated hypothetical proteins	GILLIAM_01950	Uncharacterised protein			165
Isolated hypothetical proteins	GILLIAM_01951	Uncharacterised protein			195
RAGE	GILLIAM_01968	Uncharacterised protein	Gilliam_Ank107_03		231	No domain found
RAGE	GILLIAM_01970	Uncharacterised protein	Gilliam_Ank108		312	No domain found
RAGE	GILLIAM_01973	Uncharacterised protein			534	No domain found
RAGE	GILLIAM_01975	Uncharacterised protein			573	Coiled coil	68-96
RAGE	GILLIAM_01982	Uncharacterised protein	Serine hydrolase (FSH1)	Truncated	861	transmembrane region, FISH1	13-30 (transmembrane region), 109-263 (FISH1)	This domain can be found in budding yeast Fsh1/2/3. Fsh1/2/3 are putative serine hydrolases.
Isolated hypothetical proteins	GILLIAM_01989	Uncharacterised protein			96
Isolated hypothetical proteins	GILLIAM_01991	Uncharacterised protein			282
RAGE	GILLIAM_01993	Uncharacterised protein			228	No domain found
RAGE	GILLIAM_01997	Uncharacterised protein	TraL	Full length	303	transmembrane region	21-40, 45-62
RAGE	GILLIAM_01999	Uncharacterised protein	TraK-1 pseudo	Truncated	309	Signal peptide	1-23
RAGE	GILLIAM_02000	Uncharacterised protein	TraK-2	Full length	327	transmembrane region	20-42, 85-102
RAGE	GILLIAM_02002	Uncharacterised protein	TraV	Full length	330	Signal peptide	1-16
RAGE	GILLIAM_02010	Uncharacterised protein	RAGE_hypo_Group5_07	Hypothetical proteins	567	DUF4065	36-178
RAGE	GILLIAM_02021	Uncharacterised protein			714	transmembrane region	141-163
RAGE	GILLIAM_02029	Uncharacterised protein	Cyclic-di-AMP receptor proteins (CdAMP)	Truncated	546	CdAMP_rec	5-102	CdAMP is a family of bacterial cyclic-di-AMP receptor proteins. Cyclic-di-AMP (c-di-AMP) is a bacterial secondary messenger involved in various processes, including sensing of DNA-integrity, cell wall metabolism and potassium transport.
RAGE	GILLIAM_02034	Uncharacterised protein			156	No domain found
RAGE	GILLIAM_02035	Uncharacterised protein			1629	No domain found
RAGE	GILLIAM_02036	Uncharacterised protein			177	No domain found
RAGE	GILLIAM_02040	Uncharacterised protein			126	No domain found
RAGE	GILLIAM_02041	Uncharacterised protein			126	No domain found
RAGE	GILLIAM_02042	Uncharacterised protein	DnaA	Truncated	1716	Coiled coil, DnaA N-terminal domain	69-96 (Coiled coil), 490-555 (DnaA_N)
RAGE	GILLIAM_02068	Uncharacterised protein			174	No domain found
RAGE	GILLIAM_02072	Uncharacterised protein	TraV	Full length	330	Signal peptide	1-16
RAGE	GILLIAM_02074	Uncharacterised protein	TraK-2	Full length	327	transmembrane region	20-42, 85-102
RAGE	GILLIAM_02075	Uncharacterised protein	TraK-1 pseudo	Truncated	309	Signal peptide	1-23
RAGE	GILLIAM_02077	Uncharacterised protein	TraL	Full length	324	No domain found
RAGE	GILLIAM_02081	Uncharacterised protein			198	No domain found
RAGE	GILLIAM_02082	Uncharacterised protein			372	No domain found
RAGE	GILLIAM_02086	Uncharacterised protein			102	No domain found
Inter-RAGE	GILLIAM_02094	Uncharacterised protein			1221
Isolated hypothetical proteins	GILLIAM_02106	Uncharacterised protein			2457
RAGE	GILLIAM_02116	Uncharacterised protein			1707	No domain found
RAGE	GILLIAM_02122	Uncharacterised protein			201	No domain found
RAGE	GILLIAM_02124	Uncharacterised protein	TraL	Full length	324	No domain found
RAGE	GILLIAM_02126	Uncharacterised protein	TraK-1	Full length	477	Signal peptide	1-23
RAGE	GILLIAM_02127	Uncharacterised protein	TraE pseudo	Truncated	93	No domain found
RAGE	GILLIAM_02128	Uncharacterised protein	TraK-2	Full length	333	transmembrane region	20-42, 57-79, 86-104
RAGE	GILLIAM_02130	Uncharacterised protein	TraV	Full length	330	Signal peptide	1-16
RAGE	GILLIAM_02133	Uncharacterised protein			174	No domain found
RAGE	GILLIAM_02146	Uncharacterised protein	TraG pseudo	Truncated	144	No domain found
RAGE	GILLIAM_02161	Uncharacterised protein	DnaA	Truncated	1566	Coiled coil, DnaA N-terminal domain	69-96 (Coiled coil), 440-505 (DnaA_N)
RAGE	GILLIAM_02163	Uncharacterised protein	TraL pseudo	Truncated	279	No domain found
RAGE	GILLIAM_02169	Uncharacterised protein			135	No domain found
Isolated hypothetical proteins	GILLIAM_02172	Uncharacterised protein			1980
Isolated hypothetical proteins	GILLIAM_02173	Uncharacterised protein			324
Isolated hypothetical proteins	GILLIAM_02178	Uncharacterised protein			186
Isolated hypothetical proteins	GILLIAM_02179	Uncharacterised protein			1761
Isolated hypothetical proteins	GILLIAM_02184	Uncharacterised protein			789
RAGE	GILLIAM_02187	Uncharacterised protein	DnaA	Truncated	534	DnaA N-terminal domain	98-161
Isolated hypothetical proteins	GILLIAM_02203	Uncharacterised protein	Gilliam_Ank24		2811
Inter-RAGE	GILLIAM_02222	Uncharacterised protein			1830
Inter-RAGE	GILLIAM_02223	Uncharacterised protein			567
RAGE	GILLIAM_02233	Uncharacterised protein	RAGE_hypo_Group3_01	Hypothetical proteins	1899	Signal peptide, Domain of Unknown Function with PDB structure (DUF3857)	1-22(Signal peptide), 45-212(DUF3857)
RAGE	GILLIAM_02234	Uncharacterised protein	RAGE_hypo_Group3_02	Hypothetical proteins	1929	Signal peptide, Domain of Unknown Function with PDB structure (DUF3857)	1-24(Signal peptide), 48-160(DUF3857)
Inter-RAGE	GILLIAM_02258	Uncharacterised protein			741
RAGE	GILLIAM_02270	Uncharacterised protein			105	No domain found
RAGE	GILLIAM_02273	Uncharacterised protein			153	No domain found
RAGE	GILLIAM_02275	Uncharacterised protein			258	No domain found
Inter-RAGE	GILLIAM_02297	Uncharacterised protein			633
Inter-RAGE	GILLIAM_02298	Uncharacterised protein			1614
Isolated hypothetical proteins	GILLIAM_02304	Uncharacterised protein			132
Isolated hypothetical proteins	GILLIAM_02306	Uncharacterised protein			795
Isolated hypothetical proteins	GILLIAM_02310	Uncharacterised protein	TraL pseudo	Truncated	249
Isolated hypothetical proteins	GILLIAM_02320	Uncharacterised protein			189
Isolated hypothetical proteins	GILLIAM_02346	Uncharacterised protein			96
RAGE	GILLIAM_02363	Uncharacterised protein			156	No domain found
RAGE	GILLIAM_02364	Uncharacterised protein			717	No domain found
Isolated hypothetical proteins	GILLIAM_02370	Uncharacterised protein			1716
Isolated hypothetical proteins	GILLIAM_02371	Uncharacterised protein			126
Isolated hypothetical proteins	GILLIAM_02372	Uncharacterised protein			126
Isolated hypothetical proteins	GILLIAM_02400	Uncharacterised protein			135
Isolated hypothetical proteins	GILLIAM_02418	Uncharacterised protein			390
Isolated hypothetical proteins	GILLIAM_02426	Uncharacterised protein			228
RAGE	GILLIAM_02436	Uncharacterised protein			168	No domain found
RAGE	GILLIAM_02437	Uncharacterised protein			93	No domain found
Inter-RAGE	GILLIAM_02441	Uncharacterised protein			1815
Inter-RAGE	GILLIAM_02448	Uncharacterised protein			150
Isolated hypothetical proteins	GILLIAM_02450	Uncharacterised protein			381
Isolated hypothetical proteins	GILLIAM_02451	Uncharacterised protein			1194
RAGE	GILLIAM_02455	Uncharacterised protein	DnaA	Truncated	1716	Coiled coil, DnaA N-terminal domain	69-96 (Coiled coil), 490-555 (DnaA_N)
RAGE	GILLIAM_02464	Uncharacterised protein	Cyclic-di-AMP receptor proteins (CdAMP)	Truncated	546	CdAMP_rec	5-102	CdAMP is a family of bacterial cyclic-di-AMP receptor proteins. Cyclic-di-AMP (c-di-AMP) is a bacterial secondary messenger involved in various processes, including sensing of DNA-integrity, cell wall metabolism and potassium transport.
RAGE	GILLIAM_02477	Uncharacterised protein	RAGE_hypo_Group5_08	Hypothetical proteins	567	DUF4065	36-129	This presumed domain is functionally uncharacterised.
RAGE	GILLIAM_02485	Uncharacterised protein	TraV	Full length	330	Signal peptide	1-16
RAGE	GILLIAM_02488	Uncharacterised protein	TraK-2	Full length	327	transmembrane region	20-42, 85-102
RAGE	GILLIAM_02489	Uncharacterised protein	TraK-1 pseudo	Truncated	309	Signal peptide	1-23
RAGE	GILLIAM_02491	Uncharacterised protein	TraL	Full length	324	No domain found
RAGE	GILLIAM_02508	Uncharacterised protein			249	No domain found
RAGE	GILLIAM_02509	Uncharacterised protein			276	No domain found
RAGE	GILLIAM_02518	Uncharacterised protein	Rhodanese protein	Truncated	750	RHOD (Rhodanese Homology Domain)	116-217	Rhodanese, a sulphurtransferase involved in cyanide detoxification
RAGE	GILLIAM_02523	Uncharacterised protein			123	No domain found
RAGE	GILLIAM_02524	Uncharacterised protein			123	No domain found
RAGE	GILLIAM_02525	Uncharacterised protein			153	No domain found
RAGE	GILLIAM_02530	Uncharacterised protein			300	No domain found
RAGE	GILLIAM_02536	Uncharacterised protein	TraK-1 pseudo	Truncated	246	No domain found
RAGE	GILLIAM_02537	Uncharacterised protein	TraK-2	Full length	318	transmembrane region	20-42, 57-79
RAGE	GILLIAM_02539	Uncharacterised protein	TraV	Full length	330	Signal peptide	1-16
RAGE	GILLIAM_02545	Uncharacterised protein			1146	No domain found
RAGE	GILLIAM_02546	Uncharacterised protein	DnaA	Truncated	570	DnaA N-terminal domain	108-173
RAGE	GILLIAM_02552	Uncharacterised protein			1869	No domain found
RAGE	GILLIAM_02557	Uncharacterised protein			534	No domain found
RAGE	GILLIAM_02558	Uncharacterised protein			576	No domain found
RAGE	GILLIAM_02573	Uncharacterised protein			174	No domain found
RAGE	GILLIAM_02578	Uncharacterised protein	TraV	Full length	330	Signal peptide	1-16
RAGE	GILLIAM_02580	Uncharacterised protein	TraK-2	Full length	327	transmembrane region	20-42, 85-102
RAGE	GILLIAM_02581	Uncharacterised protein	TraK-1	Full length	489	Signal peptide	1-23
RAGE	GILLIAM_02584	Uncharacterised protein	TraL	Full length	303	transmembrane region	21-40, 45-62
RAGE	GILLIAM_02586	Uncharacterised protein	TraV pseudo	Truncated	300	No domain found
RAGE	GILLIAM_02591	Uncharacterised protein	TraL pseudo	Truncated	228	No domain found
Isolated mobile genes	GILLIAM_02625	Uncharacterised protein	TraL pseudo	Truncated	297
Inter-RAGE	GILLIAM_02630	Uncharacterised protein			915
RAGE	GILLIAM_02637	Uncharacterised protein	DnaA	Truncated	1716	DnaA N-terminal domain	491-555
RAGE	GILLIAM_02662	Uncharacterised protein			174	No domain found
RAGE	GILLIAM_02665	Uncharacterised protein	TraV	Full length	330	Signal peptide	1-16
RAGE	GILLIAM_02667	Uncharacterised protein	TraK-2	Full length	330	Signal peptide	1-16
RAGE	GILLIAM_02669	Uncharacterised protein	TraK-1	Full length	477	Signal peptide	1-23
RAGE	GILLIAM_02671	Uncharacterised protein	TraL	Full length	324	No domain found
Inter-RAGE	GILLIAM_02689	Uncharacterised protein			1140
Inter-RAGE	GILLIAM_02693	Uncharacterised protein			2934
Inter-RAGE	GILLIAM_02710	Uncharacterised protein			261
Isolated hypothetical proteins	GILLIAM_02717	Uncharacterised protein			267
Isolated hypothetical proteins	GILLIAM_02718	Uncharacterised protein			138
Inter-RAGE	GILLIAM_02720	Uncharacterised protein			120
Inter-RAGE	GILLIAM_02738	Uncharacterised protein			486
Isolated hypothetical proteins	GILLIAM_02741	Uncharacterised protein			423
Isolated hypothetical proteins	GILLIAM_02742	Uncharacterised protein			102

## Sheet: Boryong
RAGE	locus_tag	Old name	New name	The encoding genes of Full length and truncated forms of protein	Length	Domains by SMART	Positions	Domain description
RAGE	Boryong_00010	Uncharacterised protein			1800	No domain found
RAGE	Boryong_00012	Uncharacterised protein			153	No domain found
Inter RAGE	Boryong_00025	Uncharacterised protein	TSA22		606
RAGE	Boryong_00027	Uncharacterised protein			201	No domain found
Isolated hypothetical proteins	Boryong_00036	Uncharacterised protein			201
Isolated hypothetical proteins	Boryong_00037	Uncharacterised protein			153
RAGE	Boryong_00040	Uncharacterised protein	TraL	Full length	336	No domain found
RAGE	Boryong_00042	Uncharacterised protein	TraK-1 pseudo	Truncated	402	Signal peptide	1-23
RAGE	Boryong_00044	Uncharacterised protein	TraV pseudo	Truncated	291	Signal peptide	1-16
RAGE	Boryong_00050	Uncharacterised protein	Boryong_Ank49		225	No domain found
RAGE	Boryong_00051	Uncharacterised protein			198	No domain found
Isolated hypothetical proteins	Boryong_00055	Uncharacterised protein			402
Isolated hypothetical proteins	Boryong_00058	Uncharacterised protein			117
RAGE	Boryong_00065	Uncharacterised protein			159	No domain found
RAGE	Boryong_00070	Uncharacterised protein	TraL	Full length	336	No domain found
RAGE	Boryong_00072	Uncharacterised protein	TraK-1 pseudo	Truncated	402	Signal peptide	1-23
RAGE	Boryong_00074	Uncharacterised protein	TraV pseudo	Truncated	291	Signal peptide	1-16
RAGE	Boryong_00093	Uncharacterised protein			171	No domain found
RAGE	Boryong_00101	Uncharacterised protein			579	No domain found
RAGE	Boryong_00104	Uncharacterised protein			552	No domain found
RAGE	Boryong_00111	Uncharacterised protein			1551	Coiled coil	68-104
RAGE	Boryong_00112	Uncharacterised protein			1095	No domain found
RAGE	Boryong_00114	Uncharacterised protein			156	No domain found
RAGE	Boryong_00133	Uncharacterised protein	zinc_ribbon_4	Truncated	645	zinc_ribbon_4 and Transmembrane region	1-38 (zinc_ribbon_4), 83-105 (Transmembrane region)
RAGE	Boryong_00134	Uncharacterised protein			120	No domain found
RAGE	Boryong_00136	Uncharacterised protein			219	No domain found
RAGE	Boryong_00138	Uncharacterised protein			168	No domain found
RAGE	Boryong_00142	Uncharacterised protein			1251	No domain found
RAGE	Boryong_00144	Uncharacterised protein			159	No domain found
RAGE	Boryong_00152	Uncharacterised protein			201	No domain found
Isolated hypothetical proteins	Boryong_00157	Uncharacterised protein			1008
Isolated hypothetical proteins	Boryong_00158	Uncharacterised protein			603
Inter RAGE	Boryong_00160	Uncharacterised protein			165
Inter RAGE	Boryong_00170	Uncharacterised protein			249
Inter RAGE	Boryong_00171	Uncharacterised protein			2829
Inter RAGE	Boryong_00177	Uncharacterised protein			585
Inter RAGE	Boryong_00179	Uncharacterised protein			606
Inter RAGE	Boryong_00183	Uncharacterised protein			552
Inter RAGE	Boryong_00184	Uncharacterised protein			708
Inter RAGE	Boryong_00185	Uncharacterised protein	Boryong_Ank52		1236
Inter RAGE	Boryong_00189	Uncharacterised protein			231
Isolated hypothetical proteins	Boryong_00191	Uncharacterised protein			288
RAGE	Boryong_00194	Uncharacterised protein			99	No domain found
RAGE	Boryong_00198	Uncharacterised protein			468	Coiled coil	69-96
RAGE	Boryong_00202	Uncharacterised protein	TraK-1 pseudo	Truncated	291	Signal peptide	1-16
RAGE	Boryong_00203	Uncharacterised protein	TraV pseudo	Truncated	234	Signal peptide	1-22
Inter RAGE	Boryong_00210	Uncharacterised protein			342
Isolated hypothetical proteins	Boryong_00211	Uncharacterised protein	TraV pseudo	Truncated	210
RAGE	Boryong_00213	Uncharacterised protein	TraK-2 pseudo	Truncated	138	No domain found
RAGE	Boryong_00214	Uncharacterised protein	TraK-1 pseudo	Truncated	363	No domain found
Inter RAGE	Boryong_00219	Uncharacterised protein			222
Inter RAGE	Boryong_00225	Uncharacterised protein			753
Inter RAGE	Boryong_00239	Uncharacterised protein			90
Inter RAGE	Boryong_00243	Uncharacterised protein			366
RAGE	Boryong_00251	Uncharacterised protein			2427	No domain found
RAGE	Boryong_00265	Uncharacterised protein			201	No domain found
RAGE	Boryong_00271	Uncharacterised protein			552	Transmembrane	206-224
RAGE	Boryong_00274	Uncharacterised protein			123	No domain found
RAGE	Boryong_00275	Uncharacterised protein			1095	No domain found
RAGE	Boryong_00276	Uncharacterised protein			534	No domain found
Isolated hypothetical proteins	Boryong_00284	Uncharacterised protein			144
Inter RAGE	Boryong_00285	Uncharacterised protein			2493
Isolated hypothetical proteins	Boryong_00293	Uncharacterised protein			144
Inter RAGE	Boryong_00303	Uncharacterised protein			729
Isolated hypothetical proteins	Boryong_00305	Uncharacterised protein			99
Isolated hypothetical proteins	Boryong_00312	Uncharacterised protein			111
Inter RAGE	Boryong_00313	Uncharacterised protein			1200
RAGE	Boryong_00329	Uncharacterised protein			186	No domain found
RAGE	Boryong_00332	Uncharacterised protein			267	No domain found
Isolated hypothetical proteins	Boryong_00334	Uncharacterised protein			660
Isolated hypothetical proteins	Boryong_00335	Uncharacterised protein			324
Isolated hypothetical proteins	Boryong_00336	Uncharacterised protein			381
Inter RAGE	Boryong_00338	Uncharacterised protein			150
Inter RAGE	Boryong_00351	Uncharacterised protein			1806
RAGE	Boryong_00355	Uncharacterised protein			162	No domain found
RAGE	Boryong_00357	Uncharacterised protein			102	No domain found
RAGE	Boryong_00367	Uncharacterised protein			243	No domain found
RAGE	Boryong_00368	Uncharacterised protein			198	No domain found
Isolated hypothetical proteins	Boryong_00373	Uncharacterised protein			123
Isolated hypothetical proteins	Boryong_00374	Uncharacterised protein			111
Inter RAGE	Boryong_00382	Uncharacterised protein			390
Isolated cargo genes	Boryong_00390	Uncharacterised protein			309
Inter RAGE	Boryong_00442	Uncharacterised protein			1851
Inter RAGE	Boryong_00443	Uncharacterised protein			567
Isolated hypothetical proteins	Boryong_00453	Uncharacterised protein			1899
Isolated hypothetical proteins	Boryong_00454	Uncharacterised protein			1929
Isolated hypothetical proteins	Boryong_00455	Uncharacterised protein			180
Isolated hypothetical proteins	Boryong_00456	Uncharacterised protein			225
Isolated hypothetical proteins	Boryong_00457	Uncharacterised protein			180
Isolated hypothetical proteins	Boryong_00458	Uncharacterised protein			201
RAGE	Boryong_00460	Uncharacterised protein	TraL	Full length	336	No domain found
RAGE	Boryong_00466	Uncharacterised protein			126	No domain found
RAGE	Boryong_00467	Uncharacterised protein	Boryong_Ank21		219	No domain found
RAGE	Boryong_00469	Uncharacterised protein			174	No domain found
Isolated hypothetical proteins	Boryong_00473	Uncharacterised protein			168
RAGE	Boryong_00479	Uncharacterised protein			93	No domain found
RAGE	Boryong_00481	Uncharacterised protein			153	No domain found
Inter RAGE	Boryong_00483	Uncharacterised protein			108
Inter RAGE	Boryong_00503	Uncharacterised protein			1020
RAGE	Boryong_00506	Uncharacterised protein			243	No domain found
RAGE	Boryong_00507	Uncharacterised protein			288	No domain found
RAGE	Boryong_00508	Uncharacterised protein			402	Signal peptide	1-23
RAGE	Boryong_00509	Uncharacterised protein	DnaA	Truncated	261	DnaA N-terminal domain	10-75
RAGE	Boryong_00512	Uncharacterised protein			156	No domain found
Inter RAGE	Boryong_00517	Uncharacterised protein			108
RAGE	Boryong_00525	Uncharacterised protein			534	No domain found
RAGE	Boryong_00526	Uncharacterised protein			1089	No domain found
RAGE	Boryong_00531	Uncharacterised protein			108	No domain found
RAGE	Boryong_00532	Uncharacterised protein			534	No domain found
RAGE	Boryong_00533	Uncharacterised protein	Degraded HATpase_c		123	No domain found
RAGE	Boryong_00540	Uncharacterised protein			186	No domain found
RAGE	Boryong_00542	Uncharacterised protein			153	No domain found
RAGE	Boryong_00546	Uncharacterised protein	TraV	Full length	330	Signal peptide	1-16
RAGE	Boryong_00548	Uncharacterised protein			156	No domain found
Inter RAGE	Boryong_00556	Uncharacterised protein			915
Isolated hypothetical proteins	Boryong_00559	Uncharacterised protein	TraL	Full length	336
Isolated hypothetical proteins	Boryong_00563	Uncharacterised protein			300
RAGE	Boryong_00565	Uncharacterised protein			402	No domain found
RAGE	Boryong_00570		TraK-2	Full length	333
Isolated hypothetical proteins	Boryong_00571	Uncharacterised protein	Hypothetical	-	396
Isolated hypothetical proteins	Boryong_00572	Uncharacterised protein			126
RAGE	Boryong_00581	Uncharacterised protein			573	No domain found
RAGE	Boryong_00585	Uncharacterised protein	RAGE_hypo_Group5_01	Hypothetical proteins	273	DUF4065	1-90
RAGE	Boryong_00586	Uncharacterised protein			99	No domain found
RAGE	Boryong_00592	Uncharacterised protein	TraV pseudo	Truncated	291	Signal peptide	1-16
RAGE	Boryong_00594	Uncharacterised protein	TraK-1 pseudo	Truncated	402	Signal peptide	1-23
RAGE	Boryong_00596	Uncharacterised protein	TraL	Full length	336	No domain found
Isolated hypothetical proteins	Boryong_00602	Uncharacterised protein			186
Isolated hypothetical proteins	Boryong_00603	Uncharacterised protein			108
Isolated hypothetical proteins	Boryong_00614	Uncharacterised protein			165
Isolated hypothetical proteins	Boryong_00615	Uncharacterised protein			243
Isolated hypothetical proteins	Boryong_00629	Uncharacterised protein			132
Isolated hypothetical proteins	Boryong_00634	Uncharacterised protein			99
Isolated hypothetical proteins	Boryong_00638	Uncharacterised protein			108
Isolated hypothetical proteins	Boryong_00641	Uncharacterised protein			126
Inter RAGE	Boryong_00647	Uncharacterised protein			1614
Inter RAGE	Boryong_00648	Uncharacterised protein			630
RAGE	Boryong_00659	Uncharacterised protein	TraATi pseudo	Truncated	111	No domain found
RAGE	Boryong_00662	Uncharacterised protein			402	Signal peptide	1-23
RAGE	Boryong_00665	Uncharacterised protein			135	No domain found
Isolated hypothetical proteins	Boryong_00676	Uncharacterised protein			732
Isolated hypothetical proteins	Boryong_00681	Uncharacterised protein			153
RAGE	Boryong_00683	Uncharacterised protein			186	No domain found
RAGE	Boryong_00687	Uncharacterised protein			135	No domain found
RAGE	Boryong_00688	Uncharacterised protein			258	No domain found
RAGE	Boryong_00689	Uncharacterised protein	DnaA	Truncated	267	DnaA N-terminal domain	10-77
RAGE	Boryong_00707	Uncharacterised protein			600	No domain found
RAGE	Boryong_00726	Uncharacterised protein			816	Coiled coil	143-172
RAGE	Boryong_00728	Uncharacterised protein	TraV pseudo	Truncated	183	No domain found
RAGE	Boryong_00732	Uncharacterised protein	TraK-2	Full length	303	Transmembrane	13-31, 46-68, 75-97
RAGE	Boryong_00733	Uncharacterised protein	TraK-1	Full length	489	Signal peptide	1-23
RAGE	Boryong_00736	Uncharacterised protein	TraL	Full length	336	No domain found
RAGE	Boryong_00739	Uncharacterised protein			393	Coiled coil	68-103
RAGE	Boryong_00746	Uncharacterised protein	DnaA	Truncated	261	DnaA N-terminal domain	10-75
RAGE	Boryong_00747	Uncharacterised protein			111	No domain found
RAGE	Boryong_00750	Uncharacterised protein			513	No domain found
RAGE	Boryong_00761	Uncharacterised protein			138	No domain found
Inter RAGE	Boryong_00766	Uncharacterised protein			1602
Inter RAGE	Boryong_00768	Uncharacterised protein			429
Inter RAGE	Boryong_00769	Uncharacterised protein			804
Inter RAGE	Boryong_00771	Uncharacterised protein			426
Inter RAGE	Boryong_00772	Uncharacterised protein			342
Inter RAGE	Boryong_00773	Uncharacterised protein			546
Inter RAGE	Boryong_00776	Uncharacterised protein			126
Inter RAGE	Boryong_00777	Uncharacterised protein			327
Inter RAGE	Boryong_00778	Uncharacterised protein			576
RAGE	Boryong_00783	Uncharacterised protein			309	No domain found
RAGE	Boryong_00787	Uncharacterised protein	TraE pseudo	Truncated	102	No domain found
Isolated mobile genes	Boryong_00804	Uncharacterised protein			267
Isolated mobile genes	Boryong_00806	Uncharacterised protein			201
RAGE	Boryong_00809	Uncharacterised protein	TraL	Full length	336	No domain found
RAGE	Boryong_00816	Uncharacterised protein			189	No domain found
RAGE	Boryong_00829	Uncharacterised protein			201	No domain found
RAGE	Boryong_00832	Uncharacterised protein			1737	No domain found
RAGE	Boryong_00834	Uncharacterised protein			546	No domain found
RAGE	Boryong_00839	Uncharacterised protein			1905	No domain found
RAGE	Boryong_00856	Uncharacterised protein			147	No domain found
RAGE	Boryong_00861	Uncharacterised protein			237	Signal peptide	1-16
RAGE	Boryong_00868	Uncharacterised protein			186	No domain found
RAGE	Boryong_00870	Uncharacterised protein			153	No domain found
RAGE	Boryong_00871	Uncharacterised protein			135	No domain found
RAGE	Boryong_00872	Uncharacterised protein	Boryong_Ank24		2775	Ank	92-121, 128-156
RAGE	Boryong_00878	Uncharacterised protein			153	No domain found
Inter RAGE	Boryong_00895	Uncharacterised protein			372
Inter RAGE	Boryong_00897	Uncharacterised protein			834
Inter RAGE	Boryong_00903	Uncharacterised protein			111
Inter RAGE	Boryong_00904	Uncharacterised protein			831
RAGE	Boryong_00909	Uncharacterised protein			1554	No domain found
RAGE	Boryong_00923	Uncharacterised protein			579	No domain found
RAGE	Boryong_00927	Uncharacterised protein	DnaA	Truncated	261	DnaA N-terminal domain	10-75
RAGE	Boryong_00928	Uncharacterised protein			402	Signal peptide	1-23
RAGE	Boryong_00929	Uncharacterised protein			525	Coiled coil	66-93
RAGE	Boryong_00933	Uncharacterised protein			153	No domain found
RAGE	Boryong_00934	Uncharacterised protein	Rhodanese protein	Truncated	750	RHOD (Rhodanese Homology Domain)	116-217	Rhodanese, a sulphurtransferase involved in cyanide detoxification
RAGE	Boryong_00936	Uncharacterised protein			204	No domain found
RAGE	Boryong_00941	Uncharacterised protein			123	No domain found
RAGE	Boryong_00942	Uncharacterised protein			162	No domain found
RAGE	Boryong_00943	Uncharacterised protein			153	No domain found
RAGE	Boryong_00944	Uncharacterised protein			567	No domain found
RAGE	Boryong_00945	Uncharacterised protein			1107	No domain found
RAGE	Boryong_00951	Uncharacterised protein			513	No domain found
RAGE	Boryong_00952	Uncharacterised protein			276	No domain found
RAGE	Boryong_00954	Uncharacterised protein			201	No domain found
RAGE	Boryong_00973	Uncharacterised protein	TraV pseudo	Truncated	291	Signal peptide	1-16
RAGE	Boryong_00975	Uncharacterised protein	TraK-1 pseudo	Truncated	402	Signal peptide	1-23
RAGE	Boryong_00977	Uncharacterised protein	TraL	Full length	336	No domain found
Isolated hypothetical proteins	Boryong_00979	Uncharacterised protein			201
RAGE	Boryong_00989	Uncharacterised protein			108	No domain found
Isolated hypothetical proteins	Boryong_00992	Uncharacterised protein			1869
Isolated hypothetical proteins	Boryong_00999	Uncharacterised protein			252
RAGE	Boryong_01001	Uncharacterised protein			108	No domain found
RAGE	Boryong_01010	Uncharacterised protein			138	No domain found
RAGE	Boryong_01011	Uncharacterised protein			402	Signal peptide	1-23
RAGE	Boryong_01012	Uncharacterised protein			411	No domain found
RAGE	Boryong_01013	Uncharacterised protein			288	No domain found
RAGE	Boryong_01014	Uncharacterised protein			543	No domain found
RAGE	Boryong_01024	Uncharacterised protein	TraV pseudo	Truncated	291	Signal peptide	1-16
RAGE	Boryong_01026	Uncharacterised protein	TraK-1 pseudo	Truncated	402	Signal peptide	1-23
RAGE	Boryong_01028	Uncharacterised protein	TraL	Full length	336	No domain found
RAGE	Boryong_01035	Uncharacterised protein	TraI pseudo	Truncated	153	No domain found
RAGE	Boryong_01036	Uncharacterised protein			657	Transmembrane	123-145
RAGE	Boryong_01041	Uncharacterised protein			936	Transmembrane region	209-231
RAGE	Boryong_01050	Uncharacterised protein			564	Coiled coil	69-96
Isolated hypothetical proteins	Boryong_01054	Uncharacterised protein			198
RAGE	Boryong_01056	Uncharacterised protein			156	No domain found
Inter RAGE	Boryong_01062	Uncharacterised protein			276
Inter RAGE	Boryong_01067	Uncharacterised protein			330
Inter RAGE	Boryong_01068	Uncharacterised protein			378
Isolated hypothetical proteins	Boryong_01071	Uncharacterised protein			525
RAGE	Boryong_01083	Uncharacterised protein	TraV pseudo	Truncated	291	Signal peptide	1-16
RAGE	Boryong_01085	Uncharacterised protein	TraK-1 pseudo	Truncated	402	Signal peptide	1-23
RAGE	Boryong_01087	Uncharacterised protein	TraL	Full length	336	No domain found
Isolated hypothetical proteins	Boryong_01089	Uncharacterised protein			201
Inter RAGE	Boryong_01095	Uncharacterised protein			294
RAGE	Boryong_01099	Uncharacterised protein			4527	Transmembrane region	5-27
RAGE	Boryong_01100	Uncharacterised protein			141	No domain found
RAGE	Boryong_01102	Uncharacterised protein			534	No domain found
RAGE	Boryong_01103	Uncharacterised protein			1095	No domain found
RAGE	Boryong_01109	Uncharacterised protein			579	No domain found
RAGE	Boryong_01119	Uncharacterised protein			534	No domain found
RAGE	Boryong_01128	Uncharacterised protein			528	Coiled coil	69-96
RAGE	Boryong_01129	Uncharacterised protein			216	No domain found
RAGE	Boryong_01130	Uncharacterised protein	DnaA	Truncated	519	DnaA N-terminal domain	96-161
RAGE	Boryong_01134	Uncharacterised protein			546	No domain found
RAGE	Boryong_01135	Uncharacterised protein			6900	Coiled coil, Transmembrane region	586-619 (Coiled coil), 926-948, 953-975 (Transmembrane region)
RAGE	Boryong_01146	Uncharacterised protein	TraV pseudo	Truncated	291	Signal peptide	1-16
RAGE	Boryong_01148	Uncharacterised protein	TraK-1 pseudo	Truncated	402	Signal peptide	1-23
RAGE	Boryong_01150	Uncharacterised protein	TraL	Full length	336	No domain found
RAGE	Boryong_01154	Uncharacterised protein			153	No domain found
RAGE	Boryong_01161	Uncharacterised protein	Peptidase_C48		4116	Peptidase_C48 , Coiled coil	63-177 (Peptidase_C48) , 523-554 (Coiled coil)
RAGE	Boryong_01162	Uncharacterised protein			414	No domain found
RAGE	Boryong_01163	Uncharacterised protein			222	No domain found
RAGE	Boryong_01164	Uncharacterised protein			753	No domain found
RAGE	Boryong_01168	Uncharacterised protein			504	Coiled coil	66-93
RAGE	Boryong_01169	Uncharacterised protein			390	Signal peptide	1-23
RAGE	Boryong_01170	Uncharacterised protein			165	No domain found
RAGE	Boryong_01172	Uncharacterised protein			153	No domain found
Isolated mobile genes	Boryong_01179	Uncharacterised protein			111
Isolated hypothetical proteins	Boryong_01181	Uncharacterised protein			1284
Inter RAGE	Boryong_01185	Uncharacterised protein			684
Isolated mobile genes	Boryong_01193	Uncharacterised protein			165
Inter RAGE	Boryong_01205	Uncharacterised protein			135
Isolated hypothetical proteins	Boryong_01214	Uncharacterised protein			96
Isolated hypothetical proteins	Boryong_01215	Uncharacterised protein			108
Inter RAGE	Boryong_01216	Uncharacterised protein			282
Isolated hypothetical proteins	Boryong_01218	Uncharacterised protein			96
RAGE	Boryong_01222	Uncharacterised protein			1725	No domain found
RAGE	Boryong_01229	Uncharacterised protein			1827	No domain found
RAGE	Boryong_01238	Uncharacterised protein	TraV pseudo	Truncated	294	Signal peptide	1-16
RAGE	Boryong_01244	Uncharacterised protein			717	No domain found
RAGE	Boryong_01248	Uncharacterised protein			534	No domain found
RAGE	Boryong_01250	Uncharacterised protein			201	No domain found
RAGE	Boryong_01266	Uncharacterised protein	TraV pseudo	Truncated	291	Signal peptide	1-16
RAGE	Boryong_01268	Uncharacterised protein	TraK-1 pseudo	Truncated	402	Signal peptide	1-23
RAGE	Boryong_01270	Uncharacterised protein	TraL	Full length	336	No domain found
Isolated hypothetical proteins	Boryong_01273	Uncharacterised protein			405
Isolated hypothetical proteins	Boryong_01274	Uncharacterised protein			1152
Inter RAGE	Boryong_01289	Uncharacterised protein			1302
Isolated hypothetical proteins	Boryong_01291	Uncharacterised protein			165
Isolated hypothetical proteins	Boryong_01292	Uncharacterised protein			159
Isolated hypothetical proteins	Boryong_01293	Uncharacterised protein			111
Isolated hypothetical proteins	Boryong_01294	Uncharacterised protein			261
Inter RAGE	Boryong_01298	Uncharacterised protein			390
Isolated hypothetical proteins	Boryong_01303	Uncharacterised protein			153
RAGE	Boryong_01305	Uncharacterised protein			108	No domain found
RAGE	Boryong_01308	Uncharacterised protein			108	No domain found
Isolated hypothetical proteins	Boryong_01316	Uncharacterised protein			126
RAGE	Boryong_01318	Uncharacterised protein	TraL	Full length	336	No domain found
RAGE	Boryong_01320	Uncharacterised protein	TraK-1 pseudo	Truncated	402	Signal peptide	1-23
RAGE	Boryong_01322	Uncharacterised protein	TraV pseudo	Truncated	291	Signal peptide	1-16
RAGE	Boryong_01344	Uncharacterised protein			525	No domain found
RAGE	Boryong_01345	Uncharacterised protein			228	No domain found
RAGE	Boryong_01349	Uncharacterised protein			252	RVT_N	19-81	N-terminal domain of reverse transcriptase;
RAGE	Boryong_01356	Uncharacterised protein	DnaA	Truncated	267	DnaA N-terminal domain	10-77
RAGE	Boryong_01357	Uncharacterised protein			402	Signal peptide	1-23
RAGE	Boryong_01358	Uncharacterised protein			525	No domain found
RAGE	Boryong_01360	Uncharacterised protein			1092	No domain found
RAGE	Boryong_01376	Uncharacterised protein			156	No domain found
RAGE	Boryong_01377	Uncharacterised protein	RAGE_hypo_Group5_02	Hypothetical proteins	390	DUF4065	36-129
RAGE	Boryong_01389	Uncharacterised protein	TraV pseudo	Truncated	237	Signal peptide	1-16
RAGE	Boryong_01391	Uncharacterised protein	TraK-1 pseudo	Truncated	402	Signal peptide	1-23
RAGE	Boryong_01393	Uncharacterised protein	TraL	Full length	336	No domain found
Inter RAGE	Boryong_01403	Uncharacterised protein			1224
Isolated hypothetical proteins	Boryong_01408	Uncharacterised protein			2457
RAGE	Boryong_01419	Uncharacterised protein	Serine hydrolase (FSH1)	Truncated	861	Transmembrane , FSH1	(13-30) Transmembrane region, (109-263) FSH1	Serine hydrolase (FSH1); This is a family of serine hydrolases.
RAGE	Boryong_01421	Uncharacterised protein			138	No domain found
RAGE	Boryong_01422	Uncharacterised protein			153	No domain found
RAGE	Boryong_01425	Uncharacterised protein			138	No domain found
RAGE	Boryong_01426	Uncharacterised protein			402	Signal peptide	1-23
RAGE	Boryong_01427	Uncharacterised protein			411	No domain found
RAGE	Boryong_01428	Uncharacterised protein			288	No domain found
RAGE	Boryong_01429	Uncharacterised protein			543	No domain found
RAGE	Boryong_01434	Uncharacterised protein			543	No domain found
RAGE	Boryong_01435	Uncharacterised protein			189	No domain found
RAGE	Boryong_01439	Uncharacterised protein			144	No domain found
RAGE	Boryong_01441	Uncharacterised protein	TraV	Full length	330	Signal peptide	1-16
RAGE	Boryong_01443	Uncharacterised protein	TraK-1 pseudo	Truncated	402	Signal peptide	1-23
RAGE	Boryong_01445	Uncharacterised protein	TraL	Full length	336	No domain found
Isolated hypothetical proteins	Boryong_01447	Uncharacterised protein			201
Isolated hypothetical proteins	Boryong_01448	Uncharacterised protein			225
Isolated hypothetical proteins	Boryong_01449	Uncharacterised protein			393
Isolated hypothetical proteins	Boryong_01450	Uncharacterised protein			783
Isolated hypothetical proteins	Boryong_01451	Uncharacterised protein			195
Isolated hypothetical proteins	Boryong_01452	Uncharacterised protein			1761
Isolated hypothetical proteins	Boryong_01457	Uncharacterised protein			750
Isolated hypothetical proteins	Boryong_01458	Uncharacterised protein			525
Isolated hypothetical proteins	Boryong_01459	Uncharacterised protein			402
Isolated hypothetical proteins	Boryong_01460	Uncharacterised protein			267
RAGE	Boryong_01467	Uncharacterised protein			591	No domain found
RAGE	Boryong_01472	Uncharacterised protein			150	No domain found
RAGE	Boryong_01475	Uncharacterised protein			201	No domain found
RAGE	Boryong_01495	Uncharacterised protein			189	No domain found
RAGE	Boryong_01502	Uncharacterised protein	TraL	Full length	336	No domain found
RAGE	Boryong_01507	Uncharacterised protein			108	No domain found
Isolated hypothetical proteins	Boryong_01510	Uncharacterised protein			129
Inter RAGE	Boryong_01511	Uncharacterised protein			552
Isolated hypothetical proteins	Boryong_01517	Uncharacterised protein			111
Isolated hypothetical proteins	Boryong_01518	Uncharacterised protein			609
RAGE	Boryong_01549	Uncharacterised protein	TraV pseudo	Truncated	291	Signal peptide	1-16
RAGE	Boryong_01551	Uncharacterised protein	TraK-1 pseudo	Truncated	402	Signal peptide	1-23
RAGE	Boryong_01553	Uncharacterised protein	TraL	Full length	336	No domain found
RAGE	Boryong_01555	Uncharacterised protein			201	No domain found
RAGE	Boryong_01566	Uncharacterised protein			108	No domain found
RAGE	Boryong_01574	Uncharacterised protein	TraB pseudo	Truncated	210	No domain found
Isolated hypothetical proteins	Boryong_01577	Uncharacterised protein			138
Isolated hypothetical proteins	Boryong_01578	Uncharacterised protein			189
RAGE	Boryong_01589	Uncharacterised protein			696	Transmembrane	132-151
RAGE	Boryong_01594	Uncharacterised protein			1395	No domain found
RAGE	Boryong_01598	Uncharacterised protein			153	No domain found
RAGE	Boryong_01603	Uncharacterised protein			117	No domain found
RAGE	Boryong_01604	Uncharacterised protein			273	No domain found
Inter RAGE	Boryong_01606	Uncharacterised protein			159
Inter RAGE	Boryong_01608	Uncharacterised protein			102
Inter RAGE	Boryong_01609	Uncharacterised protein			240
Inter RAGE	Boryong_01612	Uncharacterised protein			1140
Inter RAGE	Boryong_01615	Uncharacterised protein			2430
Inter RAGE	Boryong_01619	Uncharacterised protein			108
Inter RAGE	Boryong_01631	Uncharacterised protein			525
Isolated hypothetical proteins	Boryong_01646	Uncharacterised protein			138	No domain found
Isolated hypothetical proteins	Boryong_01647	Uncharacterised protein			402	Signal peptide	1-23
Isolated hypothetical proteins	Boryong_01648	Uncharacterised protein			411	No domain found
Isolated hypothetical proteins	Boryong_01649	Uncharacterised protein			288	No domain found
Isolated hypothetical proteins	Boryong_01650	Uncharacterised protein			288	No domain found
RAGE	Boryong_01653	Uncharacterised protein	TraL	Full length	336	No domain found
RAGE	Boryong_01656	Uncharacterised protein	TraK-1 pseudo	Truncated	402	Signal peptide	1-23
RAGE	Boryong_01658	Uncharacterised protein	TraV pseudo	Truncated	291	Signal peptide	1-16
RAGE	Boryong_01673	Uncharacterised protein			579	No domain found
RAGE	Boryong_01676	Uncharacterised protein			1869	No domain found
RAGE	Boryong_01677	Uncharacterised protein			177	No domain found
RAGE	Boryong_01684	Uncharacterised protein	DnaA	Truncated	267	DnaA N-terminal domain	10-77
RAGE	Boryong_01685	Uncharacterised protein			402	Signal peptide	1-23
RAGE	Boryong_01686	Uncharacterised protein			288	No domain found
RAGE	Boryong_01687	Uncharacterised protein			243	No domain found
RAGE	Boryong_01689	Uncharacterised protein			153	No domain found
RAGE	Boryong_01695	Uncharacterised protein	RAGE_hypo_Group_20		681	DUF2659	1-224
RAGE	Boryong_01711	Uncharacterised protein			189	No domain found
Inter RAGE	Boryong_01716	Uncharacterised protein			105
Inter RAGE	Boryong_01719	Uncharacterised protein			144
Inter RAGE	Boryong_01720	Uncharacterised protein			240
Inter RAGE	Boryong_01724	Uncharacterised protein			1479
Inter RAGE	Boryong_01726	Uncharacterised protein			249
Inter RAGE	Boryong_01730	Uncharacterised protein			2142
Isolated hypothetical proteins	Boryong_01732	Uncharacterised protein			186
Isolated hypothetical proteins	Boryong_01735	Uncharacterised protein			201
RAGE	Boryong_01737	Uncharacterised protein	TraL	Full length	336	No domain found
RAGE	Boryong_01739	Uncharacterised protein	TraK-1 pseudo	Truncated	402	Signal peptide	1-23
RAGE	Boryong_01741	Uncharacterised protein	TraV pseudo	Truncated	291	Signal peptide	1-16
Inter RAGE	Boryong_01772	Uncharacterised protein			495
Isolated hypothetical proteins	Boryong_01775	Uncharacterised protein			612
RAGE	Boryong_01777	Uncharacterised protein	TraV	Full length	330	Signal peptide	1-16
RAGE	Boryong_01778	Uncharacterised protein			153	No domain found
RAGE	Boryong_01779	Uncharacterised protein			2592	No domain found
RAGE	Boryong_01780	Uncharacterised protein			2490	No domain found
RAGE	Boryong_01782	Uncharacterised protein			153	No domain found
RAGE	Boryong_01784	Uncharacterised protein			201	No domain found
RAGE	Boryong_01785	Uncharacterised protein			120	No domain found
RAGE	Boryong_01788	Uncharacterised protein			1980	No domain found
RAGE	Boryong_01790	Uncharacterised protein			153	No domain found
RAGE	Boryong_01791	Uncharacterised protein			135	No domain found
RAGE	Boryong_01792	Uncharacterised protein			894	No domain found
Inter RAGE	Boryong_01814	Uncharacterised protein			528
RAGE	Boryong_01825	Uncharacterised protein			570	No domain found
RAGE	Boryong_01830	Uncharacterised protein			717	No domain found
RAGE	Boryong_01833	Uncharacterised protein			1095	No domain found
RAGE	Boryong_01834	Uncharacterised protein			534	No domain found
RAGE	Boryong_01836	Uncharacterised protein			108	No domain found
RAGE	Boryong_01838	Uncharacterised protein			147	No domain found
RAGE	Boryong_01841	Uncharacterised protein			153	No domain found
Isolated hypothetical proteins	Boryong_01843	Uncharacterised protein			108
Inter RAGE	Boryong_01844	Uncharacterised protein			972
Inter RAGE	Boryong_01847	Uncharacterised protein			696
RAGE	Boryong_01851	Uncharacterised protein	Virulence factor BrkB	Truncated	846	Virulence factor BrkB	17-273	This family acts as a virulence factor. In Bordetella pertussis, BrkB is essential for resistance to complement-dependent killing by serum. This family was originally predicted to be ribonuclease BN, but this prediction has since been shown to be incorrect.
Isolated hypothetical proteins	Boryong_01855	Uncharacterised protein			219
Isolated hypothetical proteins	Boryong_01862	Uncharacterised protein			714
Inter RAGE	Boryong_01864	Uncharacterised protein	VirB2-1	Full length	360
Inter RAGE	Boryong_01865	Uncharacterised protein	VirB2-2	Full length	357
Inter RAGE	Boryong_01868	Uncharacterised protein			339
Inter RAGE	Boryong_01875	Uncharacterised protein			747
Isolated hypothetical proteins	Boryong_01876	Uncharacterised protein			129
RAGE	Boryong_01880	Uncharacterised protein			1317	Coiled coil	68-103
RAGE	Boryong_01881	Uncharacterised protein			414	No domain found
RAGE	Boryong_01905	Uncharacterised protein	TraV pseudo	Truncated	291	Signal peptide	1-16
RAGE	Boryong_01907	Uncharacterised protein	TraK-1 pseudo	Truncated	402	Signal peptide	1-23
RAGE	Boryong_01909	Uncharacterised protein	TraL	Full length	336	No domain found
RAGE	Boryong_01914	Uncharacterised protein			156	No domain found
RAGE	Boryong_01917	Uncharacterised protein	DnaA	Truncated	267	DnaA N-terminal domain	10-77
RAGE	Boryong_01918	Uncharacterised protein			402	Signal peptide	1-23
RAGE	Boryong_01919	Uncharacterised protein			1788	No domain found
RAGE	Boryong_01920	Uncharacterised protein	Phage portal protein		1191	Phage_portal	53-384	Prophage and Gene Transfer Agent (GTA) portal proteins. Bacteriophage portal proteins form a dodecamer and is located at a five-fold vertex of the viral capsid.
RAGE	Boryong_01921	Uncharacterised protein	DnaA	Truncated	267	DnaA N-terminal domain	10-77
RAGE	Boryong_01926	Uncharacterised protein			1065	Transmembrane region	274-296
RAGE	Boryong_01929	Uncharacterised protein			153	No domain found
RAGE	Boryong_01931	Uncharacterised protein			153	No domain found
Isolated hypothetical proteins	Boryong_01950	Uncharacterised protein			204
RAGE	Boryong_01957	Uncharacterised protein			147	No domain found
RAGE	Boryong_01965	Uncharacterised protein	TraL	Full length	336	No domain found
RAGE	Boryong_01967	Uncharacterised protein	TraK-1 pseudo	Truncated	402	Signal peptide	1-23
RAGE	Boryong_01969	Uncharacterised protein	TraV pseudo	Truncated	291	Signal peptide	1-16
RAGE	Boryong_01983	Uncharacterised protein			201	No domain found
RAGE	Boryong_01985	Uncharacterised protein			549	No domain found
RAGE	Boryong_01986	Uncharacterised protein			885	No domain found
RAGE	Boryong_01989	Uncharacterised protein			1869	No domain found
RAGE	Boryong_01990	Uncharacterised protein			177	No domain found
RAGE	Boryong_01997	Uncharacterised protein			357	No domain found
Inter RAGE	Boryong_02009	Uncharacterised protein			585
Inter RAGE	Boryong_02011	Uncharacterised protein			513
Isolated hypothetical proteins	Boryong_02018	Uncharacterised protein			324
Isolated hypothetical proteins	Boryong_02019	Uncharacterised protein			681
Isolated hypothetical proteins	Boryong_02030	Uncharacterised protein			210
Isolated hypothetical proteins	Boryong_02031	Uncharacterised protein			1611
Inter RAGE	Boryong_02040	Uncharacterised protein			162
Isolated hypothetical proteins	Boryong_02042	Uncharacterised protein			123
Isolated cargo genes	Boryong_02044	Uncharacterised protein			204
Isolated cargo genes	Boryong_02045	Uncharacterised protein			153
Isolated hypothetical proteins	Boryong_02047	Uncharacterised protein			108
Isolated hypothetical proteins	Boryong_02048	Uncharacterised protein			513
Isolated hypothetical proteins	Boryong_02051	Uncharacterised protein			129
RAGE	Boryong_02053	Uncharacterised protein			402	Signal peptide	1-23
RAGE	Boryong_02054	Uncharacterised protein			525	No domain found
RAGE	Boryong_02056	Uncharacterised protein			153	No domain found
Isolated hypothetical proteins	Boryong_02067	Uncharacterised protein			147
Inter RAGE	Boryong_02076	Uncharacterised protein			2793
Inter RAGE	Boryong_02079	Uncharacterised protein			1386
Inter RAGE	Boryong_02083	Uncharacterised protein			2532
Isolated hypothetical proteins	Boryong_02086	Uncharacterised protein			525
Isolated hypothetical proteins	Boryong_02087	Uncharacterised protein			663
RAGE	Boryong_02099	Uncharacterised protein			201	No domain found
RAGE	Boryong_02111	Uncharacterised protein			402	Signal peptide	1-23
RAGE	Boryong_02112	Uncharacterised protein	DnaA	Truncated	267	DnaA N-terminal domain	10-77
RAGE	Boryong_02116	Uncharacterised protein	TraL	Full length	336	No domain found
RAGE	Boryong_02118	Uncharacterised protein	TraK-1 pseudo	Truncated	402	Signal peptide	1-23
RAGE	Boryong_02120	Uncharacterised protein	TraV pseudo	Truncated	291	Signal peptide	1-16
RAGE	Boryong_02132	Uncharacterised protein	RAGE_hypo_Group2	Hypothetical proteins	870	DUF155	48-237	DUF is a protein domain that has no characterised function. This entry represents a domain found in RMND1 from mammals, Sif2/Sif3 from fission yeasts and Rmd1/Rmd8/YDR282C (Mrx10) from budding yeasts. RMND1 and its yeast homologue, Mrx10, are mitochondrial proteins required for mitochondrial translation
RAGE	Boryong_02135	Uncharacterised protein			120	No domain found
RAGE	Boryong_02138	Uncharacterised protein			108	No domain found
RAGE	Boryong_02140	Uncharacterised protein			153	No domain found
RAGE	Boryong_02143	Uncharacterised protein			93	No domain found
RAGE	Boryong_02144	Uncharacterised protein			150	No domain found
RAGE	Boryong_02145	Uncharacterised protein			201	No domain found
RAGE	Boryong_02147	Uncharacterised protein	TraL	Full length	336	No domain found
RAGE	Boryong_02149	Uncharacterised protein	TraK-1	Full length	477	Signal peptide	1-23
RAGE	Boryong_02150	Uncharacterised protein	DnaA	Truncated	261	DnaA N-terminal domain	10-75
RAGE	Boryong_02155	Uncharacterised protein	TraL	Full length	336	No domain found
Isolated hypothetical proteins	Boryong_02166	Uncharacterised protein			1476
RAGE	Boryong_02174	Uncharacterised protein			132	No domain found
RAGE	Boryong_02179	Uncharacterised protein			165	No domain found
RAGE	Boryong_02184	Uncharacterised protein			612	No domain found
RAGE	Boryong_02185	Uncharacterised protein			444	No domain found
RAGE	Boryong_02190	Uncharacterised protein			111	No domain found
RAGE	Boryong_02191	Uncharacterised protein			186	No domain found
RAGE	Boryong_02192	Uncharacterised protein			141	No domain found
Inter RAGE	Boryong_02200	Uncharacterised protein			108
RAGE	Boryong_02227	Uncharacterised protein			348	No domain found
RAGE	Boryong_02228	Uncharacterised protein			213	No domain found
RAGE	Boryong_02229	Uncharacterised protein			513	No domain found
RAGE	Boryong_02233	Uncharacterised protein			717	No domain found
RAGE	Boryong_02237	Uncharacterised protein			1095	No domain found
RAGE	Boryong_02239	Uncharacterised protein			795	Signal peptide, Coiled coil	Signal peptide (1-21), Coiled coil (27-54)
RAGE	Boryong_02240	Uncharacterised protein			201	No domain found
RAGE	Boryong_02242	Uncharacterised protein	TraL	Full length	336	No domain found
RAGE	Boryong_02244	Uncharacterised protein	TraK-1 pseudo	Truncated	402	Signal peptide	1-23
RAGE	Boryong_02246	Uncharacterised protein	TraV pseudo	Truncated	291	Signal peptide	1-16
RAGE	Boryong_02265	Uncharacterised protein			201	No domain found
RAGE	Boryong_02267	Uncharacterised protein			534	No domain found
RAGE	Boryong_02271	Uncharacterised protein			315	No domain found
RAGE	Boryong_02274	Uncharacterised protein			1101	No domain found
RAGE	Boryong_02276	Uncharacterised protein			1695	No domain found
RAGE	Boryong_02280	Uncharacterised protein			510	Coiled coil	60-95
RAGE	Boryong_02284	Uncharacterised protein			201	No domain found
RAGE	Boryong_02286	Uncharacterised protein	TraL	Full length	336	No domain found
RAGE	Boryong_02288	Uncharacterised protein	TraK-1 pseudo	Truncated	402	Signal peptide	1-23
RAGE	Boryong_02290	Uncharacterised protein	TraV pseudo	Truncated	291	Signal peptide	1-16
RAGE	Boryong_02307	Uncharacterised protein			534	No domain found
Isolated hypothetical proteins	Boryong_02315	Uncharacterised protein			153
RAGE	Boryong_02317	Uncharacterised protein			525	No domain found
RAGE	Boryong_02318	Uncharacterised protein			402	No domain found
RAGE	Boryong_02319	Uncharacterised protein	DnaA	Truncated	267	DnaA N-terminal domain	10-77
RAGE	Boryong_02327	Uncharacterised protein	RAGE_hypo_Group_12		1035	OTT_1508-like deaminase	241-308	OTT_1508-like deaminase ;A member of the nucleic acid/nucleotide deaminase superfamily prototyped by Orientia OTT_1508
RAGE	Boryong_02332	Uncharacterised protein			546	No domain found
RAGE	Boryong_02334	Uncharacterised protein			1737	No domain found
RAGE	Boryong_02337	Uncharacterised protein			201	No domain found
RAGE	Boryong_02354	Uncharacterised protein			189	No domain found
RAGE	Boryong_02359	Uncharacterised protein	TraV	Full length	330	Signal peptide	1-16
RAGE	Boryong_02361	Uncharacterised protein	TraK-2	Full length	333	Transmembrane	21-43, 56-78, 85-104
RAGE	Boryong_02362	Uncharacterised protein	TraK-1	Full length	477	Signal peptide	1-23
RAGE	Boryong_02364	Uncharacterised protein	TraL	Full length	336	No domain found
RAGE	Boryong_02367	Uncharacterised protein			561	No domain found
Isolated hypothetical proteins	Boryong_02373	Uncharacterised protein			153
Isolated hypothetical proteins	Boryong_02374	Uncharacterised protein			1344
RAGE	Boryong_02380	Uncharacterised protein			1200	No domain found
RAGE	Boryong_02381	Uncharacterised protein			177	No domain found
RAGE	Boryong_02384	Uncharacterised protein			861	Transmembrane	266-280
RAGE	Boryong_02387	Uncharacterised protein			228	No domain found
RAGE	Boryong_02388	Uncharacterised protein			525	No domain found
RAGE	Boryong_02394	Uncharacterised protein			126	No domain found
RAGE	Boryong_02395	Uncharacterised protein			153	No domain found
RAGE	Boryong_02398	Uncharacterised protein			6900	Coiled coil, Transmembrane region	586-619 (Coiled coil), 926-948, 953-975 (Transmembrane region)
RAGE	Boryong_02399	Uncharacterised protein			546	No domain found
RAGE	Boryong_02410	Uncharacterised protein			153	No domain found
RAGE	Boryong_02412	Uncharacterised protein			108	No domain found
RAGE	Boryong_02424	Uncharacterised protein			138	No domain found
RAGE	Boryong_02431	Uncharacterised protein			138	No domain found
RAGE	Boryong_02442	Uncharacterised protein			108	No domain found
RAGE	Boryong_02443	Uncharacterised protein			360	No domain found
RAGE	Boryong_02444	Uncharacterised protein			348	No domain found
Inter RAGE	Boryong_02473	Uncharacterised protein			486
Isolated hypothetical proteins	Boryong_02476	Uncharacterised protein			423

## Sheet: UT76
RAGE	locus_tag	Old name	New name	The encoding genes of Full length and truncated forms of protein	Length	Domains by SMART	Positions	Domain description
RAGE	UT76HP_00009	Uncharacterised protein			1800	No domain found
RAGE	UT76HP_00029	Uncharacterised protein			132	No domain found
RAGE	UT76HP_00030	Uncharacterised protein			258	No domain found
Inter-RAGE	UT76HP_00041	Uncharacterised protein			258
RAGE	UT76HP_00045	Uncharacterised protein			357	No domain found
RAGE	UT76HP_00062	Uncharacterised protein			150	No domain found
RAGE	UT76HP_00063	Uncharacterised protein	UT76_Ank49		225	No domain found
RAGE	UT76HP_00064	Uncharacterised protein			246	No domain found
RAGE	UT76HP_00065	Uncharacterised protein			588	No domain found
Isolated hypothetical proteins	UT76HP_00068	Uncharacterised protein			117
Isolated hypothetical proteins	UT76HP_00069	Uncharacterised protein			132
Isolated hypothetical proteins	UT76HP_00070	Uncharacterised protein			1422
RAGE	UT76HP_00073	Uncharacterised protein	TraK-1 pseudo	Truncated	222	No domain found
RAGE	UT76HP_00075	Uncharacterised protein			99	No domain found
RAGE	UT76HP_00081	Uncharacterised protein			258	No domain found
RAGE	UT76HP_00085	Uncharacterised protein			147	No domain found
RAGE	UT76HP_00087	Uncharacterised protein			669	No domain found
RAGE	UT76HP_00091	Uncharacterised protein	UT76_Ank93		1566	Ank	2-31, 103- 132, 347-376
RAGE	UT76HP_00099	Uncharacterised protein			1032	No domain found
Isolated hypothetical proteins	UT76HP_00116	Uncharacterised protein	TraK-1 pseudo	Truncated	174
Inter-RAGE	UT76HP_00123	Uncharacterised protein			915
Isolated hypothetical proteins	UT76HP_00126	Uncharacterised protein	TraV pseudo	Truncated	339
RAGE	UT76HP_00130	Uncharacterised protein	TraL	Full length	336	No domain found
Isolated hypothetical proteins	UT76HP_00134	Uncharacterised protein			288
Inter-RAGE	UT76HP_00140	Uncharacterised protein			294
RAGE	UT76HP_00144	Uncharacterised protein			4524	Signal peptide	1-23
RAGE	UT76HP_00145	Uncharacterised protein			99	No domain found
RAGE	UT76HP_00151	Uncharacterised protein	Peptidase_C48	Full length	4122	Peptidase_C48	62-177	Ulp1 protease family, C-terminal catalytic domain; This domain contains the catalytic triad Cys-His-Asn.
RAGE	UT76HP_00152	Uncharacterised protein			486	Coiled coil	64-98
RAGE	UT76HP_00160	Uncharacterised protein			513	No domain found
RAGE	UT76HP_00161	Uncharacterised protein			1716	Coiled coil	69-96
RAGE	UT76HP_00179	Uncharacterised protein			144	No domain found
RAGE	UT76HP_00187	Uncharacterised protein			225	No domain found
RAGE	UT76HP_00189	Uncharacterised protein			447	Coiled coil	69-96
RAGE	UT76HP_00190	Uncharacterised protein	DnaA	Truncated	1095	DnaA N-terminal domain	283-348
RAGE	UT76HP_00217	Uncharacterised protein	DnaA	Truncated	1713	DnaA N-terminal domain	489-554	This family of proteins represents the N-terminal domain of DnaA, a protein involved in the initiation of bacterial chromosomal replication.
RAGE	UT76HP_00223	Uncharacterised protein			198	No domain found
RAGE	UT76HP_00226	Uncharacterised protein			201	No domain found
RAGE	UT76HP_00228	Uncharacterised protein	TraL	Full length	336	No domain found
RAGE	UT76HP_00230	Uncharacterised protein	TraK-1	Full length	477	Signal peptide	1-23
RAGE	UT76HP_00231	Uncharacterised protein			108	No domain found
RAGE	UT76HP_00232	Uncharacterised protein	TraK-2	Full length	336	transmembrane region	20-42, 57-79, 86-105
RAGE	UT76HP_00234	Uncharacterised protein	DnaA	Truncated	1716	DnaA N-terminal domain	490-555	This family of proteins represents the N-terminal domain of DnaA, a protein involved in the initiation of bacterial chromosomal replication.
RAGE	UT76HP_00261	Uncharacterised protein			204	No domain found
RAGE	UT76HP_00264	Uncharacterised protein	TraV	Full length	330	Signal peptide	1-16
RAGE	UT76HP_00266	Uncharacterised protein	TraK-2	Full length	336	transmembrane region	20-42, 57-79, 86-105
RAGE	UT76HP_00268	Uncharacterised protein	TraK-1	Full length	489	Signal peptide	1-23
RAGE	UT76HP_00270	Uncharacterised protein	TraL	Full length	336	No domain found
RAGE	UT76HP_00272	Uncharacterised protein	TraV pseudo	Truncated	291	No domain found
RAGE	UT76HP_00275	Uncharacterised protein			174	No domain found
RAGE	UT76HP_00280	Uncharacterised protein	RAGE_hypo_Group5_01	Hypothetical proteins	561	DUF4065	36-129	This presumed domain is functionally uncharacterised.
RAGE	UT76HP_00305	Uncharacterised protein	RAGE_hypo_Group5_02	Hypothetical proteins	1566	No domain found
RAGE	UT76HP_00308	Uncharacterised protein	RAGE_hypo_Group5_03	Hypothetical proteins	237	No domain found
RAGE	UT76HP_00317	Uncharacterised protein	TraL	Full length	336	No domain found
Isolated hypothetical proteins	UT76HP_00319	Uncharacterised protein			399
RAGE	UT76HP_00323	Uncharacterised protein	TraL pseudo	Truncated	306	No domain found
RAGE	UT76HP_00325	Uncharacterised protein	TraK-1 pseudo	Truncated	327	No domain found
RAGE	UT76HP_00329	Uncharacterised protein	TraL pseudo	Truncated	177	No domain found
RAGE	UT76HP_00331	Uncharacterised protein			144	No domain found
RAGE	UT76HP_00334	Uncharacterised protein			201	No domain found
RAGE	UT76HP_00338	Uncharacterised protein			147	No domain found
RAGE	UT76HP_00342	Uncharacterised protein	TraL	Full length	336	No domain found
RAGE	UT76HP_00346	Uncharacterised protein	TraK-1	Full length	477	Signal peptide	1-23
RAGE	UT76HP_00350	Uncharacterised protein	TraK-2 pseudo	Truncated	276	No domain found
RAGE	UT76HP_00352	Uncharacterised protein	TraV pseudo	Truncated	183	No domain found
RAGE	UT76HP_00357	Uncharacterised protein			717	No domain found
Isolated hypothetical proteins	UT76HP_00368	Uncharacterised protein			126
Isolated hypothetical proteins	UT76HP_00373	Uncharacterised protein			300
RAGE	UT76HP_00380	Uncharacterised protein	TraK-1 pseudo	Truncated	327	No domain found
RAGE	UT76HP_00382	Uncharacterised protein	TraV	Full length	330	Signal peptide	1-16
RAGE	UT76HP_00389	Uncharacterised protein			783	Coiled coil	69-96
RAGE	UT76HP_00390	Uncharacterised protein	DnaA	Truncated	840	DnaA N-terminal domain	198-263
RAGE	UT76HP_00393	Uncharacterised protein			372	No domain found
RAGE	UT76HP_00396	Uncharacterised protein			156	No domain found
Inter-RAGE	UT76HP_00404	Uncharacterised protein			528
Inter-RAGE	UT76HP_00410	Uncharacterised protein			201
RAGE	UT76HP_00423	Uncharacterised protein			159	No domain found
RAGE	UT76HP_00425	Uncharacterised protein			156	No domain found
Inter-RAGE	UT76HP_00432	Uncharacterised protein			1200
Inter-RAGE	UT76HP_00437	Uncharacterised protein			786
Isolated hypothetical proteins	UT76HP_00446	Uncharacterised protein			108
Inter-RAGE	UT76HP_00452	Uncharacterised protein			2493
Isolated hypothetical proteins	UT76HP_00454	Uncharacterised protein			135
Isolated hypothetical proteins	UT76HP_00469	Uncharacterised protein			288
Isolated hypothetical proteins	UT76HP_00470	Uncharacterised protein			141
Inter-RAGE	UT76HP_00475	Uncharacterised protein			1278
Inter-RAGE	UT76HP_00477	Uncharacterised protein	UT76_Ank25		1230
Inter-RAGE	UT76HP_00478	Uncharacterised protein			720
Inter-RAGE	UT76HP_00479	Uncharacterised protein			1269
Inter-RAGE	UT76HP_00483	Uncharacterised protein			606
Inter-RAGE	UT76HP_00485	Uncharacterised protein			585
Inter-RAGE	UT76HP_00491	Uncharacterised protein			2835
Inter-RAGE	UT76HP_00492	Uncharacterised protein			255
Inter-RAGE	UT76HP_00500	Uncharacterised protein			108
Isolated hypothetical proteins	UT76HP_00504	Uncharacterised protein			594
Isolated hypothetical proteins	UT76HP_00505	Uncharacterised protein			1023
Inter-RAGE	UT76HP_00511	Uncharacterised protein			2532
Inter-RAGE	UT76HP_00515	Uncharacterised protein			1386
Inter-RAGE	UT76HP_00518	Uncharacterised protein			2784
Isolated hypothetical proteins	UT76HP_00525	Uncharacterised protein			123
Isolated hypothetical proteins	UT76HP_00528	Uncharacterised protein			183
Isolated hypothetical proteins	UT76HP_00529	Uncharacterised protein			174
Inter-RAGE	UT76HP_00534	Uncharacterised protein			162
Isolated hypothetical proteins	UT76HP_00543	Uncharacterised protein			1824
RAGE	UT76HP_00545	Uncharacterised protein			399	transmembrane region	41-63, 88-110
RAGE	UT76HP_00547	Uncharacterised protein			132	No domain found
Isolated hypothetical proteins	UT76HP_00557	Uncharacterised protein			681
Isolated hypothetical proteins	UT76HP_00558	Uncharacterised protein			324
Inter-RAGE	UT76HP_00565	Uncharacterised protein			513
Inter-RAGE	UT76HP_00567	Uncharacterised protein			585
Isolated hypothetical proteins	UT76HP_00571	Uncharacterised protein			1587
RAGE	UT76HP_00578	Uncharacterised protein			237	No domain found
RAGE	UT76HP_00579	Uncharacterised protein	DnaA	Truncated	351	DnaA N-terminal domain	40-105
RAGE	UT76HP_00593	Uncharacterised protein			177	No domain found
RAGE	UT76HP_00598	Uncharacterised protein	TraV	Full length	321	Signal peptide	1-16
RAGE	UT76HP_00601	Uncharacterised protein	TraL	Full length	336	No domain found
Isolated hypothetical proteins	UT76HP_00606	Uncharacterised protein			201
Isolated hypothetical proteins	UT76HP_00614	Uncharacterised protein			543
Isolated hypothetical proteins	UT76HP_00615	Uncharacterised protein			189
Isolated hypothetical proteins	UT76HP_00616	Uncharacterised protein			222
RAGE	UT76HP_00624	Uncharacterised protein			177	No domain found
RAGE	UT76HP_00629	Uncharacterised protein	RAGE_hypo_Group5_02	Hypothetical proteins	567	DUF4065	36-129	This presumed domain is functionally uncharacterised.
RAGE	UT76HP_00645	Uncharacterised protein			717	No domain found
RAGE	UT76HP_00651	Uncharacterised protein			1707	No domain found
RAGE	UT76HP_00664	Uncharacterised protein			576	Signal peptide, transmembrane region	1-23, 165-187
RAGE	UT76HP_00665	Uncharacterised protein			495	No domain found
RAGE	UT76HP_00670	Uncharacterised protein			156	No domain found
RAGE	UT76HP_00671	Uncharacterised protein			717	No domain found
RAGE	UT76HP_00672	Uncharacterised protein			522	No domain found
RAGE	UT76HP_00679	Uncharacterised protein	DnaA	Truncated	582	DnaA N-terminal domain	112-177
RAGE	UT76HP_00680	Uncharacterised protein			1023	No domain found
RAGE	UT76HP_00683	Uncharacterised protein	TraL pseudo	Truncated	150	No domain found
RAGE	UT76HP_00684	Uncharacterised protein	TraL pseudo	Truncated	174	No domain found
Inter-RAGE	UT76HP_00696	Uncharacterised protein			150
Isolated hypothetical proteins	UT76HP_00698	Uncharacterised protein			381
RAGE	UT76HP_00700	Uncharacterised protein			1194	Lipase ( Non-specific hit)	112-190
RAGE	UT76HP_00701	Uncharacterised protein			102	No domain found
RAGE	UT76HP_00706	Uncharacterised protein			1707	No domain found
RAGE	UT76HP_00732	Uncharacterised protein	TraV	Full length	330	Signal peptide	1-16
RAGE	UT76HP_00734	Uncharacterised protein	TraK-2	Full length	336	transmembrane region	20-42, 57-79, 86-105
RAGE	UT76HP_00735	Uncharacterised protein	TraE pseudo	Truncated	108	No domain found
RAGE	UT76HP_00736	Uncharacterised protein	TraK-1	Full length	489	Signal peptide	1-23
RAGE	UT76HP_00739	Uncharacterised protein	TraL	Full length	336	No domain found
Isolated hypothetical proteins	UT76HP_00750	Uncharacterised protein			120
Isolated hypothetical proteins	UT76HP_00751	Uncharacterised protein			174
RAGE	UT76HP_00753	Uncharacterised protein			1266	No domain found
RAGE	UT76HP_00754	Uncharacterised protein			438	Signal peptide	1-19
RAGE	UT76HP_00755	Uncharacterised protein			285	No domain found
RAGE	UT76HP_00757	Uncharacterised protein			153	No domain found
RAGE	UT76HP_00761	Uncharacterised protein			1716	Coiled coil	69-96
RAGE	UT76HP_00765	Uncharacterised protein			231	No domain found
RAGE	UT76HP_00766	Uncharacterised protein			771	No domain found
RAGE	UT76HP_00767	Uncharacterised protein			555	No domain found
RAGE	UT76HP_00770	Uncharacterised protein			162	No domain found
RAGE	UT76HP_00771	Uncharacterised protein			174	No domain found
RAGE	UT76HP_00772	Uncharacterised protein			792	Signal peptide	1-20
Inter-RAGE	UT76HP_00788	Uncharacterised protein			1311
Isolated hypothetical proteins	UT76HP_00790	Uncharacterised protein			165
Inter-RAGE	UT76HP_00794	Uncharacterised protein			1803
RAGE	UT76HP_00797	Uncharacterised protein			168	No domain found
RAGE	UT76HP_00800	Uncharacterised protein			195	No domain found
RAGE	UT76HP_00802	Uncharacterised protein			117	No domain found
Isolated hypothetical proteins	UT76HP_00807	Uncharacterised protein			201
Isolated hypothetical proteins	UT76HP_00808	Uncharacterised protein			111
Isolated hypothetical proteins	UT76HP_00816	Uncharacterised protein			390
Isolated hypothetical proteins	UT76HP_00834	Uncharacterised protein			147
Isolated hypothetical proteins	UT76HP_00869	Uncharacterised protein			174
Isolated hypothetical proteins	UT76HP_00886	Uncharacterised protein			189
Isolated hypothetical proteins	UT76HP_00889	Uncharacterised protein			1344
Inter-RAGE	UT76HP_00892	Uncharacterised protein			144
Inter-RAGE	UT76HP_00894	Uncharacterised protein			144
Isolated hypothetical proteins	UT76HP_00908	Uncharacterised protein			303
Isolated hypothetical proteins	UT76HP_00910	Uncharacterised protein			918
Isolated hypothetical proteins	UT76HP_00911	Uncharacterised protein			534
RAGE	UT76HP_00917	Uncharacterised protein	TraL	Full length	336	No domain found
RAGE	UT76HP_00920	Uncharacterised protein	TraK-1 pseudo	Truncated	237	No domain found
RAGE	UT76HP_00921	Uncharacterised protein	TraK-2 pseudo	Truncated	273	No domain found
RAGE	UT76HP_00925	Uncharacterised protein			222	No domain found
RAGE	UT76HP_00930	Uncharacterised protein	RAGE_hypo_Group5_03	Hypothetical proteins	561	DUF4065	36-128	This presumed domain is functionally uncharacterised.
RAGE	UT76HP_00939	Uncharacterised protein			1251	No domain found
RAGE	UT76HP_00940	Uncharacterised protein			420	No domain found
Isolated hypothetical proteins	UT76HP_00952	Uncharacterised protein			1566
Isolated hypothetical proteins	UT76HP_00970	Uncharacterised protein			264
Inter-RAGE	UT76HP_00972	Uncharacterised protein			282
Inter-RAGE	UT76HP_00975	Uncharacterised protein			873
Isolated hypothetical proteins	UT76HP_00984	Uncharacterised protein			228
Inter-RAGE	UT76HP_00987	Uncharacterised protein			525
Inter-RAGE	UT76HP_00997	Uncharacterised protein			210
Inter-RAGE	UT76HP_01005	Uncharacterised protein			261
RAGE	UT76HP_01012	Uncharacterised protein			168	No domain found
RAGE	UT76HP_01019	Uncharacterised protein	Rhodanese protein	Truncated	750	RHOD (Rhodanese Homology Domain)	116-217	Rhodanese, a sulphurtransferase involved in cyanide detoxification
RAGE	UT76HP_01020	Uncharacterised protein	DnaA	Truncated	1353	DnaA N-terminal domain	369-434
RAGE	UT76HP_01031	Uncharacterised protein			243	No domain found
RAGE	UT76HP_01032	Uncharacterised protein			384	No domain found
RAGE	UT76HP_01052	Uncharacterised protein	TraV	Full length	321	Signal peptide	1-16
RAGE	UT76HP_01054	Uncharacterised protein	TraK-1 pseudo	Truncated	183	No domain found
RAGE	UT76HP_01055	Uncharacterised protein	TraK-1 pseudo	Truncated	183	No domain found
RAGE	UT76HP_01058	Uncharacterised protein	TraL pseudo	Truncated	264	No domain found
Isolated hypothetical proteins	UT76HP_01085	Uncharacterised protein			108
Isolated hypothetical proteins	UT76HP_01086	Uncharacterised protein			99
RAGE	UT76HP_01089	Uncharacterised protein			186	No domain found
RAGE	UT76HP_01090	Uncharacterised protein			111	No domain found
Isolated hypothetical proteins	UT76HP_01094	Uncharacterised protein			1554
Isolated hypothetical proteins	UT76HP_01095	Uncharacterised protein			525
Inter-RAGE	UT76HP_01098	Uncharacterised protein			378
Inter-RAGE	UT76HP_01099	Uncharacterised protein			342
Isolated hypothetical proteins	UT76HP_01108	Uncharacterised protein			198
Isolated hypothetical proteins	UT76HP_01114	Uncharacterised protein			150
Inter-RAGE	UT76HP_01119	Uncharacterised protein			1140
IR59	UT76HP_01123	Uncharacterised protein			2934
RAGE	UT76HP_01136	Uncharacterised protein			384	No domain found
RAGE	UT76HP_01137	Uncharacterised protein			243	No domain found
RAGE	UT76HP_01148	Uncharacterised protein	DnaA	Truncated	432	DnaA N-terminal domain	62-127
RAGE	UT76HP_01149	Uncharacterised protein			1104	Coiled coil	69-96
RAGE	UT76HP_01153	Uncharacterised protein			177	No domain found
RAGE	UT76HP_01157	Uncharacterised protein	TraK-1-TraK-2 pseudo	Truncated	573	No domain found
RAGE	UT76HP_01160	Uncharacterised protein	TraL	Full length	336	No domain found
RAGE	UT76HP_01164	Uncharacterised protein			258	No domain found
RAGE	UT76HP_01165	Uncharacterised protein			132	No domain found
RAGE	UT76HP_01167	Uncharacterised protein			360	No domain found
IR66	UT76HP_01169	Uncharacterised protein			552
RAGE	UT76HP_01174	Uncharacterised protein			843	transmembrane region	191-213
RAGE	UT76HP_01184	Uncharacterised protein			243	No domain found
RAGE	UT76HP_01185	Uncharacterised protein			384	No domain found
RAGE	UT76HP_01208	Uncharacterised protein	TraV	Full length	321	Signal peptide	1-16
RAGE	UT76HP_01211	Uncharacterised protein	TraL pseudo	Truncated	150	No domain found
RAGE	UT76HP_01212	Uncharacterised protein	TraL pseudo	Truncated	174	No domain found
RAGE	UT76HP_01217	Uncharacterised protein			201	No domain found
Inter-RAGE	UT76HP_01222	Uncharacterised protein			2142
Inter-RAGE	UT76HP_01226	Uncharacterised protein			339
Inter-RAGE	UT76HP_01228	Uncharacterised protein			1479
Inter-RAGE	UT76HP_01232	Uncharacterised protein			171
Isolated hypothetical proteins	UT76HP_01235	Uncharacterised protein			105
RAGE	UT76HP_01239	Uncharacterised protein	DnaA	Truncated	501	DnaA N-terminal domain	96-161
RAGE	UT76HP_01242	Uncharacterised protein			1707	No domain found
RAGE	UT76HP_01248	Uncharacterised protein			717	No domain found
RAGE	UT76HP_01249	Uncharacterised protein			156	No domain found
RAGE	UT76HP_01253	Uncharacterised protein			528	No domain found
RAGE	UT76HP_01254	Uncharacterised protein			624	No domain found
RAGE	UT76HP_01255	Uncharacterised protein			267	No domain found
RAGE	UT76HP_01271	Uncharacterised protein	RAGE_hypo_Group5_04	Hypothetical proteins	561	DUF4065	36-128	This presumed domain is functionally uncharacterised.
RAGE	UT76HP_01277	Uncharacterised protein			207	No domain found
RAGE	UT76HP_01280	Uncharacterised protein	TraV	Full length	330	Signal peptide	1-16
RAGE	UT76HP_01282	Uncharacterised protein	TraK-2	Full length	327	No domain found
RAGE	UT76HP_01283	Uncharacterised protein	TraK-1	Full length	489	Signal peptide	1-23
RAGE	UT76HP_01285	Uncharacterised protein	TraL	Full length	336	No domain found
Isolated hypothetical proteins	UT76HP_01290	Uncharacterised protein			534
Isolated hypothetical proteins	UT76HP_01291	Uncharacterised protein			219
Isolated hypothetical proteins	UT76HP_01292	Uncharacterised protein			771
Isolated hypothetical proteins	UT76HP_01297	Uncharacterised protein			1833
Isolated hypothetical proteins	UT76HP_01303	Uncharacterised protein			270
Isolated hypothetical proteins	UT76HP_01304	Uncharacterised protein			1980
Isolated cargo genes	UT76HP_01307	Uncharacterised protein			120
Isolated cargo genes	UT76HP_01308	Uncharacterised protein			132
Isolated cargo genes	UT76HP_01309	Uncharacterised protein			534
Isolated cargo genes	UT76HP_01311	Uncharacterised protein			504
Isolated cargo genes	UT76HP_01312	Uncharacterised protein			390
RAGE	UT76HP_01324	Uncharacterised protein	TraL	Full length	324	No domain found
RAGE	UT76HP_01327	Uncharacterised protein	TraK-1 pseudo	Truncated	402	Signal peptide	1-23
RAGE	UT76HP_01329	Uncharacterised protein	TraV pseudo	Truncated	237	No domain found
RAGE	UT76HP_01343	Uncharacterised protein	RAGE_hypo_Group2	Hypothetical proteins	870	DUF155	48-237	DUF is a protein domain that has no characterised function.
RAGE	UT76HP_01350	Uncharacterised protein	TraV	Full length	330	Signal peptide	1-16
Inter-RAGE	UT76HP_01354	Uncharacterised protein			492
Isolated hypothetical proteins	UT76HP_01357	Uncharacterised protein			615
RAGE	UT76HP_01366	Uncharacterised protein			2604	No domain found
RAGE	UT76HP_01367	Uncharacterised protein			2487	No domain found
RAGE	UT76HP_01402	Uncharacterised protein	TraK-1 pseudo	Truncated	297	No domain found
RAGE	UT76HP_01410	Uncharacterised protein			387	No domain found
Isolated hypothetical proteins	UT76HP_01412	Uncharacterised protein			1284
Inter-RAGE	UT76HP_01416	Uncharacterised protein			708
Isolated mobile genes	UT76HP_01422	Uncharacterised protein			168
Inter-RAGE	UT76HP_01427	Uncharacterised protein			600
RAGE	UT76HP_01430	Uncharacterised protein	DnaA	Truncated	1554	Coiled coil, DnaA N-terminal domain	69-96 (Coiled coil), 436-501 (DnaA N-terminal domain)
RAGE	UT76HP_01459	Uncharacterised protein			348	No domain found
RAGE	UT76HP_01460	Uncharacterised protein			1164	No domain found
RAGE	UT76HP_01464	Uncharacterised protein			195	No domain found
RAGE	UT76HP_01466	Uncharacterised protein			816	No domain found
RAGE	UT76HP_01470	Uncharacterised protein	TraV	Full length	330	Signal peptide	1-16
RAGE	UT76HP_01473	Uncharacterised protein	TraK-2 pseudo	Truncated	252	No domain found
RAGE	UT76HP_01474	Uncharacterised protein	TraK-1 pseudo	Truncated	306	No domain found
RAGE	UT76HP_01475	Uncharacterised protein			132	No domain found
RAGE	UT76HP_01477	Uncharacterised protein			513	No domain found
RAGE	UT76HP_01479	Uncharacterised protein			159	No domain found
RAGE	UT76HP_01480	Uncharacterised protein	UT76_Ank24		2835	Ank	92-121, 128-156
Isolated hypothetical proteins	UT76HP_01493	Uncharacterised protein			240
Isolated hypothetical proteins	UT76HP_01494	Uncharacterised protein			528
Isolated hypothetical proteins	UT76HP_01495	Uncharacterised protein			285
Isolated hypothetical proteins	UT76HP_01496	Uncharacterised protein			174
RAGE	UT76HP_01500	Uncharacterised protein	TraL	Full length	336	No domain found
RAGE	UT76HP_01503	Uncharacterised protein	TraV	Full length	321	Signal peptide	1-16
RAGE	UT76HP_01506	Uncharacterised protein			174	No domain found
RAGE	UT76HP_01522	Uncharacterised protein			198	No domain found
RAGE	UT76HP_01524	Uncharacterised protein			1152	No domain found
RAGE	UT76HP_01525	Uncharacterised protein			405	No domain found
RAGE	UT76HP_01540	Uncharacterised protein			240	No domain found
RAGE	UT76HP_01541	Uncharacterised protein			273	No domain found
RAGE	UT76HP_01544	Uncharacterised protein			1395	No domain found
Inter-RAGE	UT76HP_01551	Uncharacterised protein			972
Inter-RAGE	UT76HP_01554	Uncharacterised protein			546
Inter-RAGE	UT76HP_01555	Uncharacterised protein			342
Inter-RAGE	UT76HP_01556	Uncharacterised protein			426
Inter-RAGE	UT76HP_01558	Uncharacterised protein			804
Inter-RAGE	UT76HP_01559	Uncharacterised protein			429
Inter-RAGE	UT76HP_01561	Uncharacterised protein			1611
RAGE	UT76HP_01566	Uncharacterised protein	DnaA	Truncated	1554	Coiled coil, DnaA N-terminal domain	68-96 (Coiled coil), 436-501 (DnaA N-terminal domain)
Isolated hypothetical proteins	UT76HP_01582	Uncharacterised protein			126
Isolated mobile genes	UT76HP_01592	Uncharacterised protein			690
Isolated mobile genes	UT76HP_01595	Uncharacterised protein			846
Isolated hypothetical proteins	UT76HP_01598	Uncharacterised protein			219
Isolated hypothetical proteins	UT76HP_01605	Uncharacterised protein			714
Inter-RAGE	UT76HP_01608	Uncharacterised protein	VirB2-1	Full length	357
Inter-RAGE	UT76HP_01609	Uncharacterised protein	VirB2-2	Full length	354
Inter-RAGE	UT76HP_01612	Uncharacterised protein			339
Inter-RAGE	UT76HP_01619	Uncharacterised protein			747
Isolated hypothetical proteins	UT76HP_01620	Uncharacterised protein			129
RAGE	UT76HP_01623	Uncharacterised protein	TraK-1 pseudo	Truncated	327	No domain found
RAGE	UT76HP_01626	Uncharacterised protein	TraL pseudo	Truncated	219	No domain found
RAGE	UT76HP_01627	Uncharacterised protein	TraL pseudo	Truncated	102	No domain found
Inter-RAGE	UT76HP_01637	Uncharacterised protein			135
Isolated hypothetical proteins	UT76HP_01654	Uncharacterised protein			195
Isolated hypothetical proteins	UT76HP_01655	Uncharacterised protein			165
RAGE	UT76HP_01664	Uncharacterised protein			696	No domain found
IR52	UT76HP_01667	Uncharacterised protein			834
Inter-RAGE	UT76HP_01669	Uncharacterised protein			372
RAGE	UT76HP_01682	Uncharacterised protein			180	No domain found
RAGE	UT76HP_01686	Uncharacterised protein			186	No domain found
RAGE	UT76HP_01698	Uncharacterised protein			2472	No domain found
RAGE	UT76HP_01708	Uncharacterised protein	RAGE_hypo_Group5_05	Hypothetical proteins	426	DUF4065	36-128	This presumed domain is functionally uncharacterised.
RAGE	UT76HP_01716	Uncharacterised protein	TraV	Full length	321	Signal peptide	1-16
RAGE	UT76HP_01719	Uncharacterised protein	TraL pseudo	Truncated	150	No domain found
RAGE	UT76HP_01720	Uncharacterised protein	TraL pseudo	Truncated	174	No domain found
Isolated hypothetical proteins	UT76HP_01725	Uncharacterised protein			201
Inter-RAGE	UT76HP_01731	Uncharacterised protein			1221
Isolated hypothetical proteins	UT76HP_01736	Uncharacterised protein			684
Isolated hypothetical proteins	UT76HP_01737	Uncharacterised protein			1530
Isolated hypothetical proteins	UT76HP_01740	Uncharacterised protein			261
RAGE	UT76HP_01742	Uncharacterised protein			861	transmembrane region	13-30
RAGE	UT76HP_01750	Uncharacterised protein	TraL	Full length	336	No domain found
RAGE	UT76HP_01752	Uncharacterised protein	TraK-1 pseudo	Truncated	327	No domain found
RAGE	UT76HP_01755	Uncharacterised protein			612	transmembrane region	112-134
RAGE	UT76HP_01761	Uncharacterised protein			1341	No domain found
RAGE	UT76HP_01765	Uncharacterised protein			624	No domain found
RAGE	UT76HP_01766	Uncharacterised protein			528	No domain found
RAGE	UT76HP_01777	Uncharacterised protein	DnaA	Truncated	678	DnaA N-terminal domain	144-209
RAGE	UT76HP_01778	Uncharacterised protein			1788	No domain found
RAGE	UT76HP_01779	Uncharacterised protein	Phage portal protein	Full length	1191	Phage_portal	53-384	Prophage and Gene Transfer Agent (GTA) portal proteins. Bacteriophage portal proteins form a dodecamer and is located at a five-fold vertex of the viral capsid.
RAGE	UT76HP_01780	Uncharacterised protein			267	No domain found
RAGE	UT76HP_01785	Uncharacterised protein			1083	transmembrane region	273-295
RAGE	UT76HP_01788	Uncharacterised protein			174	No domain found
RAGE	UT76HP_01797	Uncharacterised protein			1032	No domain found
RAGE	UT76HP_01812	Uncharacterised protein	TraL	Full length	336	No domain found
RAGE	UT76HP_01816	Uncharacterised protein	TraK-1	Full length	477	Signal peptide	1-23
RAGE	UT76HP_01818	Uncharacterised protein	TraK-2	Full length	333	No domain found
RAGE	UT76HP_01821	Uncharacterised protein	TraV	Full length	330	Signal peptide	1-16
RAGE	UT76HP_01835	Uncharacterised protein	DnaA	Truncated	867	DnaA N-terminal domain(Non-specific hit)	220-282
RAGE	UT76HP_01836	Uncharacterised protein			123	No domain found
Inter-RAGE	UT76HP_01845	Uncharacterised protein			108
RAGE	UT76HP_01849	Uncharacterised protein			444	No domain found
RAGE	UT76HP_01853	Uncharacterised protein	DnaA	Truncated	747	DnaA N-terminal domain	167-232
RAGE	UT76HP_01854	Uncharacterised protein			534	Coiled coil	68-104
RAGE	UT76HP_01859	Uncharacterised protein	RAGE_hypo_Group4	Hypothetical proteins	678	Protein of unknown function (DUF2659)	1-223
Inter-RAGE	UT76HP_01866	Uncharacterised protein			732
RAGE	UT76HP_01879	Uncharacterised protein			402	No domain found
RAGE	UT76HP_01882	Uncharacterised protein	TraATi pseudo	Truncated	111	No domain found
Inter-RAGE	UT76HP_01893	Uncharacterised protein			633
Inter-RAGE	UT76HP_01894	Uncharacterised protein			1614
RAGE	UT76HP_01902	Uncharacterised protein			111	No domain found
RAGE	UT76HP_01912	Uncharacterised protein			1809	No domain found
RAGE	UT76HP_01929	Uncharacterised protein	TraV	Full length	330	Signal peptide	1-16
RAGE	UT76HP_01932	Uncharacterised protein	UT76_Ank48		1284	Ank	204-233, 242-272
RAGE	UT76HP_01938	Uncharacterised protein	RAGE_hypo_Group3_01	Hypothetical proteins	1929	Signal peptide, DUF3857	1-24(Signal peptide), 47-217(DUF3857)	This domain is based on the first domain of the PDB structure 3KD4 (residues 1-228). It is structurally similar to domains in other hydrolases, eg. M1 family aminopeptidase, despite lack of any significant sequence similarity. The domain is N-terminal to a transglutaminase domain, which is found in many proteins known to have transglutaminase activity. The function of this domain is unknown.
RAGE	UT76HP_01939	Uncharacterised protein	RAGE_hypo_Group3_02	Hypothetical proteins	1899	Signal peptide, DUF3857	1-22(Signal peptide), 45-212(DUF3857)	This domain is based on the first domain of the PDB structure 3KD4 (residues 1-228). It is structurally similar to domains in other hydrolases, eg. M1 family aminopeptidase, despite lack of any significant sequence similarity. The domain is N-terminal to a transglutaminase domain, which is found in many proteins known to have transglutaminase activity. The function of this domain is unknown.
Inter-RAGE	UT76HP_01949	Uncharacterised protein			567
Inter-RAGE	UT76HP_01950	Uncharacterised protein			1845
RAGE	UT76HP_01964	Uncharacterised protein	TraL	Full length	336	No domain found
RAGE	UT76HP_01967	Uncharacterised protein	TraK-1 pseudo	Truncated	201	No domain found
RAGE	UT76HP_01968	Uncharacterised protein	TraK-1 pseudo	Truncated	231	No domain found
RAGE	UT76HP_01970	Uncharacterised protein	TraV	Full length	330	Signal peptide	1-16
RAGE	UT76HP_01973	Uncharacterised protein	UT76_Ank21		198	No domain found
Inter-RAGE	UT76HP_01999	Uncharacterised protein			1023
RAGE	UT76HP_02026	Uncharacterised protein			1008	No domain found
RAGE	UT76HP_02035	Uncharacterised protein	TraV pseudo	Truncated	300	No domain found
RAGE	UT76HP_02037	Uncharacterised protein	TraL	Full length	336	No domain found
RAGE	UT76HP_02039	Uncharacterised protein	TraK-1	Full length	489	Signal peptide	1-23
RAGE	UT76HP_02041	Uncharacterised protein	TraK-2	Full length	333	No domain found
RAGE	UT76HP_02044	Uncharacterised protein	TraV	Full length	330	Signal peptide	1-16
RAGE	UT76HP_02047	Uncharacterised protein			174	No domain found
RAGE	UT76HP_02064	Uncharacterised protein			144	No domain found
RAGE	UT76HP_02079	Uncharacterised protein	DnaA	Truncated	1548	Coiled coil, DnaA N-terminal domain	69-96 (Coiled coil), 434-499 (DnaA N-terminal domain)
RAGE	UT76HP_02081	Uncharacterised protein			1254	No domain found
RAGE	UT76HP_02083	Uncharacterised protein			138	No domain found
Isolated hypothetical proteins	UT76HP_02085	Uncharacterised protein			189
Inter-RAGE	UT76HP_02095	Uncharacterised protein			366
Not in Karp	UT76HP_02099	Uncharacterised protein			90
Inter-RAGE	UT76HP_02113	Uncharacterised protein			765
Inter-RAGE	UT76HP_02119	Uncharacterised protein			222
Isolated hypothetical proteins	UT76HP_02123	Uncharacterised protein			225
Isolated hypothetical proteins	UT76HP_02127	Uncharacterised protein			144
IR21	UT76HP_02129	Uncharacterised protein			342
Isolated cargo genes	UT76HP_02134	Uncharacterised protein	TraV pseudo	Truncated	234
Isolated cargo genes	UT76HP_02135	Uncharacterised protein	TraK-1 pseudo	Truncated	138
RAGE	UT76HP_02150	Uncharacterised protein	TraK-1	Full length	468	Signal peptide	1-23
RAGE	UT76HP_02153	Uncharacterised protein	TraL pseudo	Truncated	264	No domain found
RAGE	UT76HP_02162	Uncharacterised protein			132	No domain found
Inter-RAGE	UT76HP_02169	Uncharacterised protein			1476
RAGE	UT76HP_02179	Uncharacterised protein			825	No domain found
RAGE	UT76HP_02204	Uncharacterised protein	TraK-1 pseudo	Truncated	462	Signal peptide	1-23
RAGE	UT76HP_02206	Uncharacterised protein	TraV	Full length	330	Signal peptide	1-16
RAGE	UT76HP_02218	Uncharacterised protein	zinc_ribbon_4	Truncated	645	zinc_ribbon_4 and Transmembrane region	1-38 (zinc_ribbon_4), 83-105 (Transmembrane region)	Zinc finger (Znf) domains are relatively small protein motifs which contain multiple finger-like protrusions that make tandem contacts with their target molecule. Some of these domains bind zinc, but many do not; instead binding other metals such as iron, or no metal at all.
RAGE	UT76HP_02219	Uncharacterised protein			126	No domain found
RAGE	UT76HP_02224	Uncharacterised protein			144	No domain found
RAGE	UT76HP_02225	Uncharacterised protein	TraL pseudo	Truncated	237	No domain found
IR27	UT76HP_02228	Uncharacterised protein			246
Isolated hypothetical proteins	UT76HP_02235	Uncharacterised protein			1869
RAGE	UT76HP_02251	Uncharacterised protein	TraV	Full length	330	Signal peptide	1-16
RAGE	UT76HP_02254	Uncharacterised protein	TraL	Full length	336	No domain found
IR84	UT76HP_02259	Uncharacterised protein			120
Inter-RAGE	UT76HP_02277	Uncharacterised protein			486
Isolated hypothetical proteins	UT76HP_02280	Uncharacterised protein			423

## Sheet: UT176
Compare to other strains			RAGE	locus_tag	Old name	New name	The encoding genes of Full length and truncated forms of protein	Length	Domains by SMART	Positions	Domain description
			RAGE	UT176_00009	Uncharacterised protein			1800	No domain found
			RAGE	UT176_00010	Uncharacterised protein			153	No domain found
			RAGE	UT176_00019	Uncharacterised protein			198	No domain found
			RAGE	UT176_00021	Uncharacterised protein			666	Transmembrane region	9-28
			RAGE	UT176_00022	Uncharacterised protein	Peptidase_M61	Full length	1674	Signal peptide, peptidase_M61	283-362	M61 glycyl aminopeptidase ;Glycyl aminopeptidase is an unusual peptidase in that it has a preference for substrates with an N-terminal glycine or alanine. These proteins are found in Bacteria and in Archaea.
			RAGE	UT176_00037	Uncharacterised protein			201	No domain found
			Isolated hypothetical proteins	UT176_00043	Uncharacterised protein			198
			Isolated hypothetical proteins	UT176_00044	Uncharacterised protein			597
			Isolated hypothetical proteins	UT176_00045	Uncharacterised protein			267
			Isolated hypothetical proteins	UT176_00046	Uncharacterised protein	UT176_Ank49		225
			Isolated hypothetical proteins	UT176_00047	Uncharacterised protein			150
			RAGE	UT176_00052	Uncharacterised protein	TraL	Full length	324	No domain found
			RAGE	UT176_00054	Uncharacterised protein	TraK-1	Full length	477	Signal peptide	1-23
			RAGE	UT176_00055	Uncharacterised protein	TraK-2	Full length	336	Transmembrane region	20-42, 57-79, 86-105
			RAGE	UT176_00057	Uncharacterised protein	TraV	Full length	330	signal peptide	1-16
			RAGE	UT176_00084	Uncharacterised protein			543	Coiled coil	88-152
			RAGE	UT176_00089	Uncharacterised protein			1707	No domain found
			RAGE	UT176_00091	Uncharacterised protein			789	Signal peptide, Colied coil	1-20(Signal peptide), 27-50 (Colied coil)
			RAGE	UT176_00097	Uncharacterised protein			636	No domain found
			Inter-RAGE	UT176_00104	Uncharacterised protein			591
			Inter-RAGE	UT176_00106	Uncharacterised protein			513
			Isolated hypothetical proteins	UT176_00113	Uncharacterised protein			324
			Isolated hypothetical proteins	UT176_00114	Uncharacterised protein			681
			RAGE	UT176_00121	Uncharacterised protein			174	No domain found
			Isolated hypothetical proteins	UT176_00126	Uncharacterised protein			1857
			Inter-RAGE	UT176_00135	Uncharacterised protein			162
			Isolated hypothetical proteins	UT176_00140	Uncharacterised protein			174
			Isolated hypothetical proteins	UT176_00141	Uncharacterised protein			183
			RAGE	UT176_00146	Uncharacterised protein			123	No domain found
			Isolated hypothetical proteins	UT176_00150	Uncharacterised protein			102
			Isolated hypothetical proteins	UT176_00151	Uncharacterised protein			96
			Inter-RAGE	UT176_00157	Uncharacterised protein			2784
			Inter-RAGE	UT176_00160	Uncharacterised protein			1386
			Inter-RAGE	UT176_00164	Uncharacterised protein			2532
			Isolated hypothetical proteins	UT176_00177	Uncharacterised protein	TraK-1 pseudo	Truncated	231
			RAGE	UT176_00183	Uncharacterised protein	RAGE_hypo_Group_12_01		1167	Colied coil, OTT_1508_deam domain	192-223 (Colied coil), 279-347 (OTT_1508_deam domain)
			Isolated hypothetical proteins	UT176_00187	Uncharacterised protein	TraK-2 pseudo	Truncated	258
			Isolated hypothetical proteins	UT176_00189	Uncharacterised protein			300
			RAGE	UT176_00192	Uncharacterised protein	TraL	Full length	324	No domain found
			RAGE	UT176_00195	Uncharacterised protein	TraK-1	Full length	477	Signal peptide	1-23
			Isolated hypothetical proteins	UT176_00197	Uncharacterised protein	TraV pseudo	Truncated	339
			Inter-RAGE	UT176_00200	Uncharacterised protein			915
			Isolated hypothetical proteins	UT176_00208	Uncharacterised protein			234
			Inter-RAGE	UT176_00211	Uncharacterised protein			201
			RAGE	UT176_00214	Uncharacterised protein	TraL	Full length	324	No domain found
			RAGE	UT176_00216	Uncharacterised protein	TraK-1	Full length	477	Signal peptide	1-23
			RAGE	UT176_00217	Uncharacterised protein	TraK-2	Full length	327	Transmembrane region	20-42, 85-102
			RAGE	UT176_00219	Uncharacterised protein	TraV	Full length	330	signal peptide	1-16
			RAGE	UT176_00222	Uncharacterised protein			207	No domain found
			RAGE	UT176_00227	Uncharacterised protein	RAGE_hypo_Group5_01	Hypothetical proteins	561	DUF4065	36-129
			RAGE	UT176_00257	Uncharacterised protein	DnaA	Truncated	1566	DnaA N-terminal domain	440-505
			RAGE	UT176_00258	Uncharacterised protein			1200	No domain found
			Inter-RAGE	UT176_00262	Uncharacterised protein			783
			Inter-RAGE	UT176_00279	Uncharacterised protein			2493
			Isolated hypothetical proteins	UT176_00280	Uncharacterised protein			135
			Inter-RAGE	UT176_00292	Uncharacterised protein	UT176_Ank25		1230
			Inter-RAGE	UT176_00293	Uncharacterised protein			696
			Inter-RAGE	UT176_00297	Uncharacterised protein			606
			Inter-RAGE	UT176_00299	Uncharacterised protein			585
			Inter-RAGE	UT176_00305	Uncharacterised protein			2829
			Inter-RAGE	UT176_00306	Uncharacterised protein			249
			RAGE	UT176_00317	Uncharacterised protein			588	No domain found
			RAGE	UT176_00318	Uncharacterised protein			1044	No domain found
			RAGE	UT176_00340	Uncharacterised protein			669	Transmembrane region	127-149
			RAGE	UT176_00349	Uncharacterised protein			351	Coiled coil	2-24
			RAGE	UT176_00372	Uncharacterised protein	DnaA	Truncated	1233	DnaA N-terminal domain	329-394
			Inter-RAGE	UT176_00384	Uncharacterised protein			1476
			RAGE	UT176_00394	Uncharacterised protein	TraK-1 pseudo	Truncated	405	Signal peptide	1-23
			RAGE	UT176_00396	Uncharacterised protein	TraL pseudo	Truncated	264	No domain found
			RAGE	UT176_00400	Uncharacterised protein			132	No domain found
			RAGE	UT176_00402	Uncharacterised protein			165	No domain found
			RAGE	UT176_00403	Uncharacterised protein			132	No domain found
			RAGE	UT176_00406	Uncharacterised protein			138	No domain found
			RAGE	UT176_00414	Uncharacterised protein	TraV pseudo	Truncated	354	Signal peptide	1-23
			Inter-RAGE	UT176_00420	Uncharacterised protein			342
			Inter-RAGE	UT176_00428	Uncharacterised protein			222
			Inter-RAGE	UT176_00434	Uncharacterised protein			765
			Inter-RAGE	UT176_00451	Uncharacterised protein			366
			RAGE	UT176_00478	Uncharacterised protein			867	Transmembrane region	186-208
			RAGE	UT176_00481	Uncharacterised protein	TraI pseudo	Truncated	192	No domain found
			RAGE	UT176_00487	Uncharacterised protein	RAGE_hypo_Group5_02	Hypothetical proteins	561	DUF4065	36-129
			RAGE	UT176_00495	Uncharacterised protein			1257	No domain found
			RAGE	UT176_00499	Uncharacterised protein			102	No domain found
			RAGE	UT176_00502	Uncharacterised protein			132	No domain found
			RAGE	UT176_00503	Uncharacterised protein			198	No domain found
			RAGE	UT176_00517	Uncharacterised protein			402	No domain found
			RAGE	UT176_00518	Uncharacterised protein			1164	No domain found
			RAGE	UT176_00523	Uncharacterised protein			201	No domain found
			Isolated hypothetical proteins	UT176_00526	Uncharacterised protein			144
			RAGE	UT176_00528	Uncharacterised protein	TraL	Full length	324	No domain found
			RAGE	UT176_00532	Uncharacterised protein			138	No domain found
			RAGE	UT176_00533	Uncharacterised protein	TraK-1 pseudo	Truncated	237	No domain found
			RAGE	UT176_00536	Uncharacterised protein	TraL	Full length	324	No domain found
			RAGE	UT176_00546	Uncharacterised protein			219	No domain found
			RAGE	UT176_00547	Uncharacterised protein			408	No domain found
			RAGE	UT176_00548	Uncharacterised protein	Rhodanese protein	Truncated	750	RHOD	116-217	Rhodanese Homology Domain
			RAGE	UT176_00554	Uncharacterised protein			123	No domain found
			RAGE	UT176_00555	Uncharacterised protein			153	No domain found
			Inter-RAGE	UT176_00567	Uncharacterised protein			261
			RAGE	UT176_00575	Uncharacterised protein	DnaA	Truncated	654	DnaA N-terminal domain	136-201
			RAGE	UT176_00585	Uncharacterised protein	TraL	Full length	324	No domain found
			RAGE	UT176_00587	Uncharacterised protein	TraK-1	Full length	477	Signal peptide	1-23
			RAGE	UT176_00589	Uncharacterised protein	TraV	Full length	330	signal peptide	1-16
			RAGE	UT176_00595	Uncharacterised protein			201	No domain found
			RAGE	UT176_00598	Uncharacterised protein	TraL pseudo	Truncated	264	No domain found
			RAGE	UT176_00600	Uncharacterised protein	TraV	Full length	330	signal peptide	1-16
			RAGE	UT176_00605	Uncharacterised protein			195	No domain found
			Isolated hypothetical proteins	UT176_00614	Uncharacterised protein			120
			Inter-RAGE	UT176_00634	Uncharacterised protein			1023
			Isolated hypothetical proteins	UT176_00649	Uncharacterised protein			279
			Isolated hypothetical proteins	UT176_00650	Uncharacterised protein			153
			Inter-RAGE	UT176_00664	Uncharacterised protein			294
			RAGE	UT176_00668	Uncharacterised protein			4518	Signal peptide	1-23
			RAGE	UT176_00682	Uncharacterised protein	Peptidase_C48	Full length	4125	Peptidase_C48	63-167
			RAGE	UT176_00683	Uncharacterised protein			525	No domain found
			RAGE	UT176_00684	Uncharacterised protein			522	No domain found
			RAGE	UT176_00705	Uncharacterised protein	TraK-1 pseudo	Truncated	306	No domain found
			RAGE	UT176_00708	Uncharacterised protein	TraL	Full length	324	No domain found
			RAGE	UT176_00718	Uncharacterised protein	RAGE_hypo_Group5_03	Hypothetical proteins	561	DUF4065	36-129
			RAGE	UT176_00726	Uncharacterised protein	TraV	Full length	330	signal peptide	1-16
			RAGE	UT176_00729	Uncharacterised protein	TraK-1	Full length	453	Signal peptide	1-23
			RAGE	UT176_00731	Uncharacterised protein	TraL	Full length	324	No domain found
			RAGE	UT176_00735	Uncharacterised protein	UT176_Ank48		1284	Ank	204-233, 242-272
			RAGE	UT176_00740	Uncharacterised protein			117	No domain found
			RAGE	UT176_00743	Uncharacterised protein	RAGE_hypo_Group3_01	Hypothetical proteins	1929	Signal peptide, DUF3857	1-24(Signal peptide), 47-217(DUF3857)	This domain is based on the first domain of the PDB structure 3KD4 (residues 1-228). It is structurally similar to domains in other hydrolases, eg. M1 family aminopeptidase, despite lack of any significant sequence similarity. The domain is N-terminal to a transglutaminase domain, which is found in many proteins known to have transglutaminase activity. The function of this domain is unknown.
			RAGE	UT176_00744	Uncharacterised protein	RAGE_hypo_Group3_02	Hypothetical proteins	1899	Signal peptide, DUF3857	1-22(Signal peptide), 45-212(DUF3857)	This domain is based on the first domain of the PDB structure 3KD4 (residues 1-228). It is structurally similar to domains in other hydrolases, eg. M1 family aminopeptidase, despite lack of any significant sequence similarity. The domain is N-terminal to a transglutaminase domain, which is found in many proteins known to have transglutaminase activity. The function of this domain is unknown.
			Inter-RAGE	UT176_00754	Uncharacterised protein			567
			Inter-RAGE	UT176_00755	Uncharacterised protein			1830
			RAGE	UT176_00763	Uncharacterised protein			576	No domain found
			RAGE	UT176_00764	Uncharacterised protein			318	No domain found
			RAGE	UT176_00773	Uncharacterised protein			366	No domain found
			RAGE	UT176_00774	Uncharacterised protein			1221	No domain found
			Isolated hypothetical proteins	UT176_00783	Uncharacterised protein			204
			RAGE	UT176_00794	Uncharacterised protein	TraL	Full length	324	No domain found
			RAGE	UT176_00800	Uncharacterised protein	TraK-1	Full length	447	Signal peptide	1-23
			RAGE	UT176_00802	Uncharacterised protein	TraK-2	Full length	327	Transmembrane region	20-42, 85-102
			RAGE	UT176_00804	Uncharacterised protein	TraV	Full length	330	signal peptide	1-16
			RAGE	UT176_00808	Uncharacterised protein			207	No domain found
			RAGE	UT176_00835	Uncharacterised protein			102	No domain found
			RAGE	UT176_00841	Uncharacterised protein	DnaA	Truncated	1716	DnaA N-terminal domain	490-555
			RAGE	UT176_00852	Uncharacterised protein	TraK-1	Full length	489	Signal peptide	1-16
			RAGE	UT176_00856	Uncharacterised protein	TraL pseudo	Truncated	264	No domain found
			RAGE	UT176_00864	Uncharacterised protein	TraL pseudo	Truncated	264	No domain found
			RAGE	UT176_00866	Uncharacterised protein	TraK-1	Full length	477	Signal peptide	1-23
			RAGE	UT176_00867	Uncharacterised protein	TraK-2	Full length	327	Transmembrane region	20-42, 85-102
			RAGE	UT176_00869	Uncharacterised protein	TraV	Full length	330	signal peptide	1-16
			RAGE	UT176_00876	Uncharacterised protein	RAGE_hypo_Group5_04	Hypothetical proteins	567	DUF4065	36-129
			RAGE	UT176_00885	Uncharacterised protein			1707	No domain found
			Inter-RAGE	UT176_00913	Uncharacterised protein			1614
			Inter-RAGE	UT176_00914	Uncharacterised protein			654
			RAGE	UT176_00925	Uncharacterised protein	TraATi pseudo	Truncated	90	No domain found
			RAGE	UT176_00928	Uncharacterised protein			402	No domain found
			Inter-RAGE	UT176_00940	Uncharacterised protein			738
			RAGE	UT176_00949	Uncharacterised protein	RAGE_hypo_Group4	Hypothetical proteins	678	DUF2659	1-223
			RAGE	UT176_00956	Uncharacterised protein	TraL	Full length	324	No domain found
			RAGE	UT176_00958	Uncharacterised protein	TraK-2	Full length	327	Transmembrane region	20-42, 85-102
			RAGE	UT176_00960	Uncharacterised protein	TraV	Full length	330	signal peptide	1-16
			RAGE	UT176_00963	Uncharacterised protein			207	No domain found
			RAGE	UT176_00973	Uncharacterised protein	RAGE_hypo_Group5_05	Hypothetical proteins	561	DUF4065	36-129
			RAGE	UT176_00991	Uncharacterised protein			717	No domain found
			RAGE	UT176_00996	Uncharacterised protein			1707	No domain found
			RAGE	UT176_01000	Uncharacterised protein	TraV	Full length	330	signal peptide	1-16
			RAGE	UT176_01007	Uncharacterised protein			174	No domain found
			Isolated hypothetical proteins	UT176_01030	Uncharacterised protein			1098
			Isolated hypothetical proteins	UT176_01031	Uncharacterised protein			552
			Isolated hypothetical proteins	UT176_01032	Uncharacterised protein			525
			Inter-RAGE	UT176_01035	Uncharacterised protein			378
			Inter-RAGE	UT176_01036	Uncharacterised protein			330
			Isolated hypothetical proteins	UT176_01048	Uncharacterised protein			198
			RAGE	UT176_01054	Uncharacterised protein	RAGE_hypo_Group5_06	Hypothetical proteins	561	DUF4065	36-128
			RAGE	UT176_01065	Uncharacterised protein			1062	Transmembrane region	181-203
			RAGE	UT176_01076	Uncharacterised protein			159	No domain found
			RAGE	UT176_01077	Uncharacterised protein			222	No domain found
			RAGE	UT176_01079	Uncharacterised protein			390	Signal peptide	1-23
			Isolated hypothetical proteins	UT176_01086	Uncharacterised protein			222
			Isolated hypothetical proteins	UT176_01087	Uncharacterised protein			201
			RAGE	UT176_01090	Uncharacterised protein	TraL pseudo	Truncated	264	No domain found
			RAGE	UT176_01092	Uncharacterised protein	TraV pseudo	Truncated	207	No domain found
			RAGE	UT176_01097	Uncharacterised protein			201	No domain found
			Inter-RAGE	UT176_01102	Uncharacterised protein			2136
			Inter-RAGE	UT176_01106	Uncharacterised protein			339
			Inter-RAGE	UT176_01108	Uncharacterised protein			1479
			Inter-RAGE	UT176_01112	Uncharacterised protein			135
			Isolated hypothetical proteins	UT176_01115	Uncharacterised protein			105
			Isolated hypothetical proteins	UT176_01119	Uncharacterised protein			219
			Isolated hypothetical proteins	UT176_01126	Uncharacterised protein			714
			Inter-RAGE	UT176_01129	Uncharacterised protein	VirB2-1	Full length	357
			Inter-RAGE	UT176_01130	Uncharacterised protein	VirB2-2	Full length	369
			Inter-RAGE	UT176_01133	Uncharacterised protein			339
			Inter-RAGE	UT176_01140	Uncharacterised protein			747
			Isolated mobile genes	UT176_01143	Uncharacterised protein			129
			Isolated mobile genes	UT176_01145	Uncharacterised protein			201
			Isolated mobile genes	UT176_01150	Uncharacterised protein			435
			Isolated mobile genes	UT176_01185	Uncharacterised protein			189
			Isolated hypothetical proteins	UT176_01192	Uncharacterised protein			1344
			RAGE	UT176_01198	Uncharacterised protein	RAGE_hypo_Group_12_02		1167	Colied coil, OTT_1508_deam domain	192-223 (Colied coil), 279-347 (OTT_1508_deam domain)
			RAGE	UT176_01215	Uncharacterised protein			960	Transmembrane region	217-239
			RAGE	UT176_01220	Uncharacterised protein			579	No domain found
			RAGE	UT176_01240	Uncharacterised protein			849	Transmembrane region	189-211
			RAGE	UT176_01250	Uncharacterised protein			204	No domain found
			RAGE	UT176_01252	Uncharacterised protein			543	Coiled coil	125-152
			RAGE	UT176_01261	Uncharacterised protein	DnaA	Truncated	405	DnaA N-terminal domain	53-118
			RAGE	UT176_01262	Uncharacterised protein			513	No domain found
			RAGE	UT176_01263	Uncharacterised protein			513	No domain found
			RAGE	UT176_01264	Uncharacterised protein			1788	No domain found
			RAGE	UT176_01265	Uncharacterised protein	Phage portal protein	Full length	1191	Phage_portal	53-384	Prophage and Gene Transfer Agent (GTA) portal proteins. Bacteriophage portal proteins form a dodecamer and is located at a five-fold vertex of the viral capsid.
			RAGE	UT176_01266	Uncharacterised protein			267	No domain found
			RAGE	UT176_01273	Uncharacterised protein			1062	Transmembrane region	273-295
			RAGE	UT176_01279	Uncharacterised protein			174	No domain found
			Isolated hypothetical proteins	UT176_01300	Uncharacterised protein			273
			Isolated hypothetical proteins	UT176_01303	Uncharacterised protein			2490
			Isolated hypothetical proteins	UT176_01304	Uncharacterised protein			150
			Inter-RAGE	UT176_01309	Uncharacterised protein			1230
			RAGE	UT176_01319	Uncharacterised protein	TraL	Full length	324	No domain found
			RAGE	UT176_01321	Uncharacterised protein	TraK-1	Full length	477	Signal peptide	1-23
			RAGE	UT176_01323	Uncharacterised protein	TraV	Full length	330	signal peptide	1-16
			IR75	UT176_01330	Uncharacterised protein			696
			Inter-RAGE	UT176_01333	Uncharacterised protein			972
			Inter-RAGE	UT176_01336	Uncharacterised protein			546
			Inter-RAGE	UT176_01337	Uncharacterised protein			342
			Inter-RAGE	UT176_01338	Uncharacterised protein			426
			Inter-RAGE	UT176_01340	Uncharacterised protein			804
			Inter-RAGE	UT176_01341	Uncharacterised protein			429
			Inter-RAGE	UT176_01343	Uncharacterised protein			1602
			Inter-RAGE	UT176_01354	Uncharacterised protein			135
			IR66	UT176_01364	Uncharacterised protein			549
			RAGE	UT176_01371	Uncharacterised protein			846	Virul_fac_BrkB domain	17-273	Virulence factor BrkB ;This family acts as a virulence factor. In Bordetella pertussis, BrkB is essential for resistance to complement-dependent killing by serum. This family was originally predicted to be ribonuclease BN, but this prediction has since been shown to be incorrect.
			RAGE	UT176_01375	Uncharacterised protein	RAGE_hypo_Group_12_03		1167	Colied coil, OTT_1508_deam domain	192-223 (Colied coil), 279-347 (OTT_1508_deam domain)
			Inter-RAGE	UT176_01388	Uncharacterised protein			282
			Inter-RAGE	UT176_01391	Uncharacterised protein			873
			Inter-RAGE	UT176_01406	Uncharacterised protein			525
			Inter-RAGE	UT176_01416	Uncharacterised protein			210
			RAGE	UT176_01419	Uncharacterised protein			579	No domain found
			RAGE	UT176_01421	Uncharacterised protein	MazG proteins	Truncated	360	MazG-like domain	25-92	Nucleoside Triphosphate Pyrophosphohydrolase (EC 3.6.1.8) MazG-like domain found in a group of uncharacterized proteins from archaea and bacteria
			RAGE	UT176_01422	Uncharacterised protein			327	Transmembrane region	20-42, 85-102
			RAGE	UT176_01439	Uncharacterised protein	TraV	Full length	330	signal peptide	1-16
			RAGE	UT176_01441	Uncharacterised protein	TraK-2	Full length	327	Transmembrane region	20-42, 85-102
			RAGE	UT176_01443	Uncharacterised protein	TraK-1	Full length	477	Signal peptide	1-23
			RAGE	UT176_01446	Uncharacterised protein	TraL	Full length	324	No domain found
			Inter-RAGE	UT176_01452	Uncharacterised protein			600
			RAGE	UT176_01458	Uncharacterised protein			99	No domain found
			RAGE	UT176_01459	Uncharacterised protein			111	No domain found
			RAGE	UT176_01460	Uncharacterised protein			141	No domain found
			RAGE	UT176_01474	Uncharacterised protein			816	Colied coil	255-270
			RAGE	UT176_01478	Uncharacterised protein	TraV	Full length	330	signal peptide	1-16
			RAGE	UT176_01482	Uncharacterised protein	TraL	Full length	324	No domain found
			Isolated hypothetical proteins	UT176_01512	Uncharacterised protein			108
			Inter-RAGE	UT176_01539	Uncharacterised protein			1311
			Isolated hypothetical proteins	UT176_01541	Uncharacterised protein			162
			RAGE	UT176_01563	Uncharacterised protein			1395	No domain found
			RAGE	UT176_01577	Uncharacterised protein	DnaA	Truncated	534	DnaA N-terminal domain	96-161
			RAGE	UT176_01579	Uncharacterised protein			513	No domain found
			RAGE	UT176_01580	Uncharacterised protein			201	No domain found
			RAGE	UT176_01583	Uncharacterised protein	TraL pseudo	Truncated	264	No domain found
			RAGE	UT176_01586	Uncharacterised protein	TraV	Full length	330	signal peptide	1-16
			RAGE	UT176_01610	Uncharacterised protein			144	No domain found
			RAGE	UT176_01617	Uncharacterised protein			147	No domain found
			RAGE	UT176_01622	Uncharacterised protein	DnaA	Truncated	747	DnaA N-terminal domain	167-232
			RAGE	UT176_01623	Uncharacterised protein			672	Coiled coil	69-96
			RAGE	UT176_01627	Uncharacterised protein	TraI pseudo	Truncated	150	No domain found
			Inter-RAGE	UT176_01647	Uncharacterised protein			357
			Inter-RAGE	UT176_01649	Uncharacterised protein			834
			Inter-RAGE	UT176_01657	Uncharacterised protein			1503
			Isolated hypothetical proteins	UT176_01658	Uncharacterised protein			1173
			Inter-RAGE	UT176_01662	Uncharacterised protein			1140
			Not in Karp	UT176_01665	Uncharacterised protein			210
			RAGE	UT176_01670	Uncharacterised protein			696	No domain found
			RAGE	UT176_01680	Uncharacterised protein			2418	No domain found
			Isolated hypothetical proteins	UT176_01683	Uncharacterised protein			1290
			Inter-RAGE	UT176_01687	Uncharacterised protein			684
			Isolated mobile genes	UT176_01697	Uncharacterised protein	UT176_Ank24		2796
			RAGE	UT176_01708	Uncharacterised protein	RAGE_hypo_Group2	Hypothetical proteins	870	DUF155 super family	48-237	Uncharacterized ACR, YagE family COG1723;
			RAGE	UT176_01716	Uncharacterised protein			2484	No domain found
			RAGE	UT176_01717	Uncharacterised protein			2604	No domain found
			Isolated hypothetical proteins	UT176_01721	Uncharacterised protein			624
			Inter-RAGE	UT176_01724	Uncharacterised protein			492
			Isolated mobile genes	UT176_01736	Uncharacterised protein			696
			Isolated hypothetical proteins	UT176_01747	Uncharacterised protein			165
			Isolated hypothetical proteins	UT176_01748	Uncharacterised protein			204
			RAGE	UT176_01762	Uncharacterised protein			1707	No domain found
			RAGE	UT176_01767	Uncharacterised protein			717	No domain found
			RAGE	UT176_01778	Uncharacterised protein			669	Transmembrane region	127-149
			RAGE	UT176_01790	Uncharacterised protein			204	No domain found
			RAGE	UT176_01793	Uncharacterised protein	TraV	Full length	330	signal peptide	1-16
			RAGE	UT176_01795	Uncharacterised protein	TraK-2	Full length	333	Transmembrane region	21-43, 56-78, 85-104
			RAGE	UT176_01796	Uncharacterised protein	TraK-1	Full length	477	Signal peptide	1-23
			RAGE	UT176_01798	Uncharacterised protein	TraL pseudo	Truncated	165	No domain found
			RAGE	UT176_01803	Uncharacterised protein			861	Transmembrane region	13-30
			Inter-RAGE	UT176_01812	Uncharacterised protein			108
			Isolated hypothetical proteins	UT176_01813	Uncharacterised protein			153
			RAGE	UT176_01821	Uncharacterised protein	DnaA	Truncated	714	DnaA N-terminal domain	156-221
			Isolated hypothetical proteins	UT176_01823	Uncharacterised protein			378
			Isolated hypothetical proteins	UT176_01824	Uncharacterised protein			546
			Isolated hypothetical proteins	UT176_01827	Uncharacterised protein			474
			Isolated hypothetical proteins	UT176_01828	Uncharacterised protein			885
			Isolated hypothetical proteins	UT176_01829	Uncharacterised protein			207
			Isolated mobile genes	UT176_01832	Uncharacterised protein			120
			Isolated hypothetical proteins	UT176_01835	Uncharacterised protein			1980
			Isolated hypothetical proteins	UT176_01836	Uncharacterised protein			288
			Isolated hypothetical proteins	UT176_01844	Uncharacterised protein			1734
			Isolated hypothetical proteins	UT176_01849	Uncharacterised protein			786
			RAGE	UT176_01919	Uncharacterised protein	Lipase_3		1194	Lipase_3	67-205
			RAGE	UT176_01935	Uncharacterised protein	DnaA	Truncated	1716	DnaA N-terminal domain	490-555
			RAGE	UT176_01939	Uncharacterised protein			135	No domain found
			RAGE	UT176_01942	Uncharacterised protein			447	Signal peptide	1-23
			Inter-RAGE	UT176_01953	Uncharacterised protein			540
			RAGE	UT176_01973	Uncharacterised protein	RAGE_hypo_Group5_07	Hypothetical proteins	561	DUF4065	36-129
			RAGE	UT176_01976	Uncharacterised protein			180	No domain found
			RAGE	UT176_01977	Uncharacterised protein			1449	No domain found
			RAGE	UT176_01985	Uncharacterised protein			537	Signal peptide	1-16
			Isolated hypothetical proteins	UT176_01988	Uncharacterised protein			390
			Isolated hypothetical proteins	UT176_01991	Uncharacterised protein			381
			Inter-RAGE	UT176_02003	Uncharacterised protein			1806
			Isolated hypothetical proteins	UT176_02011	Uncharacterised protein			219
			RAGE	UT176_02038	Uncharacterised protein	DnaA	Truncated	726	DnaA N-terminal domain	165-230
			Isolated hypothetical proteins	UT176_02042	Uncharacterised protein			540
			Isolated hypothetical proteins	UT176_02043	Uncharacterised protein			189
			Isolated hypothetical proteins	UT176_02074	Uncharacterised protein			1869
			Isolated mobile genes	UT176_02083	Uncharacterised protein			252
			RAGE	UT176_02091	Uncharacterised protein			120	No domain found
			RAGE	UT176_02092	Uncharacterised protein	zinc_ribbon_4	Truncated	645	zinc_ribbon_4 and Transmembrane region	1-38 (zinc_ribbon_4), 83-105 (Transmembrane region)
			IR84	UT176_02099	Uncharacterised protein			120
			Inter-RAGE	UT176_02117	Uncharacterised protein			486
			Isolated hypothetical proteins	UT176_02120	Uncharacterised protein			423

## Sheet: Karp
RAGE	locus_tag	Old name	New name	The encoding genes of Full length and truncated forms of protein	Length	Domains by SMART	Positions	Domain description
Isolated hypothetical proteins	Karp_00009	Uncharacterised protein			1800	No domain found
RAGE	Karp_00088	Uncharacterised protein	RAGE_hypo_Group7	Hypothetical proteins	135	No domain found
Incomplete RAGE	Karp_00031	Uncharacterised protein	DnaA	Truncated	1572	DnaA_N domain (Non-specific hit)	442-507	This family of proteins represents the N-terminal domain of DnaA, a protein involved in the initiation of bacterial chromosomal replication.
RAGE	Karp_00249	Uncharacterised protein	RAGE_hypo_Group7	Hypothetical proteins	93	No domain found
Inter-RAGE	Karp_00047	Uncharacterised protein			261
RAGE	Karp_00692	Uncharacterised protein	RAGE_hypo_Group7	Hypothetical proteins	153	No domain found
RAGE	Karp_00783	Uncharacterised protein	RAGE_hypo_Group7	Hypothetical proteins	135	No domain found
RAGE	Karp_00804	Uncharacterised protein	RAGE_hypo_Group7	Hypothetical proteins	174	No domain found
RAGE	Karp_00959	Uncharacterised protein	RAGE_hypo_Group7	Hypothetical proteins	177	No domain found
RAGE	Karp_00978	Uncharacterised protein	RAGE_hypo_Group7	Hypothetical proteins	177	No domain found
RAGE	Karp_01440	Uncharacterised protein	RAGE_hypo_Group7	Hypothetical proteins	135	No domain found
RAGE	Karp_01776	Uncharacterised protein	RAGE_hypo_Group7	Hypothetical proteins	201	No domain found
Incomplete RAGE	Karp_00143	Uncharacterised protein	DnaA	Truncated	1713	DnaA_N domain (Non-specific hit)	489-554	This family of proteins represents the N-terminal domain of DnaA, a protein involved in the initiation of bacterial chromosomal replication.
RAGE	Karp_01898	Uncharacterised protein	RAGE_hypo_Group7	Hypothetical proteins	135	No domain found
RAGE	Karp_01917	Uncharacterised protein	RAGE_hypo_Group7	Hypothetical proteins	135	No domain found
RAGE	Karp_01922	Uncharacterised protein	RAGE_hypo_Group7	Hypothetical proteins	153	No domain found
RAGE	Karp_01945	Uncharacterised protein	RAGE_hypo_Group7	Hypothetical proteins	201	No domain found
RAGE	Karp_02021	Uncharacterised protein	RAGE_hypo_Group7	Hypothetical proteins	135	No domain found
RAGE	Karp_02059	Uncharacterised protein	RAGE_hypo_Group7	Hypothetical proteins	204	No domain found
RAGE	Karp_02082	Uncharacterised protein	RAGE_hypo_Group7	Hypothetical proteins	135	No domain found
Complete RAGE with tuncated genes	Karp_00221	Uncharacterised protein	DnaA	Truncated	1716	Coiled coil, DnaA N-terminal domain	69-96 (Coiled coil), 490-555 (DnaA N-terminal domain)	This family of proteins represents the N-terminal domain of DnaA, a protein involved in the initiation of bacterial chromosomal replication.
RAGE	Karp_02086	Uncharacterised protein	RAGE_hypo_Group7	Hypothetical proteins	153	No domain found
Isolated mobile genes	Karp_00226	Uncharacterised protein			105
Inter-RAGE	Karp_00232	Uncharacterised protein			585
Inter-RAGE	Karp_00234	Uncharacterised protein			513
Isolated hypothetical proteins	Karp_00239	Uncharacterised protein			324
Isolated hypothetical proteins	Karp_00240	Uncharacterised protein			681
RAGE	Karp_02347	Uncharacterised protein	RAGE_hypo_Group7	Hypothetical proteins	135	No domain found
RAGE	Karp_02377	Uncharacterised protein	RAGE_hypo_Group7	Hypothetical proteins	159	No domain found
Isolated hypothetical proteins	Karp_00262	Uncharacterised protein			1851	No domain found
not Gil, TA686, and Ikeda	Karp_00271	Uncharacterised protein			162
Isolated hypothetical proteins	Karp_00273	Uncharacterised protein			123
Isolated hypothetical proteins	Karp_00278	Uncharacterised protein			1071
Isolated hypothetical proteins	Karp_00279	Uncharacterised protein			177
Inter-RAGE	Karp_00287	Uncharacterised protein			2784	GTA_TIM and Phage-tail_3	424-681(GTA_TIM) and 740-904 ( Phage-tail_3)	GTA_TIM-barrel-like; Putative glycoside hydrolase TIM-barrel domain in gene transfer agent and similar proteins , Putative phage tail protein; This putative domain is found in the large gene transfer agent protein. These produce defective phage like particles. This domain is similar to other phage-tail protein families.
Inter-RAGE	Karp_00290	Uncharacterised protein			1386
Inter-RAGE	Karp_00294	Uncharacterised protein			2532
RAGE	Karp_02542	Uncharacterised protein	RAGE_hypo_Group7	Hypothetical proteins	138	No domain found
Isolated hypothetical proteins	Karp_00303	Uncharacterised protein			582
Inter-RAGE	Karp_00314	Uncharacterised protein			255
Inter-RAGE	Karp_00315	Uncharacterised protein			2835	PDDEXK_1	683-925	PD-(D/E)XK endonuclease-like domain
Not in Boryong	Karp_00316	Uncharacterised protein			198
Inter-RAGE	Karp_00322	Uncharacterised protein			588
Inter-RAGE	Karp_00324	Uncharacterised protein			606
Inter-RAGE	Karp_00328	Uncharacterised protein			723
Isolated hypothetical proteins	Karp_00334	Uncharacterised protein			141
Isolated hypothetical proteins	Karp_00335	Uncharacterised protein			288
Isolated hypothetical proteins	Karp_00353	Uncharacterised protein			126
Isolated hypothetical proteins	Karp_00359	Uncharacterised protein			300
Inter-RAGE	Karp_00370	Uncharacterised protein			915
RAGE	Karp_02575	Uncharacterised protein	RAGE_hypo_Group7	Hypothetical proteins	135	No domain found
not in TA686, UT176, and Boryong	Karp_00401	Uncharacterised protein			576
RAGE	Karp_00025	Uncharacterised protein	RAGE_hypo_Group7	Hypothetical proteins	252	No domain found
RAGE	Karp_00749	Uncharacterised protein	RAGE_hypo_Group7	Hypothetical proteins	522	No domain found
RAGE	Karp_00953	Uncharacterised protein	RAGE_hypo_Group7	Hypothetical proteins	948	No domain found
RAGE	Karp_01733	Uncharacterised protein	RAGE_hypo_Group7	Hypothetical proteins	528	No domain found
Inter-RAGE(IR17)	Karp_00453	Uncharacterised protein			2493
not Gilliam, Kato,UT76,	Karp_00457	Uncharacterised protein			135
RAGE	Karp_01745	Uncharacterised protein	RAGE_hypo_Group7	Hypothetical proteins	639	No domain found
Complete RAGE with truncated genes	Karp_00498	Uncharacterised protein	DnaA	Truncated	1716	Coiled coil, DnaA N-terminal domain	69-96 (Coiled coil), 490-555 (DnaA N-terminal domain)	This family of proteins represents the N-terminal domain of DnaA, a protein involved in the initiation of bacterial chromosomal replication.
Inter-RAGE	Karp_00510	Uncharacterised protein			762
RAGE	Karp_01882	Uncharacterised protein	RAGE_hypo_Group7	Hypothetical proteins	240	No domain found
Complete RAGE with truncated genes	Karp_00515	Uncharacterised protein	DnaA	Truncated	1566	DnaA_N domain	440-505
RAGE	Karp_02378	Uncharacterised protein	RAGE_hypo_Group7	Hypothetical proteins	1032	No domain found
Inter-RAGE	Karp_00557	Uncharacterised protein			201
Inter-RAGE	Karp_00575	Uncharacterised protein			1476
Incomplete RAGE	Karp_00582	Uncharacterised protein			90
IR21	Karp_00592	Uncharacterised protein			342
RAGE	Karp_02380	Uncharacterised protein	RAGE_hypo_Group7	Hypothetical proteins	258	No domain found
Split in TA686	Karp_00614	Uncharacterised protein			222
Inter-RAGE	Karp_00620	Uncharacterised protein			765
Inter-RAGE	Karp_00637	Uncharacterised protein			366
RAGE	Karp_00054	Uncharacterised protein	RAGE_hypo_Group7	Hypothetical proteins	1617	Coiled coil	69-96
not in Gill, Kato, Boryong, and Ikeda	Karp_00651	Uncharacterised protein			207
not in Gill, Kato, UT76, Boryong, and Ikeda	Karp_00652	Uncharacterised protein			201
Inter-RAGE	Karp_00658	Uncharacterised protein			528
RAGE	Karp_00106	Uncharacterised protein	RAGE_hypo_Group7	Hypothetical proteins	801	coiled coil	69-96
RAGE	Karp_00675	Uncharacterised protein	RAGE_hypo_Group7	Hypothetical proteins	126	No domain found
RAGE	Karp_00750	Uncharacterised protein	RAGE_hypo_Group7	Hypothetical proteins	576	No domain found
RAGE	Karp_00766	Uncharacterised protein	RAGE_hypo_Group7	Hypothetical proteins	1140	No domain found
RAGE	Karp_01414	Uncharacterised protein	RAGE_hypo_Group7	Hypothetical proteins	801	coiled coil	69-96
Isolated hypothetical proteins	Karp_00679	Uncharacterised protein			108
Isolated hypothetical proteins	Karp_00680	Uncharacterised protein			543
Isolated hypothetical proteins	Karp_00681	Uncharacterised protein			171
RAGE	Karp_01477	Uncharacterised protein	RAGE_hypo_Group7	Hypothetical proteins	801	coiled coil	69-96
RAGE	Karp_01511	Uncharacterised protein	RAGE_hypo_Group7	Hypothetical proteins	264	No domain found
RAGE	Karp_01658	Uncharacterised protein	RAGE_hypo_Group7	Hypothetical proteins	1440	No domain found
Isolated hypothetical proteins	Karp_00703	Uncharacterised protein			1869	No domain found
Not in UT176	Karp_00710	Uncharacterised protein			246
Incomplete RAGE	Karp_00722	Uncharacterised protein	zinc_ribbon_4	Truncated	645	zinc_ribbon_4 and Transmembrane region	1-38 (zinc_ribbon_4), 83-105 (Transmembrane region)	Zinc finger (Znf) domains are relatively small protein motifs which contain multiple finger-like protrusions that make tandem contacts with their target molecule. Some of these domains bind zinc, but many do not; instead binding other metals such as iron, or no metal at all.
RAGE	Karp_01732	Uncharacterised protein	RAGE_hypo_Group7	Hypothetical proteins	567	coiled coil	68-104
RAGE	Karp_01734	Uncharacterised protein	RAGE_hypo_Group7	Hypothetical proteins	555	No domain found
RAGE	Karp_01748	Uncharacterised protein	RAGE_hypo_Group7	Hypothetical proteins	657	No domain found
RAGE	Karp_01843	Uncharacterised protein	RAGE_hypo_Group7	Hypothetical proteins	567	coiled coil	68-104
RAGE	Karp_02014	Uncharacterised protein	RAGE_hypo_Group7	Hypothetical proteins	1668	No domain found
RAGE	Karp_02193	Uncharacterised protein	RAGE_hypo_Group7	Hypothetical proteins	459	coiled coil	66-101
Incomplete RAGE	Karp_00764	Uncharacterised protein	DnaA	Truncated	1716	Coiled coil, DnaA N-terminal domain	69-96 (Coiled coil), 490-555 (DnaA N-terminal domain)	This family of proteins represents the N-terminal domain of DnaA, a protein involved in the initiation of bacterial chromosomal replication.
RAGE	Karp_02196	Uncharacterised protein	RAGE_hypo_Group7	Hypothetical proteins	801	coiled coil	69-96
RAGE	Karp_02379	Uncharacterised protein	RAGE_hypo_Group7	Hypothetical proteins	180	No domain found
RAGE	Karp_02548	Uncharacterised protein	RAGE_hypo_Group7	Hypothetical proteins	801	coiled coil	69-96
RAGE	Karp_00803	Uncharacterised protein	Recombinase	Truncated	348	Recombinase	17-108	The large serine recombinases (LSRs) are DNA-rearranging enzymes that are members of the serine recombinase or resolvase/invertase superfamily. Most resolvases/invertases have a catalytic domain of ~150 residues at their amino terminus, followed by a small, helix-turn-helix (HTH) DNA-binding domain.
RAGE	Karp_00674	Uncharacterised protein	RAGE_hypo_Group7	Hypothetical proteins	336	No domain found
Isolated hypothetical proteins	Karp_00835	Uncharacterised protein			153
Isolated hypothetical proteins	Karp_00836	Uncharacterised protein			1194
Isolated hypothetical proteins	Karp_00837	Uncharacterised protein			381
not in Kato, UT176, and Ikeda	Karp_00839	Uncharacterised protein			150
Isolated hypothetical proteins	Karp_00846	Uncharacterised protein			213
Inter-RAGE	Karp_00849	Uncharacterised protein			1806
RAGE	Karp_01622	Uncharacterised protein	RAGE_hypo_Group7	Hypothetical proteins	336	No domain found
RAGE	Karp_02168	Uncharacterised protein	RAGE_hypo_Group7	Hypothetical proteins	336	No domain found
Isolated hypothetical proteins	Karp_00865	Uncharacterised protein			117
Isolated hypothetical proteins	Karp_00874	Uncharacterised protein			390
Isolated hypothetical proteins	Karp_00924	Uncharacterised protein			96
Isolated hypothetical proteins	Karp_00925	Uncharacterised protein			111
Isolated hypothetical proteins	Karp_00938	Uncharacterised protein			189
Isolated hypothetical proteins	Karp_00941	Uncharacterised protein			1344
Inter-RAGE	Karp_00946	Uncharacterised protein			249
Not in UT76, UT176, Boryong and Ikeda	Karp_00948	Uncharacterised protein			126
RAGE	Karp_00426	Uncharacterised protein	RAGE_hypo_Group7	Hypothetical proteins	258	No domain found
RAGE	Karp_00731	Uncharacterised protein	RAGE_hypo_Group7	Hypothetical proteins	402	No domain found
RAGE	Karp_01595	Uncharacterised protein	RAGE_hypo_Group7	Hypothetical proteins	405	No domain found
RAGE	Karp_01838	Uncharacterised protein	RAGE_hypo_Group7	Hypothetical proteins	138	No domain found
RAGE	Karp_00107	Uncharacterised protein	RAGE_hypo_Group7	Hypothetical proteins	801	coiled coil	69-96
Incomplete RAGE	Karp_00972	Uncharacterised protein	DnaA	Truncated	1710	DnaA N-terminal domain	488-553	This family of proteins represents the N-terminal domain of DnaA, a protein involved in the initiation of bacterial chromosomal replication.
RAGE	Karp_00673	Uncharacterised protein	RAGE_hypo_Group7	Hypothetical proteins	801	coiled coil	69-96
RAGE	Karp_00748	Uncharacterised protein	RAGE_hypo_Group7	Hypothetical proteins	573	No domain found
RAGE	Karp_00767	Uncharacterised protein	RAGE_hypo_Group7	Hypothetical proteins	573	No domain found
not in Gill, Boryong	Karp_01013	Uncharacterised protein			210
Inter-RAGE	Karp_01023	Uncharacterised protein			525
Isolated mobile genes	Karp_01028	Uncharacterised protein			105
RAGE	Karp_01415	Uncharacterised protein	RAGE_hypo_Group7	Hypothetical proteins	705	No domain found
RAGE	Karp_01478	Uncharacterised protein	RAGE_hypo_Group7	Hypothetical proteins	801	coiled coil	69-96
Complete RAGE with truncated genes	Karp_01072	Uncharacterised protein	DnaA	Truncated	1716	Coiled coil, DnaA N-terminal domain	69-96 (Coiled coil), 490-555 (DnaA N-terminal domain)	This family of proteins represents the N-terminal domain of DnaA, a protein involved in the initiation of bacterial chromosomal replication.
Inter-RAGE	Karp_01076	Uncharacterised protein			768
Not in Gill; Split in TA686, Boryong	Karp_01079	Uncharacterised protein			282
Isolated hypothetical proteins	Karp_01081	Uncharacterised protein			96
Isolated hypothetical proteins	Karp_01082	Uncharacterised protein			264
RAGE	Karp_01621	Uncharacterised protein	RAGE_hypo_Group7	Hypothetical proteins	801	coiled coil	69-96
Inter-RAGE	Karp_01102	Uncharacterised protein			1311
RAGE	Karp_02167	Uncharacterised protein	RAGE_hypo_Group7	Hypothetical proteins	801	coiled coil	69-96
RAGE	Karp_02195	Uncharacterised protein	RAGE_hypo_Group7	Hypothetical proteins	801	coiled coil	69-96
Not in UT76,UT176	Karp_01168	Uncharacterised protein			234
	Karp_01172	Uncharacterised protein			258
Isolated hypothetical proteins	Karp_01175	Uncharacterised protein			747
	Karp_01176	Uncharacterised protein			294
	Karp_01177	Uncharacterised protein			525
Inter-RAGE	Karp_01180	Uncharacterised protein			378
Inter-RAGE	Karp_01181	Uncharacterised protein			330
Not in Gill, Kato, TA686, UT76, UT176 and Ikeda	Karp_01186	Uncharacterised protein			174
RAGE	Karp_02549	Uncharacterised protein	RAGE_hypo_Group7	Hypothetical proteins	801	coiled coil	69-96
Incomplete RAGE	Karp_01228	Uncharacterised protein	DnaA	Truncated	534	DnaA N-terminal domain	96-161
RAGE	Karp_01613	Uncharacterised protein	RAGE_hypo_Group7	Hypothetical proteins	537	No domain found
RAGE	Karp_02058	Uncharacterised protein	RAGE_hypo_Group7	Hypothetical proteins	543	coiled coil	152
RAGE	Karp_02179	Uncharacterised protein	RAGE_hypo_Group7	Hypothetical proteins	534	No domain found
Isolated hypothetical proteins	Karp_01244	Uncharacterised protein			2490	No domain found
Isolated hypothetical proteins	Karp_01245	Uncharacterised protein			153
Inter-RAGE	Karp_01249	Uncharacterised protein			1239
Inter-RAGE	Karp_01270	Uncharacterised protein			372
Inter-RAGE	Karp_01272	Uncharacterised protein			840
RAGE	Karp_00038	Uncharacterised protein	RAGE_hypo_Group7	Hypothetical proteins	792	Signal peptide and coiled coil	1-21 (Signal peptide), 28-51 (coiled coil)
Isolated hypothetical proteins	Karp_01285	Uncharacterised protein			165
Isolated hypothetical proteins	Karp_01286	Uncharacterised protein			195
Complete RAGE	Karp_01289	Uncharacterised protein	DnaA	Truncated	1716	Coiled coil, DnaA N-terminal domain	69-96 (Coiled coil), 490-555 (DnaA N-terminal domain)	This family of proteins represents the N-terminal domain of DnaA, a protein involved in the initiation of bacterial chromosomal replication.
RAGE	Karp_00117	Uncharacterised protein	RAGE_hypo_Group7	Hypothetical proteins	1074	Transmembrane region	185-207
Isolated hypothetical proteins	Karp_01329	Uncharacterised protein			264
Isolated hypothetical proteins	Karp_01330	Uncharacterised protein			804	No domain found
Isolated hypothetical proteins	Karp_01331	Uncharacterised protein			390	No domain found
Inter-RAGE	Karp_01349	Uncharacterised protein			495
Isolated hypothetical proteins	Karp_01352	Uncharacterised protein			615
RAGE	Karp_00161	Uncharacterised protein	RAGE_hypo_Group7	Hypothetical proteins	717	No domain found
RAGE	Karp_00222	Uncharacterised protein	RAGE_hypo_Group7	Hypothetical proteins	141	No domain found
Inter-RAGE	Karp_01366	Uncharacterised protein			684
Isolated hypothetical proteins	Karp_01370	Uncharacterised protein			1284
Isolated hypothetical proteins	Karp_01371	Uncharacterised protein			387	No domain found
RAGE	Karp_00432	Uncharacterised protein	RAGE_hypo_Group7	Hypothetical proteins	669	No domain found
Not in Boryong	Karp_01411	Uncharacterised protein			600
RAGE	Karp_00514	Uncharacterised protein	RAGE_hypo_Group7	Hypothetical proteins	1200	No domain found
RAGE	Karp_00644	Uncharacterised protein	RAGE_hypo_Group7	Hypothetical proteins	1254	No domain found
RAGE	Karp_00732	Uncharacterised protein	RAGE_hypo_Group7	Hypothetical proteins	1164	No domain found
RAGE	Karp_00744	Uncharacterised protein	RAGE_hypo_Group7	Hypothetical proteins	717	No domain found
RAGE	Karp_00966	Uncharacterised protein	RAGE_hypo_Group7	Hypothetical proteins	939	Transmembrane region	209-231
Inter-RAGE	Karp_01465	Uncharacterised protein			2919	No domain found
Inter-RAGE	Karp_01469	Uncharacterised protein			1140
RAGE	Karp_01240	Uncharacterised protein	RAGE_hypo_Group7	Hypothetical proteins	861	Transmembrane region	13-30
RAGE	Karp_01275	Uncharacterised protein	RAGE_hypo_Group7	Hypothetical proteins	696	Transmembrane region	132-151
RAGE	Karp_01357	Uncharacterised protein	RAGE_hypo_Group7	Hypothetical proteins	2586	No domain found
RAGE	Karp_01358	Uncharacterised protein	RAGE_hypo_Group7	Hypothetical proteins	2499	No domain found
Complete RAGE with truncated genes	Karp_01533	Uncharacterised protein	DnaA	Truncated	1566	DnaA_N domain	440-505
RAGE	Karp_01594	Uncharacterised protein	RAGE_hypo_Group7	Hypothetical proteins	1176	No domain found
RAGE	Karp_01617	Uncharacterised protein	RAGE_hypo_Group7	Hypothetical proteins	717	No domain found
RAGE	Karp_01631	Uncharacterised protein	RAGE_hypo_Group7	Hypothetical proteins	1083	Transmembrane region	273-295
RAGE	Karp_01789	Uncharacterised protein	RAGE_hypo_Group7	Hypothetical proteins	381	No domain found
RAGE	Karp_01792	Uncharacterised protein	RAGE_hypo_Group7	Hypothetical proteins	420	No domain found
RAGE	Karp_01957	Uncharacterised protein	RAGE_hypo_Group7	Hypothetical proteins	1095	No domain found
RAGE	Karp_01983	Uncharacterised protein	RAGE_hypo_Group7	Hypothetical proteins	348	No domain found
RAGE	Karp_02033	Uncharacterised protein	RAGE_hypo_Group7	Hypothetical proteins	624	No domain found
RAGE	Karp_02038	Uncharacterised protein	RAGE_hypo_Group7	Hypothetical proteins	717	No domain found
RAGE	Karp_02070	Uncharacterised protein	RAGE_hypo_Group7	Hypothetical proteins	939	Transmembrane region	209-231
RAGE	Karp_02178	Uncharacterised protein	RAGE_hypo_Group7	Hypothetical proteins	567	No domain found
Incomplete RAGE	Karp_01625	Uncharacterised protein	Phage portal protein	Full length	1191	Phage_portal	53-383	Prophage and Gene Transfer Agent (GTA) portal proteins. Bacteriophage portal proteins form a dodecamer and is located at a five-fold vertex of the viral capsid.
RAGE	Karp_02325	Uncharacterised protein	RAGE_hypo_Group7	Hypothetical proteins	939	Transmembrane region	209-231
RAGE	Karp_02330	Uncharacterised protein	RAGE_hypo_Group7	Hypothetical proteins	561	No domain found
RAGE	Karp_02334	Uncharacterised protein	RAGE_hypo_Group7	Hypothetical proteins	153	No domain found
RAGE	Karp_02336	Uncharacterised protein	RAGE_hypo_Group7	Hypothetical proteins	825	Transmembrane region	31-53, 63-85, 92-114, 119-138, 143-162, 177-199, 212-229, 239-258
RAGE	Karp_02337	Uncharacterised protein	RAGE_hypo_Group7	Hypothetical proteins	303	No domain found
RAGE	Karp_02365	Uncharacterised protein	RAGE_hypo_Group7	Hypothetical proteins	717	No domain found
RAGE	Karp_02445	Uncharacterised protein	RAGE_hypo_Group7	Hypothetical proteins	624	No domain found
RAGE	Karp_02563	Uncharacterised protein	RAGE_hypo_Group7	Hypothetical proteins	1095	No domain found
RAGE	Karp_01397	Uncharacterised protein	RAGE_hypo_Group2	Hypothetical proteins	870	DUF155	48-237	DUF is a protein domain that has no characterised function. This entry represents a domain found in RMND1 from mammals, Sif2/Sif3 from fission yeasts and Rmd1/Rmd8/YDR282C (Mrx10) from budding yeasts. RMND1 and its yeast homologue, Mrx10, are mitochondrial proteins required for mitochondrial translation
Complete RAGE	Karp_01694	Uncharacterised protein	DnaA	Truncated	741	DnaA N-terminal domain	165-230
Complete RAGE	Karp_01695	Uncharacterised protein	DnaA	Truncated	1710	DnaA N-terminal domain	488-553	This family of proteins represents the N-terminal domain of DnaA, a protein involved in the initiation of bacterial chromosomal replication.
Incomplete RAGE	Karp_02446	Uncharacterised protein	RAGE_hypo_Group2		2184	Coiled coil, AHH	145-172 (Coiled coil), (571-717) AHH	AHH is a predicted nuclease of the HNH/ENDO VII superfamily of the treble clef fold. The name is derived from the conserved motif, AHH. It is found in bacterial polymorphic toxin systems and functions as a toxin module. Like WHH and LHH, the AHH nuclease contains 4 conserved histidines of which, the first one is predicted to bind a metal-ion and the other three ones are involved in activation of …
RAGE	Karp_00136	Uncharacterised protein	RAGE_hypo_Group7	Hypothetical proteins	1869	No domain found
RAGE	Karp_00188	Uncharacterised protein	RAGE_hypo_Group7	Hypothetical proteins	174	No domain found
RAGE	Karp_00301	Uncharacterised protein	RAGE_hypo_Group7	Hypothetical proteins	1026	No domain found
RAGE	Karp_00441	Uncharacterised protein	RAGE_hypo_Group7	Hypothetical proteins	1827	No domain found
RAGE	Karp_00547	Uncharacterised protein	RAGE_hypo_Group7	Hypothetical proteins	174	No domain found
RAGE	Karp_00960	Uncharacterised protein	RAGE_hypo_Group7	Hypothetical proteins	1503	No domain found
RAGE	Karp_00979	Uncharacterised protein	RAGE_hypo_Group7	Hypothetical proteins	1503	No domain found
RAGE	Karp_01058	Uncharacterised protein	RAGE_hypo_Group7	Hypothetical proteins	1332	No domain found
RAGE	Karp_01135	Uncharacterised protein	RAGE_hypo_Group7	Hypothetical proteins	174	No domain found
RAGE	Karp_01230	Uncharacterised protein	RAGE_hypo_Group7	Hypothetical proteins	513	No domain found
Isolated hypothetical proteins	Karp_01802	Uncharacterised protein			336
Isolated hypothetical proteins	Karp_01803	Uncharacterised protein			756
Isolated hypothetical proteins	Karp_01808	Uncharacterised protein			1833	Uncharacterized protein YjbI	83-279, 370-598	Uncharacterized protein YjbI, contains pentapeptide repeats [Function unknown]
Isolated hypothetical proteins	Karp_01813	Uncharacterised protein			315
Isolated hypothetical proteins	Karp_01814	Uncharacterised protein			1980	No domain found
Isolated hypothetical proteins	Karp_01817	Uncharacterised protein			120
Incomplete RAGE	Karp_01819	Uncharacterised protein	DnaA	Truncated	1719	Coiled coil, DnaA N-terminal domain	69-96 (Coiled coil), 491-556 (DnaA N-terminal domain)	This family of proteins represents the N-terminal domain of DnaA, a protein involved in the initiation of bacterial chromosomal replication.
RAGE	Karp_01317	Uncharacterised protein	RAGE_hypo_Group7	Hypothetical proteins	174	No domain found
RAGE	Karp_01450	Uncharacterised protein	RAGE_hypo_Group7	Hypothetical proteins	174	No domain found
IR66	Karp_01848	Uncharacterised protein			552
Inter-RAGE	Karp_01861	Uncharacterised protein			135
Isolated mobile genes	Karp_01868	Uncharacterised protein			99
RAGE	Karp_01624	Uncharacterised protein	RAGE_hypo_Group7	Hypothetical proteins	1788	No domain found
RAGE	Karp_01646	Uncharacterised protein	RAGE_hypo_Group7	Hypothetical proteins	693	No domain found
RAGE	Karp_01649	Uncharacterised protein	RAGE_hypo_Group7	Hypothetical proteins	1341	No domain found
RAGE	Karp_01668	Uncharacterised protein	RAGE_hypo_Group7	Hypothetical proteins	174	No domain found
RAGE	Karp_01790	Uncharacterised protein	RAGE_hypo_Group7	Hypothetical proteins	540	Transmembrane region	88-152
RAGE	Karp_01903	Uncharacterised protein	RAGE_hypo_Group7	Hypothetical proteins	867	Transmembrane region	186-208
RAGE	Karp_01953	Uncharacterised protein	RAGE_hypo_Group7	Hypothetical proteins	528	No domain found
RAGE	Karp_02030	Uncharacterised protein	RAGE_hypo_Group7	Hypothetical proteins	693	No domain found
RAGE	Karp_02034	Uncharacterised protein	RAGE_hypo_Group7	Hypothetical proteins	528	No domain found
RAGE	Karp_02091	Uncharacterised protein	RAGE_hypo_Group7	Hypothetical proteins	174	No domain found
RAGE	Karp_02353	Uncharacterised protein	RAGE_hypo_Group7	Hypothetical proteins	801	coiled coil	69-96
RAGE	Karp_02559	Uncharacterised protein	RAGE_hypo_Group7	Hypothetical proteins	528	No domain found
RAGE	Karp_00127	Uncharacterised protein	RAGE_hypo_Group7	Hypothetical proteins	144	No domain found
RAGE	Karp_00985	Uncharacterised protein	RAGE_hypo_Group7	Hypothetical proteins	144	No domain found
RAGE	Karp_01429	Uncharacterised protein	RAGE_hypo_Group7	Hypothetical proteins	144	No domain found
RAGE	Karp_01544	Uncharacterised protein	RAGE_hypo_Group7	Hypothetical proteins	144	No domain found
RAGE	Karp_01611	Uncharacterised protein	RAGE_hypo_Group7	Hypothetical proteins	108	No domain found
RAGE	Karp_01683	Uncharacterised protein	RAGE_hypo_Group7	Hypothetical proteins	144	No domain found
RAGE	Karp_02031	Uncharacterised protein	RAGE_hypo_Group7	Hypothetical proteins	132	No domain found
RAGE	Karp_02151	Uncharacterised protein	RAGE_hypo_Group3_01	Hypothetical proteins	1899	Signal peptide, DUF3857	1-22(Signal peptide), 47-217(DUF3857)	This domain is based on the first domain of the PDB structure 3KD4 (residues 1-228). It is structurally similar to domains in other hydrolases, eg. M1 family aminopeptidase, despite lack of any significant sequence similarity. The domain is N-terminal to a transglutaminase domain, which is found in many proteins known to have transglutaminase activity. The function of this domain is unknown.
Inter-RAGE	Karp_02002	Uncharacterised protein			729
RAGE	Karp_02152	Uncharacterised protein	RAGE_hypo_Group3_02	Hypothetical proteins	1929	Signal peptide, DUF3857	1-22(Signal peptide), 45-213(DUF3857)	This domain is based on the first domain of the PDB structure 3KD4 (residues 1-228). It is structurally similar to domains in other hydrolases, eg. M1 family aminopeptidase, despite lack of any significant sequence similarity. The domain is N-terminal to a transglutaminase domain, which is found in many proteins known to have transglutaminase activity. The function of this domain is unknown.
Incomplete RAGE	Karp_01234	Uncharacterised protein	RAGE_hypo_Group4	Hypothetical proteins	678	DUF2659	1-223	This bacterial family of proteins has no known function.
RAGE	Karp_00148	Uncharacterised protein	RAGE_hypo_Group5_01	Hypothetical proteins	561	DUF4065	36-129	This presumed domain is functionally uncharacterised.
RAGE	Karp_00691	Uncharacterised protein	RAGE_hypo_Group5_02	Hypothetical proteins	447	DUF4065	36-129	This presumed domain is functionally uncharacterised.
RAGE	Karp_01128	Uncharacterised protein	RAGE_hypo_Group5_03	Hypothetical proteins	567	DUF4065	36-129	This presumed domain is functionally uncharacterised.
RAGE	Karp_01557	Uncharacterised protein	RAGE_hypo_Group5_04	Hypothetical proteins	297	DUF4065	36-95	This presumed domain is functionally uncharacterised.
RAGE	Karp_01923	Uncharacterised protein	RAGE_hypo_Group5_05	Hypothetical proteins	447	DUF4065	36-129	This presumed domain is functionally uncharacterised.
Incomplete RAGE	Karp_02042	Uncharacterised protein	DnaA	Truncated	1680	DnaA N-terminal domain	478-543	This family of proteins represents the N-terminal domain of DnaA, a protein involved in the initiation of bacterial chromosomal replication.
Complete RAGE with truncated genes	Karp_02052	Uncharacterised protein	DnaA	Truncated	747	DnaA N-terminal domain	167-232
RAGE	Karp_02087	Uncharacterised protein	RAGE_hypo_Group5_06	Hypothetical proteins	447	DUF4065	36-129	This presumed domain is functionally uncharacterised.
RAGE	Karp_00602	Uncharacterised protein	RAGE_hypo_Group6	Hypothetical proteins	342	Domain of unknown function (DUF2610)	1-81	This family of proteins is functionally uncharacterised. They are predicted to contain a ribbon-helix-helix fold, so may function as DNA-binding proteins.
RAGE	Karp_00173	Uncharacterised protein	RAGE_hypo_Group7	Hypothetical proteins	138	No domain found
RAGE	Karp_00248	Uncharacterised protein	RAGE_hypo_Group7	Hypothetical proteins	123	No domain found
RAGE	Karp_00390	Uncharacterised protein	RAGE_hypo_Group7	Hypothetical proteins	801	coiled coil	69-96
RAGE	Karp_00430	Uncharacterised protein	RAGE_hypo_Group7	Hypothetical proteins	147	No domain found
RAGE	Karp_00667	Uncharacterised protein	RAGE_hypo_Group7	Hypothetical proteins	102	No domain found
Isolated hypothetical proteins	Karp_02105	Uncharacterised protein			264
Isolated hypothetical proteins	Karp_02106	Uncharacterised protein			291
Inter-RAGE	Karp_02119	Uncharacterised protein			633
Inter-RAGE	Karp_02120	Uncharacterised protein			1614
Split in UT176	Karp_02139	Uncharacterised protein			1851	No domain found
Split in UT176	Karp_02140	Uncharacterised protein			564
Isolated hypothetical proteins	Karp_02144	Uncharacterised protein			171
RAGE	Karp_00855	Uncharacterised protein	RAGE_hypo_Group7	Hypothetical proteins	150	No domain found
RAGE	Karp_01223	Uncharacterised protein	RAGE_hypo_Group7	Hypothetical proteins	261	No domain found
RAGE	Karp_01778	Uncharacterised protein	RAGE_hypo_Group7	Hypothetical proteins	129	No domain found
RAGE	Karp_01883	Uncharacterised protein	RAGE_hypo_Group7	Hypothetical proteins	888	No domain found
RAGE	Karp_01967	Uncharacterised protein	RAGE_hypo_Group7	Hypothetical proteins	558	coiled coil	143-173
RAGE	Karp_01986	Uncharacterised protein	RAGE_hypo_Group7	Hypothetical proteins	1395	No domain found
Isolated hypothetical proteins	Karp_02183	Uncharacterised protein			201
RAGE	Karp_02331	Uncharacterised protein	RAGE_hypo_Group7	Hypothetical proteins	6660	Coiled coil, transmembrane region	893-915, 935-957, 961-983, 1197-1219;(Transmembrane region), 2001-2028 ;(Coiled coil)
RAGE	Karp_02387	Uncharacterised protein	RAGE_hypo_Group7	Hypothetical proteins	4506	signal peptide	1-23
RAGE	Karp_02449	Uncharacterised protein	RAGE_hypo_Group7	Hypothetical proteins	1035	No domain found
RAGE	Karp_00154	Uncharacterised protein	RAGE_hypo_Group7	Hypothetical proteins	207	No domain found
IR75	Karp_02201	Uncharacterised protein			1491
Inter-RAGE	Karp_02203	Uncharacterised protein			429
Inter-RAGE	Karp_02204	Uncharacterised protein			804
Inter-RAGE	Karp_02206	Uncharacterised protein			426
Inter-RAGE	Karp_02207	Uncharacterised protein			342
Inter-RAGE	Karp_02208	Uncharacterised protein			546
Split in TA686, Boryong	Karp_02211	Uncharacterised protein			972
Split in TA689, Boryong; Not in UT76	Karp_02214	Uncharacterised protein			696
Isolated mobile genes	Karp_02217	Uncharacterised protein			846	Virul_fac_BrkB	17-273	Members of this family include the largely uncharacterised BrkB (Bordetella resist killing by serum B) from Bordetella pertussis. It is essential for resistance to complement-dependent killing by serum in Bordetella pertussi
Isolated hypothetical proteins	Karp_02220	Uncharacterised protein			219
Isolated hypothetical proteins	Karp_02227	Uncharacterised protein			762
Inter-RAGE	Karp_02235	Uncharacterised protein			339
Inter-RAGE	Karp_02242	Uncharacterised protein			747
Isolated mobile genes	Karp_02245	Uncharacterised protein			288
Isolated hypothetical proteins	Karp_02248	Uncharacterised protein			105
Split in TA686	Karp_02251	Uncharacterised protein			171
Split in TA686	Karp_02255	Uncharacterised protein			1479
Split in TA686	Karp_02257	Uncharacterised protein			339
Split in TA686	Karp_02261	Uncharacterised protein			2145
Not in Gill, TA686, UT76, UT176, Boryong	Karp_02262	Uncharacterised protein			168
RAGE	Karp_02272	Uncharacterised protein			165
RAGE	Karp_02274	Uncharacterised protein			90
RAGE	Karp_00156	Uncharacterised protein	RAGE_hypo_Group7	Hypothetical proteins	198	No domain found
Not in Gill , Kato, Boryong and Ikeda	Karp_02311	Uncharacterised protein			108
Incomplete RAGE	Karp_02319	Uncharacterised protein	DnaA	Truncated	1713	DnaA_N domain (Non-specific hit)	489-554	This family of proteins represents the N-terminal domain of DnaA, a protein involved in the initiation of bacterial chromosomal replication.
RAGE	Karp_00174	Uncharacterised protein	RAGE_hypo_Group7	Hypothetical proteins	267	No domain found
RAGE	Karp_00670	Uncharacterised protein	RAGE_hypo_Group7	Hypothetical proteins	249	No domain found
RAGE	Karp_00857	Uncharacterised protein	RAGE_hypo_Group7	Hypothetical proteins	117	No domain found
RAGE	Karp_00954	Uncharacterised protein	RAGE_hypo_Group7	Hypothetical proteins	231	No domain found
Incomplete RAGE	Karp_01087	Uncharacterised protein	RAGE_hypo_Group7	Hypothetical proteins	252	No domain found
RAGE	Karp_01510	Uncharacterised protein	RAGE_hypo_Group7	Hypothetical proteins	264	No domain found
RAGE	Karp_01626	Uncharacterised protein	RAGE_hypo_Group7	Hypothetical proteins	267	No domain found
RAGE	Karp_01638	Uncharacterised protein	RAGE_hypo_Group7	Hypothetical proteins	159	No domain found
RAGE	Karp_01654	Uncharacterised protein	RAGE_hypo_Group7	Hypothetical proteins	540	Transmembrane region	88-110
RAGE	Karp_01791	Uncharacterised protein	RAGE_hypo_Group7	Hypothetical proteins	303	No domain found
RAGE	Karp_01954	Uncharacterised protein	RAGE_hypo_Group7	Hypothetical proteins	213	No domain found
RAGE	Karp_01955	Uncharacterised protein	RAGE_hypo_Group7	Hypothetical proteins	369	No domain found
RAGE	Karp_01956	Uncharacterised protein	RAGE_hypo_Group7	Hypothetical proteins	108	No domain found
RAGE	Karp_01966	Uncharacterised protein	RAGE_hypo_Group7	Hypothetical proteins	240	No domain found
RAGE	Karp_01982	Uncharacterised protein	RAGE_hypo_Group7	Hypothetical proteins	240	No domain found
Incomplete RAGE	Karp_02381	Uncharacterised protein	Peptidase_C48	Full length	4119	Peptidase_C48	63-167	Ulp1 protease family, C-terminal catalytic domain
RAGE	Karp_01992	Uncharacterised protein	RAGE_hypo_Group7	Hypothetical proteins	159	No domain found
Inter-RAGE	Karp_02391	Uncharacterised protein			294
Inter-RAGE	Karp_02403	Uncharacterised protein			1023
not in Kato, UT76, UT176,	Karp_02405	Uncharacterised protein			126
Not in Gill, TA685. UT76, UT176	Karp_02424	Uncharacterised protein			102
Incomplete RAGE	Karp_02433	Uncharacterised protein	DnaA	Truncated	1716	Coiled coil, DnaA N-terminal domain	69-96 (Coiled coil), 490-555 (DnaA N-terminal domain)	This family of proteins represents the N-terminal domain of DnaA, a protein involved in the initiation of bacterial chromosomal replication.
RAGE	Karp_02191	Uncharacterised protein	RAGE_hypo_Group7	Hypothetical proteins	390	signal peptide	1-23
RAGE	Karp_02335	Uncharacterised protein	RAGE_hypo_Group7	Hypothetical proteins	234	No domain found
RAGE	Karp_02338	Uncharacterised protein	RAGE_hypo_Group7	Hypothetical proteins	150	No domain found
Incomplete RAGE	Karp_02450	Uncharacterised protein	DnaA	Truncated	1710	DnaA N-terminal domain	488-553	This family of proteins represents the N-terminal domain of DnaA, a protein involved in the initiation of bacterial chromosomal replication.
RAGE	Karp_02512	Uncharacterised protein	RAGE_hypo_Group7	Hypothetical proteins	285	No domain found
Incomplete RAGE	Karp_02485	Uncharacterised protein	DnaA	Truncated	1716	Coiled coil, DnaA N-terminal domain	69-96 (Coiled coil), 490-555 (DnaA N-terminal domain)	This family of proteins represents the N-terminal domain of DnaA, a protein involved in the initiation of bacterial chromosomal replication.
RAGE	Karp_02518	Uncharacterised protein	RAGE_hypo_Group7	Hypothetical proteins	159	No domain found
RAGE	Karp_02560	Uncharacterised protein	RAGE_hypo_Group7	Hypothetical proteins	213	No domain found
Incomplete RAGE	Karp_02520	Uncharacterised protein	DnaA	Truncated	1716	Coiled coil, DnaA N-terminal domain	69-96 (Coiled coil), 490-555 (DnaA N-terminal domain)	This family of proteins represents the N-terminal domain of DnaA, a protein involved in the initiation of bacterial chromosomal replication.
Isolated hypothetical proteins	Karp_02536	Uncharacterised protein			174
RAGE	Karp_02538	Uncharacterised protein			1005	No domain found
RAGE	Karp_02539	Uncharacterised protein			1380	No domain found
RAGE	Karp_02561	Uncharacterised protein	RAGE_hypo_Group7	Hypothetical proteins	369	No domain found
RAGE	Karp_02562	Uncharacterised protein	RAGE_hypo_Group7	Hypothetical proteins	108	No domain found
RAGE	Karp_00470	Uncharacterised protein	RAGE_hypo_Group7	Hypothetical proteins	174	No domain found
RAGE	Karp_00687	Uncharacterised protein	RAGE_hypo_Group7	Hypothetical proteins	204	No domain found
RAGE	Karp_01045	Uncharacterised protein	RAGE_hypo_Group7	Hypothetical proteins	204	No domain found
RAGE	Karp_01562	Uncharacterised protein	RAGE_hypo_Group7	Hypothetical proteins	174	No domain found
RAGE	Karp_01932	Uncharacterised protein	RAGE_hypo_Group7	Hypothetical proteins	174	No domain found
RAGE	Karp_02287	Uncharacterised protein	RAGE_hypo_Group7	Hypothetical proteins	177	No domain found
RAGE	Karp_02473	Uncharacterised protein	RAGE_hypo_Group7	Hypothetical proteins	174	No domain found
IR84; Not in Boryong	Karp_02589	Uncharacterised protein			117
Inter-RAGE	Karp_02607	Uncharacterised protein			486
Isolated hypothetical proteins	Karp_02610	Uncharacterised protein			423
RAGE	Karp_00072	Uncharacterised protein	TraL	Full length	324	No domain found
RAGE	Karp_00075	Uncharacterised protein	TraK-1 pseudo	Truncated	207	No domain found
RAGE	Karp_00120	Uncharacterised protein	TraL pseudo	Truncated	324	Transmembrane region	79-101
RAGE	Karp_00123	Uncharacterised protein	TraK-1 pseudo	Truncated	219	No domain found
RAGE	Karp_00176	Uncharacterised protein	TraL	Full length	324	No domain found
RAGE	Karp_00179	Uncharacterised protein	TraK-1	Full length	477	signal peptide	1-23
RAGE	Karp_00180	Uncharacterised protein	TraK-2	Full length	330	Transmembrane region	20-42, 57-79, 86-103
RAGE	Karp_00183	Uncharacterised protein	TraV	Full length	330	Signal peptide	1-16
Inter-RAGE	Karp_00329	Uncharacterised protein	Karp_Ank25		1248
RAGE	Karp_00355	Uncharacterised protein	TraK-2	Full length	327	Transmembrane region	20-42, 85-102
RAGE	Karp_00362	Uncharacterised protein	TraL	Full length	324	No domain found
RAGE	Karp_00365	Uncharacterised protein	TraK-1 pseudo	Truncated	327	Signal peptide	1-23
Isolated hypothetical proteins	Karp_00367	Uncharacterised protein	TraV pseudo	Truncated	339
Isolated hypothetical proteins	Karp_00377	Uncharacterised protein	TraK-1 pseudo	Truncated	231
RAGE	Karp_00413	Uncharacterised protein	Karp_Ank38_01		612	No domain found
RAGE	Karp_00419	Uncharacterised protein	TraK-1 pseudo	Truncated	222	No domain found
RAGE	Karp_00462	Uncharacterised protein	TraL	Full length	324	No domain found
RAGE	Karp_00464	Uncharacterised protein	TraK-1	Full length	489	signal peptide	1-23
RAGE	Karp_00465	Uncharacterised protein	TraK-2	Full length	336	Transmembrane region	20-42, 57-79, 86-105
RAGE	Karp_00467	Uncharacterised protein	TraV	Full length	321	Signal peptide	1-16
RAGE	Karp_00550	Uncharacterised protein	TraV	Full length	330	Signal peptide	1-16
RAGE	Karp_00552	Uncharacterised protein	TraK-2	Full length	336	Transmembrane region	20-42, 57-79, 86-108
RAGE	Karp_00553	Uncharacterised protein	TraK-1	Full length	489	signal peptide	1-23
RAGE	Karp_00555	Uncharacterised protein	TraL	Full length	324	No domain found
RAGE	Karp_00587	Uncharacterised protein	TraL pseudo	Truncated	294	No domain found
RAGE	Karp_00599	Uncharacterised protein	TraV pseudo	Truncated	174	No domain found
RAGE	Karp_00715	Uncharacterised protein	TraL pseudo	Truncated	237	No domain found
RAGE	Karp_00736	Uncharacterised protein	TraK-1 pseudo	Truncated	180	No domain found
RAGE	Karp_00737	Uncharacterised protein	TraK-1 pseudo	Truncated	201	No domain found
RAGE	Karp_00740	Uncharacterised protein	TraL pseudo	Truncated	297	Transmembrane region	16-38, 43-60
Incomplete RAGE	Karp_00797	Uncharacterised protein	TraL	Full length	324	No domain found
RAGE	Karp_01005	Uncharacterised protein	TraK-1 pseudo	Truncated	138	No domain found
RAGE	Karp_01037	Uncharacterised protein	TraL	Full length	324	No domain found
RAGE	Karp_01039	Uncharacterised protein	TraK-1	Full length	489	signal peptide	1-23
RAGE	Karp_01040	Uncharacterised protein	TraK-2	Full length	336	Transmembrane region	20-42, 57-79, 86-108
RAGE	Karp_01042	Uncharacterised protein	TraV	Full length	321	Signal peptide	1-16
RAGE	Karp_01138	Uncharacterised protein	TraV	Full length	330	Signal peptide	1-16
RAGE	Karp_01140	Uncharacterised protein	TraK-1	Full length	489	signal peptide	1-23
RAGE	Karp_01142	Uncharacterised protein	TraL	Full length	324	No domain found
RAGE	Karp_01200	Uncharacterised protein	TraG pseudo	Truncated	144	No domain found
Isolated hypothetical proteins	Karp_01255	Uncharacterised protein	TraL	Full length	324
RAGE	Karp_01321	Uncharacterised protein	TraV	Full length	330	Signal peptide	1-16
RAGE	Karp_01323	Uncharacterised protein	TraK-2	Full length	333	Transmembrane region	21-43, 56-78, 85-104
RAGE	Karp_01324	Uncharacterised protein	TraK-1	Full length	489	signal peptide	1-23
RAGE	Karp_01326	Uncharacterised protein	TraL	Full length	324	No domain found
Isolated hypothetical proteins	Karp_01353	Uncharacterised protein	TraC pseudo	Truncated	189
RAGE	Karp_01380	Uncharacterised protein	TraL pseudo	Truncated	297	Transmembrane region	16-38, 43-60
RAGE	Karp_01383	Uncharacterised protein	TraK-1 pseudo	Truncated	207	No domain found
RAGE	Karp_01453	Uncharacterised protein	TraV	Full length	330	Signal peptide	1-16
RAGE	Karp_01455	Uncharacterised protein	TraK-2	Full length	336	Transmembrane region	20-42, 57-79, 86-105
RAGE	Karp_01456	Uncharacterised protein	TraK-1	Full length	489	signal peptide	1-23
RAGE	Karp_01458	Uncharacterised protein	TraL	Full length	324	No domain found
RAGE	Karp_01565	Uncharacterised protein	TraV	Full length	321	Signal peptide	1-16
RAGE	Karp_01567	Uncharacterised protein	TraK-2	Full length	336	Transmembrane region	20-42, 57-79, 86-108
RAGE	Karp_01568	Uncharacterised protein	TraK-1	Full length	489	signal peptide	1-23
RAGE	Karp_01570	Uncharacterised protein	TraL	Full length	324	No domain found
RAGE	Karp_01580	Uncharacterised protein	TraL	Full length	324	No domain found
RAGE	Karp_01583	Uncharacterised protein	TraK-1 pseudo	Truncated	387	signal peptide	1-23
RAGE	Karp_01584	Uncharacterised protein	TraK-2	Full length	327	Transmembrane region	20-42, 85-102
RAGE	Karp_01587	Uncharacterised protein	TraV	Full length	330	Signal peptide	1-16
RAGE	Karp_01660	Uncharacterised protein	TraL	Full length	324	No domain found
RAGE	Karp_01662	Uncharacterised protein	TraK-1	Full length	489	signal peptide	1-23
RAGE	Karp_01663	Uncharacterised protein	TraK-2	Full length	336	Transmembrane region	20-42, 57-79, 86-108
RAGE	Karp_01665	Uncharacterised protein	TraV	Full length	330	Signal peptide	1-16
RAGE	Karp_01723	Uncharacterised protein	TraV	Full length	330	Signal peptide	1-16
RAGE	Karp_01725	Uncharacterised protein	TraK-2	Full length	336	Transmembrane region	20-42, 57-79, 86-108
RAGE	Karp_01726	Uncharacterised protein	TraK-1	Full length	489	signal peptide	1-23
RAGE	Karp_01728	Uncharacterised protein	TraL	Full length	324	No domain found
RAGE	Karp_01756	Uncharacterised protein	TraL	Full length	324	No domain found
RAGE	Karp_01759	Uncharacterised protein	TraK-1 pseudo	Truncated	327	No domain found
RAGE	Karp_01767	Uncharacterised protein	TraL pseudo	Truncated	102	No domain found
RAGE	Karp_01768	Uncharacterised protein	TraL pseudo	Truncated	219	No domain found
RAGE	Karp_01772	Uncharacterised protein	TraK-1	Full length	465	signal peptide	1-23
RAGE	Karp_01902	Uncharacterised protein	TraG pseudo	Truncated	135	No domain found
RAGE	Karp_01936	Uncharacterised protein	TraV	Full length	330	Signal peptide	1-16
RAGE	Karp_01939	Uncharacterised protein	TraK-2	Full length	327	Transmembrane region	20-42, 85-102
RAGE	Karp_01940	Uncharacterised protein	TraK-1	Full length	489	signal peptide	1-23
RAGE	Karp_01942	Uncharacterised protein	TraL	Full length	324	No domain found
RAGE	Karp_01969	Uncharacterised protein	TraV	Full length	330	Signal peptide	1-16
RAGE	Karp_01971	Uncharacterised protein	TraK-1	Full length	489	signal peptide	1-23
RAGE	Karp_01974	Uncharacterised protein	TraL pseudo	Truncated	297	Transmembrane region	16-38, 43-60
RAGE	Karp_01991	Uncharacterised protein	Karp_Ank24		2832	Ank	92-121, 128-156	UT76HP_01480, GILLIAM_02203, OTT_0622, KATO_01877, UT176_01697, OTBS_0758, TA686_00341
RAGE	Karp_02045	Uncharacterised protein	TraK-2	Full length	327	Transmembrane region	20-42, 85-102
RAGE	Karp_02046	Uncharacterised protein	TraK-1 pseudo	Truncated	387	signal peptide	1-23
RAGE	Karp_02049	Uncharacterised protein	TraL	Full length	324	No domain found
RAGE	Karp_02077	Uncharacterised protein	TraI pseudo	Truncated	93	No domain found
RAGE	Karp_02095	Uncharacterised protein	TraV	Full length	330	Signal peptide	1-16
RAGE	Karp_02098	Uncharacterised protein	TraK-2	Full length	330	Transmembrane region	20-42, 57-79, 86-103
RAGE	Karp_02099	Uncharacterised protein	TraK-1	Full length	477	signal peptide	1-23
RAGE	Karp_02102	Uncharacterised protein	TraL	Full length	324	No domain found
RAGE	Karp_02157	Uncharacterised protein	Karp_Ank48		1284	Ank	204-233, 242-272	UT76HP_01932, UT176_00735, Kato_01007
Inter-RAGE	Karp_02230	Uncharacterised protein	VirB2-1	Full length	357
Inter-RAGE	Karp_02231	Uncharacterised protein	VirB2-2	Full length	375
Not in Boryong and Ikeda	Karp_02232	Uncharacterised protein	VirB2-3	Full length	354
RAGE	Karp_02278	Uncharacterised protein	TraL	Full length	324	No domain found
RAGE	Karp_02281	Uncharacterised protein	TraK-1	Full length	477	signal peptide	1-23
RAGE	Karp_02282	Uncharacterised protein	TraK-2	Full length	330	Transmembrane region	20-42, 57-79, 86-103
RAGE	Karp_02296	Uncharacterised protein	TraV	Full length	330	Signal peptide	1-16
RAGE	Karp_02299	Uncharacterised protein	TraK-2	Full length	327	Transmembrane region	20-42, 85-102
RAGE	Karp_02300	Uncharacterised protein	TraK-1 pseudo	Truncated	387	signal peptide	1-23
RAGE	Karp_02303	Uncharacterised protein	TraL	Full length	324	No domain found
RAGE	Karp_02476	Uncharacterised protein	TraV	Full length	330	Signal peptide	1-16
RAGE	Karp_02478	Uncharacterised protein	TraK-2	Full length	336	Transmembrane region	20-42, 57-79, 86-108
RAGE	Karp_02480	Uncharacterised protein	TraK-1	Full length	489	signal peptide	1-23
RAGE	Karp_02482	Uncharacterised protein	TraL	Full length	324	No domain found
RAGE	Karp_02523	Uncharacterised protein	TraL pseudo	Truncated	249	No domain found
RAGE	Karp_02582	Uncharacterised protein	TraK-2	Full length	327	Transmembrane region	20-42, 85-102
RAGE	Karp_02583	Uncharacterised protein	TraK-1 pseudo	Truncated	387	signal peptide	1-23
RAGE	Karp_02586	Uncharacterised protein	TraL	Full length	324	No domain found

## Sheet: Kato
Compare to other strains	RAGE	locus_tag	Old name	New Name	The encoding genes of Full length and truncated forms of protein	Length	Domains by SMART	Positions	Domain description
	RAGE	KATO_00009	Uncharacterised protein			1800	No domain found
	RAGE	KATO_00010	Uncharacterised protein			153	No domain found
	RAGE	KATO_00026	Uncharacterised protein	DnaA	Truncated	1710	DnaA N-terminal domain	488-553
	RAGE	KATO_00035	Uncharacterised protein	Cyclic-di-AMP receptor proteins (CdAMP)	Truncated	537	CdAMP_rec	5-102	CdAMP is a family of bacterial cyclic-di-AMP receptor proteins. Cyclic-di-AMP (c-di-AMP) is a bacterial secondary messenger involved in various processes, including sensing of DNA-integrity, cell wall metabolism and potassium transport.
	RAGE	KATO_00048	Uncharacterised protein			177	No domain found
	RAGE	KATO_00051	Uncharacterised protein	TraV	Full length	330	No domain found
	RAGE	KATO_00053	Uncharacterised protein	TraK-2	Full length	336	No domain found
	RAGE	KATO_00054	Uncharacterised protein	TraK-1	Full length	459	Signal peptide	1-23
	RAGE	KATO_00056	Uncharacterised protein	TraL	Full length	336	No domain found
	RAGE	KATO_00059	Uncharacterised protein	RAGE_hypo_Group5_01	Hypothetical proteins	567	DUF4065	36-128	This presumed domain is functionally uncharacterised.
	RAGE	KATO_00076	Uncharacterised protein			792	signal peptide	1-20
	RAGE	KATO_00083	Uncharacterised protein			240	No domain found
	RAGE	KATO_00084	Uncharacterised protein			843	No domain found
	RAGE	KATO_00086	Uncharacterised protein	Kato_Ank93_01		1566	Ank	2-31, 103-132, 171-200, 374-376
	RAGE	KATO_00091	Uncharacterised protein			669	No domain found
	RAGE	KATO_00093	Uncharacterised protein	Kato_Ank34		165	No domain found
	RAGE	KATO_00095	Uncharacterised protein			219	No domain found
	Isolated Hypothetical proteins	KATO_00104	Uncharacterised protein			162
	RAGE	KATO_00106	Uncharacterised protein			1167	No domain found
	RAGE	KATO_00109	Uncharacterised protein	TraL	Full length	336	No domain found
	RAGE	KATO_00111	Uncharacterised protein	TraK-1	Full length	477	Signal peptide	1-23
	RAGE	KATO_00112	Uncharacterised protein	TraK-2	Full length	327	No domain found
	RAGE	KATO_00115	Uncharacterised protein	TraV	Full length	330	No domain found
	RAGE	KATO_00118	Uncharacterised protein			174	No domain found
	RAGE	KATO_00148	Uncharacterised protein	DnaA	Truncated	1716	DnaA N-terminal domain	490-555
	RAGE	KATO_00150	Uncharacterised protein			138	No domain found
	RAGE	KATO_00157	Uncharacterised protein			207	No domain found
	Isolated Hypothetical proteins	KATO_00159	Uncharacterised protein			1026
	Inter-RAGE	KATO_00163	Uncharacterised protein			591
	Inter-RAGE	KATO_00165	Uncharacterised protein			513
	Isolated Hypothetical proteins	KATO_00172	Uncharacterised protein			324
	Isolated Hypothetical proteins	KATO_00173	Uncharacterised protein			681
	RAGE	KATO_00182	Uncharacterised protein			408	No domain found
	Isolated Hypothetical proteins	KATO_00184	Uncharacterised protein			1851
	Inter-RAGE	KATO_00193	Uncharacterised protein			162
	Isolated Hypothetical proteins	KATO_00195	Uncharacterised protein			123
	Isolated cargo genes	KATO_00197	Uncharacterised protein			153
	RAGE	KATO_00204	Uncharacterised protein	TraL	Full length	336	No domain found
	RAGE	KATO_00207	Uncharacterised protein	TraK-1 pseudo	Truncated	327	No domain found
	RAGE	KATO_00212	Uncharacterised protein	TraL pseudo	Truncated	231	No domain found
	RAGE	KATO_00214	Uncharacterised protein			144	No domain found
	RAGE	KATO_00219	Uncharacterised protein			240	No domain found
	RAGE	KATO_00220	Uncharacterised protein			843	No domain found
	RAGE	KATO_00222	Uncharacterised protein	Kato_Ank93_02		1566	Ank	2-31, 103-132, 171-200, 374-376
	RAGE	KATO_00233	Uncharacterised protein			252	No domain found
	RAGE	KATO_00239	Uncharacterised protein			201	No domain found
	RAGE	KATO_00240	Uncharacterised protein			153	No domain found
	RAGE	KATO_00245	Uncharacterised protein			153	No domain found
	RAGE	KATO_00248	Uncharacterised protein			435	No domain found
	Inter-RAGE	KATO_00259	Uncharacterised protein			528
	Isolated Hypothetical proteins	KATO_00266	Uncharacterised protein			501
	RAGE	KATO_00270	Uncharacterised protein	TraL	Full length	336	No domain found
	RAGE	KATO_00274	Uncharacterised protein			204	No domain found
	RAGE	KATO_00279	Uncharacterised protein	RAGE_hypo_Group5_02	Hypothetical proteins	567	DUF4065	36-129	This presumed domain is functionally uncharacterised.
	RAGE	KATO_00281	Uncharacterised protein			153	No domain found
	RAGE	KATO_00289	Uncharacterised protein			1032	No domain found
	RAGE	KATO_00298	Uncharacterised protein			483	Signal peptide	84-149
	RAGE	KATO_00299	Uncharacterised protein			132	No domain found
	RAGE	KATO_00306	Uncharacterised protein	Copper chaperone PCu(A)C	Truncated	543	Signal peptide, Copper chaperone PCu(A)C	1-21 (Signal peptide), 66-174 (Copper chaperone PCu(A)C)	PCu(A)C is a periplasmic copper chaperone. Its role may be to capture and transfer copper to two other copper chaperones, PrrC and Cox11, which in turn deliver Cu(I) to cytochrome c oxidase.
	RAGE	KATO_00307	Uncharacterised protein			171	No domain found
	RAGE	KATO_00317	Uncharacterised protein			153	No domain found
	RAGE	KATO_00322	Uncharacterised protein			387	No domain found
	Isolated Hypothetical proteins	KATO_00327	Uncharacterised protein			123
	Inter-RAGE	KATO_00336	Uncharacterised protein			2784
	Inter-RAGE	KATO_00339	Uncharacterised protein			1386
	Inter-RAGE	KATO_00343	Uncharacterised protein			2532
	RAGE	KATO_00357	Uncharacterised protein			204	No domain found
	RAGE	KATO_00360	Uncharacterised protein	TraV	Full length	321	No domain found
	RAGE	KATO_00362	Uncharacterised protein	TraK-1 pseudo	Truncated	105	No domain found
	RAGE	KATO_00363	Uncharacterised protein	TraK-1 pseudo	Truncated	303	No domain found
	RAGE	KATO_00366	Uncharacterised protein	TraL	Full length	336	No domain found
	Inter-RAGE	KATO_00376	Uncharacterised protein			2493
	Isolated Hypothetical proteins	KATO_00377	Uncharacterised protein			135
	Isolated Hypothetical proteins	KATO_00393	Uncharacterised protein			330
	Inter-RAGE	KATO_00398	Uncharacterised protein			303
	Inter-RAGE	KATO_00399	Uncharacterised protein	Kato_Ank23		1254
	Inter-RAGE	KATO_00400	Uncharacterised protein			723
	Inter-RAGE	KATO_00404	Uncharacterised protein			606
	Inter-RAGE	KATO_00406	Uncharacterised protein			588
	Inter-RAGE	KATO_00412	Uncharacterised protein			198
	Inter-RAGE	KATO_00413	Uncharacterised protein			2841
	Inter-RAGE	KATO_00414	Uncharacterised protein			255
	Inter-RAGE	KATO_00422	Uncharacterised protein			96
	Isolated Hypothetical proteins	KATO_00426	Uncharacterised protein			591
		KATO_00427	Uncharacterised protein			1044
	RAGE	KATO_00435	Uncharacterised protein			1251	No domain found
	RAGE	KATO_00436	Uncharacterised protein			420	No domain found
	RAGE	KATO_00438	Uncharacterised protein			966	No domain found
	RAGE	KATO_00454	Uncharacterised protein	DnaA	Truncated	1716	DnaA N-terminal domain	490-555
		KATO_00457	Uncharacterised protein			108
	Inter-RAGE	KATO_00466	Uncharacterised protein			186
	Isolated Hypothetical proteins	KATO_00467	Uncharacterised protein			777
	Isolated Hypothetical proteins	KATO_00469	Uncharacterised protein			99
	Isolated Hypothetical proteins	KATO_00473	Uncharacterised protein			261
	Inter-RAGE	KATO_00474	Uncharacterised protein			219
	RAGE	KATO_00478	Uncharacterised protein			225	No domain found
	RAGE	KATO_00481	Uncharacterised protein			129	No domain found
	RAGE	KATO_00494	Uncharacterised protein	TraK-1 pseudo	Truncated	180	No domain found
	RAGE	KATO_00495	Uncharacterised protein	TraK-1 pseudo	Truncated	237	No domain found
	Isolated Hypothetical proteins	KATO_00499	Uncharacterised protein			300
	Inter-RAGE	KATO_00502	Uncharacterised protein			915
	Isolated Hypothetical proteins	KATO_00509	Uncharacterised protein			231
	Isolated Hypothetical proteins	KATO_00530	Uncharacterised protein			102
	Inter-RAGE	KATO_00533	Uncharacterised protein			351
	RAGE	KATO_00537	Uncharacterised protein			348	No domain found
	RAGE	KATO_00555	Uncharacterised protein			969	transmembrane region	219-241
	RAGE	KATO_00571	Uncharacterised protein			174	No domain found
	RAGE	KATO_00576	Uncharacterised protein	TraV	Full length	330	No domain found
	RAGE	KATO_00578	Uncharacterised protein	TraK-2	Full length	405	transmembrane region	20-42, 57-79, 86-108
	RAGE	KATO_00579	Uncharacterised protein	TraK-1	Full length	477	No domain found
	RAGE	KATO_00581	Uncharacterised protein	TraL	Full length	336	No domain found
	RAGE	KATO_00589	Uncharacterised protein			717	No domain found
	RAGE	KATO_00595	Uncharacterised protein			1002	No domain found
	RAGE	KATO_00596	Uncharacterised protein			696	No domain found
	RAGE	KATO_00598	Uncharacterised protein	DnaA	Truncated	1278	DnaA N-terminal domain	344-409
	Isolated Hypothetical proteins	KATO_00609	Uncharacterised protein			1476
	Inter-RAGE	KATO_00611	Uncharacterised protein			180
	Isolated Hypothetical proteins	KATO_00616	Uncharacterised protein			114
	Isolated Hypothetical proteins	KATO_00617	Uncharacterised protein			111
	RAGE	KATO_00619	Uncharacterised protein			141	No domain found
	RAGE	KATO_00620	Uncharacterised protein			165	No domain found
	RAGE	KATO_00628	Uncharacterised protein	TraL	Full length	336	No domain found
	RAGE	KATO_00631	Uncharacterised protein	TraK-1	Full length	477	No domain found
	RAGE	KATO_00632	Uncharacterised protein	TraK-2	Full length	336	No domain found
	RAGE	KATO_00645	Uncharacterised protein	TraK-1 pseudo	Truncated	201	No domain found
	Inter-RAGE	KATO_00651	Uncharacterised protein			342
	Inter-RAGE	KATO_00658	Uncharacterised protein			222
	Inter-RAGE	KATO_00664	Uncharacterised protein			753
	Inter-RAGE	KATO_00678	Uncharacterised protein			90
	Inter-RAGE	KATO_00682	Uncharacterised protein			366
	RAGE	KATO_00691	Uncharacterised protein			138	No domain found
	RAGE	KATO_00695	Uncharacterised protein			153	No domain found
	RAGE	KATO_00697	Uncharacterised protein			870	No domain found
	RAGE	KATO_00698	Uncharacterised protein			861	No domain found
	RAGE	KATO_00699	Uncharacterised protein			162	No domain found
	Isolated Hypothetical proteins	KATO_00708	Uncharacterised protein			138
	Inter-RAGE	KATO_00716	Uncharacterised protein			261
	Isolated Hypothetical proteins	KATO_00722	Uncharacterised protein			129
	RAGE	KATO_00749	Uncharacterised protein	TraL	Full length	336	No domain found
	RAGE	KATO_00751	Uncharacterised protein	TraK-1	Full length	477	No domain found
	RAGE	KATO_00752	Uncharacterised protein	TraK-2	Full length	330	No domain found
	RAGE	KATO_00754	Uncharacterised protein	TraV	Full length	330	No domain found
	RAGE	KATO_00760	Uncharacterised protein			177	No domain found
	RAGE	KATO_00777	Uncharacterised protein			534	No domain found
	RAGE	KATO_00786	Uncharacterised protein			159	No domain found
	RAGE	KATO_00789	Uncharacterised protein			582	Coiled coil	69-96
	RAGE	KATO_00790	Uncharacterised protein	DnaA	Truncated	672	DnaA N-terminal domain	142-207
	RAGE	KATO_00800	Uncharacterised protein			528	No domain found
	RAGE	KATO_00801	Uncharacterised protein			627	No domain found
	RAGE	KATO_00807	Uncharacterised protein			1323	No domain found
	RAGE	KATO_00820	Uncharacterised protein	RAGE_hypo_Group5_03	Hypothetical proteins	462	DUF4065	37-130
	RAGE	KATO_00828	Uncharacterised protein			177	No domain found
	RAGE	KATO_00834	Uncharacterised protein	TraL	Full length	336	No domain found
	RAGE	KATO_00838	Uncharacterised protein			501	No domain found
	IR66	KATO_00841	Uncharacterised protein			591
	RAGE	KATO_00849	Uncharacterised protein	TraL	Full length	336	No domain found
	RAGE	KATO_00852	Uncharacterised protein	TraK-1 pseudo	Truncated	303	No domain found
	RAGE	KATO_00855	Uncharacterised protein			585	No domain found
	RAGE	KATO_00864	Uncharacterised protein			204	No domain found
	RAGE	KATO_00871	Uncharacterised protein	DnaA	Truncated	1716	DnaA N-terminal domain	490-555
	Inter-RAGE	KATO_00880	Uncharacterised protein			1614
	Inter-RAGE	KATO_00881	Uncharacterised protein			633
	RAGE	KATO_00892	Uncharacterised protein	TraATi pseudo	Truncated	111	No domain found
	RAGE	KATO_00895	Uncharacterised protein			411	No domain found
	Inter-RAGE	KATO_00906	Uncharacterised protein			741
	RAGE	KATO_00917	Uncharacterised protein	TraL	Full length	336	No domain found
	RAGE	KATO_00920	Uncharacterised protein	TraK-1	Full length	465	Signal peptide	1-23
	Isolated mobile genes	KATO_00925	Uncharacterised protein			129
	Inter-RAGE	KATO_00929	Uncharacterised protein			747
	Inter-RAGE	KATO_00936	Uncharacterised protein			339
	Inter-RAGE	KATO_00939	Uncharacterised protein	VirB2-3	Full length	354
	Inter-RAGE	KATO_00940	Uncharacterised protein	VirB2-2	Full length	360
	Inter-RAGE	KATO_00941	Uncharacterised protein	VirB2-1	Full length	357
	Isolated Hypothetical proteins	KATO_00944	Uncharacterised protein			762
	Isolated Hypothetical proteins	KATO_00951	Uncharacterised protein			219
	RAGE	KATO_00953	Uncharacterised protein	Virulence factor BrkB	Truncated	846	Virulence factor BrkB	17-273	This family acts as a virulence factor. In Bordetella pertussis, BrkB is essential for resistance to complement-dependent killing by serum. This family was originally predicted to be ribonuclease BN, but this prediction has since been shown to be incorrect.
	IR75	KATO_00957	Uncharacterised protein			696
	Inter-RAGE	KATO_00960	Uncharacterised protein			972
	Inter-RAGE	KATO_00963	Uncharacterised protein			546
	Inter-RAGE	KATO_00964	Uncharacterised protein			342
	Inter-RAGE	KATO_00965	Uncharacterised protein			426
	Inter-RAGE	KATO_00967	Uncharacterised protein			804
	Inter-RAGE	KATO_00968	Uncharacterised protein			429
	Inter-RAGE	KATO_00970	Uncharacterised protein			1599
	RAGE	KATO_00976	Uncharacterised protein			126	No domain found
	RAGE	KATO_00977	Uncharacterised protein			1191	No domain found
	RAGE	KATO_00978	Uncharacterised protein			195	No domain found
	RAGE	KATO_00989	Uncharacterised protein			144	No domain found
	RAGE	KATO_01003	Uncharacterised protein	TraL pseudo	Truncated	306	No domain found
	Isolated Hypothetical proteins	KATO_01007	Uncharacterised protein	Kato_Ank48		1290
	Isolated Hypothetical proteins	KATO_01008	Uncharacterised protein			117
	Isolated Hypothetical proteins	KATO_01009	Uncharacterised protein			162
	Isolated Hypothetical proteins	KATO_01011	Uncharacterised protein	TraI pseudo	Truncated	213
	Isolated Hypothetical proteins	KATO_01012	Uncharacterised protein			1929
	Isolated Hypothetical proteins	KATO_01013	Uncharacterised protein			1899
	Inter-RAGE	KATO_01023	Uncharacterised protein			567
	Inter-RAGE	KATO_01024	Uncharacterised protein			1863
	RAGE	KATO_01039	Uncharacterised protein	TraL	Full length	336	No domain found
	RAGE	KATO_01041	Uncharacterised protein	TraK-1 pseudo	Truncated	303	No domain found
	RAGE	KATO_01042	Uncharacterised protein	TraK-1 pseudo	Truncated	105	No domain found
	RAGE	KATO_01044	Uncharacterised protein	TraV	Full length	330	No domain found
	RAGE	KATO_01049	Uncharacterised protein			174	No domain found
	RAGE	KATO_01060	Uncharacterised protein			2472	No domain found
	RAGE	KATO_01073	Uncharacterised protein			144	No domain found
	RAGE	KATO_01085	Uncharacterised protein			153	No domain found
	RAGE	KATO_01091	Uncharacterised protein			1092	No domain found
	RAGE	KATO_01095	Uncharacterised protein	TraV	Full length	330	No domain found
	RAGE	KATO_01098	Uncharacterised protein	TraL	Full length	324	No domain found
	RAGE	KATO_01100	Uncharacterised protein			258	No domain found
	RAGE	KATO_01106	Uncharacterised protein			801	transmembrane region	171-193
	RAGE	KATO_01112	Uncharacterised protein			1002	No domain found
	RAGE	KATO_01113	Uncharacterised protein			696	No domain found
	RAGE	KATO_01115	Uncharacterised protein			99	No domain found
	RAGE	KATO_01116	Uncharacterised protein	DnaA	Truncated	1395	Coiled coil, DnaA N-terminal domain	69-96 (Coiled coil), 440-505(DnaA_N)
	RAGE	KATO_01123	Uncharacterised protein	DnaA	Truncated	534	DnaA N-terminal domain	96-161
	Isolated Hypothetical proteins	KATO_01125	Uncharacterised protein			513
	RAGE	KATO_01150	Uncharacterised protein	TraV pseudo	Truncated	300	No domain found
	RAGE	KATO_01155	Uncharacterised protein	TraL	Full length	336	No domain found
	RAGE	KATO_01158	Uncharacterised protein	TraK-1 pseudo	Truncated	303	No domain found
	RAGE	KATO_01159	Uncharacterised protein	TraK-1 pseudo	Truncated	105	No domain found
	RAGE	KATO_01161	Uncharacterised protein	TraV	Full length	330	No domain found
	RAGE	KATO_01166	Uncharacterised protein			174	No domain found
	RAGE	KATO_01180	Uncharacterised protein			144	No domain found
	RAGE	KATO_01182	Uncharacterised protein			1152	No domain found
	RAGE	KATO_01183	Uncharacterised protein			405	No domain found
	RAGE	KATO_01203	Uncharacterised protein	DnaA	Truncated	1716	Coiled coil, DnaA N-terminal domain	69-96 (Coiled coil), 490-555(DnaA_N)
	RAGE	KATO_01205	Uncharacterised protein	TraK-1 pseudo	Truncated	105	No domain found
	RAGE	KATO_01206	Uncharacterised protein	TraK-1 pseudo	Truncated	303	No domain found
	RAGE	KATO_01209	Uncharacterised protein	TraL pseudo	Truncated	306	No domain found
	Isolated Hypothetical proteins	KATO_01214	Uncharacterised protein			534
	Isolated Hypothetical proteins	KATO_01215	Uncharacterised protein			786
	Isolated Hypothetical proteins	KATO_01220	Uncharacterised protein			1884
	Isolated Hypothetical proteins	KATO_01225	Uncharacterised protein			270
	Isolated Hypothetical proteins	KATO_01226	Uncharacterised protein			1980
	RAGE	KATO_01229	Uncharacterised protein			132	No domain found
	RAGE	KATO_01230	Uncharacterised protein	DnaA	Truncated	1716	Coiled coil, DnaA N-terminal domain	69-96 (Coiled coil), 490-555(DnaA_N)
	RAGE	KATO_01245	Uncharacterised protein			144	No domain found
	RAGE	KATO_01261	Uncharacterised protein			204	No domain found
	RAGE	KATO_01264	Uncharacterised protein	TraV	Full length	330	No domain found
	RAGE	KATO_01266	Uncharacterised protein	TraK-2	Full length	336	No domain found
	RAGE	KATO_01267	Uncharacterised protein	TraK-1	Full length	477	No domain found
	RAGE	KATO_01269	Uncharacterised protein	TraL	Full length	336	No domain found
	RAGE	KATO_01271	Uncharacterised protein	DnaA	Truncated	741	DnaA N-terminal domain	165-230
	Isolated Hypothetical proteins	KATO_01277	Uncharacterised protein			459
	Isolated Hypothetical proteins	KATO_01284	Uncharacterised protein			390
	Isolated cargo genes	KATO_01286	Uncharacterised protein			528
	Isolated Hypothetical proteins	KATO_01288	Uncharacterised protein			672
	Isolated Hypothetical proteins	KATO_01289	Uncharacterised protein			132
	Isolated Hypothetical proteins	KATO_01290	Uncharacterised protein			525
	Inter-RAGE	KATO_01293	Uncharacterised protein			378
	not in Karp	KATO_01294	Uncharacterised protein			330
	Isolated Hypothetical proteins	KATO_01305	Uncharacterised protein			132
	Isolated Hypothetical proteins	KATO_01306	Uncharacterised protein			117
	Isolated Hypothetical proteins	KATO_01307	Uncharacterised protein			672
	Isolated Hypothetical proteins	KATO_01319	Uncharacterised protein			153
	RAGE	KATO_01321	Uncharacterised protein			123	No domain found
	RAGE	KATO_01322	Uncharacterised protein			375	No domain found
	RAGE	KATO_01323	Uncharacterised protein			867	No domain found
	RAGE	KATO_01328	Uncharacterised protein	TraF pseudo	Truncated	135	No domain found
	RAGE	KATO_01329	Uncharacterised protein	RAGE_hypo_Group5_04	Hypothetical proteins	447	DUF4065	11-132
	RAGE	KATO_01340	Uncharacterised protein	TraV	Full length	330	No domain found
	RAGE	KATO_01343	Uncharacterised protein	TraL	Full length	324	No domain found
	Isolated Hypothetical proteins	KATO_01346	Uncharacterised protein			201
	Inter-RAGE	KATO_01352	Uncharacterised protein			1230
	Isolated Hypothetical proteins	KATO_01357	Uncharacterised protein			684
	Isolated Hypothetical proteins	KATO_01358	Uncharacterised protein			1605
	Isolated Hypothetical proteins	KATO_01361	Uncharacterised protein			261
	RAGE	KATO_01363	Uncharacterised protein	Serine hydrolase (FSH1)	Truncated	861	transmembrane region, FISH1	13-30 (transmembrane region), 110-263 (FISH1)	This domain can be found in budding yeast Fsh1/2/3. Fsh1/2/3 are putative serine hydrolases.
	Not in Karp	KATO_01369	Uncharacterised protein			204
	Inter-RAGE	KATO_01372	Uncharacterised protein			1140
	IR59	KATO_01376	Uncharacterised protein			2919
	RAGE	KATO_01385	Uncharacterised protein	TraL	Full length	336	No domain found
	RAGE	KATO_01388	Uncharacterised protein	TraK-1 pseudo	Truncated	303	No domain found
	RAGE	KATO_01389	Uncharacterised protein	TraK-1 pseudo	Truncated	105	No domain found
	RAGE	KATO_01391	Uncharacterised protein	TraV	Full length	321	No domain found
	RAGE	KATO_01402	Uncharacterised protein	RAGE_hypo_Group2	Hypothetical proteins	870	DUF155	48-237	DUF is a protein domain that has no characterised function. This entry represents a domain found in RMND1 from mammals, Sif2/Sif3 from fission yeasts and Rmd1/Rmd8/YDR282C (Mrx10) from budding yeasts. RMND1 and its yeast homologue, Mrx10, are mitochondrial proteins required for mitochondrial translation
	RAGE	KATO_01406	Uncharacterised protein			138	No domain found
	RAGE	KATO_01410	Uncharacterised protein			387	No domain found
	RAGE	KATO_01411	Uncharacterised protein			1938	No domain found
	RAGE	KATO_01412	Uncharacterised protein			2604	No domain found
	Isolated Hypothetical proteins	KATO_01417	Uncharacterised protein			624
	Inter-RAGE	KATO_01420	Uncharacterised protein			492
	RAGE	KATO_01425	Uncharacterised protein			132	No domain found
	RAGE	KATO_01426	Uncharacterised protein			108	No domain found
	RAGE	KATO_01439	Uncharacterised protein			804	transmembrane region	165-184
	RAGE	KATO_01451	Uncharacterised protein			153	No domain found
	RAGE	KATO_01453	Uncharacterised protein			282	No domain found
	RAGE	KATO_01462	Uncharacterised protein			123	No domain found
	RAGE	KATO_01463	Uncharacterised protein			459	No domain found
	RAGE	KATO_01464	Uncharacterised protein			1128	No domain found
	RAGE	KATO_01466	Uncharacterised protein			177	No domain found
	RAGE	KATO_01467	Uncharacterised protein			540	No domain found
	RAGE	KATO_01468	Uncharacterised protein			1035	No domain found
	RAGE	KATO_01476	Uncharacterised protein			303	No domain found
	RAGE	KATO_01477	Uncharacterised protein			201	No domain found
	RAGE	KATO_01490	Uncharacterised protein	TraL pseudo	Truncated	306	No domain found
	RAGE	KATO_01505	Uncharacterised protein			153	No domain found
	RAGE	KATO_01508	Uncharacterised protein			717	No domain found
	Isolated Hypothetical proteins	KATO_01527	Uncharacterised protein			165
	Isolated Hypothetical proteins	KATO_01528	Uncharacterised protein			195
	Isolated Hypothetical proteins	KATO_01529	Uncharacterised protein			234
	IR52	KATO_01539	Uncharacterised protein			834
	Inter-RAGE	KATO_01541	Uncharacterised protein			372
	Inter-RAGE	KATO_01564	Uncharacterised protein			516
	Not in Ikeda	KATO_01565	Uncharacterised protein			324
	Not in Ikeda	KATO_01566	Uncharacterised protein			477
	Not in Ikeda	KATO_01567	Uncharacterised protein			387
	Inter-RAGE	KATO_01570	Uncharacterised protein			546
	Inter-RAGE	KATO_01578	Uncharacterised protein			633
	Inter-RAGE	KATO_01580	Uncharacterised protein			528
	Inter-RAGE	KATO_01581	Uncharacterised protein			390
	Not in Ikeda	KATO_01583	Uncharacterised protein			507
	RAGE	KATO_01585	Uncharacterised protein			246	No domain found
	RAGE	KATO_01586	Uncharacterised protein			198	No domain found
	RAGE	KATO_01587	Uncharacterised protein			153	No domain found
	Isolated Hypothetical proteins	KATO_01596	Uncharacterised protein			1284
	Inter-RAGE	KATO_01600	Uncharacterised protein			684
	Isolated mobile genes	KATO_01606	Uncharacterised protein			168
	Isolated Hypothetical proteins	KATO_01608	Uncharacterised protein			201
	RAGE	KATO_01610	Uncharacterised protein	TraL	Full length	336	No domain found
	RAGE	KATO_01612	Uncharacterised protein	TraK-1	Full length	477	No domain found
	RAGE	KATO_01614	Uncharacterised protein	TraK-2	Full length	336	No domain found
	RAGE	KATO_01616	Uncharacterised protein	TraV	Full length	330	No domain found
	RAGE	KATO_01619	Uncharacterised protein			204	No domain found
	RAGE	KATO_01624	Uncharacterised protein			561	No domain found
	RAGE	KATO_01637	Uncharacterised protein			144	No domain found
	RAGE	KATO_01651	Uncharacterised protein			1086	No domain found
	RAGE	KATO_01655	Uncharacterised protein	DnaA	Truncated	1566	Coiled coil, DnaA N-terminal domain	69-96 (Coiled coil), 440-505(DnaA_N)
	Inter-RAGE	KATO_01664	Uncharacterised protein			135
	RAGE	KATO_01673	Uncharacterised protein	TraL	Full length	336	No domain found
	RAGE	KATO_01675	Uncharacterised protein	TraK-1	Full length	477	No domain found
	RAGE	KATO_01676	Uncharacterised protein	TraK-2	Full length	405	transmembrane region	20-42, 57-79, 86-108
	RAGE	KATO_01678	Uncharacterised protein	TraV	Full length	330	No domain found
	RAGE	KATO_01681	Uncharacterised protein			204	No domain found
	RAGE	KATO_01686	Uncharacterised protein	RAGE_hypo_Group5_05	Hypothetical proteins	462	DUF4065	37-130
	RAGE	KATO_01713	Uncharacterised protein			1605	No domain found
	RAGE	KATO_01715	Uncharacterised protein	DnaA	Truncated	1716	DnaA N-terminal domain	490-555
	Inter-RAGE	KATO_01730	Uncharacterised protein			1311
	Inter-RAGE	KATO_01736	Uncharacterised protein			612
	Isolated Hypothetical proteins	KATO_01748	Uncharacterised protein			126
	RAGE	KATO_01764	Uncharacterised protein	DnaA	Truncated	672	DnaA N-terminal domain	142-207
	RAGE	KATO_01765	Uncharacterised protein			117	No domain found
	RAGE	KATO_01766	Uncharacterised protein			1788	No domain found
	RAGE	KATO_01767	Uncharacterised protein	Phage portal protein	Full length	1191	Phage_portal	53-384	Prophage and Gene Transfer Agent (GTA) portal proteins. Bacteriophage portal proteins form a dodecamer and is located at a five-fold vertex of the viral capsid.
	RAGE	KATO_01768	Uncharacterised protein			267	No domain found
	RAGE	KATO_01773	Uncharacterised protein			1083	transmembrane region	273-295
	RAGE	KATO_01776	Uncharacterised protein			174	No domain found
	RAGE	KATO_01779	Uncharacterised protein			243	No domain found
	RAGE	KATO_01792	Uncharacterised protein			144	No domain found
	RAGE	KATO_01795	Uncharacterised protein	DnaA	Truncated	1719	DnaA N-terminal domain	491-556
	RAGE	KATO_01823	Uncharacterised protein			174	No domain found
	RAGE	KATO_01826	Uncharacterised protein	TraV	Full length	321	No domain found
	RAGE	KATO_01828	Uncharacterised protein	TraK-2	Full length	336	No domain found
	RAGE	KATO_01830	Uncharacterised protein	TraK-1	Full length	489	Signal peptide	1-23
	RAGE	KATO_01832	Uncharacterised protein	TraL	Full length	336	No domain found
	RAGE	KATO_01836	Uncharacterised protein	DnaA	Truncated	1674	Signal peptide, DnaA N-terminal domain	1-24 (Signal peptide), 283-362 (DnaA N-terminal domain)
	RAGE	KATO_01837	Uncharacterised protein			489	transmembrane region	4-23
	RAGE	KATO_01856	Uncharacterised protein	TraV	Full length	330	No domain found
	RAGE	KATO_01859	Uncharacterised protein	TraL	Full length	324	No domain found
	RAGE	KATO_01862	Uncharacterised protein			777	No domain found
	RAGE	KATO_01863	Uncharacterised protein			240	No domain found
	Isolated mobile genes	KATO_01877	Uncharacterised protein	Kato_Ank24		2820
	Isolated mobile genes	KATO_01878	Uncharacterised protein			159
	Isolated mobile genes	KATO_01879	Uncharacterised protein			138
	Isolated mobile genes	KATO_01880	Uncharacterised protein			99
	Inter-RAGE	KATO_01884	Uncharacterised protein			171
	Inter-RAGE	KATO_01888	Uncharacterised protein			1479
	Inter-RAGE	KATO_01890	Uncharacterised protein			339
	Inter-RAGE	KATO_01894	Uncharacterised protein			2136
	Inter-RAGE	KATO_01895	Uncharacterised protein			177
	RAGE	KATO_01901	Uncharacterised protein	TraL	Full length	336	No domain found
	RAGE	KATO_01905	Uncharacterised protein	TraV pseudo	Truncated	183	No domain found
	RAGE	KATO_01911	Uncharacterised protein			126	No domain found
	RAGE	KATO_01912	Uncharacterised protein			117	No domain found
	RAGE	KATO_01913	Uncharacterised protein	DnaA	Truncated	672	DnaA N-terminal domain	142-207
	RAGE	KATO_01917	Uncharacterised protein			258	No domain found
	Inter-RAGE	KATO_01920	Uncharacterised protein			108
	RAGE	KATO_01939	Uncharacterised protein			678
	Isolated Hypothetical proteins	KATO_01947	Uncharacterised protein			96
	Isolated Hypothetical proteins	KATO_01968	Uncharacterised protein			1344
	Inter-RAGE	KATO_01970	Uncharacterised protein			93
	Isolated Hypothetical proteins	KATO_01972	Uncharacterised protein			144
	Isolated Hypothetical proteins	KATO_01974	Uncharacterised protein			219
	Isolated Hypothetical proteins	KATO_01975	Uncharacterised protein			249
	Isolated Hypothetical proteins	KATO_01977	Uncharacterised protein			99
	Isolated Hypothetical proteins	KATO_01978	Uncharacterised protein			282
	IR38	KATO_01983	Uncharacterised protein			210
	Inter-RAGE	KATO_01993	Uncharacterised protein			525
	Inter-RAGE	KATO_02009	Uncharacterised protein			774
	Inter-RAGE	KATO_02012	Uncharacterised protein			282
	Isolated mobile genes	KATO_02015	Uncharacterised protein			138
	Isolated Hypothetical proteins	KATO_02020	Uncharacterised protein			192
	RAGE	KATO_02031	Uncharacterised protein	RAGE_hypo_Group5_06	Hypothetical proteins	459	DUF4065	36-129
	RAGE	KATO_02037	Uncharacterised protein			153	No domain found
	RAGE	KATO_02051	Uncharacterised protein			546	No domain found
	RAGE	KATO_02057	Uncharacterised protein	RAGE_hypo_Group3_12		1167	Coiled coil, OTT_1508_deam	192-224 (Coiled coil), 279-347 (OTT_1508_deam)
	Isolated Hypothetical proteins	KATO_02066	Uncharacterised protein			204
	RAGE	KATO_02082	Uncharacterised protein	TraL	Full length	336	No domain found
	RAGE	KATO_02086	Uncharacterised protein	TraV pseudo	Truncated	183	No domain found
	RAGE	KATO_02089	Uncharacterised protein	Kato_Ank21		231	No domain found
	Inter-RAGE	KATO_02095	Uncharacterised protein			102
	Inter-RAGE	KATO_02115	Uncharacterised protein			1023
	Inter-RAGE	KATO_02123	Uncharacterised protein			294
	RAGE	KATO_02127	Uncharacterised protein			4521	Signal peptide	1-23
	RAGE	KATO_02128	Uncharacterised protein			99	No domain found
	Isolated Hypothetical proteins	KATO_02133	Uncharacterised protein			4107
	Isolated Hypothetical proteins	KATO_02134	Uncharacterised protein			372
	Isolated Hypothetical proteins	KATO_02135	Uncharacterised protein			480
	Isolated Hypothetical proteins	KATO_02136	Uncharacterised protein			243
	RAGE	KATO_02143	Uncharacterised protein	DnaA	Truncated	1062	DnaA N-terminal domain	272-337
	RAGE	KATO_02146	Uncharacterised protein			372	No domain found
	RAGE	KATO_02154	Uncharacterised protein	DnaA	Truncated	672	DnaA N-terminal domain	142-207
	RAGE	KATO_02156	Uncharacterised protein	TraL	Full length	336	No domain found
	RAGE	KATO_02158	Uncharacterised protein	TraK-1	Full length	477	No domain found
	RAGE	KATO_02159	Uncharacterised protein	TraK-2	Full length	327	No domain found
	RAGE	KATO_02162	Uncharacterised protein	TraV	Full length	330	No domain found
	RAGE	KATO_02166	Uncharacterised protein			177	No domain found
	RAGE	KATO_02179	Uncharacterised protein			969	transmembrane region	219-241
	RAGE	KATO_02193	Uncharacterised protein	DnaA	Truncated	1716	DnaA N-terminal domain	490-555
	Isolated Hypothetical proteins	KATO_02223	Uncharacterised protein			135
	Isolated Hypothetical proteins	KATO_02241	Uncharacterised protein			390
	RAGE	KATO_02250	Uncharacterised protein			111	No domain found
	RAGE	KATO_02251	Uncharacterised protein			123	No domain found
	RAGE	KATO_02255	Uncharacterised protein			258	No domain found
	RAGE	KATO_02263	Uncharacterised protein			168	No domain found
	RAGE	KATO_02264	Uncharacterised protein			93	No domain found
	Inter-RAGE	KATO_02267	Uncharacterised protein			1815
	Isolated Hypothetical proteins	KATO_02278	Uncharacterised protein			381
	Isolated Hypothetical proteins	KATO_02279	Uncharacterised protein			1194
	RAGE	KATO_02283	Uncharacterised protein	DnaA	Truncated	747	DnaA N-terminal domain	167-232
	RAGE	KATO_02315	Uncharacterised protein	TraF pseudo	Truncated	126	No domain found
	RAGE	KATO_02316	Uncharacterised protein			498	Coiled coil	67-104
	RAGE	KATO_02326	Uncharacterised protein	TraV	Full length	330	No domain found
	RAGE	KATO_02328	Uncharacterised protein	TraK-2	Full length	405	transmembrane region	20-42, 57-79, 86-108
	RAGE	KATO_02329	Uncharacterised protein	TraK-1	Full length	477	No domain found
	RAGE	KATO_02331	Uncharacterised protein	TraL	Full length	336	No domain found
	RAGE	KATO_02333	Uncharacterised protein			600	transmembrane region	99-121
	RAGE	KATO_02335	Uncharacterised protein			1710	No domain found
	RAGE	KATO_02341	Uncharacterised protein			267	No domain found
	RAGE	KATO_02342	Uncharacterised protein			138	No domain found
	RAGE	KATO_02344	Uncharacterised protein			123	No domain found
	RAGE	KATO_02350	Uncharacterised protein	Rhodanese protein	Truncated	750	RHOD (Rhodanese Homology Domain)	116-217	Rhodanese, a sulphurtransferase involved in cyanide detoxification
	RAGE	KATO_02351	Uncharacterised protein			585	transmembrane region	99-121
	RAGE	KATO_02353	Uncharacterised protein			153	No domain found
	RAGE	KATO_02357	Uncharacterised protein			546	No domain found
	RAGE	KATO_02364	Uncharacterised protein	TraL	Full length	336	No domain found
	RAGE	KATO_02366	Uncharacterised protein	TraK-1	Full length	477	Signal peptide	1-23
	RAGE	KATO_02367	Uncharacterised protein	TraK-2 pseudo	Truncated	132	No domain found
	RAGE	KATO_02368	Uncharacterised protein	TraK-1	Full length	489	Signal peptide	1-23
	RAGE	KATO_02371	Uncharacterised protein	TraL	Full length	336	No domain found
	Isolated Hypothetical proteins	KATO_02381	Uncharacterised protein			1869
	Inter-RAGE	KATO_02388	Uncharacterised protein			246
	RAGE	KATO_02391	Uncharacterised protein	TraL pseudo	Truncated	99	No domain found
	RAGE	KATO_02392	Uncharacterised protein	TraL pseudo	Truncated	132	No domain found
	RAGE	KATO_02393	Uncharacterised protein			144	No domain found
	RAGE	KATO_02397	Uncharacterised protein			120	No domain found
	RAGE	KATO_02398	Uncharacterised protein	zinc_ribbon_4	Truncated	645	zinc_ribbon_4 and Transmembrane region	1-38 (zinc_ribbon_4), 83-105 (Transmembrane region)	Zinc finger (Znf) domains are relatively small protein motifs which contain multiple finger-like protrusions that make tandem contacts with their target molecule. Some of these domains bind zinc, but many do not; instead binding other metals such as iron, or no metal at all.
	RAGE	KATO_02409	Uncharacterised protein			174	No domain found
	RAGE	KATO_02414	Uncharacterised protein	TraK-1 pseudo	Truncated	105	No domain found
	RAGE	KATO_02415	Uncharacterised protein	TraK-1 pseudo	Truncated	303	No domain found
	RAGE	KATO_02417	Uncharacterised protein	TraL	Full length	336	No domain found
	IR84	KATO_02419	Uncharacterised protein			120
	Inter-RAGE	KATO_02437	Uncharacterised protein			486
	Isolated Hypothetical proteins	KATO_02440	Uncharacterised protein			423

## Sheet: Ikeda
RAGE	locus_tag	Old name	New name	The encoding genes of Full length and truncated forms of protein	Length	Domains by SMART	Positions	Domain description
Isolated hypothetical proteins	Ikeda_00001	Uncharacterised protein			4521
Inter-RAGE	Ikeda_00005	Uncharacterised protein			294
Inter-RAGE	Ikeda_00013	Uncharacterised protein			1020
Inter-RAGE	Ikeda_00015	Uncharacterised protein			126
Inter-RAGE	Ikeda_00034	Uncharacterised protein			102
RAGE	Ikeda_00041	Uncharacterised protein	Ikeda_Ank21		198	No domain found
RAGE	Ikeda_00044	Uncharacterised protein	TraV pseudo	Truncated	183	No domain found
RAGE	Ikeda_00047	Uncharacterised protein	TraL	Full length	324	No domain found
RAGE	Ikeda_00051	Uncharacterised protein	DnaA	Truncated	1320	DnaA N-terminal domain	358-423
RAGE	Ikeda_00054	Uncharacterised protein			534	No domain found
RAGE	Ikeda_00058	Uncharacterised protein			156	No domain found
RAGE	Ikeda_00070	Uncharacterised protein	TraL pseudo	Truncated	294	No domain found
Isolated hypothetical proteins	Ikeda_00075	Uncharacterised protein			279
Isolated hypothetical proteins	Ikeda_00076	Uncharacterised protein			117
Isolated hypothetical proteins	Ikeda_00077	Uncharacterised protein			162
RAGE	Ikeda_00080	Uncharacterised protein	TraI pseudo	Truncated	213	No domain found
RAGE	Ikeda_00081	Uncharacterised protein	RAGE_hypo_Group3_01	Hypothetical proteins	1929	Signal peptide, DUF3857	1-24(Signal peptide), 47-217(DUF3857)
RAGE	Ikeda_00082	Uncharacterised protein	RAGE_hypo_Group3_02	Hypothetical proteins	1899	Signal peptide, DUF3857	1-22(Signal peptide), 45-212(DUF3857)
Inter-RAGE	Ikeda_00092	Uncharacterised protein			567
Inter-RAGE	Ikeda_00093	Uncharacterised protein			1857
RAGE	Ikeda_00107	Uncharacterised protein	TraL pseudo	Truncated	150	No domain found
RAGE	Ikeda_00110	Uncharacterised protein	TraK-1 pseudo	Truncated	303	Signal peptide	1-23
RAGE	Ikeda_00111	Uncharacterised protein	TraK-1 pseudo	Truncated	105	No domain found
RAGE	Ikeda_00114	Uncharacterised protein	TraV	Full length	330	Signal peptide	1-16
RAGE	Ikeda_00118	Uncharacterised protein			204	No domain found
RAGE	Ikeda_00126	Uncharacterised protein			2472	No domain found
RAGE	Ikeda_00137	Uncharacterised protein			144	No domain found
RAGE	Ikeda_00148	Uncharacterised protein			282	No domain found
RAGE	Ikeda_00156	Uncharacterised protein			1092	No domain found
RAGE	Ikeda_00158	Uncharacterised protein	TraV	Full length	330	Signal peptide	1-16
RAGE	Ikeda_00161	Uncharacterised protein	TraL pseudo	Truncated	150	No domain found
RAGE	Ikeda_00163	Uncharacterised protein			258	No domain found
RAGE	Ikeda_00170	Uncharacterised protein			777	Transmembrane region	171-193
RAGE	Ikeda_00175	Uncharacterised protein		Truncated	162	No domain found
RAGE	Ikeda_00177	Uncharacterised protein			843	No domain found
RAGE	Ikeda_00178	Uncharacterised protein			696	No domain found
RAGE	Ikeda_00183	Uncharacterised protein			1395	No domain found
RAGE	Ikeda_00190	Uncharacterised protein	DnaA	Truncated	534	DnaA N-terminal domain	96-161
Isolated hypothetical proteins	Ikeda_00192	Uncharacterised protein			513
RAGE	Ikeda_00205	Uncharacterised protein			99	No domain found
RAGE	Ikeda_00209	Uncharacterised protein		Truncated	141	No domain found
RAGE	Ikeda_00213	Uncharacterised protein			576	No domain found
RAGE	Ikeda_00221	Uncharacterised protein	TraL pseudo	Truncated	294	No domain found
RAGE	Ikeda_00244	Uncharacterised protein	TraV	Full length	330	Signal peptide	1-16
RAGE	Ikeda_00247	Uncharacterised protein	TraK-2	Full length	330	Signal peptide	1-16
RAGE	Ikeda_00248	Uncharacterised protein	TraK-1	Full length	477	No domain found
RAGE	Ikeda_00250	Uncharacterised protein	TraL	Full length	324	No domain found
RAGE	Ikeda_00253	Uncharacterised protein	TraV pseudo	Truncated	300	No domain found
RAGE	Ikeda_00257	Uncharacterised protein	TrbC pseudo	Truncated	105	No domain found
RAGE	Ikeda_00262	Uncharacterised protein	RAGE_hypo_Group5_01	Hypothetical proteins	447	DUF4065	36-129
RAGE	Ikeda_00263	Uncharacterised protein	TraF pseudo	Truncated	135	No domain found
RAGE	Ikeda_00269	Uncharacterised protein			129	No domain found
RAGE	Ikeda_00270	Uncharacterised protein			465	No domain found
RAGE	Ikeda_00271	Uncharacterised protein		Degraded	234	No domain found
RAGE	Ikeda_00273	Uncharacterised protein			123	No domain found
RAGE	Ikeda_00288	Uncharacterised protein	DnaA	Truncated	1560	Coiled-coil, DnaA N-terminal domain	67-104 (Coiled-coil), 438-503(DnaA)
Isolated hypothetical proteins	Ikeda_00292	Uncharacterised protein		Full length	198
IR46	Ikeda_00301	Uncharacterised protein			330
Inter-RAGE	Ikeda_00302	Uncharacterised protein			378
Isolated hypothetical proteins	Ikeda_00305	Uncharacterised protein			525
Isolated hypothetical proteins	Ikeda_00306	Uncharacterised protein		Truncated	1560
Isolated cargo genes	Ikeda_00308	Uncharacterised protein			528
Isolated hypothetical proteins	Ikeda_00310	Uncharacterised protein			390
Isolated hypothetical proteins	Ikeda_00317	Uncharacterised protein		Truncated	459
RAGE	Ikeda_00328	Uncharacterised protein	DnaA	Truncated	672	DnaA N-terminal domain	142-207
RAGE	Ikeda_00329	Uncharacterised protein			132	No domain found
RAGE	Ikeda_00330	Uncharacterised protein			120	No domain found
Isolated hypothetical proteins	Ikeda_00333	Uncharacterised protein			1980
Isolated hypothetical proteins	Ikeda_00339	Uncharacterised protein			195
Isolated hypothetical proteins	Ikeda_00340	Uncharacterised protein			1761
Isolated hypothetical proteins	Ikeda_00345	Uncharacterised protein			768
Isolated hypothetical proteins	Ikeda_00346	Uncharacterised protein			138
Isolated hypothetical proteins	Ikeda_00347	Uncharacterised protein		Truncated	534
RAGE	Ikeda_00352	Uncharacterised protein	TraL pseudo	Truncated	306	No domain found
RAGE	Ikeda_00355	Uncharacterised protein	TraK-1 pseudo	Truncated	303	Signal peptide	1-23
RAGE	Ikeda_00356	Uncharacterised protein	TraK-1 pseudo	Truncated	105	No domain found
RAGE	Ikeda_00358	Uncharacterised protein	DnaA	Truncated	1716	DnaA N-terminal domain	490-555
RAGE	Ikeda_00367	Uncharacterised protein			282	No domain found
RAGE	Ikeda_00377	Uncharacterised protein			405	Coiled coil	9-52
RAGE	Ikeda_00378	Uncharacterised protein			1152	No domain found
RAGE	Ikeda_00392	Uncharacterised protein			1869	No domain found
Isolated hypothetical proteins	Ikeda_00415	Uncharacterised protein			165
Isolated hypothetical proteins	Ikeda_00416	Uncharacterised protein			195
Isolated hypothetical proteins	Ikeda_00417	Uncharacterised protein			234
IR52	Ikeda_00427	Uncharacterised protein			834
Inter-RAGE	Ikeda_00429	Uncharacterised protein			372
RAGE	Ikeda_00439	Uncharacterised protein			180	No domain found
RAGE	Ikeda_00443	Uncharacterised protein			99	No domain found
RAGE	Ikeda_00465	Uncharacterised protein	TraV	Full length	321	Signal peptide	1-16
RAGE	Ikeda_00467	Uncharacterised protein	TraK-2	Full length	330	Signal peptide	1-16
RAGE	Ikeda_00468	Uncharacterised protein	TraK-1	Full length	477	Signal peptide	1-23
RAGE	Ikeda_00471	Uncharacterised protein	TraL	Full length	324	No domain found
Inter-RAGE	Ikeda_00479	Uncharacterised protein			135
RAGE	Ikeda_00488	Uncharacterised protein			201	No domain found
RAGE	Ikeda_00489	Uncharacterised protein			303	Signal peptide	1-23
RAGE	Ikeda_00497	Uncharacterised protein			1506	No domain found
RAGE	Ikeda_00498	Uncharacterised protein			177	No domain found
RAGE	Ikeda_00500	Uncharacterised protein			1044	No domain found
RAGE	Ikeda_00501	Uncharacterised protein			198	No domain found
RAGE	Ikeda_00502	Uncharacterised protein			213	No domain found
RAGE	Ikeda_00503	Uncharacterised protein			123	No domain found
RAGE	Ikeda_00519	Uncharacterised protein			174	No domain found
RAGE	Ikeda_00522	Uncharacterised protein			1083	Transmembrane region	273-295
RAGE	Ikeda_00527	Uncharacterised protein			267	No domain found
RAGE	Ikeda_00528	Uncharacterised protein	Phage portal protein	Full length	1191	Phage_portal	53-384	Prophage and Gene Transfer Agent (GTA) portal proteins. Bacteriophage portal proteins form a dodecamer and is located at a five-fold vertex of the viral capsid.
RAGE	Ikeda_00529	Uncharacterised protein			1788	No domain found
RAGE	Ikeda_00530	Uncharacterised protein			192	No domain found
RAGE	Ikeda_00531	Uncharacterised protein			261	No domain found
RAGE	Ikeda_00532	Uncharacterised protein	DnaA	Truncated	432	DnaA N-terminal domain	62-127
RAGE	Ikeda_00543	Uncharacterised protein		Truncated	777	No domain found
RAGE	Ikeda_00546	Uncharacterised protein	TraL pseudo	Truncated	150	No domain found
RAGE	Ikeda_00549	Uncharacterised protein	TraK-1 pseudo	Truncated	303	Signal peptide	1-23
RAGE	Ikeda_00550	Uncharacterised protein	TraK-1 pseudo	Truncated	105	No domain found
RAGE	Ikeda_00553	Uncharacterised protein	TraV	Full length	330	Signal peptide	1-16
RAGE	Ikeda_00575	Uncharacterised protein			168	No domain found
Not in Karp	Ikeda_00578	Uncharacterised protein		Full length	171
Inter-RAGE	Ikeda_00582	Uncharacterised protein			684
Isolated hypothetical proteins	Ikeda_00586	Uncharacterised protein		Degraded	1284
RAGE	Ikeda_00594	Uncharacterised protein			153	No domain found
RAGE	Ikeda_00595	Uncharacterised protein			198	No domain found
RAGE	Ikeda_00596	Uncharacterised protein			246	No domain found
Isolated hypothetical proteins	Ikeda_00598	Uncharacterised protein			507
Isolated hypothetical proteins	Ikeda_00599	Uncharacterised protein			189
Isolated hypothetical proteins	Ikeda_00600	Uncharacterised protein			243
Isolated hypothetical proteins	Ikeda_00601	Uncharacterised protein			390
Isolated hypothetical proteins	Ikeda_00602	Uncharacterised protein			519
Isolated hypothetical proteins	Ikeda_00603	Uncharacterised protein			156
Inter-RAGE	Ikeda_00605	Uncharacterised protein			633
Inter-RAGE	Ikeda_00613	Uncharacterised protein			546
Isolated hypothetical proteins	Ikeda_00615	Uncharacterised protein			387
Isolated hypothetical proteins	Ikeda_00616	Uncharacterised protein			477
IR87kato(a)	Ikeda_00620	Uncharacterised protein			516
Inter-RAGE	Ikeda_00621	Uncharacterised protein			228
RAGE	Ikeda_00639	Uncharacterised protein			126	No domain found
RAGE	Ikeda_00640	Uncharacterised protein			555	No domain found
RAGE	Ikeda_00641	Uncharacterised protein		Truncated	774	No domain found
RAGE	Ikeda_00643	Uncharacterised protein	DnaA	Truncated	1716	DnaA N-terminal domain	490-555
Inter-RAGE	Ikeda_00658	Uncharacterised protein			1311
Isolated hypothetical proteins	Ikeda_00660	Uncharacterised protein			108
Inter-RAGE	Ikeda_00665	Uncharacterised protein			600
Isolated hypothetical proteins	Ikeda_00678	Uncharacterised protein			126
RAGE	Ikeda_00709	Uncharacterised protein	Ikeda_Ank24		2826	Ank	92-121, 128-156
RAGE	Ikeda_00711	Uncharacterised protein			99	No domain found
Inter-RAGE	Ikeda_00715	Uncharacterised protein			171
Inter-RAGE	Ikeda_00719	Uncharacterised protein			1479
Inter-RAGE	Ikeda_00721	Uncharacterised protein			339
Inter-RAGE	Ikeda_00725	Uncharacterised protein			2142
Inter-RAGE	Ikeda_00726	Uncharacterised protein			183
RAGE	Ikeda_00735	Uncharacterised protein	TraL pseudo	Truncated	150	No domain found
RAGE	Ikeda_00738	Uncharacterised protein	TraV	Full length	330	Signal peptide	1-16
RAGE	Ikeda_00746	Uncharacterised protein	RAGE_hypo_Group5_02	Hypothetical proteins	594	DUF4065	36-178
RAGE	Ikeda_00756	Uncharacterised protein			537	No domain found
RAGE	Ikeda_00768	Uncharacterised protein			108	No domain found
Inter-RAGE	Ikeda_00773	Uncharacterised protein			492
Isolated hypothetical proteins	Ikeda_00776	Uncharacterised protein			615
RAGE	Ikeda_00782	Uncharacterised protein			2586	No domain found
RAGE	Ikeda_00783	Uncharacterised protein			2505	No domain found
RAGE	Ikeda_00791	Uncharacterised protein	RAGE_hypo_Group2	Hypothetical proteins	870	DUF-155	48-237
RAGE	Ikeda_00795	Uncharacterised protein		Degraded	204	No domain found
RAGE	Ikeda_00799	Uncharacterised protein	TraV	Full length	330	Signal peptide	1-16
RAGE	Ikeda_00802	Uncharacterised protein	TraK-1 pseudo	Truncated	105	No domain found
RAGE	Ikeda_00803	Uncharacterised protein	TraK-1 pseudo	Truncated	303	Signal peptide	1-23
RAGE	Ikeda_00806	Uncharacterised protein	TraL pseudo	Truncated	150	No domain found
RAGE	Ikeda_00812	Uncharacterised protein			99	No domain found
Inter-RAGE	Ikeda_00817	Uncharacterised protein			3381
Inter-RAGE	Ikeda_00821	Uncharacterised protein			1140
Not in Karp	Ikeda_00824	Uncharacterised protein			204
RAGE	Ikeda_00831	Uncharacterised protein			861	Transmembrane region	13-30
Isolated hypothetical proteins	Ikeda_00833	Uncharacterised protein			261
Isolated hypothetical proteins	Ikeda_00836	Uncharacterised protein			1530
Isolated hypothetical proteins	Ikeda_00837	Uncharacterised protein			684
Inter-RAGE	Ikeda_00842	Uncharacterised protein			1230
RAGE	Ikeda_00850	Uncharacterised protein	TraL	Full length	324	No domain found
RAGE	Ikeda_00853	Uncharacterised protein	TraV pseudo	Truncated	183	No domain found
RAGE	Ikeda_00859	Uncharacterised protein			132	No domain found
RAGE	Ikeda_00860	Uncharacterised protein			117	No domain found
RAGE	Ikeda_00861	Uncharacterised protein	DnaA	Truncated	741	DnaA N-terminal domain	165-230
RAGE	Ikeda_00865	Uncharacterised protein			111	No domain found
RAGE	Ikeda_00866	Uncharacterised protein			186	No domain found
Inter-RAGE	Ikeda_00872	Uncharacterised protein			108
RAGE	Ikeda_00891	Uncharacterised protein	RAGE_hypo_Group4	Hypothetical proteins	678	DUF2659
Isolated hypothetical proteins	Ikeda_00901	Uncharacterised protein			96
Isolated hypothetical proteins	Ikeda_00921	Uncharacterised protein			1344
Isolated hypothetical proteins	Ikeda_00923	Uncharacterised protein			93
Isolated hypothetical proteins	Ikeda_00925	Uncharacterised protein			144
Isolated hypothetical proteins	Ikeda_00926	Uncharacterised protein			282
IR38	Ikeda_00936	Uncharacterised protein			210
Inter-RAGE	Ikeda_00946	Uncharacterised protein			525
Inter-RAGE	Ikeda_00961	Uncharacterised protein			765
Inter-RAGE	Ikeda_00964	Uncharacterised protein			282
Isolated mobile genes	Ikeda_00968	Uncharacterised protein			138
Isolated hypothetical proteins	Ikeda_00978	Uncharacterised protein			192
RAGE	Ikeda_01015	Uncharacterised protein	DnaA	Truncated	1299	DnaA N-terminal domain	356-421
RAGE	Ikeda_01016	Uncharacterised protein			126	No domain found
IR75	Ikeda_01021	Uncharacterised protein			1599
Inter-RAGE	Ikeda_01023	Uncharacterised protein			429
Inter-RAGE	Ikeda_01024	Uncharacterised protein			804
Inter-RAGE	Ikeda_01026	Uncharacterised protein			426
Inter-RAGE	Ikeda_01027	Uncharacterised protein			342
Inter-RAGE	Ikeda_01028	Uncharacterised protein			546
Inter-RAGE	Ikeda_01031	Uncharacterised protein			957
Inter-RAGE	Ikeda_01034	Uncharacterised protein			696
RAGE	Ikeda_01037	Uncharacterised protein	Virulence factor BrkB	Truncated	846	Virulence factor BrkB	17-273	This family acts as a virulence factor. In Bordetella pertussis, BrkB is essential for resistance to complement-dependent killing by serum. This family was originally predicted to be ribonuclease BN, but this prediction has since been shown to be incorrect.
Isolated hypothetical proteins	Ikeda_01040	Uncharacterised protein			219
Isolated hypothetical proteins	Ikeda_01047	Uncharacterised protein			762
Inter-RAGE	Ikeda_01051	Uncharacterised protein	VirB2-1	Full length	357
Inter-RAGE	Ikeda_01052	Uncharacterised protein	VirB2-2	Full length	402
Inter-RAGE	Ikeda_01055	Uncharacterised protein			339
Inter-RAGE	Ikeda_01062	Uncharacterised protein			747
Isolated mobile genes	Ikeda_01066	Uncharacterised protein			129
RAGE	Ikeda_01071	Uncharacterised protein	TraK-1	Full length	465	Signal peptide	1-23
RAGE	Ikeda_01073	Uncharacterised protein	TraL	Full length	324	No domain found
Inter-RAGE	Ikeda_01084	Uncharacterised protein			735
RAGE	Ikeda_01095	Uncharacterised protein			411	No domain found
RAGE	Ikeda_01098	Uncharacterised protein	TraATi pseudo	Truncated	111	No domain found
Isolated hypothetical proteins	Ikeda_01101	Uncharacterised protein			201
Inter-RAGE	Ikeda_01110	Uncharacterised protein			633
Inter-RAGE	Ikeda_01111	Uncharacterised protein			1614
RAGE	Ikeda_01120	Uncharacterised protein			126	No domain found
RAGE	Ikeda_01121	Uncharacterised protein	DnaA	Truncated	1530	DnaA N-terminal domain	428-493
RAGE	Ikeda_01130	Uncharacterised protein			282	No domain found
Isolated hypothetical proteins	Ikeda_01142	Uncharacterised protein			129
IR66	Ikeda_01143	Uncharacterised protein			552
RAGE	Ikeda_01151	Uncharacterised protein	TraL	Full length	324	No domain found
RAGE	Ikeda_01153	Uncharacterised protein			207	No domain found
RAGE	Ikeda_01154	Uncharacterised protein	TraK-1 pseudo	Truncated	303	Signal peptide	1-23
RAGE	Ikeda_01157	Uncharacterised protein			543	Transmembrane region	85-107
RAGE	Ikeda_01161	Uncharacterised protein	DnaA	Truncated	1323	DnaA N-terminal domain	358-423
RAGE	Ikeda_01167	Uncharacterised protein			267	No domain found
RAGE	Ikeda_01168	Uncharacterised protein			627	No domain found
RAGE	Ikeda_01169	Uncharacterised protein			528	No domain found
RAGE	Ikeda_01182	Uncharacterised protein	DnaA	Truncated	432	DnaA N-terminal domain	62-127
RAGE	Ikeda_01183	Uncharacterised protein			1149	Coiled-coil	69-96
Isolated hypothetical proteins	Ikeda_01213	Uncharacterised protein			135
Isolated hypothetical proteins	Ikeda_01231	Uncharacterised protein			390
RAGE	Ikeda_01240	Uncharacterised protein			111	No domain found
RAGE	Ikeda_01241	Uncharacterised protein			132	No domain found
RAGE	Ikeda_01245	Uncharacterised protein	Ikeda_Ank10_03		258	No domain found
RAGE	Ikeda_01254	Uncharacterised protein			168	No domain found
RAGE	Ikeda_01255	Uncharacterised protein			93	No domain found
Inter-RAGE	Ikeda_01258	Uncharacterised protein			1815
Isolated hypothetical proteins	Ikeda_01270	Uncharacterised protein			381
Isolated hypothetical proteins	Ikeda_01271	Uncharacterised protein			1194
RAGE	Ikeda_01276	Uncharacterised protein			126	No domain found
RAGE	Ikeda_01277	Uncharacterised protein	DnaA	Truncated	1530	DnaA N-terminal domain	428-493
RAGE	Ikeda_01286	Uncharacterised protein			282	No domain found
RAGE	Ikeda_01293	Uncharacterised protein			438	No domain found
RAGE	Ikeda_01294	Uncharacterised protein			489	Transmembrane region	60-82
RAGE	Ikeda_01311	Uncharacterised protein	TrbC pseudo	Truncated	105	No domain found
RAGE	Ikeda_01315	Uncharacterised protein	TraV	Full length	330	Signal peptide	1-16
RAGE	Ikeda_01318	Uncharacterised protein	TraK-1 pseudo	Truncated	105	No domain found
RAGE	Ikeda_01319	Uncharacterised protein	TraK-1 pseudo	Truncated	303	Signal peptide	1-23
RAGE	Ikeda_01322	Uncharacterised protein	TraL pseudo	Truncated	150	No domain found
Isolated hypothetical proteins	Ikeda_01325	Uncharacterised protein			162
Isolated hypothetical proteins	Ikeda_01326	Uncharacterised protein			180
RAGE	Ikeda_01328	Uncharacterised protein			138	No domain found
Inter-RAGE	Ikeda_01343	Uncharacterised protein			585
Inter-RAGE	Ikeda_01345	Uncharacterised protein			513
Isolated hypothetical proteins	Ikeda_01353	Uncharacterised protein			324
Isolated hypothetical proteins	Ikeda_01354	Uncharacterised protein			681
Isolated hypothetical proteins	Ikeda_01365	Uncharacterised protein			1851
Isolated hypothetical proteins	Ikeda_01375	Uncharacterised protein			123
RAGE	Ikeda_01384	Uncharacterised protein	TraL	Full length	324	No domain found
RAGE	Ikeda_01387	Uncharacterised protein	TraK-1 pseudo	Truncated	327	Signal peptide	1-23
RAGE	Ikeda_01392	Uncharacterised protein	TraL pseudo	Truncated	231	No domain found
RAGE	Ikeda_01394	Uncharacterised protein		Degraded	144	No domain found
Isolated hypothetical proteins	Ikeda_01396	Uncharacterised protein			198
RAGE	Ikeda_01400	Uncharacterised protein		Truncated	126	No domain found
RAGE	Ikeda_01412	Uncharacterised protein			252	No domain found
RAGE	Ikeda_01414	Uncharacterised protein			201	No domain found
RAGE	Ikeda_01420	Uncharacterised protein		Degraded	660	No domain found
Inter-RAGE	Ikeda_01431	Uncharacterised protein			528
Isolated hypothetical proteins	Ikeda_01438	Uncharacterised protein		Degraded	126
RAGE	Ikeda_01442	Uncharacterised protein	TraL	Full length	324	No domain found
RAGE	Ikeda_01448	Uncharacterised protein			204	No domain found
RAGE	Ikeda_01460	Uncharacterised protein			1032	No domain found
RAGE	Ikeda_01470	Uncharacterised protein	DnaA	Truncated	483	DnaA N-terminal domain	84-149
RAGE	Ikeda_01471	Uncharacterised protein			879	Coiled-coil	68-104
RAGE	Ikeda_01478	Uncharacterised protein	Copper chaperone PCu(A)C	Truncated	543	Signal peptide, PCuAC	1-21(Signal peptide), 66-174(PCuAC)	PCu(A)C is a periplasmic copper chaperone. Its role may be to capture and transfer copper to two other copper chaperones, PrrC and Cox11, which in turn deliver Cu(I) to cytochrome c oxidase
RAGE	Ikeda_01479	Uncharacterised protein			171	No domain found
Isolated hypothetical proteins	Ikeda_01493	Uncharacterised protein			477
Isolated hypothetical proteins	Ikeda_01494	Uncharacterised protein			183
Isolated hypothetical proteins	Ikeda_01497	Uncharacterised protein			123
Inter-RAGE	Ikeda_01505	Uncharacterised protein			2784
Inter-RAGE	Ikeda_01508	Uncharacterised protein			1386
Inter-RAGE	Ikeda_01512	Uncharacterised protein			2532
RAGE	Ikeda_01518	Uncharacterised protein			1026	No domain found
Isolated hypothetical proteins	Ikeda_01520	Uncharacterised protein			585
Not in Karp	Ikeda_01522	Uncharacterised protein			165
Not in Karp	Ikeda_01525	Uncharacterised protein			108
Inter-RAGE	Ikeda_01533	Uncharacterised protein			255
Inter-RAGE	Ikeda_01534	Uncharacterised protein			2841
Inter-RAGE	Ikeda_01535	Uncharacterised protein			198
Inter-RAGE	Ikeda_01541	Uncharacterised protein			588
Inter-RAGE	Ikeda_01543	Uncharacterised protein			606
Inter-RAGE	Ikeda_01547	Uncharacterised protein			726
Inter-RAGE	Ikeda_01548	Uncharacterised protein	Ikeda_Ank25		1254
Not in Karp	Ikeda_01549	Uncharacterised protein			378
Isolated hypothetical proteins	Ikeda_01556	Uncharacterised protein			330
Isolated hypothetical proteins	Ikeda_01573	Uncharacterised protein			135
IR17	Ikeda_01574	Uncharacterised protein			2493
Isolated hypothetical proteins	Ikeda_01582	Uncharacterised protein			108
Inter-RAGE	Ikeda_01591	Uncharacterised protein			777
Isolated hypothetical proteins	Ikeda_01593	Uncharacterised protein		Truncated	99
IR19	Ikeda_01597	Uncharacterised protein			261
RAGE	Ikeda_01601	Uncharacterised protein			225	No domain found
RAGE	Ikeda_01604	Uncharacterised protein			129	No domain found
RAGE	Ikeda_01619	Uncharacterised protein		Degraded	180	No domain found
RAGE	Ikeda_01620	Uncharacterised protein	TraK-1 pseudo	Truncated	237	No domain found
Isolated hypothetical proteins	Ikeda_01624	Uncharacterised protein			300
Inter-RAGE	Ikeda_01628	Uncharacterised protein			915
Isolated hypothetical proteins	Ikeda_01635	Uncharacterised protein	TraK-1 pseudo	Truncated	231
RAGE	Ikeda_01645	Uncharacterised protein	TraI pseudo	Truncated	153	No domain found
RAGE	Ikeda_01646	Uncharacterised protein			705	Transmembrane region	138-160
RAGE	Ikeda_01653	Uncharacterised protein			717	No domain found
Inter-RAGE	Ikeda_01662	Uncharacterised protein		Degraded	351
Isolated cargo genes	Ikeda_01665	Uncharacterised protein			357
RAGE	Ikeda_01681	Uncharacterised protein			108	No domain found
RAGE	Ikeda_01706	Uncharacterised protein	TraV	Full length	330	Signal peptide	1-16
RAGE	Ikeda_01709	Uncharacterised protein	TraK-2	Full length	330	Signal peptide	1-16
RAGE	Ikeda_01710	Uncharacterised protein	TraK-1	Full length	477	No domain found
RAGE	Ikeda_01712	Uncharacterised protein	TraL	Full length	324	No domain found
RAGE	Ikeda_01717	Uncharacterised protein	RAGE_hypo_Group_12_01		1167	Coiled-coil, OTT_1508-like deaminase	192-224(Coiled-coil), 279-347(OTT-1508 deam)	OTT_1508-like deaminase ;A member of the nucleic acid/nucleotide deaminase superfamily prototyped by Orientia OTT_1508
Isolated hypothetical proteins	Ikeda_01719	Uncharacterised protein			162
Isolated hypothetical proteins	Ikeda_01724	Uncharacterised protein	TraK-1 pseudo	Truncated	285
RAGE	Ikeda_01731	Uncharacterised protein	Ikeda_Ank18		219	No domain found
RAGE	Ikeda_01733	Uncharacterised protein			177	No domain found
RAGE	Ikeda_01735	Uncharacterised protein			669	No domain found
RAGE	Ikeda_01740	Uncharacterised protein		Truncated	1566	Ank	2-31, 103-132, 171-200, 347-376
RAGE	Ikeda_01742	Uncharacterised protein			843	No domain found
RAGE	Ikeda_01743	Uncharacterised protein			384	No domain found
Isolated hypothetical proteins	Ikeda_01752	Uncharacterised protein			789
TSA22 in Karp	Ikeda_01762	Uncharacterised protein			609
RAGE	Ikeda_01777	Uncharacterised protein			153	No domain found
RAGE	Ikeda_01778	Uncharacterised protein			1800	No domain found
Isolated hypothetical proteins	Ikeda_01790	Uncharacterised protein			423
Inter-RAGE	Ikeda_01793	Uncharacterised protein			486
Inter-RAGE	Ikeda_01811	Uncharacterised protein		Full length	120
RAGE	Ikeda_01813	Uncharacterised protein	TraL	Full length	324	No domain found
RAGE	Ikeda_01815	Uncharacterised protein	TraK-1 pseudo	Truncated	303	Signal peptide	1-23
RAGE	Ikeda_01816	Uncharacterised protein	TraK-1 pseudo	Truncated	105	No domain found
RAGE	Ikeda_01818	Uncharacterised protein			120	No domain found
RAGE	Ikeda_01819	Uncharacterised protein			816	Coiled coil	45-64, 143-172,
RAGE	Ikeda_01832	Uncharacterised protein	zinc_ribbon_4	Truncated	645	zinc_ribbon_4 and Transmembrane region	1-38 (zinc_ribbon_4), 83-105 (Transmembrane region)
RAGE	Ikeda_01833	Uncharacterised protein			120	No domain found
RAGE	Ikeda_01839	Uncharacterised protein		Truncated	144	No domain found
RAGE	Ikeda_01840	Uncharacterised protein	TraL pseudo	Truncated	132	No domain found
IR27	Ikeda_01843	Uncharacterised protein			246
Isolated hypothetical proteins	Ikeda_01850	Uncharacterised protein			1869
RAGE	Ikeda_01870	Uncharacterised protein			489	Transmembrane region	60-82
RAGE	Ikeda_01871	Uncharacterised protein			438	No domain found
RAGE	Ikeda_01875	Uncharacterised protein	TraL	Full length	324	No domain found
RAGE	Ikeda_01879	Uncharacterised protein	RAGE_hypo_Group_12_03		891	OTT_1508-like deaminase	193-260	OTT_1508-like deaminase ;A member of the nucleic acid/nucleotide deaminase superfamily prototyped by Orientia OTT_1508
RAGE	Ikeda_01881	Uncharacterised protein		Truncated	153	No domain found
RAGE	Ikeda_01891	Uncharacterised protein			420	No domain found
RAGE	Ikeda_01892	Uncharacterised protein			954	No domain found
RAGE	Ikeda_01893	Uncharacterised protein			252	No domain found
RAGE	Ikeda_01902	Uncharacterised protein			537	No domain found
RAGE	Ikeda_01906	Uncharacterised protein			267	No domain found
RAGE	Ikeda_01907	Uncharacterised protein			252	No domain found
RAGE	Ikeda_01908	Uncharacterised protein			492	Transmembrane region	12-34, 44-66
RAGE	Ikeda_01909	Uncharacterised protein	Rhodanese protein	Truncated	750	RHOD (Rhodanese Homology Domain)	116-217	Rhodanese, a sulphurtransferase involved in cyanide detoxification
RAGE	Ikeda_01915	Uncharacterised protein			189	No domain found
RAGE	Ikeda_01917	Uncharacterised protein			138	No domain found
RAGE	Ikeda_01918	Uncharacterised protein			267	No domain found
RAGE	Ikeda_01925	Uncharacterised protein	DnaA	Truncated	672	DnaA N-terminal domain	142-207
RAGE	Ikeda_01927	Uncharacterised protein	TraL	Full length	324	No domain found
RAGE	Ikeda_01929	Uncharacterised protein	TraK-1	Full length	477	No domain found
RAGE	Ikeda_01930	Uncharacterised protein	TraK-2	Full length	330	Signal peptide	1-16
RAGE	Ikeda_01933	Uncharacterised protein	TraV	Full length	330	Signal peptide	1-16
RAGE	Ikeda_01937	Uncharacterised protein			204	No domain found
RAGE	Ikeda_01959	Uncharacterised protein	DnaA	Truncated	1194	DnaA N-terminal domain	316-381
Inter-RAGE	Ikeda_01970	Uncharacterised protein			1476
Not in Karp	Ikeda_01972	Uncharacterised protein			180
RAGE	Ikeda_01978	Uncharacterised protein			141	No domain found
RAGE	Ikeda_01979	Uncharacterised protein			165	No domain found
RAGE	Ikeda_01986	Uncharacterised protein	TraL	Full length	324	No domain found
RAGE	Ikeda_01988	Uncharacterised protein	TraK-1	Full length	477	Signal peptide	1-23
RAGE	Ikeda_01989	Uncharacterised protein	TraK-2	Full length	333	No domain found
RAGE	Ikeda_02007	Uncharacterised protein	TraV pseudo	Truncated	234	No domain found
Inter-RAGE	Ikeda_02013	Uncharacterised protein			342
Isolated hypothetical proteins	Ikeda_02015	Uncharacterised protein		Truncated	144
Inter-RAGE	Ikeda_02021	Uncharacterised protein			222
Inter-RAGE	Ikeda_02027	Uncharacterised protein			753
Not in Karp	Ikeda_02041	Uncharacterised protein			90
Inter-RAGE	Ikeda_02045	Uncharacterised protein			366
Isolated mobile genes	Ikeda_02051	Uncharacterised protein			129
RAGE	Ikeda_02055	Uncharacterised protein			138	No domain found
RAGE	Ikeda_02058	Uncharacterised protein	TraL	Full length	324	No domain found
RAGE	Ikeda_02060	Uncharacterised protein	TraK-1	Full length	477	No domain found
RAGE	Ikeda_02061	Uncharacterised protein	TraK-2	Full length	336	Transmembrane region	20-42, 57-79, 86-105
RAGE	Ikeda_02063	Uncharacterised protein	TraV pseudo	Truncated	294	No domain found
RAGE	Ikeda_02066	Uncharacterised protein			204	No domain found
RAGE	Ikeda_02099	Uncharacterised protein	DnaA	Truncated	1047	DnaA N-terminal domain	272-337
RAGE	Ikeda_02100	Uncharacterised protein		Truncated	534	Coiled coil	69-96
RAGE	Ikeda_02104	Uncharacterised protein			153	No domain found
RAGE	Ikeda_02106	Uncharacterised protein			900	No domain found
RAGE	Ikeda_02107	Uncharacterised protein			861	No domain found
RAGE	Ikeda_02108	Uncharacterised protein			162	No domain found
Isolated hypothetical proteins	Ikeda_02117	Uncharacterised protein			138
Inter-RAGE	Ikeda_02125	Uncharacterised protein			261
Isolated hypothetical proteins	Ikeda_02131	Uncharacterised protein			129
RAGE	Ikeda_02153	Uncharacterised protein	TraL	Full length	324	No domain found
RAGE	Ikeda_02155	Uncharacterised protein	TraK-1	Full length	477	No domain found
RAGE	Ikeda_02156	Uncharacterised protein	TraK-2	Full length	330	Signal peptide	1-16
RAGE	Ikeda_02159	Uncharacterised protein	TraV	Full length	330	Signal peptide	1-16
RAGE	Ikeda_02174	Uncharacterised protein			1065	No domain found
RAGE	Ikeda_02184	Uncharacterised protein	RAGE_hypo_Group_12_02		1167	Coiled-coil, OTT_1508-like deaminase	192-224(Coiled-coil), 279-347(OTT-1508 deam)	OTT_1508-like deaminase ;A member of the nucleic acid/nucleotide deaminase superfamily prototyped by Orientia OTT_1508
Isolated hypothetical proteins	Ikeda_02193	Uncharacterised protein			153
Isolated hypothetical proteins	Ikeda_02194	Uncharacterised protein			204
Isolated hypothetical proteins	Ikeda_02212	Uncharacterised protein			201
RAGE	Ikeda_02214	Uncharacterised protein			717	No domain found
RAGE	Ikeda_02215	Uncharacterised protein			231	No domain found
RAGE	Ikeda_02216	Uncharacterised protein			372	No domain found
RAGE	Ikeda_02217	Uncharacterised protein	Peptidase_C48	Full length	4107	Peptidase_C48	63-167
RAGE	Ikeda_02220	Uncharacterised protein			105	No domain found
Isolated hypothetical proteins	Ikeda_02222	Uncharacterised protein			99

## Sheet: TA686
RAGE	locus_tag	Old name	New Name	The encoding genes of Full length and truncated forms of protein	Length	Domains by SMART	Positions	Domain description
RAGE	TA686_00014	Uncharacterised protein			414	No domain found
RAGE	TA686_00016	Uncharacterised protein			573	No domain found
RAGE	TA686_00017	Uncharacterised protein			126	No domain found
RAGE	TA686_00018	Uncharacterised protein			180	No domain found
RAGE	TA686_00021	Uncharacterised protein			237	No domain found
RAGE	TA686_00028	Uncharacterised protein	TraL pseudo	Truncated	249	No domain found
RAGE	TA686_00031	Uncharacterised protein	TraK-1	Full length	489	Signal peptide	1-23
RAGE	TA686_00032	Uncharacterised protein	TraK-2	Full length	327	No domain found
RAGE	TA686_00044	Uncharacterised protein			117	No domain found
RAGE	TA686_00045	Uncharacterised protein	RAGE_hypo_Group_5_01	Hypothetical proteins	444	DUF4065	1-90
RAGE	TA686_00050	Uncharacterised protein			222	No domain found
Inter-RAGE	TA686_00064	Uncharacterised protein			282
Isolated hypothetical proteins	TA686_00065	Uncharacterised protein			321
Isolated cargo genes	TA686_00070	Uncharacterised protein			546
RAGE	TA686_00087	Uncharacterised protein			405	Signal peptide	1-23
RAGE	TA686_00088	Uncharacterised protein			171	No domain found
RAGE	TA686_00094	Uncharacterised protein			1059	Transmembrane region	273-295
RAGE	TA686_00098	Uncharacterised protein			501	Coiled coil	69-96
RAGE	TA686_00099	Uncharacterised protein			315	No domain found
RAGE	TA686_00100	Uncharacterised protein			363	No domain found
RAGE	TA686_00108	Uncharacterised protein			129	No domain found
RAGE	TA686_00113	Uncharacterised protein			576	Coiled coil	69-96
RAGE	TA686_00114	Uncharacterised protein			528	No domain found
RAGE	TA686_00115	Uncharacterised protein			450	No domain found
RAGE	TA686_00116	Uncharacterised protein			201	No domain found
RAGE	TA686_00118	Uncharacterised protein	TraL	Full length	324	No domain found
RAGE	TA686_00121	Uncharacterised protein	TraK-1 pseudo	Truncated	417	Signal peptide	1-23
RAGE	TA686_00123	Uncharacterised protein	TraK-2 pseudo	Truncated	267	No domain found
RAGE	TA686_00125	Uncharacterised protein	TraL	Full length	324	No domain found
RAGE	TA686_00131	Uncharacterised protein			156	No domain found
RAGE	TA686_00137	Uncharacterised protein	TraL	Full length	324	No domain found
RAGE	TA686_00139	Uncharacterised protein	TraK-1 pseudo	Truncated	366	No domain found
RAGE	TA686_00140	Uncharacterised protein			210	No domain found
RAGE	TA686_00156	Uncharacterised protein			333	Ank	36-66, 68-97
RAGE	TA686_00164	Uncharacterised protein			459	No domain found
RAGE	TA686_00165	Uncharacterised protein			624	No domain found
RAGE	TA686_00166	Uncharacterised protein			522	No domain found
RAGE	TA686_00171	Uncharacterised protein			2430	No domain found
Isolated hypothetical proteins	TA686_00177	Uncharacterised protein			255
Isolated hypothetical proteins	TA686_00178	Uncharacterised protein			177
Isolated hypothetical proteins	TA686_00180	Uncharacterised protein			186
Isolated hypothetical proteins	TA686_00181	Uncharacterised protein			264
Isolated hypothetical proteins	TA686_00182	Uncharacterised protein			219
Isolated hypothetical proteins	TA686_00183	Uncharacterised protein			1710
RAGE	TA686_00208	Uncharacterised protein			150	No domain found
RAGE	TA686_00209	Uncharacterised protein	TraK-1 pseudo	Truncated	249	No domain found
RAGE	TA686_00212	Uncharacterised protein			219	No domain found
RAGE	TA686_00216	Uncharacterised protein			150	No domain found
Isolated hypothetical proteins	TA686_00221	Uncharacterised protein			381
Inter-RAGE	TA686_00223	Uncharacterised protein			150
Isolated hypothetical proteins	TA686_00227	Uncharacterised protein			174
Inter-RAGE	TA686_00231	Uncharacterised protein			588
Inter-RAGE	TA686_00254	Uncharacterised protein			222
RAGE	TA686_00265	Uncharacterised protein	HNHc nucleases	Truncated	486	HNHc nucleases	48-101	This domain is found in HNH family of nucleases that includes yeast intron 1 protein, MutS, and bacterial colicins, pyocins and endonuclease HphI. They are found in bacteria, viruses and eukaryotes.
Isolated mobile genes	TA686_00294	Uncharacterised protein			2328
Isolated hypothetical proteins	TA686_00296	Uncharacterised protein			567
Isolated hypothetical proteins	TA686_00302	Uncharacterised protein			156
Isolated hypothetical proteins	TA686_00303	Uncharacterised protein			141
RAGE	TA686_00306	Uncharacterised protein			216	No domain found
Isolated hypothetical proteins	TA686_00314	Uncharacterised protein			93
RAGE	TA686_00321	Uncharacterised protein	TraV	Full length	330	Signal peptide	1-16
RAGE	TA686_00323	Uncharacterised protein	TraK-1	Full length	477	Signal peptide	1-23
RAGE	TA686_00325	Uncharacterised protein	TraL pseudo	Truncated	324	No domain found
Isolated hypothetical proteins	TA686_00332	Uncharacterised protein			117
RAGE	TA686_00336	Uncharacterised protein			126	No domain found
RAGE	TA686_00341	Uncharacterised protein	TA686_Ank24		2769	Ank	22-51, 92-123, 128-156,
Inter-RAGE	TA686_00346	Uncharacterised protein			492
Isolated hypothetical proteins	TA686_00349	Uncharacterised protein			624
Isolated hypothetical proteins	TA686_00350	Uncharacterised protein			150
Inter-RAGE	TA686_00356	Uncharacterised protein			864
Isolated hypothetical proteins	TA686_00390	Uncharacterised protein			186
Isolated cargo genes	TA686_00392	Uncharacterised protein			114
Isolated cargo genes	TA686_00393	Uncharacterised protein			168
Isolated cargo genes	TA686_00394	Uncharacterised protein			678
Isolated hypothetical proteins	TA686_00399	Uncharacterised protein	TraL pseudo	Truncated	213
RAGE	TA686_00402	Uncharacterised protein	TraK-1 pseudo	Truncated	390	No domain found
RAGE	TA686_00403	Uncharacterised protein	TraK-2 pseudo	Truncated	171	No domain found
RAGE	TA686_00409	Uncharacterised protein	RAGE_hypo_Group_5_02	Hypothetical proteins	426	DUF4065	1-90
RAGE	TA686_00418	Uncharacterised protein			1065	Transmembrane region	182-204
RAGE	TA686_00425	Uncharacterised protein			144	No domain found
RAGE	TA686_00446	Uncharacterised protein			186	No domain found
Inter-RAGE	TA686_00457	Uncharacterised protein			1476
RAGE	TA686_00460	Uncharacterised protein			219	No domain found
RAGE	TA686_00461	Uncharacterised protein			237	No domain found
RAGE	TA686_00463	Uncharacterised protein			135	No domain found
RAGE	TA686_00464	Uncharacterised protein	DnaA	Truncated	1710	DnaA N-terminal domain	488-553
RAGE	TA686_00474	Uncharacterised protein			966	Transmembrane region	220-242
RAGE	TA686_00489	Uncharacterised protein	DnaA	Truncated	1716	DnaA N-terminal domain	490-555
RAGE	TA686_00491	Uncharacterised protein			159	No domain found
RAGE	TA686_00496	Uncharacterised protein			204	No domain found
RAGE	TA686_00498	Uncharacterised protein			342	No domain found
RAGE	TA686_00502	Uncharacterised protein			528	No domain found
RAGE	TA686_00503	Uncharacterised protein			624	No domain found
RAGE	TA686_00504	Uncharacterised protein	Adenosyl-homocysteine hydrolase	Full length	1926	AHH	468-615	AHH is a predicted nuclease of the HNH/ENDO VII superfamily of the treble clef fold. The name is derived from the conserved motif, AHH. It is found in bacterial polymorphic toxin systems and functions as a toxin module. Like WHH and LHH, the AHH nuclease contains 4 conserved histidines of which, the first one is predicted to bind a metal-ion and the other three ones are involved in activation of …
RAGE	TA686_00505	Uncharacterised protein			1131	Coiled coil	326-346
RAGE	TA686_00522	Uncharacterised protein			174	No domain found
RAGE	TA686_00525	Uncharacterised protein	TraV	Full length	330	Signal peptide	1-23
RAGE	TA686_00527	Uncharacterised protein	TraK-2 pseudo	Truncated	228	No domain found
RAGE	TA686_00528	Uncharacterised protein	TraK-1	Full length	489	No domain found
RAGE	TA686_00530	Uncharacterised protein	TraL	Full length	324	No domain found
Isolated mobile genes	TA686_00537	Uncharacterised protein			168
Inter-RAGE	TA686_00548	Uncharacterised protein			135
Inter-RAGE	TA686_00557	Uncharacterised protein			546
Inter-RAGE	TA686_00558	Uncharacterised protein			342
Inter-RAGE	TA686_00559	Uncharacterised protein			426
Inter-RAGE	TA686_00561	Uncharacterised protein			804
Inter-RAGE	TA686_00562	Uncharacterised protein			429
Inter-RAGE	TA686_00564	Uncharacterised protein			1599
Isolated hypothetical proteins	TA686_00565	Uncharacterised protein			1641
RAGE	TA686_00572	Uncharacterised protein			717	No domain found
RAGE	TA686_00576	Uncharacterised protein			801	Transmembrane region	164-183
Inter-RAGE	TA686_00584	Uncharacterised protein			372
Inter-RAGE	TA686_00586	Uncharacterised protein			834
RAGE	TA686_00588	Uncharacterised protein			420	Coiled coil	68-104
RAGE	TA686_00589	Uncharacterised protein	DnaA	Truncated	741	DnaA N-terminal domain	165-230
RAGE	TA686_00607	Uncharacterised protein			321	No domain found
RAGE	TA686_00612	Uncharacterised protein			144	No domain found
RAGE	TA686_00614	Uncharacterised protein			1128	No domain found
RAGE	TA686_00615	Uncharacterised protein			459	No domain found
RAGE	TA686_00616	Uncharacterised protein			240	No domain found
RAGE	TA686_00617	Uncharacterised protein			123	No domain found
RAGE	TA686_00623	Uncharacterised protein			420	Coiled coil	68-104
RAGE	TA686_00624	Uncharacterised protein	DnaA	Truncated	741	DnaA N-terminal domain	165-230
RAGE	TA686_00639	Uncharacterised protein			111	No domain found
RAGE	TA686_00644	Uncharacterised protein	TA686_Ank93		1566	Ank	2-31, 103-132, 171-200, 347-376
Isolated hypothetical proteins	TA686_00655	Uncharacterised protein			1284
Inter-RAGE	TA686_00659	Uncharacterised protein			684
RAGE	TA686_00668	Uncharacterised protein			420	Coiled coil	68-104
RAGE	TA686_00669	Uncharacterised protein	DnaA	Truncated	741	DnaA N-terminal domain	165-230
RAGE	TA686_00689	Uncharacterised protein			420	Coiled coil	68-104
RAGE	TA686_00690	Uncharacterised protein			1251	No domain found
RAGE	TA686_00695	Uncharacterised protein			321	No domain found
RAGE	TA686_00720	Uncharacterised protein			315	No domain found
RAGE	TA686_00723	Uncharacterised protein	TraL pseudo	Truncated	297
IR38	TA686_00724	Uncharacterised protein			210
Inter-RAGE	TA686_00734	Uncharacterised protein			525
Isolated hypothetical proteins	TA686_00739	Uncharacterised protein			102
Inter-RAGE	TA686_00744	Uncharacterised protein			1023
RAGE	TA686_00771	Uncharacterised protein	Lipase_3	Full length	1209	Lipase_3	72-205
RAGE	TA686_00783	Uncharacterised protein			108	No domain found
Isolated hypothetical proteins	TA686_00788	Uncharacterised protein			171
Inter-RAGE	TA686_00791	Uncharacterised protein			1140
RAGE	TA686_00799	Uncharacterised protein			114	No domain found
RAGE	TA686_00800	Uncharacterised protein			513	No domain found
RAGE	TA686_00804	Uncharacterised protein			129	No domain found
Inter-RAGE	TA686_00808	Uncharacterised protein			1311
Isolated hypothetical proteins	TA686_00858	Uncharacterised protein			2604
Isolated hypothetical proteins	TA686_00859	Uncharacterised protein			2496
Inter-RAGE	TA686_00863	Uncharacterised protein			1806
Isolated hypothetical proteins	TA686_00867	Uncharacterised protein			144
RAGE	TA686_00872	Uncharacterised protein			315	No domain found
RAGE	TA686_00873	Uncharacterised protein			651	No domain found
RAGE	TA686_00874	Uncharacterised protein			294	No domain found
IR75b	TA686_00878	Uncharacterised protein			690
Inter-RAGE	TA686_00881	Uncharacterised protein			972
Isolated hypothetical proteins	TA686_00882	Uncharacterised protein			1680
RAGE	TA686_00887	Uncharacterised protein			717	No domain found
RAGE	TA686_00894	Uncharacterised protein			351	No domain found
RAGE	TA686_00895	Uncharacterised protein			303	No domain found
RAGE	TA686_00896	Uncharacterised protein			345	No domain found
RAGE	TA686_00898	Uncharacterised protein			267	No domain found
RAGE	TA686_00899	Uncharacterised protein			624	No domain found
RAGE	TA686_00900	Uncharacterised protein			513	No domain found
RAGE	TA686_00904	Uncharacterised protein			147	No domain found
RAGE	TA686_00916	Uncharacterised protein			315	No domain found
RAGE	TA686_00920	Uncharacterised protein	TraI pseudo	Truncated	153	No domain found
RAGE	TA686_00921	Uncharacterised protein			606	No domain found
RAGE	TA686_00940	Uncharacterised protein	DnaA	Truncated	519	DnaA N-terminal domain	96-161
RAGE	TA686_00941	Uncharacterised protein			465	No domain found
Isolated hypothetical proteins	TA686_00949	Uncharacterised protein			753
Isolated hypothetical proteins	TA686_00954	Uncharacterised protein			1833
RAGE	TA686_01008	Uncharacterised protein	DnaA	Truncated	741	DnaA N-terminal domain	165-230
RAGE	TA686_01009	Uncharacterised protein			420	Coiled coil	68-104
Inter-RAGE	TA686_01017	Uncharacterised protein			342
RAGE	TA686_01023	Uncharacterised protein	TraL pseudo	Truncated	282	No domain found
RAGE	TA686_01026	Uncharacterised protein	TraK-1 pseudo	Truncated	411	Signal peptide	1-23
RAGE	TA686_01027	Uncharacterised protein	TraK-2 pseudo	Truncated	228	No domain found
RAGE	TA686_01030	Uncharacterised protein	TraV	Full length	330	Signal peptide	1-23
RAGE	TA686_01039	Uncharacterised protein			117	No domain found
RAGE	TA686_01040	Uncharacterised protein	RAGE_hypo_Group_5_03	Hypothetical proteins	444	DUF4065	1-90
RAGE	TA686_01050	Uncharacterised protein			1065	Transmembrane region	182-204
RAGE	TA686_01055	Uncharacterised protein			321	No domain found
RAGE	TA686_01060	Uncharacterised protein			144	No domain found
RAGE	TA686_01077	Uncharacterised protein	DnaA	Truncated	741	DnaA N-terminal domain	165-230
RAGE	TA686_01078	Uncharacterised protein			420	Coiled coil	68-104
RAGE	TA686_01089	Uncharacterised protein			321	No domain found
RAGE	TA686_01090	Uncharacterised protein			282	No domain found
RAGE	TA686_01105	Uncharacterised protein	TraL	Full length	324	No domain found
RAGE	TA686_01107	Uncharacterised protein	TraK-1	Full length	489	No domain found
RAGE	TA686_01108	Uncharacterised protein	TraK-2 pseudo	Truncated	228	No domain found
RAGE	TA686_01110	Uncharacterised protein	TraK-1	Full length	477	Signal peptide	1-23
RAGE	TA686_01113	Uncharacterised protein	TraL pseudo	Truncated	189	No domain found
RAGE	TA686_01116	Uncharacterised protein			201	No domain found
Isolated hypothetical proteins	TA686_01126	Uncharacterised protein			2472
Isolated hypothetical proteins	TA686_01127	Uncharacterised protein			525
Isolated hypothetical proteins	TA686_01128	Uncharacterised protein			186
RAGE	TA686_01131	Uncharacterised protein			204	No domain found
RAGE	TA686_01137	Uncharacterised protein			300	No domain found
RAGE	TA686_01139	Uncharacterised protein			189	No domain found
RAGE	TA686_01143	Uncharacterised protein			321	No domain found
Inter-RAGE	TA686_01155	Uncharacterised protein			261
	TA686_01166	Uncharacterised protein			192
Isolated hypothetical proteins	TA686_01170	Uncharacterised protein			228
Isolated hypothetical proteins	TA686_01171	Uncharacterised protein			90
Isolated mobile genes	TA686_01175	Uncharacterised protein			204
Isolated hypothetical proteins	TA686_01177	Uncharacterised protein			243
Isolated hypothetical proteins	TA686_01178	Uncharacterised protein			114
Isolated hypothetical proteins	TA686_01183	Uncharacterised protein			741
Isolated hypothetical proteins	TA686_01184	Uncharacterised protein			420
Isolated hypothetical proteins	TA686_01186	Uncharacterised protein			1344
RAGE	TA686_01198	Uncharacterised protein			1800	No domain found
Isolated hypothetical proteins	TA686_01204	Uncharacterised protein			324
Isolated hypothetical proteins	TA686_01205	Uncharacterised protein			681
Inter-RAGE	TA686_01221	Uncharacterised protein			1479
RAGE	TA686_01225	Uncharacterised protein			144	No domain found
RAGE	TA686_01226	Uncharacterised protein	DnaA	Truncated	1056	DnaA N-terminal domain	270-335
RAGE	TA686_01244	Uncharacterised protein			144	No domain found
RAGE	TA686_01249	Uncharacterised protein			321	No domain found
RAGE	TA686_01266	Uncharacterised protein			351	No domain found
RAGE	TA686_01267	Uncharacterised protein			303	No domain found
RAGE	TA686_01268	Uncharacterised protein	RAGE_hypo_Group_02_02		4767	Coiled coil, AHH	1002-1029 (Coiled coil), 1432-1578 (AHH)	AHH is a predicted nuclease of the HNH/ENDO VII superfamily of the treble clef fold. The name is derived from the conserved motif, AHH. It is found in bacterial polymorphic toxin systems and functions as a toxin module. Like WHH and LHH, the AHH nuclease contains 4 conserved histidines of which, the first one is predicted to bind a metal-ion and the other three ones are involved in activation of …
RAGE	TA686_01269	Uncharacterised protein			624	No domain found
RAGE	TA686_01282	Uncharacterised protein			219	No domain found
RAGE	TA686_01283	Uncharacterised protein			1473	No domain found
RAGE	TA686_01285	Uncharacterised protein	TraL	Full length	324	No domain found
RAGE	TA686_01288	Uncharacterised protein	TraK-1	Full length	489	Signal peptide	1-23
RAGE	TA686_01290	Uncharacterised protein	TraK-2 pseudo	Truncated	228	No domain found
RAGE	TA686_01292	Uncharacterised protein	TraV	Full length	330	Signal peptide	1-23
RAGE	TA686_01295	Uncharacterised protein			204	No domain found
RAGE	TA686_01300	Uncharacterised protein	RAGE_hypo_Group_5_04	Hypothetical proteins	561	DUF4065	36-129
RAGE	TA686_01320	Uncharacterised protein	DnaA	Truncated	1710	DnaA N-terminal domain	488-553
RAGE	TA686_01335	Uncharacterised protein	TraK-1 pseudo	Truncated	111	No domain found
RAGE	TA686_01337	Uncharacterised protein	TraL pseudo	Truncated	282	No domain found
Isolated hypothetical proteins	TA686_01340	Uncharacterised protein			108
Isolated hypothetical proteins	TA686_01341	Uncharacterised protein			117
Isolated hypothetical proteins	TA686_01342	Uncharacterised protein			123
IR24a	TA686_01353	Uncharacterised protein			105
Inter-RAGE	TA686_01354	Uncharacterised protein			231
Inter-RAGE	TA686_01361	Uncharacterised protein			1029
Isolated hypothetical proteins	TA686_01366	Uncharacterised protein			2457
Not in Karp	TA686_01374	Uncharacterised protein			93
RAGE	TA686_01384	Uncharacterised protein			306	No domain found
RAGE	TA686_01401	Uncharacterised protein			1788	No domain found
RAGE	TA686_01402	Uncharacterised protein	Phage portal protein	Full length	1191	Phage_portal	53-384	Prophage and Gene Transfer Agent (GTA) portal proteins. Bacteriophage portal proteins form a dodecamer and is located at a five-fold vertex of the viral capsid.
RAGE	TA686_01403	Uncharacterised protein			267	No domain found
RAGE	TA686_01408	Uncharacterised protein			102	No domain found
Inter-RAGE	TA686_01415	Uncharacterised protein			294
RAGE	TA686_01419	Uncharacterised protein			4518	Signal peptide	1-23
RAGE	TA686_01424	Uncharacterised protein	TraL pseudo	Truncated	246	No domain found
RAGE	TA686_01427	Uncharacterised protein	TraK-1	Full length	489	Signal peptide	1-23
RAGE	TA686_01428	Uncharacterised protein	TraK-2 pseudo	Truncated	228	No domain found
RAGE	TA686_01430	Uncharacterised protein	TraV	Full length	330	Signal peptide	1-23
RAGE	TA686_01436	Uncharacterised protein	TrbC pseudo	Truncated	111	No domain found
RAGE	TA686_01440	Uncharacterised protein	RAGE_hypo_Group_5_05	Hypothetical proteins	426	DUF4065	1-84
RAGE	TA686_01448	Uncharacterised protein			513	No domain found
RAGE	TA686_01449	Uncharacterised protein			291	No domain found
RAGE	TA686_01450	Uncharacterised protein			393	No domain found
RAGE	TA686_01451	Uncharacterised protein	DnaA	Truncated	1503	Coiled coil, DnaA N-terminal domain	10-37, 419-484
RAGE	TA686_01454	Uncharacterised protein			204	No domain found
RAGE	TA686_01455	Uncharacterised protein			102	No domain found
RAGE	TA686_01460	Uncharacterised protein			315	No domain found
RAGE	TA686_01477	Uncharacterised protein	TraV	Full length	330	Signal peptide	1-23
RAGE	TA686_01479	Uncharacterised protein	TraK-2 pseudo	Truncated	228	No domain found
RAGE	TA686_01480	Uncharacterised protein	TraK-1	Full length	489	Signal peptide	1-23
RAGE	TA686_01483	Uncharacterised protein	TraL pseudo	Truncated	288	No domain found
Isolated hypothetical proteins	TA686_01488	Uncharacterised protein			381
RAGE	TA686_01494	Uncharacterised protein	TraL	Full length	324	No domain found
RAGE	TA686_01496	Uncharacterised protein			846	BrkB	17-273	Members of this family include the largely uncharacterised BrkB (Bordetella resist killing by serum B) from Bordetella pertussis. It is essential for resistance to complement-dependent killing by serum in Bordetella pertussis
RAGE	TA686_01511	Uncharacterised protein			420	Coiled coil	68-104
RAGE	TA686_01512	Uncharacterised protein	DnaA	Truncated	741	DnaA N-terminal domain	165-230
RAGE	TA686_01517	Uncharacterised protein			717	No domain found
RAGE	TA686_01524	Uncharacterised protein			144	No domain found
RAGE	TA686_01532	Uncharacterised protein			339	No domain found
Isolated hypothetical proteins	TA686_01534	Uncharacterised protein			147
Inter-RAGE	TA686_01540	Uncharacterised protein			2493
RAGE	TA686_01542	Uncharacterised protein			135	No domain found
RAGE	TA686_01547	Uncharacterised protein	TraL pseudo	Truncated	288	No domain found
RAGE	TA686_01550	Uncharacterised protein	TraK-1	Full length	489	Signal peptide	1-23
RAGE	TA686_01551	Uncharacterised protein	TraK-2 pseudo	Truncated	228	No domain found
RAGE	TA686_01553	Uncharacterised protein	TraV	Full length	330	Signal peptide	1-23
RAGE	TA686_01557	Uncharacterised protein			204	No domain found
RAGE	TA686_01559	Uncharacterised protein	TrbC pseudo	Truncated	111	No domain found
RAGE	TA686_01576	Uncharacterised protein			321	No domain found
RAGE	TA686_01583	Uncharacterised protein			126	No domain found
RAGE	TA686_01586	Uncharacterised protein	TraL	Full length	324	No domain found
RAGE	TA686_01589	Uncharacterised protein	TraK-1 pseudo	Truncated	387	No domain found
RAGE	TA686_01591	Uncharacterised protein	TraK-2	Full length	336	No domain found
RAGE	TA686_01593	Uncharacterised protein	TraV	Full length	330	Signal peptide	1-23
RAGE	TA686_01596	Uncharacterised protein			174	No domain found
RAGE	TA686_01601	Uncharacterised protein	RAGE_hypo_Group_5_06	Hypothetical proteins	561	DUF4065	36-129
RAGE	TA686_01612	Uncharacterised protein			1032	No domain found
RAGE	TA686_01620	Uncharacterised protein			1257	No domain found
RAGE	TA686_01621	Uncharacterised protein			423	No domain found
RAGE	TA686_01625	Uncharacterised protein			435	Coiled coil	69-96
RAGE	TA686_01632	Uncharacterised protein			108	No domain found
RAGE	TA686_01641	Uncharacterised protein			819	Coiled coil	44-65
RAGE	TA686_01642	Uncharacterised protein	Rhodanese protein	Truncated	750	RHOD (Rhodanese Homology Domain)	116-217	Rhodanese, a sulphurtransferase involved in cyanide detoxification
RAGE	TA686_01646	Uncharacterised protein			567	Coiled coil	69-96
RAGE	TA686_01650	Uncharacterised protein	TraL pseudo	Truncated	246	No domain found
RAGE	TA686_01653	Uncharacterised protein	TraK-1	Full length	489	Signal peptide	1-23
RAGE	TA686_01654	Uncharacterised protein	TraK-2 pseudo	Truncated	228	No domain found
RAGE	TA686_01656	Uncharacterised protein	TraV	Full length	330	Signal peptide	1-23
RAGE	TA686_01660	Uncharacterised protein			204	No domain found
RAGE	TA686_01665	Uncharacterised protein	RAGE_hypo_Group_5_07	Hypothetical proteins	561	DUF4065	36-128
RAGE	TA686_01680	Uncharacterised protein			108	No domain found
RAGE	TA686_01687	Uncharacterised protein			591	No domain found
IR27	TA686_01690	Uncharacterised protein			246
RAGE	TA686_01700	Uncharacterised protein			252	No domain found
RAGE	TA686_01701	Uncharacterised protein			276	No domain found
RAGE	TA686_01702	Uncharacterised protein			1026	No domain found
Isolated hypothetical proteins	TA686_01704	Uncharacterised protein			582
Inter-RAGE	TA686_01706	Uncharacterised protein			165
Inter-RAGE	TA686_01716	Uncharacterised protein			249
Inter-RAGE	TA686_01717	Uncharacterised protein			2829
Inter-RAGE	TA686_01718	Uncharacterised protein			198
Inter-RAGE	TA686_01724	Uncharacterised protein			585
Inter-RAGE	TA686_01726	Uncharacterised protein			606
Inter-RAGE	TA686_01730	Uncharacterised protein			90
Inter-RAGE	TA686_01731	Uncharacterised protein			729
Inter-RAGE	TA686_01732	Uncharacterised protein	TA686_Ank52		1257
Inter-RAGE	TA686_01733	Uncharacterised protein			1185
Inter-RAGE	TA686_01740	Uncharacterised protein			915
Inter-RAGE	TA686_01747	Uncharacterised protein			126
Inter-RAGE	TA686_01760	Uncharacterised protein			771
Isolated hypothetical proteins	TA686_01772	Uncharacterised protein			423
Isolated hypothetical proteins	TA686_01774	Uncharacterised protein			408
RAGE	TA686_01782	Uncharacterised protein			1395	No domain found
RAGE	TA686_01785	Uncharacterised protein			861	Transmembrane region	13-30
RAGE	TA686_01789	Uncharacterised protein	TraK-2 pseudo	Truncated	279	No domain found
RAGE	TA686_01790	Uncharacterised protein	TraK-1 pseudo	Truncated	219	No domain found
RAGE	TA686_01791	Uncharacterised protein			204	No domain found
RAGE	TA686_01794	Uncharacterised protein			102	No domain found
RAGE	TA686_01797	Uncharacterised protein	TraL pseudo	Truncated	189	No domain found
RAGE	TA686_01799	Uncharacterised protein			204	No domain found
RAGE	TA686_01802	Uncharacterised protein	zinc_ribbon_4	Truncated	645	zinc_ribbon_4 and Transmembrane region	1-38 (zinc_ribbon_4), 83-105 (Transmembrane region)	Zinc finger (Znf) domains are relatively small protein motifs which contain multiple finger-like protrusions that make tandem contacts with their target molecule. Some of these domains bind zinc, but many do not; instead binding other metals such as iron, or no metal at all.
RAGE	TA686_01804	Uncharacterised protein			648	No domain found
Isolated hypothetical proteins	TA686_01810	Uncharacterised protein			714
Isolated hypothetical proteins	TA686_01817	Uncharacterised protein			219
RAGE	TA686_01821	Uncharacterised protein			411	Signal peptide	1-23
RAGE	TA686_01826	Uncharacterised protein	TraK-1 pseudo	Truncated	306	No domain found
RAGE	TA686_01829	Uncharacterised protein	TraL pseudo	Truncated	288	No domain found
Inter-RAGE	TA686_01838	Uncharacterised protein			2142
RAGE	TA686_01846	Uncharacterised protein	TraL	Full length	324	No domain found
RAGE	TA686_01849	Uncharacterised protein	TraK-1 pseudo	Truncated	327	No domain found
RAGE	TA686_01868	Uncharacterised protein			144	No domain found
RAGE	TA686_01879	Uncharacterised protein	DnaA	Truncated	1191	DnaA N-terminal domain	315-380
RAGE	TA686_01880	Uncharacterised protein			537	No domain found
Isolated hypothetical proteins	TA686_01886	Uncharacterised protein			117
Isolated hypothetical proteins	TA686_01887	Uncharacterised protein			2532
Inter-RAGE	TA686_01891	Uncharacterised protein			1386
Inter-RAGE	TA686_01894	Uncharacterised protein			2784
RAGE	TA686_01903	Uncharacterised protein			405	No domain found
RAGE	TA686_01904	Uncharacterised protein			1194	No domain found
Isolated hypothetical proteins	TA686_01909	Uncharacterised protein			807
Isolated hypothetical proteins	TA686_01910	Uncharacterised protein			786
Isolated hypothetical proteins	TA686_01911	Uncharacterised protein			357
Isolated hypothetical proteins	TA686_01912	Uncharacterised protein			525
Isolated hypothetical proteins	TA686_01913	Uncharacterised protein			567
Isolated hypothetical proteins	TA686_01914	Uncharacterised protein			180
Isolated hypothetical proteins	TA686_01916	Uncharacterised protein			117
Isolated hypothetical proteins	TA686_01923	Uncharacterised protein			252
Isolated hypothetical proteins	TA686_01924	Uncharacterised protein			207
Isolated hypothetical proteins	TA686_01925	Uncharacterised protein			186
Inter-RAGE	TA686_01943	Uncharacterised protein			528
RAGE	TA686_01957	Uncharacterised protein	TraI pseudo	Truncated	153	No domain found
RAGE	TA686_01958	Uncharacterised protein			693	Transmembrane region	134-156
RAGE	TA686_01967	Uncharacterised protein			366	No domain found
RAGE	TA686_01969	Uncharacterised protein			123	No domain found
RAGE	TA686_01970	Uncharacterised protein			183	No domain found
Inter-RAGE	TA686_01974	Uncharacterised protein			486
Inter-RAGE	TA686_01992	Uncharacterised protein			300
RAGE	TA686_01999	Uncharacterised protein			840	Signal peptide, Coiled coil	1-27(Signal peptide), 37-65(Coiled coil)
RAGE	TA686_02001	Uncharacterised protein	TraL	Full length	324	No domain found
RAGE	TA686_02006	Uncharacterised protein			177	No domain found
RAGE	TA686_02007	Uncharacterised protein	TraK-1 pseudo	Truncated	252	No domain found
RAGE	TA686_02010	Uncharacterised protein			201	No domain found
RAGE	TA686_02015	Uncharacterised protein			876	No domain found
RAGE	TA686_02018	Uncharacterised protein			306	No domain found
RAGE	TA686_02021	Uncharacterised protein			540	No domain found
Inter-RAGE	TA686_02034	Uncharacterised protein			1851
Inter-RAGE	TA686_02035	Uncharacterised protein			567
IR46	TA686_02049	Uncharacterised protein			333
not in Karp	TA686_02050	Uncharacterised protein			378
Inter-RAGE	TA686_02059	Uncharacterised protein			1614
Inter-RAGE	TA686_02060	Uncharacterised protein			633
RAGE	TA686_02070	Uncharacterised protein			135	No domain found
RAGE	TA686_02071	Uncharacterised protein			90	No domain found
RAGE	TA686_02076	Uncharacterised protein			114	No domain found
RAGE	TA686_02078	Uncharacterised protein			477	RVT_1(PF00078;Reverse transcriptase )	7-136	group II intron reverse transcriptase/maturase; Members of this protein family are multifunctional proteins encoded in most examples of bacterial group II introns.
Inter-RAGE	TA686_02083	Uncharacterised protein			747
Inter-RAGE	TA686_02090	Uncharacterised protein			339
Inter-RAGE	TA686_02093	Uncharacterised protein	VirB2-3	Full length	354
Inter-RAGE	TA686_02094	Uncharacterised protein	VirB2-2	Full length	363
Inter-RAGE	TA686_02095	Uncharacterised protein	VirB2-1	Full length	357
Isolated hypothetical proteins	TA686_02097	Uncharacterised protein			1866
RAGE	TA686_02106	Uncharacterised protein			1086	No domain found
Inter-RAGE	TA686_02111	Uncharacterised protein			513
Inter-RAGE	TA686_02113	Uncharacterised protein			585
Isolated hypothetical proteins	TA686_02117	Uncharacterised protein			1587
Isolated hypothetical proteins	TA686_02122	Uncharacterised protein			4059
Isolated hypothetical proteins	TA686_02123	Uncharacterised protein			567
RAGE	TA686_02127	Uncharacterised protein	TraL pseudo	Truncated	246	No domain found
RAGE	TA686_02130	Uncharacterised protein	TraK-1 pseudo	Truncated	306	No domain found
RAGE	TA686_02132	Uncharacterised protein			576	Coiled coil	69-96
RAGE	TA686_02133	Uncharacterised protein	DnaA	Truncated	1062	DnaA N-terminal domain	272-337
RAGE	TA686_02139	Uncharacterised protein	TraL pseudo	Truncated	324	No domain found
Inter-RAGE	TA686_02152	Uncharacterised protein			90
RAGE	TA686_02160	Uncharacterised protein	TraI pseudo	Truncated	153	No domain found
RAGE	TA686_02161	Uncharacterised protein			693	Transmembrane region	134-156
RAGE	TA686_02176	Uncharacterised protein			1230	No domain found
RAGE	TA686_02177	Uncharacterised protein			96	No domain found
RAGE	TA686_02178	Uncharacterised protein			327	No domain found
Isolated hypothetical proteins	TA686_02183	Uncharacterised protein			390
RAGE	TA686_02187	Uncharacterised protein			141	No domain found
RAGE	TA686_02193	Uncharacterised protein	TraK-1 pseudo	Truncated	237	No domain found
RAGE	TA686_02194	Uncharacterised protein	TraK-1 pseudo	Truncated	180	No domain found
RAGE	TA686_02197	Uncharacterised protein			138	No domain found
RAGE	TA686_02206	Uncharacterised protein			276	No domain found
RAGE	TA686_02213	Uncharacterised protein			966	Transmembrane region	220-242
RAGE	TA686_02231	Uncharacterised protein	TraI pseudo	Truncated	153	No domain found
RAGE	TA686_02232	Uncharacterised protein			777	Transmembrane region	162-184
RAGE	TA686_02242	Uncharacterised protein			717	No domain found
RAGE	TA686_02247	Uncharacterised protein	DnaA	Truncated	741	DnaA N-terminal domain	165-230
RAGE	TA686_02248	Uncharacterised protein			420	Coiled coil	68-104
RAGE	TA686_02250	Uncharacterised protein			165	No domain found
RAGE	TA686_02257	Uncharacterised protein	TraK-1 pseudo	Truncated	156	No domain found
RAGE	TA686_02260	Uncharacterised protein	TraL pseudo	Truncated	246	No domain found
Isolated hypothetical proteins	TA686_02264	Uncharacterised protein			711
Isolated hypothetical proteins	TA686_02268	Uncharacterised protein			435
RAGE	TA686_02276	Uncharacterised protein	TraL pseudo	Truncated	246	No domain found
RAGE	TA686_02279	Uncharacterised protein	TraK-1 pseudo	Truncated	390	No domain found
RAGE	TA686_02280	Uncharacterised protein	TraK-2 pseudo	Truncated	171	No domain found
RAGE	TA686_02289	Uncharacterised protein			222	No domain found
RAGE	TA686_02294	Uncharacterised protein			1065	Transmembrane region	182-204
Isolated hypothetical proteins	TA686_02306	Uncharacterised protein			138
RAGE	TA686_02318	Uncharacterised protein			129	No domain found
RAGE	TA686_02319	Uncharacterised protein			171	No domain found
RAGE	TA686_02320	Uncharacterised protein			210	No domain found
RAGE	TA686_02321	Uncharacterised protein			165	No domain found
RAGE	TA686_02322	Uncharacterised protein			210	No domain found
RAGE	TA686_02328	Uncharacterised protein	RAGE_hypo_Group2	Hypothetical proteins	870	DUF155	48-237	DUF is a protein domain that has no characterised function. This entry represents a domain found in RMND1 from mammals, Sif2/Sif3 from fission yeasts and Rmd1/Rmd8/YDR282C (Mrx10) from budding yeasts. RMND1 and its yeast homologue, Mrx10, are mitochondrial proteins required for mitochondrial translation
Inter-RAGE	TA686_02341	Uncharacterised protein			738
RAGE	TA686_02347	Uncharacterised protein	Copper chaperone PCu(A)C	Truncated	543	Signal peptide, PCuAC	1-21(Signal peptide), 66-174(PCuAC)	PCu(A)C is a periplasmic copper chaperone. Its role may be to capture and transfer copper to two other copper chaperones, PrrC and Cox11, which in turn deliver Cu(I) to cytochrome c oxidase
RAGE	TA686_02354	Uncharacterised protein	TraL pseudo	Truncated	282	No domain found
RAGE	TA686_02358	Uncharacterised protein	TraL	Full length	324	No domain found
RAGE	TA686_02361	Uncharacterised protein	TraK-1	Full length	489	Signal peptide	1-23
RAGE	TA686_02364	Uncharacterised protein	TraK-2	Full length	327	No domain found
RAGE	TA686_02365	Uncharacterised protein	TraK-1	Full length	489	Signal peptide	1-23
RAGE	TA686_02368	Uncharacterised protein	TraL	Full length	324	No domain found
RAGE	TA686_02383	Uncharacterised protein			321	No domain found
RAGE	TA686_02387	Uncharacterised protein			147	No domain found
IR23b	TA686_02394	Uncharacterised protein			753
Inter-RAGE	TA686_02411	Uncharacterised protein			363
RAGE	TA686_02428	Uncharacterised protein	TraL	Full length	324	No domain found
RAGE	TA686_02431	Uncharacterised protein	TraK-1	Full length	477	Signal peptide	1-23
RAGE	TA686_02432	Uncharacterised protein	TraK-2	Full length	333	Transmembrane region	21-43, 56-78, 85-104
RAGE	TA686_02434	Uncharacterised protein	TraV	Full length	330	Signal peptide	1-23
RAGE	TA686_02437	Uncharacterised protein			177	No domain found
RAGE	TA686_02464	Uncharacterised protein	DnaA	Truncated	1716	DnaA N-terminal domain	490-555
RAGE	TA686_02477	Uncharacterised protein	TraL	Full length	324	No domain found
RAGE	TA686_02479	Uncharacterised protein	TraK-1	Full length	489	Signal peptide	1-23
RAGE	TA686_02480	Uncharacterised protein	TraK-2 pseudo	Truncated	228	No domain found
RAGE	TA686_02482	Uncharacterised protein	TraV	Full length	330	Signal peptide	1-23
RAGE	TA686_02491	Uncharacterised protein	RAGE_hypo_Group_5_08	Hypothetical proteins	567	DUF4065	36-129
RAGE	TA686_02506	Uncharacterised protein			216	No domain found
RAGE	TA686_02515	Uncharacterised protein	RAGE_hypo_Group3_01	Hypothetical proteins	1929	Signal peptide, DUF3857	1-24(Signal peptide), 47-217(DUF3857)
RAGE	TA686_02516	Uncharacterised protein	RAGE_hypo_Group3_02	Hypothetical proteins	1899	Signal peptide, DUF3857	1-22(Signal peptide), 45-212(DUF3857)
Inter-RAGE	TA686_02539	Uncharacterised protein			603
RAGE	TA686_02552	Uncharacterised protein			1065	Transmembrane region	182-204
RAGE	TA686_02569	Uncharacterised protein	TraV	Full length	321	No domain found
RAGE	TA686_02571	Uncharacterised protein	TraK-2	Full length	336	No domain found
RAGE	TA686_02572	Uncharacterised protein	TraK-1	Full length	492	No domain found
RAGE	TA686_02574	Uncharacterised protein	TraL	Full length	324	No domain found
