# Supplementary material for: Orientia tsutsugamushi: comprehensive analysis of the mobilome of a highly fragmented and repetitive genome reveals the capacity for ongoing lateral gene transfer in an obligate intracellular bacterium
Source: mSphere. 2023 Oct 18;8(6):e00268-23. doi: 10.1128/msphere.00268-23 (PMC10732058; doi:10.1128/msphere.00268-23)
Supplement: Data Set S5 — Ankyrin repeat proteins. [file msphere.00268-23-s0005.xlsx]

## Sheet: Summary Anks
Ikeda						Karp			Boryong					UT76			Gilliam			Kato			TA686			UT176					Other domains			Note
Ank name	Updated Ank name	Locus tag Ref. AP008981.1	Locus tag Ref. NC_010793.1	Locus tag (this study)	Length (aa)	Locus tag Ref. LS398548	New name	Length (aa)	Locus tag Ref. AM494475.1	Locus tag Ref. NC009488.1	Locus tag (Liz's updated)	New name	Length (aa)	Locus tag Ref. LS398552	New name	Length (aa)	Locus tag Ref. LS398551	New name	Length (aa)	Locus tag Ref. LS398550	New name	Length (aa)	Locus tag Ref. LS398549	New name	Length (aa)	Locus tag Ref. LS398547	New name	Length (aa)	Ank name	Number of Ank repeats	Coiled coil	PRANC	F-box
Ank01	Ikeda_Ank01_01	OTT_0036	OTT_RS10200	Ikeda_00042	176	Karp_00258	Karp_Ank01_1	330						UT76HP_01972	UT76_Ank01	178				KATO_01907	Kato_Ank01_01	330							Ank01	0, 4
	Ikeda_Ank01_02	OTT_0753	OTT_RS03615	Ikeda_00855	330	Karp_01003	Karp_Ank01_2	330												KATO_02324	Kato_Ank01_02	335									170-199	202-307	285-305
Ank02		OTT_0049	OTT_RS00235	Ikeda_00059	345	Karp_00666	Karp_Ank02	336	OTBS_0691	OTBS_RS03240	Boryong_00788	Boryong_Ank02	345	UT76HP_00397	UT76_Ank02	325										UT176_00498	UT176_Ank02	435	Ank02	4		220-326
Ank03	Ikeda_Ank3_01	OTT_0153	OTT_RS00720	Ikeda_00173	215	Karp_00033	Karp_Ank03_1	210	OTBS_0476	OTBS_RS02210	Boryong_00530	Boryong_Ank03_01	215	UT76HP_00038	UT76_Ank03_01	212	GILLIAM_00174	Gilliam_Ank03_01	215	KATO_00029	Kato_Ank03_01	215	TA686_00435	TA686_Ank03_01	215	UT176_00087	UT176_Ank03_01	215	Ank03	0/2/4/5/6			3-23	F-box sequences in Ank03_08 interact weakly with SKP1 Ank03_15 contains possible F-box.
	Ikeda_Ank3_02	OTT_0236	OTT_RS10500	Ikeda_00267	192	Karp_00109	Karp_Ank03_2	210	OTBS_0614	OTBS_RS02855	Boryong_00693	Boryong_Ank03_02	215	UT76HP_00167	UT76_Ank03_02	215	GILLIAM_00190	Gilliam_Ank03_02	215	KATO_00145	Kato_Ank03_02	215	TA686_00493	TA686_Ank03_02	125	UT176_00254	UT176_Ank03_02	215
	Ikeda_Ank3_03	OTT_0237	OTT_RS01120	Ikeda_00268	93	Karp_00139	Karp_Ank03_3	215	OTBS_1753	OTBS_RS08045	Boryong_01994	Boryong_Ank03_03	215	UT76HP_00193	UT76_Ank03_03	215	GILLIAM_00356	Gilliam_Ank03_03	215	KATO_00451	Kato_Ank03_03	215	TA686_00569	TA686_Ank03_03	167	UT176_00333	UT176_Ank03_03	210
	Ikeda_Ank3_04	OTT_0288	OTT_RS01375	Ikeda_00324	215	Karp_00158	Karp_Ank03_4	215	OTBS_2093	OTBS_RS09630	Boryong_02383	Boryong_Ank03_04	86	UT76HP_00220	UT76_Ank03_04	215	GILLIAM_00391	Gilliam_Ank03_04	215	KATO_00527	Kato_Ank03_04	215	TA686_00626	TA686_Ank03_04	167	UT176_00468	UT176_Ank03_04	167
	Ikeda_Ank3_05	OTT_0316	OTT_RS01525	Ikeda_00362	183	Karp_00396	Karp_Ank03_5	215						UT76HP_00237	UT76_Ank03_05	215	GILLIAM_00476	Gilliam_Ank03_05	215	KATO_00544	Kato_Ank03_05	215	TA686_00671	TA686_Ank03_05	167	UT176_00839	UT176_Ank03_05	167
	Ikeda_Ank3_06	OTT_0982	OTT_RS04780	Ikeda_01125	183	Karp_00495	Karp_Ank03_6	215						UT76HP_00302	UT76_Ank03_06	215	GILLIAM_00546	Gilliam_Ank03_06	215	KATO_00592	Kato_Ank03_06	215	TA686_00884	TA686_Ank03_06	167	UT176_00883	UT176_Ank03_06	215
	Ikeda_Ank3_07	OTT_1032	OTT_RS05005	Ikeda_01180	198	Karp_00518	Karp_Ank03_7	215						UT76HP_00648	UT76_Ank03_07	215	GILLIAM_00644	Gilliam_Ank03_07	215	KATO_00783	Kato_Ank03_07	215	TA686_00937	TA686_Ank03_07	215	UT176_00994	UT176_Ank03_07	215
	Ikeda_Ank3_08	OTT_1112	OTT_RS05410	Ikeda_01272	236	Karp_00746	Karp_Ank03_8	215						UT76HP_00950	UT76_Ank03_08	210	GILLIAM_00844	Gilliam_Ank03_08	215	KATO_00792	Kato_Ank03_08	167	TA686_01075	TA686_Ank03_08	167	UT176_01028	UT176_Ank03_08	167
	Ikeda_Ank3_09	OTT_1118	OTT_RS05435	Ikeda_01281	183	Karp_00769	Karp_Ank03_9	215						UT76HP_01023	UT76_Ank03_09	215	GILLIAM_01075	Gilliam_Ank03_09	215	KATO_00867	Kato_Ank03_09	215	TA686_01180	TA686_Ank03_09	125	UT176_01257	UT176_Ank03_09	215
	Ikeda_Ank3_10	OTT_1236	OTT_RS13285	Not found in genome	52	Karp_00956	Karp_Ank03_10	215						UT76HP_01145	UT76_Ank03_10	215	GILLIAM_01116	Gilliam_Ank03_10	215	KATO_01109	Kato_Ank03_10	215	TA686_01229	TA686_Ank03_10	167	UT176_01619	UT176_Ank03_10	215
	Ikeda_Ank3_11	OTT_1453	OTT_RS07035	Ikeda_01656	215	Karp_00975	Karp_Ank03_11	210						UT76HP_01245	UT76_Ank03_11	215	GILLIAM_01210	Gilliam_Ank03_11	215	KATO_01233	Kato_Ank03_11	215	TA686_01279	TA686_Ank03_11	220	UT176_01764	UT176_Ank03_11	125
	Ikeda_Ank3_12	OTT_1465	OTT_RS07090	Ikeda_01669	198	Karp_01069	Karp_Ank03_12	215						UT76HP_01391	UT76_Ank03_12	215	GILLIAM_01604	Gilliam_Ank03_12	215	KATO_01273	Kato_Ank03_12	167	TA686_01514	TA686_Ank03_12	172	UT176_01924	UT176_Ank03_12	208
	Ikeda_Ank3_13	OTT_1696	OTT_RS08165	Ikeda_01921	215	Karp_01292	Karp_Ank03_13	215						UT76HP_01432	UT76_Ank03_13	210	GILLIAM_01858	Gilliam_Ank03_13	215	KATO_01652	Kato_Ank03_13	215	TA686_01877	TA686_Ank03_13	167	UT176_01933	UT176_Ank03_13	167
	Ikeda_Ank3_14	OTT_1730	OTT_RS08330	Ikeda_01957	198	Karp_01418	Karp_Ank03_14	215						UT76HP_01775	UT76_Ank03_14	210	GILLIAM_02045	Gilliam_Ank03_14	215	KATO_01798	Kato_Ank03_14	215	TA686_02245	TA686_Ank03_14	172	UT176_01979	UT176_Ank03_14	125
	Ikeda_Ank3_15	OTT_1852	OTT_RS08950	Ikeda_02096	216	Karp_01481	Karp_Ank03_15	210						UT76HP_02076	UT76_Ank03_15	215	GILLIAM_02118	Gilliam_Ank03_15	215	KATO_02151	Kato_Ank03_15	167	TA686_02461	TA686_Ank03_15	215	UT176_02036	UT176_Ank03_15	125
						Karp_01536	Karp_Ank03_16	215									GILLIAM_02158	Gilliam_Ank03_16	215	KATO_02190	Kato_Ank03_16	215	TA686_02544	TA686_Ank03_16	193
						Karp_01619	Karp_Ank03_17	210									GILLIAM_02367	Gilliam_Ank03_17	215	KATO_02280	Kato_Ank03_17	236
						Karp_01641	Karp_Ank03_18	215									GILLIAM_02458	Gilliam_Ank03_18	215	KATO_02286	Kato_Ank03_18	215
						Karp_01691	Karp_Ank03_19	215									GILLIAM_02549	Gilliam_Ank03_19	215	KATO_02338	Kato_Ank03_19	215
						Karp_01698	Karp_Ank03_20	215									GILLIAM_02640	Gilliam_Ank03_20	215
						Karp_01743	Karp_Ank03_21	215
						Karp_01800	Karp_Ank03_22	215
						Karp_01822	Karp_Ank03_23	215
						Karp_01947	Karp_Ank03_24	215
						Karp_02040	Karp_Ank03_25	210
						Karp_02055	Karp_Ank03_26	215
						Karp_02163	Karp_Ank03_27	215
						Karp_02321	Karp_Ank03_28	210
						Karp_02367	Karp_Ank03_29	210
						Karp_02453	Karp_Ank03_30	215
						Karp_02516	Karp_Ank03_31	169
						Karp_02553	Karp_Ank03_32	215
Ank04	Ikeda_Ank4_01	OTT_0210	OTT_RS00980	Ikeda_00238	393				OTBS_0933	OTBS_RS04405	Boryong_01078	Boryong_Ank04	394																Ank04	7/8			354-374/ 355-375
	Ikeda_Ank4_02	OTT_1916	OTT_RS09260	Ikeda_02165	393
Ank05	Ikeda_Ank5_01	OTT_0214	OTT_RS01000	Ikeda_00242	346									UT76HP_01926	UT76_Ank05	347													Ank05	4	180-215/180-214	217-323/ 217-322	301-321/ 300-320
	Ikeda_Ank5_02	OTT_0412	OTT_RS01950	Ikeda_00463	346
	Ikeda_Ank5_03	OTT_0487	OTT_RS02325	Ikeda_00555	346
Ank06	Ikeda_Ank6_01	OTT_0226	OTT_RS01060	Ikeda_00255	337	Karp_00078	Karp_Ank06_1	330	OTBS_0486	OTBS_RS02260	Boryong_00543	Boryong_Ank06	326	UT76HP_01823	UT76_Ank06	330							TA686_01855	TA686_Ank06	335	UT176_00059	UT176_Ank06_01	329	Ank06	4		202-309/202-307/202-304	282-302/285-305
	Ikeda_Ank6_02	OTT_1149	OTT_RS05585	Ikeda_01313	337	Karp_01386	Karp_Ank06_2	329																		UT176_00603	UT176_Ank06_02	330
	Ikeda_Ank6_03	OTT_1496	OTT_RS07240	Ikeda_01704	337	Karp_01836	Karp_Ank06_3	330
	Ikeda_Ank6_04	OTT_1912	OTT_RS09240	Ikeda_02161	337
Ank07	Ikeda_Ank7_01	OTT_0250	OTT_RS01190	Ikeda_00285	147									UT76HP_01850	UT76_Ank07	129	GILLIAM_00749	Gilliam_Ank07	344	KATO_00105	Kato_Ank07_01	419				UT176_00182	UT176_Ank07_01	419	Ank07	2/3
	Ikeda_Ank7_02	OTT_1509	OTT_RS09885	Ikeda_01718	419															KATO_01309	Kato_Ank07_02	147				UT176_01199	UT176_Ank07_02	419
	Ikeda_Ank7_03	OTT_1936	OTT_RS09975	Ikeda_02185	419															KATO_02058	Kato_Ank07_03	419				UT176_01374	UT176_Ank07_03	419
																										UT176_01818	UT176_Ank07_04	295
Ank08	Ikeda_Ank8	OTT_0257	OTT_RS01225	Ikeda_00294	390	Karp_01189	Karp_Ank08	390	OTBS_0461	OTBS_RS02145	Boryong_00513	Boryong_Ank08_01	391	UT76HP_01106	UT76_Ank08	391	GILLIAM_01022	Gilliam_Ank08	390	KATO_01301	Kato_Ank08	391	TA686_01918	TA686_Ank08	390	UT176_01045	UT176_Ank08	391	Ank08	5	248-271/249-272	276-374/275-373	351-371/352-372	Coiled coil did not identify in published Ikeda
									OTBS_0912	OTBS_RS04310	Boryong_01057	Boryong_Ank08_02	391
									OTBS_1679	OTBS_RS07720	Boryong_01913	Boryong_Ank08_03	391
Ank09	Ikeda_Ank9	OTT_0298	OTT_RS01425	Ikeda_00337	423	Karp_01809	Karp_Ank09	423						UT76HP_01299	UT76_Ank09	423	GILLIAM_02177	Gilliam_Ank09	423	KATO_01221	Kato_Ank09	423	TA686_01627	TA686_Ank09	423	UT176_01842	UT176_Ank09	423	Ank09	7		300-405	384-404
Ank10	Ikeda_Ank10_01	OTT_0398	OTT_RS01880	Ikeda_00449	556	Karp_00861	Karp_Ank10_01	134	OTBS_1521	OTBS_RS07090	Boryong_01755	Boryong_Ank10	551	UT76HP_00805	UT76_Ank10_01	134	GILLIAM_02338	Gilliam_Ank10	552	KATO_00773	Kato_Ank10_01	547	TA686_00604	TA686_Ank10	547	UT176_00697	UT176_Ank10	552	Ank10	0/9	367-393	392-470/397-475/401-479	403-423/408-428/412-432	OTT_1089 and OTT_1090 does not contain PRANC, Only Boryong_01755 contians coiled coil
	Ikeda_Ank10_02	OTT_0875	OTT_RS04235	Ikeda_01002	556	Karp_01194	Karp_Ank10_02	552						UT76HP_01447	UT76_Ank10_02	552				KATO_02256	Kato_Ank10_02	134
	Ikeda_Ank10_03	OTT_1089	(OTT_RS11535)	Ikeda_01245	86
	Ikeda_Ank10_04	OTT_1090	(OTT_RS11535)	Ikeda_01246	139
Ank11	Ikeda_Ank11	OTT_0459	OTT_RS02210	Ikeda_00523	229	Karp_01630	Karp_Ank11	229	OTBS_1689	OTBS_RS07765	Boryong_01925	Boryong_Ank11	229	UT76HP_01784	UT76_Ank11	229	GILLIAM_01541	Gilliam_Ank11	229	KATO_01772	Kato_Ank11	218	TA686_00095	TA686_Ank11	229	UT176_01272	UT176_Ank11	229	Ank11	7
Ank12	Ikeda_Ank12_01	OTT_0602	OTT_RS02915	Ikeda_00686	495	Karp_00684	Karp_Ank12_01	495	OTBS_1133	OTBS_RS05350	Boryong_01309	Boryong_Ank12	496	UT76HP_00619	UT76_Ank12_01	496	GILLIAM_01161	Gilliam_Ank12_01	491	KATO_00310	Kato_Ank12_01	496	TA686_00241	TA686_Ank12	195	UT176_01290	UT176_Ank12_01	495	Ank12	7/8		360-470/366-475/364-475/365-475/366-476	448-468/453-473/454-474
	Ikeda_Ank12_02	OTT_1300	OTT_RS06285	Ikeda_01482	496	Karp_01526	Karp_Ank12_02	496						UT76HP_01575	UT76_Ank12_02	495	GILLIAM_01828	Gilliam_Ank12_02	495	KATO_01756	Kato_Ank12_02	495				UT176_02050	UT176_Ank12_02	496
Ank13	Ikeda_Ank13	OTT_0852	OTT_RS04140	Ikeda_00981	491									UT76HP_00714	UT76_Ank13	492				KATO_02023	Kato_Ank13	492				UT176_01464	UT176_Ank13	492	Ank13	8		371-473/ 371-474	451-471/452-472
Ank14	Ikeda_Ank14	OTT_1019	OTT_RS04940	Ikeda_01166	419															KATO_00802	Kato_Ank14	419	TA686_00897	TA686_Ank14	419				Ank14	5			327-347
Ank15	Ikeda_Ank15	OTT_1232	OTT_RS05980	Ikeda_01413	310				OTBS_2051	OTBS_RS09415	Boryong_02326	Boryong_Ank15	316							KATO_00238	Kato_Ank15	310							Ank15	1/2			175-195
Ank16	Ikeda_Ank16	OTT_1271	OTT_RS06155	Ikeda_01452	267																					UT176_01433	UT176_Ank16	267	Ank16	3			195-215
Ank17	Ikeda_Ank17	OTT_1478	OTT_RS07150	Ikeda_01685	243	Karp_00062	Karp_Ank17	243									GILLIAM_01495	Gilliam_Ank17	243							UT176_01214	UT176_Ank17	243	Ank17	4	5-34		190-210
Ank18	Ikeda_Ank18	OTT_1518	OTT_RS11990	Ikeda_01731	125																								Ank18	0
Ank19	Ikeda_Ank19	OTT_1519	OTT_RS07355	Ikeda_01732	164																								Ank19	4
Ank20	Ikeda_Ank20	OTT_1575	OTT_RS07600	Ikeda_01788	509	Karp_02613	Karp_Ank20	509	OTBS_2178	OTBS_RS10030	Boryong_02478	Boryong_Ank20	509	UT76HP_02282	UT76_Ank20	507	GILLIAM_02744	Gilliam_Ank20	507	KATO_02442	Kato_Ank20	509	TA686_02581	TA686_Ank20	510	UT176_02122	UT176_Ank20	509	Ank20	9		379-472/ 380-473	451-471/ 452-472
Ank21	Ikeda_Ank21	Unidentify on the genome	Unidentify on the genome	Ikeda_00041	66					OTBS_RS01980	Boryong_00467	Boryong_Ank21	73	UT76HP_01973	UT76_Ank21	66				KATO_02089	Kato_Ank21	66							Ank21	1
Ank22	Ikeda_Ank22	OTT_0363	(OTT_RS10690)	Ikeda_00406	207																								Ank22	1
Ank23	Ikeda_Ank23	OTT_0364	(OTT_RS10690)	Ikeda_00407	351																								Ank23	0
Ank24	Ikeda_Ank24	OTT_0622	OTT_RS03010	Ikeda_00709	942	Karp_01991	Karp_Ank24	944	OTBS_0758	OTBS_RS03585	Boryong_00872	Boryong_Ank24	925	UT76HP_01480	UT76_Ank24	945	Gilliam_02203	Gilliam_Ank24	937	Kato_01877	Kato_Ank24	940	TA686_00341	TA686_Ank24	923	UT176_01697	UT176_Ank24	932	Ank24	2
Ank25	Ikeda_Ank25	OTT_1358	OTT_RS06580	Ikeda_01548	418	Karp_00329	Karp_Ank25	416						UT76HP_00477	UT76_Ank25	410	Gilliam_00282	Gilliam_Ank25	418	Kato_00399	Kato_Ank25	418				UT176_00292	UT176_Ank25	410	Ank25	2
Ank26	Ikeda_Ank26	OTT_1481	OTT_RS07165	Ikeda_01688	595									UT76HP_02194	UT76_Ank26	595	GILLIAM_01347	Gilliam_Ank26	608	KATO_01700	Kato_Ank26	595							Ank26	0
Ank27	Ikeda_Ank27	Unidentify on the genome	OTT_RS04645	Ikeda_01094	71																								Ank27	2
Ank28	Ikeda_Ank28	Unidentify on the genome	OTT_RS12375	Unidentify on the genome	48																								Ank28	1
Ank29						Karp_00055	Karp_Ank29	290	OTBS_0959	OTBS_RS10325	Boryong_01104	Boryong_Ank29	292										TA686_00200	TA686_Ank29	293	UT176_00984	UT176_Ank29	290	Ank29	5/6
Ank30						Karp_00192	Karp_Ank30	177																					Ank30	4
Ank31						Karp_00194	Karp_Ank31_01	297																					Ank31	4			255-275
						Karp_02342	Karp_Ank31_02	296
Ank32						Karp_00404	Karp_Ank32	299						UT76HP_00051	UT76_Ank32	299							TA686_00318	TA686_Ank32	292	UT176_00858	UT176_Ank32	293	Ank32	3		164-269	247-267
Ank33						Karp_00428	Karp_Ank33	288						UT76HP_00083	UT76_Ank33	288													Ank33	5
Ank34						Karp_00429	Karp_Ank34	55						UT76HP_00084	UT76_Ank34	55				Kato_00093	Kato_Ank34	55							Ank34	0
Ank35						Karp_00543	Karp_Ank35_01	443												KATO_01143	Kato_Ank35_01	430				UT176_00063	UT176_Ank35	440	Ank35	8			389-409/398-418/402-422
						Karp_00999	Karp_Ank35_02	440												KATO_02405	Kato_Ank35_02	430
Ank36						Karp_01122	Karp_Ank36	291																					Ank36	7
Ank37						Karp_01261	Karp_Ank37	37	Unidentify on the genome	Unidentify on the genome	Boryong_00884	Boryong_Ank37	37				GILLIAM_01106	Gilliam_Ank37	37							UT176_01636	UT176_Ank37	37	Ank37	0
Ank38						Karp_00413	Karp_Ank38_01	204	OTBS_0051	OTBS_RS00255	Boryong_00059	Boryong_Ank38_01	205	UT76HP_00066	UT76_Ank38_01	107	GILLIAM_01971	Gilliam_Ank38	383	KATO_01519	Kato_Ank38	724				UT176_01739	UT176_Ank38	737	Ank38	1/2	662-688/693-716/679-702/674-679/668-649/678-704/672-698/ 680-706/ 680-703/693-716			Coiled coil does not present in Boryong_00059. Boryong_01586, Boryong_01587, UT76_00066, and Gilliam_01971
						Karp_00414	Karp_Ank38_02	107	OTBS_0871	OTBS_RS04145	Boryong_01009	Boryong_Ank38_02	707	UT76HP_01663	UT76_Ank38_02	724
						Karp_01277	Karp_Ank38_03	737	OTBS_0816	OTBS_RS03870	Boryong_00946	Boryong_Ank38_03	719
						Karp_01884	Karp_Ank38_04	723	OTBS_1433	OTBS_RS06660	Boryong_01586	Boryong_Ank38_04	272
									OTBS_1603	OTBS_RS07395	Boryong_01587	Boryong_Ank38_05	323
									OTBS_1655	OTBS_RS07585	Boryong_01645	Boryong_Ank38_06	713
									OTBS_1370	OTBS_RS12600	Boryong_01832	Boryong_Ank38_07	723
									OTBS_1370	OTBS_RS12600	Boryong_01882	Boryong_Ank38_08	717
Ank39						Karp_01313	Karp_Ank39	256															TA686_00487	TA686_Ank39_01	256				Ank39	4			209-229(Possible F-box)
																							TA686_01470	TA686_Ank39_02	256
Ank40						Karp_01445	Karp_Ank40	529																					Ank40	7
Ank41						Karp_01590	Karp_Ank41_01	348																					Ank41	4		220-325	304-324
						Karp_01720	Karp_Ank41_02	348
Ank42						Karp_01925	Karp_Ank42_01	723	OTBS_0084	OTBS_RS00405	Boryong_00094	Boryong_Ank42	752																Ank42	14
						Karp_02265	Karp_Ank42_02	763
Ank43						Karp_02016	Karp_Ank43	268																					Ank43	4			227-247
Ank44						Karp_02032	Karp_Ank44	432						UT76HP_01764	UT76_Ank44	430													Ank44	6	332-354		358-378
Ank45						Karp_02291	Karp_Ank45	165																					Ank45	4
Ank46						Karp_02513	Karp_Ank46	662	OTBS_2012	OTBS_RS09195	Boryong_02272	Boryong_Ank46	658							KATO_00524	Kato_Ank46	660							Ank46	3
Ank47						Karp_02540	Karp_Ank47	53						UT76HP_00756	UT76_Ank47	46	GILLIAM_01094	Gilliam_Ank47	96	KATO_00696	Kato_Ank47	34							Ank47	0
Ank48						Karp_02157	Karp_Ank48	428						UT76HP_01932	UT76_Ank48	428				KATO_01007	Kato_Ank48	430				UT176_00735	UT176_Ank48	428	Ank48
Ank49									OTBS_0043	(OTBS_RS13570)	Boryong _00050	Boryong_Ank49	75	UT76HP_00063	UT76_Ank49	75										UT176_00046	UT176_Ank49	76	Ank49	0
Ank50									OTBS_0071	OTBS_RS00350	Boryong_00080	Boryong_Ank50	424				GILLIAM_02597	Gilliam_Ank50	415										Ank50	5			389-409
Ank51									OTBS_0098	OTBS_RS10895	Boryong_00113	Boryong_Ank51_01	184																Ank51	1/4
									OTBS_0098	OTBS_RS09210	Boryong_02275	Boryong_Ank51_02	46
									OTBS_1241	OTBS_RS12390	Boryong_01424	Boryong_Ank51_03	186
Ank52									OTBS_0161	OTBS_RS00795	Boryong_00185	Boryong_Ank52	412										TA686_01732	TA686_Ank52	419				Ank52	0
Ank53									OTBS_0173	OTBS_RS10975	Boryong_00192	Boryong_Ank53	102																Ank53	3
Ank54									OTBS_0173	OTBS_RS10100	Boryong_00193	Boryong_Ank54	172																Ank54	2
Ank55									OTBS_0235	OTBS_RS01105	Boryong_00261	Boryong_Ank55	366																Ank55	6		238-343	321-341
Ank56									OTBS_0246	OTBS_RS01155	Boryong_00273	Boryong_Ank56	251																Ank56	4
Ank57									OTBS_0298	(OTBS_RS01375)	Boryong_00333	Boryong_Ank57	55																Ank57	1
Ank58									OTBS_0420	OTBS_RS01980	Boryong_00465	Boryong_Ank58	235																Ank58	0	74-105	107-212	190-210
Ank59									OTBS_1052	OTBS_RS12130	Boryong_01223	Boryong_Ank59_01	292				GILLIAM_00397	Gilliam_Ank59	315										Ank59	7			3-23/101-118(Possible F-box)
									OTBS_1980	OTBS_RS13295	Boryong_02236	Boryong_Ank59_02	315
Ank60									OTBS_1157	OTBS_RS05430	Boryong_01327	Boryong_Ank60_01	449																Ank60	9
									OTBS_1157	OTBS_RS09110	Boryong_02251	Boryong_Ank60_02	449
Ank61									OTBS_1174	OTBS_RS05525	Boryong_01352	Boryong_Ank61_01	91																Ank61	1/2			3-23(Possible F-box)	Boryong_02371 has no F-box
									OTBS_1320	OTBS_RS06165	Boryong_01527	Boryong_Ank61_02	83
									Unidentify on the genome	Unidentify on the genome	Boryong_02371	Boryong_Ank61_03	39
Ank62									OTBS_1157	OTBS_RS05435	Boryong_01328	Boryong_Ank62_01	159																Ank62	1
									OTBS_1157	OTBS_RS09115	Boryong_02252	Boryong_Ank62_02	159
Ank63									OTBS_1157	OTBS_RS05440	Boryong_01329	Boryong_Ank63_01	111																Ank63	1
									OTBS_1157	OTBS_RS09120	Boryong_02253	Boryong_Ank63_02	111
Ank64									OTBS_1157	OTBS_RS14190	Boryong_01330	Boryong_Ank64_01	62																Ank64	0
									OTBS_1157	OTBS_RS14775	Boryong_02254	Boryong_Ank64_02	62
Ank65									OTBS_1172	OTBS_RS05510	Boryong_01348	Boryong_Ank65	125																Ank65	3
Ank66									OTBS_1195	OTBS_RS05620	Boryong_01380	Boryong_Ank66	346				GILLIAM_01055	Gilliam_Ank66_01	351										Ank66	6
																	GILLIAM_01695	Gilliam_Ank66_02	351
Ank67									OTBS_0763	(OTBS_RS11710)	Unidentify on the genome	Boryong_Ank67	56																Ank67	1
Ank68									OTBS_1254	OTBS_RS10395	Boryong_01436	Boryong_Ank68	128																Ank68	0		1-107	85-105
Ank69									OTBS_1254	OTBS_RS10395	Boryong_01437	Boryong_Ank69	187																Ank69	3
Ank70									OTBS_1254	OTBS_RS10395	Boryong_01438	Boryong_Ank70	134																Ank70	2
Ank71									OTBS_1320	OTBS_RS06160	Boryong_01526	Boryong_Ank71	118																Ank71	2
Ank72									OTBS_1755	OTBS_RS08055	Boryong_01996	Boryong_Ank72	652																Ank72	12
Ank73									OTBS_2086	OTBS_RS09600	Boryong_02372	Boryong_Ank73	101																Ank73	1
Ank74									OTBS_0902	(OTBS_RS14055)	Unidentify on the genome	Boryong_Ank74	43																Ank74	1
Ank75														UT76HP_00206	UT76_Ank75	447													Ank75	5		292-373	331-351
Ank76														UT76HP_00386	UT76_Ank76	409	GILLIAM_00213	Gilliam_Ank76	408				TA686_01032	TA686_Ank76_01	414				Ank76	7	248-280	281-386	364-384	UT76_00386 and Gilliam_00213 don't contain Coiled coil
																							TA686_01434	TA686_Ank76_02	414
																							TA686_02485	TA686_Ank76_03	414
Ank77														UT76HP_00581	UT76_Ank77	59				KATO_00296	Kato_Ank77	59							Ank77	0
Ank78														UT76HP_00653	UT76_Ank78	437										UT176_01593	UT176_Ank78	437	Ank78	9			398-418
Ank79														UT76HP_00675	UT76_Ank79_01	83													Ank79	2
														UT76HP_00702	UT76_Ank79_02	83
Ank80														UT76HP_00676	UT76_Ank80_01	64													Ank80	1			3-23(Possible F-box)
														UT76HP_00703	UT76_Ank80_02	64
Ank81														UT76HP_00730	UT76_Ank81_01	330													Ank81	5	169-198	202-307	285-305
														UT76HP_02249	UT76_Ank81_02	330
Ank82														UT76HP_00926	UT76_Ank82	330													Ank82	5		200-305	283-303
Ank83														UT76HP_01176	UT76_Ank83	104										UT176_01226	UT176_Ank83_01	104	Ank83	2			3-23(Possible F-box)	No F-box in UT176_01226
																										UT176_01922	UT176_Ank83_02	104
Ank84														UT76HP_01177	UT76_Ank83	77										UT176_01225	UT176_Ank84_01	77	Ank84	2
																										UT176_01921	UT176_Ank84_02	77
Ank85														UT76HP_01256	UT76_Ank85	452													Ank85	6			360-380
Ank86														UT76HP_01336	UT76_Ank86	381													Ank86	8			340-360
Ank87														UT76HP_01538	UT76_Ank87	167													Ank87	4
Ank88														UT76HP_01828	UT76_Ank88	255							TA686_02282	TA686_Ank87	255				Ank88	4			207-227(Possible F-box)
Ank89														UT76HP_01834	UT76_Ank89	285				KATO_01324	Kato_Ank89	285							Ank89	6
Ank90														UT76HP_01877	UT76_Ank90	59	GILLIAM_02272	Gilliam_Ank90	59							UT176_00930	UT176_Ank90	59	Ank90	1
Ank91														UT76HP_01878	UT76_Ank91	71				KATO_00896	Kato_Ank91	71				UT176_00929	UT176_Ank91	71	Ank91	2			3-23(Possible F-box)
Ank92														UT76HP_01920	UT76_Ank92	412	GILLIAM_00535	Gilliam_Ank92	411				TA686_01857	TA686_Ank92	410	UT176_02058	UT176_Ank92	388	Ank92	6			371-391/347-367(Possible F-box)
Ank93														UT76HP_00091	UT76_Ank93	522				Kato_00086	Kato_Ank93_01	522	TA686_00644	TA686_Ank93	522				Ank93
																				Kato_00222	Kato_Ank93_02	522
Ank94																	GILLIAM_00053	Gilliam_Ank94_01	544										Ank94	8			478-498
																	GILLIAM_00465	Gilliam_Ank94_02	544
Ank95																	GILLIAM_00079	Gilliam_Ank95_01	94				TA686_01622	TA686_Ank96_01	94				Ank95	2			3-23(Possible F-box)
																	GILLIAM_01813	Gilliam_Ank95_02	94				TA686_02179	TA686_Ank96_02	94
Ank96																	GILLIAM_00344	Gilliam_Ank96	466										Ank96	6		324-437	415-435
Ank97																	GILLIAM_00475	Gilliam_Ank97_01	279				TA686_02460	TA686_Ank97	273	UT176_00332	UT176_Ank97	273	Ank97	4
																	GILLIAM_00645	Gilliam_Ank97_02	279
Ank98																	GILLIAM_00511	Gilliam_Ank98	457										Ank98	4	273-297
Ank99																	GILLIAM_00710	Gilliam_Ank99	201	KATO_02088	Kato_Ank97	248							Ank99	1	99-128	131-200	214-234	Kato_02088 is missing F-box region
Ank100																	GILLIAM_01144	Gilliam_Ank100	276										Ank100	4
Ank101																	GILLIAM_01969	Gilliam_Ank101	128										Ank101	0
Ank102																	GILLIAM_02087	Gilliam_Ank102	133										Ank102	0		8-114	92-112
Ank103																	GILLIAM_02113	Gilliam_Ank103	125										Ank103	3			3-23
Ank104																	GILLIAM_02238	Gilliam_Ank104	80										Ank104	2
Ank105																	GILLIAM_02276	Gilliam_Ank105	44										Ank105	0
Ank106																	GILLIAM_02452	Gilliam_Ank106	74										Ank106	1
Ank107																	GILLIAM_00330	Gilliam_Ank107_01	221										Ank107	0 /1		88-193		Gilliam _1968 has 0 repeat and no PRANC
																	GILLIAM_00430	Gilliam_Ank107_02	221
																	GILLIAM_01968	Gilliam_Ank107_03	77
Ank108																	GILLIAM_01970	Gilliam_Ank108	104										Ank108	0
Ank109																				KATO_00094	Kato_Ank109	123							Ank109	3
Ank110																				KATO_01147	Kato_Ank110	487	TA686_01473	TA686_Ank110	456				Ank110	7	293-321	326-429	408-428
Ank111																				KATO_01199	Kato_Ank111	189							Ank111	2
Ank112																				KATO_02298	Kato_Ank112	470							Ank112	1	98-129	131-236
Ank113																							TA686_00111	TA686_Ank113	276				Ank113	1		148-252	231-251
Ank114																							TA686_00144	TA686_Ank114	472				Ank114	8		345-448	427-447
Ank115																							TA686_00157	TA686_Ank115	327				Ank115	1	143-167	172-254
Ank116																							TA686_00160	TA686_Ank116_01	102				Ank116	0			49-69
																							TA686_00913	TA686_Ank116_02	102
Ank117																							TA686_00161	TA686_Ank117_01	123				Ank117	3
																							TA686_00912	TA686_Ank117_02	123
Ank118																							TA686_00185	TA686_Ank118	144				Ank118	3
Ank119																							TA686_00466	TA686_Ank119_01	169				Ank119	5
																							TA686_01318	TA686_Ank119_02	169
Ank120																							TA686_01080	TA686_Ank120	268				Ank120	5
Ank121																							TA686_01562	TA686_Ank121	434				Ank121	9			393-413
Ank122																							TA686_01996	TA686_Ank122	497				Ank122	10	340-369	372-476	455-475
Ank123																							TA686_02005	TA686_Ank123	373				Ank123	7			333-353
Ank124																							TA686_02107	TA686_Ank124	173				Ank124	0
Ank125																							TA686_02156	TA686_Ank125	259				Ank125	2	99-128	131-236	214-234
Ank126																							TA686_02196	TA686_Ank126	175				Ank126	0	58-92	95-168
Ank127																										UT176_00036	UT176_Ank127	36	Ank127	0
Ank128																										UT176_00370	UT176_Ank128	79	Ank128	2
Ank129																										UT176_01571	UT176_Ank129	48	Ank129	0
NOTE	Gene not identified in genome																												NOTE
	NEW Ankyin repeats not previously described in Ikeda analysis

## Sheet: Gilliam (62)
No.	Identity to published Anks (Ikeda)	To our new Ank	locus_tag	No. repeats	Amino acid locations of Ank repeats by SMART	Amino acid locations of other domains	F-box sequences	Length (bp)	Length (aa)	Comparison to	Nucleotide identity and amino acid mismatch	Note	Gene name	locus tag	identities	No. repeats	Minimum	Maximum	Sequence
1		Gilliam_Ank94_01	GILLIAM_00053	8	73-103, 108-137, 141-170, 174-204, 208-237, 241-270, 274-305, 308-340	478-498(F-box)	INFDCIQHLLNKLSNKDIFNF	1632	544	Karp_Ank38	R1 and R6 in Gilliam does not present in Karp. R2-R5&R7-R8 are similar to Karp	Gilliam_00053 and Gillaim_00465 are paralog (100% match)	Karp_Ank38	Karp_0232	0.617	6	42952	44583	MNCQLYNAIKNNDLAELERLIANPDVDKNEPINDNNQLTDLNLPATTIDRVSRRNVQKLLDVGIVHN QRTTDKGFTVLHLAVIAGHLDVVQKILDLYGIDINQRTTDKGFTALHLAINGDNIQIIQAILDAGPDIHQPNNDGNTALHFAVKIGNLAV IQKLLDAWADINQPNNAGFTPLHIAIIEEHPMQIIQMILDADPDIHQQDNDGNTALHLATELDVQDAVYKLLDLGANIHQPNNRGSIVLH AAAFTGNLDIIKNLLDRGAHINQLNNNGVGALHAAIRFAKVKVVSYLLDAGAKHDTSLDTDYFTLLSYAIRVNDYNPKIIKMILDKGYLN AGIFDLDAKDFCVQHPYPYNPHTVEEYTLIKLIKFLYSKGNIDKHSNETFIDITHVDI…
2		Gilliam_Ank95_01	GILLIAM_00079	2	6-36, 40-69	3-23(Possible F-box)	FKSKAKYSLRSAIQDGDIKKV	282	94	Ank03_13	R1 and R2 in Gilliam overlap R1and R2 in Ikeda		Ank03_13	OTT_1696	0.8829	6	69843	70124	MIFKSKAKYSLRSAIQDGDIKKVKQLINKDSTLVNSKYKNGTTALSVALKYKNLPIAEILLSNGANV NAQDNDGHTALHISIISDGGNYNCVD*
3	Ank03		GILLIAM_00174	6	6-36,40-69, 73-115, 119-149, 153-182, 186-213	3-23( F-box)*	LKSKTKYTLHSAIQDGDIKKV	645	215	Ank03_04	R1(97.8%, 1 aa mismatch), R2(96.7%, 1 aa mismatch), R3(99.2%, no mismatch), R4(98.9%, no mismatch), R5(94.4%, 1 aa mismatch), R6(93.8%, 2 aa mismatch)	aa positions are identical to Ank03_04	Ank03_04	OTT_0288	0.973	6	155919	156563	MILKSKTKYTLHSAIQDGDIKKVKQLINKDITLVNSKYKNGTTALSVALKYKNLPIAEILLSNGANV NAQDNDGHTALHLVVDTIQVYYEFFEKYPTYCNDHIALLLKYNADVNIENNQGNTPLSDAVECRCVEPLAIMLKHNSTGINKKYDEGETL LHIAVRNKIIDIIQLLIDYGADIDAKDDNGMTTIDYAAKSGNADIFNFLTEQWVPWY*
4	Ank03		GILLIAM_00190	6	6-36,40-69, 73-115, 119-149, 153-182, 186-213	3-23(Possible F-box)	FKSKAKYSLCSAIQDGDIKKV	645	215	Ank03_04		aa positions are identical to Ank03_04	Ank03_04	OTT_0288	0.959	6	171366	172010	MIFKSKAKYSLCSAIQDGDIKKVQQLINNDSTLVNSKYKDGTTALSVALKYKNLPIAEILLSNGANV NAQDNDGHTALHLVVDTIQVYYEFFEKYPVYCNDHIALLLKYNADVNIENNQGNTPLSDAVECRCIEPLAIMLKHNSTGINKKYDEGETL LHIAVRNEIIDVIQLLIDYGADIDAKDDNGMTPIDYAAKSGNADVFNFLTEQSVPWY*
5		Gilliam_Ank76	GILLIAM_00213	7	2-30, 34-63, 67-96, 100-129, 133-162, 166-195, 199-234	282-385(PRANC), 364-384(F-box)	LPPELKLMILENLGNNDLTKL	1224	408	UT76_Ank02		aa positions are identical to UT76_Ank02	UT76_Ank02	UT76_00386	0.914	7	187002	188225	MHTLLHDAAQQGNLEAVKRLLDKEKISVDCQNNSGNTPLHLAVRNYHTDVIEALLAHGANVNLQDRH YNTALHYAIRTRDLTIVTILLNNGANPNIQDNSLNTPLHYAALKCNIDIVKLLLNSGSDPNIQDKWLNTPLHHAAFHCNMDIIKLLLNSG SNPNIQDKWLNTPFHYAASKCNIDIAKFLLNSGSNINLLNAMYSTPFIGAYNTFMTNQAQNKEVMELLVAEMVKLDHSGIKISGSDLEGV NLNKQLINESEPLKELEQQCHKKIEEMKSISVGKNCSSFFDIFVLQRDINTLARCANNPDIIKCQNKFSMYSSFIEKSIEEGKARSRMLQ GAAESMDEIFESNQDANQEGQTSWLHLPPELKLMILENLGNNDLTKLQPTDFTDLMES…
6	Ank25	Gilliam_Ank25	Gilliam_00282	2	209-238, 247-276			1254	418	OTT_1358	R1(94.4%, 3 aa mismatch), R3(96.7%, 1 aa mismatch)		hypothetical protein	OTT_1358	0.905	2			MNPEDITLVQEVAELIQNRQHLQARILVKTRGGFSDELAAASELCSRVSEELVSEFMSFCENMENCK NSDRYAALFLNSDFPINEAHYCSRIAMDFSAQGRLNKQTANSVFGGMVVHPVIETILMNPHNAATNLLDTLLDYTIKTNLRYQYKDDESK FEAAKMDLCNDYLRMVGMSADNTNDYESKQRINCILENSGDPSKLINLDPDTVHILMFRLLDRNCKESAKLLLDSGLDVSALQEKYLRTG WLTILDAAIDRGNYDCAKILVQRGVDIVDDHNNTSSDEMKALCNTHQFLKNTGYFKEHKSIPDQMLNDSLKISSFITQDKSLRDSCWPAL KSSVNSETLLSQMAYEFRCDPSLLPYFVELTQLELSKLNVQSDASAASMDDDSKECSS…
7		Gilliam_Ank107_01	GILLIAM_00330	1	14-45	88-193(PRANC)		663	221	Karp_Ank24	R1_Gilliam overlap only R3 and non Ank region in Karp, (R1-R2 in Karp are absent in Gilliam)	Gilliam_00330 and Gillaim_00430 are paralog (100% match)	Karp_Ank24	Karp_00404	0.918	3	289633	290295	MLACGADINSLDYFGDTPLTAAVSAHHQNEAIIKSLVAYTVKLESYNIHISSEGFIKNKACIDESPT LTEIKQKCLQEIQEMKSFKIVSNLSFFEVFIQNRNINMLARYANNPNIVKCKNRFLMYSSCIEKSIEEGKSRAKLLQGAAESMDEIFESN QDAFQKSQTSWSHLPPEVRFMILENLDNDDLTKIQRTDVAEAGEAGAEVEAEVKGAYAIYDGE*
8		Gilliam_Ank96	GILLIAM_00344	6	55-84, 88-118, 122-151, 155-185, 189-218, 223-252	324-437(PRANC), 415-435(F-box)	LNDDVTYNIAEYLDNKDLEEI	1398	466	Ank10_01	R1,R7, R8 in Ikeda are absent in Gilliam		Ank10_01	OTT_0398	0.734	9	306093	307490	MENCLSLLYSAVQKLKNIFSNSIDLQNIAVISRYIKYVNRFSFQENTIINLQDEYNYTALHYAVICN QIEIIKIILEYNPNINLQDNLGNTALHYAAACGYISIMELLLQYDPSCINLCDQNKWTALHYAAANAHIESIKLLLQYNSDPSLQNNLGN TALHYIATYGNTDIVELLLKHSSDVINVLDQNKCTALHYAATYGNIGSIKLLLKYNSEISNLQDIWGNTALHYAAANGHIESVKLLLNQN LEIKLQDYLYNELNTYEKEVVELFITHAVKLRYFNKDINSKIVTLNIEFIQNSQNLSTLAQKCEQEIQKMQDIKIDSSGKSICSIYLLPN NANVLARYANHLKVLDWYKNSEQEFPIYGTEVARRIKNGIDRKKLLEGACSNNIFVTL…
9	Ank03		GILLIAM_00356	6	6-36,40-69, 73-115, 119-149, 153-182, 186-213	3-23(Possible F-box)	FKSKAKYSLCSAIQDGDIKKV	645	215	Ank03_04		aa positions are identical to Ank03_04	Ank03_04	OTT_0288	0.954	6	318474	319118	MIFKSKAKYSLCSAIQDGDIKKVQQLINNDSTLVNSKYKDGTTALSVALKYKNLPIAEILLSNGANV NAKNNDGQTALHLVIDRIQVYYESFEKYPTYCNDHIALLLKYNADVNIENNQGNTPLSDAVECKCVEPLAIMLKHNSTGINKKYDEGETL LHIAVRNKIIDIIQLLIDYGADIDAKDDNGMTPIDYAAKSGNADVFNFLTEQSVPWY*
10	Ank03		GILLIAM_00391	6	6-36,40-69, 73-115, 119-149, 153-182, 186-213	3-23(Possible F-box)	FKSKAKYSLCSAIQDGDIKKV	645	215	Ank03_04		aa positions are identical to Ank03_04	Ank03_04	OTT_0288	0.958	6	347004	347648	MIFKSKAKYSLCSAIQDGDIKKVQQLINNDSTLVNSKYKDGTTALSVALKYKNLPIAEILLSNGANV NAQDNDGHTALHLVVDTIQVYYEFFEKYPVYCNDHIALLLKYNADVNIENNQGNTPLSDAVECRCIEPLAIMLKHNSTGINKKYDEGETL LHIAVRNEIIDVIQLLIDYGADIDAKDDNGMTPIDYAAKSGNADIFNFLTEQSVPWY*
11		Gilliam_Ank59	GILLIAM_00397	7	5-35, 39-68, 72-134, 138-169, 173-215, 219-249, 253-282			945	315	Boryong_Ank29	R1-R7 match almost 100%	aa positions are identical to Boryong_02236	Boryong_Ank29	Boryong_02236	0.972	7	353909	354853	MSESKAKYALHRAIKDGDIEKVKHLINNDSTLVNSKYKDGITALSVALKYKNLPIAKILLNNGADIN AKNNSGHTALHTALHMSIIPDGSNYNGKSIADSIGILTQHETNNHSVNDDINAIIKFLVKNGANTNVKDNVDQTPLHCTANSFINNLDIV QLLLDHDADPNMQNVHGLTPLHLVVDTIQVCCGFFEKYPPYCDDHIALLLKYNADVNIKDNQGNTPLSDAVRSKCIEPVEIMLKHNSTSI NKKYDEGETLLHIAVRDESIDVIQLLIDYGADIGAKDDKGMTPVDYADKSGNTDVFTLLTQQSVPWS*
12		Gilliam_Ank107_02	GILLIAM_00430	1	14-45	88-193(PRANC)		663	221	Karp_Ank24	R1_Gilliam overlap only R3 and non Ank region in Karp		Karp_Ank24	Karp_00404	0.918	3	382164	382826	MLACGADINSLDYFGDTPLTAAVSAHHQNEAIIKSLVAYTVKLESYNIHISSEGFIKNKACIDESPT LTEIKQKCLQEIQEMKSFKIVSNLSFFEVFIQNRNINMLARYANNPNIVKCKNRFLMYSSCIEKSIEEGKSRAKLLQGAAESMDEIFESN QDAFQKSQTSWSHLPPEVRFMILENLDNDDLTKIQRTDVAEAGEAGAEVEAEVKGAYAIYDGE*
13		Gilliam_Ank94_02	GILLIAM_00465	8	73-103, 108-137, 141-170, 174-204, 208-237, 241-270, 274-305, 308-340	478-498(F-box)	INFDCIQHLLNKLSNKDIFNF	1632	544	Karp_Ank38	R1 and R6 in Gilliam does not present in Karp. R2-R5&R7-R8 are similar to Karp	Gilliam_00053 and Gillaim_00465 are paralog (100% match)	Karp_Ank38	Karp_0232	0.617	6	414891	416522	MNCQLYNAIKNNDLAELERLIANPDVDKNEPINDNNQLTDLNLPATTIDRVSRRNVQKLLDVGIVHN QRTTDKGFTVLHLAVIAGHLDVVQKILDLYGIDINQRTTDKGFTALHLAINGDNIQIIQAILDAGPDIHQPNNDGNTALHFAVKIGNLAV IQKLLDAWADINQPNNAGFTPLHIAIIEEHPMQIIQMILDADPDIHQQDNDGNTALHLATELDVQDAVYKLLDLGANIHQPNNRGSIVLH AAAFTGNLDIIKNLLDRGAHINQLNNNGVGALHAAIRFAKVKVVSYLLDAGAKHDTSLDTDYFTLLSYAIRVNDYNPKIIKMILDKGYLN AGIFDLDAKDFCVQHPYPYNPHTVEEYTLIKLIKFLYSKGNIDKHSNETFIDITHVDI…
14		Gilliam_Ank97_01	GILLIAM_00475	4	92-120, 126-156, 166-197, 201-231			837	279		Gilliam_00475 and Gilliam_0645 are 100% match	doest not match to Ikeda		TA686_02460	0.933		422507	423343	MNKTESENKTQSKSLLDVYKFQKYILKNNVNAAINILEMEKAEEEKLDNIEYKYDSNVVIHDIKGLC ELKIDIYFHNTKQVNKDEIIISESSGVSAIHIAASKNCIEIMERILAVPDIDIGIKDRNGNNALHIAVMHDHTQIVDKILNFININVNNK NILNAKNKQGNTPIHIAARYDINDSMKSLLSNDDGIDVNEIDTYGQTPLICAAYKGNKKSVELLLKQDKIDFDKKDIFEKSAIDWAKIQN YKEIEIIISGSVQASDDDIKAIGASEETNCS*
15	Ank03		GILLIAM_00476	6	6-36,40-69, 73-115, 119-149, 153-182, 186-213	3-23( F-box)*	LKSKTKYTLHSAIQDGDIKKV	645	215	Ank03_04		aa positions are identical to Ank03_04	Ank03_04	OTT_0288	0.959	6	423489	424133	MILKSKTKYTLHSAIQDGDIKKVKQLINKDSTLVNSKYKNGTTALSVALKYKNLPIAEILLSNGANV NAKNNDGHTALHLVVDTIQVYYEFFEKYPVYCNDHIALLLKYNADVNIENNQGNTPLSDAVECKCVEPLAIMLKHNSTGINKKYDEGETL LHIAVRNKIIDIIHLLIDYGANIDAKDDNGMTTIDYAAKSGNADVFTLLTEKSVPWY*
16		Gilliam_Ank98	GILLIAM_00511	4	37-67, 69-98, 102-132, 136-165	273-297(Coiled coil)		1371	457	Ank10_01	Each Ank repeat are different from Ank10 and the total identity is 60%						458491	459861	MMKYLSWVHDLYSTTVHTLENFLSENIDSENTDSHSQDAIDLESAIISDDIDFVKNLLAEDNTIINS HYKLALLHYAVICNKIEIVKIILMHHSDISLLDSRGQNAFHHASINGHTDLINLISQRYPDYLNVRDKSELTGLHYASANGHIDAINLIL QHNPYINLQDHLKRNTTSDSFEKHSDSILINLLWKHNPDIRNLQNYLVGNTNIYEAMPTTDEFEMHINNYGIQEYYYQYPKVVVKLLIAH VLKTKHFSQDINSSDVNSEIFIQNIEFIQNSQNLSILAQKCEQEIQKMQDIKIDSSCKSICSIYLLPNNANILARYANHPKVLDWYKNSE QEFPIYGTEVARTIKNGMDRKKLLEVVCKEKISIILNQQYHIVPNNPLSKTQYSETLD…
17		Gilliam_Ank92	GILLIAM_00535	6	50-79, 83-113, 117-148, 152-181, 185-215, 295-327			1233	411	UT76_Ank18	R1(90%, 6 aa mismatch), R2(86%, 9 aa mismatch), R3(92.7%, 5 aa mismatch), R4(94.4%, 3 aa mismatch), R5(94.4%, 5 aa mismatch), R6(93.9%, 3 aa mismatch)	aa positions are identical to UT76_Ank18	UT76_Ank18	UT76_01920	0.894	6	478819	480051	MNNGDLLHDLYRAVEDGNIDDVERILAQDASLINSIHNAVYIDGGLHLPVNGAALHTAVLCKDINMA EFLLKKGADVNLENGYGITSLHYAITHDHDENMVMLLLNNGANVNVPNSRGITPLHCVITPSYSNIDRIELLVSRGGDINVQKNNGRTVL HDAAECGQKDIVEWLLSRNANALLRDNSGKTPAHLAAKYGYKDAMTLLLDRDHNVINLQDNHGQTVLHLAVLRHSTLLNGGTNEGEYIRY DEDGAEYIRYEERQLSEDERLAALSNSDELIKMMYNYCGINFILKNNDGYTVLDLALAIEHDQHKIAEHLQEKKLLWRTEQIKVTNNLLV IIAENKEQILKLKTDSEKNDADKFLEKWYESPIKITEQILDALDDDDFGTFQQLNEER…
18	Ank03		GILLIAM_00546	6	6-36,40-69, 73-115, 119-149, 153-182, 186-213	3-23(Possible F-box)	FKSKAKYSLCSAIQDGDIKKV	645	215	Ank03_04	Gilliam_546, Gilliam_1075 and Gilliam_2045 are 100% match	aa positions are identical to Ank03_04	Ank03_04	OTT_0288	0.956	6	491641	492285	MIFKSKAKYSLCSAIQDGDIKKVQQLINNDSTLVNSKYKDGTTALSVALKYKNLPIAEILLSNGANV NAKNNDGQTALHLVIDRIQVYYESFEKYPTYCNDHIALLLKYNADVNIENNQGNTPLSDAVECKCVEPLAIMLKHNSTGINKKYDEGETL LHIAVRNKIIDIIQLLIDYGADIDAKDDNGMTTIDYAAKSGNADVFNFLTEQSVPWY*
19	Ank03		GILLIAM_00644	6	6-36,40-69, 73-115, 119-149, 153-182, 186-213	3-23(Possible F-box)	FKSKAKYSLCSAIQDGDIKKV	645	215	Ank03_04		aa positions are identical to Ank03_04	Ank03_04	OTT_0288	0.959	6	592619	593263	MIFKSKAKYSLCSAIQDGDIKKVQQLINNDSTLVNSKYKDGTTALSVALKYKNLPIAEILLSNGANV NAQDNDGHTALHLVVDTIQVYYEFFEKYPVYCNDHIALLLKYNADVNIENNQGNTPLSDAVECRCIEPLAIMLKHNSTGINKKYDEGETL LHIAVRNEIIDVIQLLIDYGADIDAKDDNGMTPIDYAAKSGNADVFNFLTEQSVPWY*
20		Gilliam_Ank97_02	GILLIAM_00645	4	92-120, 126-156, 166-197, 201-231			837	279			doest not match to Ikeda		TA686_02460	0.933		593360	594196	MNKTESENKTQSKSLLDVYKFQKYILKNNVNAAINILEMEKAEEEKLDNIEYKYDSNVVIHDIKGLC ELKIDIYFHNTKQVNKDEIIISESSGVSAIHIAASKNCIEIMERILAVPDIDIGIKDRNGNNALHIAVMHDHTQIVDKILNFININVNNK NILNAKNKQGNTPIHIAARYDINDSMKSLLSNDDGIDVNEIDTYGQTPLICAAYKGNKKSVELLLKQDKIDFDKKDIFEKSAIDWAKIQN YKEIEIIISGSVQASDDDIKAIGASEETNCS*
21		Gilliam_Ank99	GILLIAM_00710	1	18-47	99-128(Coiled coil), 131-200(PRANC)		603	201	Kat0_Ank05	R1 match 100%. Missing F-box part.	Truncated gene of Kato_02088	Kato_Ank05	Kato_02088	0.977	1	649928	650530	MAMFLLANHAEVDTQNVYSNTALYYAVEQSNIEMASILLSYGANPNFQCHFNVTPFEIAWVKYIDSP ELHFEMMKLLVTNIVKTEHCNAVDTNLSGFIQNKRLINESGDLKELEQQCHKEIEEMKSISVGENGKSFFDIFVLQKDINTLARCANNPD IVKCQDKFSMYSSFIEKSIKEGKARAKLLQGAAESMDEIFESN*
22	Ank07		GILLIAM_00749	3	37-66, 70-98, 102-133			1032	344	Ank07_01	Overlap R1-R3 in Ikeda; R1(71.1%, 14aa mismatch), R2(83.9%, 7 aa mismatch), R3(72.9%, 11 aa mismatch)		Ank07_01	OTT_0250	0.712	2	684951	685982	MSDKTLRLQAQQYKKLYRISHKCKTDLDKIEEVTPELATYLLPHAIRNDDLSLLKLLIKNGAKLHTV DRFGNLPIHYFNQNLRILKFIVKKDKNCINESNSLGQTIIDILAGKNNYEAVKYLLRIGAAKDIKDKYKNTEDVSFSDYSIQTLLKSCMP IIEQIEKEDSQGIINEGLYDTRTHYINSNMELVINLNKLSALRSHLNQFKQTIFSIASNNEKNILVQYSINVTLAKQDIKTLLESTVKWL PLYKTQILLKSYIPIIEKIESSNVYPALEISKKYDDGIKECNHYQEKITTSKSHDTTMCLIDDSTLGVQEIRDIYVNDAKQILFGQFVSY VEEYNV*
23	Ank03		GILLIAM_00844	6	6-36,40-69, 73-115, 119-149, 153-182, 186-213	3-23( F-box)*	LKSKTKYTLHSAIQDGDIKKV	645	215	Ank03_04		aa positions are identical to Ank03_04	Ank03_04	OTT_0288	0.972	6	781043	781687	MILKSKTKYTLHSAIQDGDIKKVKQLINKDSTLVNSKYKDGTTALSVALKYKNLPIAEILLSNGANV NAQDNDGHTALHLVVDTIQVYYEFFEKYPVYCNDHIALLLKYNADVNIENNQGNTPLSDAVECRCIEPLAIMLKHNSTGINKKYDEGETL LHIAVRNKIIDIIELLIDYGADIDAKDDNGMTTIDYAAKSGNADVFNFLTEQSVPWY*
24	Ank08		GILLIAM_01022	5	1-31,35-64, 68-98, 111-140, 144-173	248-271(Coiled coil), 275-373(PRANC), 351-371(F-box)	LPLEMKFMVLEYCSKDDLTKL	1170	390	Ank_08		aa positions are identical to Ank08	Ank08	OTT_0257	0.959	5	944973	946142	MYNTDLHDAAKQGDINKVKHLILKENIDVNFQDEDKNTPLYCAAKEGHTDVVKWLLTHGADSSLQCQ FTNTALHIATQKNHINVVKILAAHAAQTSNVVHTANNIDLPGDMNQTALHMAVRKESIDIIRILLFYGSNGNYPDASRNTALHVAMIKLN PEIIDLLLTNGCSLNVPNTAGTTPFKKICSSFLNQPTEQKQKIITSCIAHLVMREHCNKEESTTTQPAWFKYNKYLTAESEWFKSNKSLI DKNQSLNEIWQNCQKEIQKMKDTIVCESEKTSLFDMFMDSDLDKIARSTNYRHIRHKFKKEFCTYSPFIEKAIESRTLMLQNAVESIDEI FEPNQDDSTSWLHLPLEMKFMVLEYCSKDDLTKLQHHEEVEIAGGNVMHEES*
25		Gilliam_Ank66_01	GILLIAM_01055	6	41-70, 74-103, 107-145, 149-180, 184-233,237-268			1053	351	Boryong_Ank19	R1-R6 match to R1-R6 in Boryong_01380	Gilliam_01055 and Gilliam_01695 are 100% match	Boryong_Ank19	Boryong_01380	0.86	6	973095	974147	MPKSKLCVYHDIKNAIINAKMNTVQNIITNDNTAINLQNKHCNSPLHIAVKYGDPDIVRLLLEASAN VNAKNNDGETPLHIAARYSDLDIVILLLDNFADVHAKNNDGKTPLHRALAGINTSATRSKKVDDITKLLIEHNADINAKDDKGYTPFDHA IDGWLNNFDVIKLMVKHGADINKQDKKGNTILHNVVKKYKCYEDVIYIVGLPKKDYKFEYSNYIEILLKLGANTNAKNKKGKTILHAAAH YSSNDSDIIKLLLSYGADPSITDEQGKYPMDNATSSKIIDILYDACFDRLTSQFDFLVAEYQNVNNTSYAEDCGRMDENETEIALSGRAH SNVKSSTDYKLFS*
26	Ank03		GILLIAM_01075	6	6-36,40-69, 73-115, 119-149, 153-182, 186-213	3-23(Possible F-box)	FKSKAKYSLCSAIQDGDIKKV	645	215	Ank03_04	Gilliam_546, Gilliam_1075 and Gilliam_2045 are 100% match	aa positions are identical to Ank03_04	Ank03_04	OTT_0288	0.957	6	991669	992313	MIFKSKAKYSLCSAIQDGDIKKVQQLINNDSTLVNSKYKDGTTALSVALKYKNLPIAEILLSNGANV NAKNNDGQTALHLVIDRIQVYYESFEKYPTYCNDHIALLLKYNADVNIENNQGNTPLSDAVECKCVEPLAIMLKHNSTGINKKYDEGETL LHIAVRNKIIDIIQLLIDYGADIDAKDDNGMTTIDYAAKSGNADVFNFLTEQSVPWY*
27		Gilliam_Ank47	GILLIAM_01094	0				288	96	Ank07_03	Partial overlap only R1 and R2 of Ank07_03 in Ikeda		Ank07_03	OTT_1936	0.93	3	1012102	1012389	MDKTLRQQAQEYKKLYATGVKKKDLDKIQTVSTELATYLLFYAIIKDGFHIFKFLVKSAAKINTVDA FGNLPIHYFNNNLRILKYIVKKSKNYIN*
28		Gilliam_Ank37	GILLIAM_01106	0				111	37	Karp_Ank30	Karp_01261 and Gilliam_01106 are 99% match		Karp_Ank30	Karp_01261	0.99	0	1019028	1019138	MISKSKTKYALYIAIKDCDIEKVQQLINKDSNARLR
29	Ank03		GILLIAM_01116	6	6-36,40-69, 73-115, 119-149, 153-182, 186-213	3-23(Possible F-box)	FKSKAKYSLCSAIQDGDIKKV	645	215	Ank03_04		aa positions are identical to Ank03_04	Ank03_04	OTT_0288	0.948	6	1031208	1031852	MIFKSKAKYSLCSAIQDGDIKKVQQLINNDSTLVNSKYKDGTTALSVALKYKNLPIAEILLSNGANV NAKNNDGQTALHLVVDRIQVYYESFEKYPTYCNDHIALLLKYNADVNIENNQGNTPLSDAVECKCVEPLAIMLKHNSTGINKKYDEGETL LHIAVRNKIIDIIQLLIDYGADIDAKDDNGMTTIDYAAKSGNADVFTLLTEKSVPWY*
30		Gilliam_Ank100	GILLIAM_01144	4	55-84, 88-117, 121-150, 154-184			828	276		Does not match to any other Ank on Ikeda. Uniqe Ank and found only on Gilliam						1056253	1057080	MVRVFDRFDGLDEKEKFISEDQVQLQLLKAVLLCDLDEAEKAIVRGAKLNYTDSHGNTLLSLAISSG NEKIVDTLLKHGADVNYTDSHGNTLLSLAISSGNEKIVDTLLKHGADVNYTDYHGNAPLSLAISSGNEKIVDALLKHGADVNYTDSRGNT PLSLAISLKRANCVEMLMRSKEGNCDFINYAIKNNNTELMIMLVQNGYKHPSTENNLKKAMPELLPSPMKSVIRTYQFLYNTGYFKVNKH VPQKVLDASIAVSDFIENKPSRSSNFDG*
31	Ank12		GILLIAM_01161	7	30-59, 63-92, 97-139, 143-173,177-206, 210-241, 245-276	360-470(PRANC), 448-468(F-box)	IPPEVKLNILKHLSNEDLSEI	1473	491	Ank12_01	R1-R7 in Gilliam match to Ank12_01		Ank12_01	OTT_0602	0.871	7	1068336	1069808	MSLAIKHGDVNAVKRILDVDPTIVNSQDRYGRTPLHLSVQYKQEKIINVLLGHNADATLQDNNQNTP LHLAAQCYNLKITEILLSYNKTIVDVQNNMGRTPLHLALTRLVSFQSVSSLLSTESLKIAQALLTHGANVNLQDKDGNTALHYAANDFHH LEVTEILLNHGANVNAQNNVGDTALHRAARNGLFSTVVCLLESGANVHLKGQHGNSVLHCAAQCCAPNKRIVEAVLHHGADVNAQNNDGS TPLHHAAEKIYSALPAIQALLKYGADINAYDSRGCTPLSNAILCSSIINMQTGTPEFLTAHITKLEYSSDKKTNSAGSLTNQQLIQQSLT LSEYKLACEKELEKLNNIKVGGGKKSMLSAFLANTTDDNELSRYINDPKVQKIYECCE…
32	Ank03		GILLIAM_01210	6	6-36,40-69, 73-115, 119-149, 153-182, 186-213	3-23(Possible F-box)	FKSKTKYTLHSAIQDGDIKKV	645	215	Ank03_04		aa positions are identical to Ank03_04	Ank03_04	OTT_0288	0.978	6	1114904	1115548	MIFKSKTKYTLHSAIQDGDIKKVKQLINKDITLVNSKYKDGTTALSVALKYKNLPIAEILLSNGANV NAQDNDGHTALHLVVDTIQVYYEVFEKYPTYCNDHIALLLKYNADVNIENNQGNTPLSDAVECKCVEPLAIMLKHNSTGINKKYDEGETL LHIAVRNEIIDVIQLLIDYGADIDAKDDNGMTTIDYAAKSGNTDVFNFLTEQSVPWY*
33	Ank26	Gilliam_Ank26	GILLIAM_01347	0				1824	608	OTT_01481				OTT_01481	0.926	0	1243255	1245078	MNATAYEKSVARNYADIGEVDKLSRLINSYPDLKSEIVPSSGLGLMSHACSNISKRSVGSLLSSRTK KNNNTVKVIKLSTKNSNNSLDISDNAKEEDAITDAVSRHLFDHAKCMIQKSKLDKSLILKSIIKGAINLHPIIIEQQEEIYPGLYSITKT LDKVKNEQAHLQIYSMITEDDNCKIDKKFAVEDLGKLIFEKVIPLIVRDDGGRSNYDNLLQDYPSIGNKTTIFGKLAMDLFTISGSNFER YEQTVHQFPSASSNRINYSAMILESTKQTLLRVIKVSFLHKLIHNNPSEIHFQSDEELDNSIKLLEARLLYLINTCNKRSDKEENYTILL DLDDVTDLIRDIKFLTSTYTNNKEYSSSATEAAKDCVSNLAKQGITVKNLKTNFENDM…
34	Ank17		GILLIAM_01495	4	37-66, 69-98, 102-129, 133-163	5-34 (Coiled coil), 190-210(F-box)	LNTYALEEILKHLNFNDLQSL	729	243	Ank17	R1(97.7%, 1 aa mismatch), R2(94.4%, 3 aa mismatch), R3(97.6%, 1 aa mismatch), R4(100%)	aa positions are identical to Ank17	Ank17	OTT_1478	0.969	4	1366731	1367459	MNRLNRLDELNQLARNNELTEINLQEFTEEINSSCDKSFHALHWSITHGNSNIVKLLINKGVSPNIQ VGAIHALSWAVITDKLEIAEILIDSGADVNQQDCYETTPLHLAIRNPDIVKLLIGKGANLNIQDNEKKTAYDLAVESNHIDAANIIRKEL TQSVIKTYEDRIILANELPSVASNLKESKLFGLNTYALEEILKHLNFNDLQSLIEVCTVKLYTESNYNTDMLAMGGKLSIDDNNA*
35	Ank11		GILLIAM_01541	2	10-39, 132-161			687	229	Ank11	R1(95.1%, 2 aa mismatch), R2(100%)	aa positions are identical to Ank11	Ank11	OTT_0459	0.985	2	1403757	1404443	MKSNKGPRHSMMRQLHHAAESLNVDKVQELIKDGADLNAKDFAGNTCICMLAQRMSKSHIGSKERET ISKIIDILRENGADSTIENKEGLNAVNYLYVGKCARRAGKKKLLSGNKNENNEEEISSNKEVKQMMMPQLHQAAECLDIEKVKDLISSGA DINAKDITGSTCICRMAKRYSNPYLDSEERNAIQNIMNILRENGADYNITNNSGQSATSFLDMKSGKNIGL*
36	Ank03		GILLIAM_01604	6	6-36,40-69, 73-115, 119-149, 153-182, 186-213	3-23( F-box)*	LKSKTKYTLHSAIQDGDIEKV	645	215	Ank03_04		aa positions are identical to Ank03_04	Ank03_04	OTT_0288	0.964	6	1460828	1461472	MILKSKTKYTLHSAIQDGDIEKVQQLINKDSTLVNSKYKDGTTALSVALKYKNLPIAEILLSNGANV NAQDNDGHTALHLVVDRIQVYYESFEKYPTYCNDHIALLLKHNADVNIENNQGNTPLSDAVECKCVEPLAIMLKHNSTGINKKYDEGETL LHIAVRNKIIDIIQLLIDYGADIDAKDDNGMTTIDYAAKSGNTDVFNFLTEKSVPWY*
37		Gilliam_Ank66_02	GILLIAM_01695	6	41-70, 74-103, 107-145, 149-180, 184-233,237-268			1053	351	Boryong_Ank19	R1-R6 match to R1-R6 in Boryong_01380	Gilliam_01055 and Gilliam_01695 are 100% match	Boryong_Ank19	Boryong_01380	0.86	6	1532183	1533235	MPKSKLCVYHDIKNAIINAKMNTVQNIITNDNTAINLQNKHCNSPLHIAVKYGDPDIVRLLLEASAN VNAKNNDGETPLHIAARYSDLDIVILLLDNFADVHAKNNDGKTPLHRALAGINTSATRSKKVDDITKLLIEHNADINAKDDKGYTPFDHA IDGWLNNFDVIKLMVKHGADINKQDKKGNTILHNVVKKYKCYEDVIYIVGLPKKDYKFEYSNYIEILLKLGANTNAKNKKGKTILHAAAH YSSNDSDIIKLLLSYGADPSITDEQGKYPMDNATSSKIIDILYDACFDRLTSQFDFLVAEYQNVNNTSYAEDCGRMDENETEIALSGRAH SNVKSSTDYKLFS*
38		Gilliam_Ank95_02	GILLIAM_01813	2	6-36, 40-69	3-23(Possible F-box)	FKSKAKYSLRSAIQDGDIKKV	282	94								1640444	1640725	MIFKSKAKYSLRSAIQDGDIKKVKQLINKDSTLVNSKYKNGTTALSVALKYKNLPIAEILLSNGANV NAQDNDGHTALHISIISDGGNYNCVD*
39	Ank12		GILLIAM_01828	7	35-64, 68-98, 102-144, 148-178, 182-211, 215-246, 250-281	366-475(PRANC), 453-473(F-box)	IPPEVKFNILKHLSNEDLSKI	1485	495	Ank12_01	R1-R7 in Gilliam match to Ank12_01	aa positions are identical to Ank12_01	Ank12_01	OTT_0602	0.937	7	1648610	1650094	MNTALSLAIKRGDVKAVLDILNTNPGLVNFQQDGDFKTPLHISVENKQSEITKVLLERNANVTLQDN DGNTPLHFAARNHDLKTTEILLSYGNAIIDMQNNNRQTPLHLASTRPRTYQGPSDLLSTESLKIAQALLTHGANVNLEDENGNTALHYAT NSFHHLEITEILLNHGANVNAQNNLGDTALHHAAKNGLLPTVVCLLKSGANVHLKGENGNSVLHCAAQGRCPNESIVKAVLHHGADVNAR NNDGSTPLHHAAEKIHDPLPAIQILLKHGADIDAHDNRNCTPLNNAISSSLIINMQTEVPEFLTAYITKLEYSSDKKTNSAGSITNQQLI QQSPTLSEYKLACEKELKELSNIKVGGGQKNMLSAFLANTTDDNESSRYVDDPKVQEI…
40	Ank03		GILLIAM_01858	6	6-36,40-69, 73-115, 119-149, 153-182, 186-213	3-23(Possible F-box)	LKSKTKYTLHSAIQDGDIKKV	645	215	Ank03_04		aa positions are identical to Ank03_04	Ank03_04	OTT_0288	0.976	6	1684572	1685216	MILKSKTKYTLHSAIQDGDIKKVKQLINKDSTLVNSKYKNGTTALSVALKYKNLPIAEILLSNGANV NAQDNDGHTALHLVVDTIQVYYEFFEKYPTYCNDHIALLLKYNADVNIENNQGNTPLSDAVECKCVEPLAIMLKHNSTGINKKYDEGETL LHIAVRNKIIDIIQLLIDYGADIDAKDDNGMTTIDYAAKSGNADIFNFLTEQWVPWY*
41		Gilliam_Ank107_03	Gilliam_01968	0				231	77	OTT_0364	Partial overlap OTT_0364 ( identity 99.5%). Overlap non Ank region of UT76HP_01663 (99.5%), UT176_01739(97.8%), Karp_01277(91.7%)
42		Gilliam_Ank101	GILLIAM_01969	0				384	128	OTT_0364	Partial overlap OTT_0364 in Ikeda, identity 97.7%			OTT_0364	0.977	0	1775893	1776276	MNIDFLSLNNTNSKIVNIDYEKQNLIKNNLKLFSYTNTYHIPNDDKLQELSSEYRSPNITEYYKNHP EAFEPMSMLLDIAHDEDKLSKKEKGFSNAYTNIKSKTEEMSRLLDIIIYGEDKKAKERRV*
43		Gilliam_Ank108	Gilliam_01970	0				312	104	OTT_0364	Partial overlap OTT_0364 ( identity 94.3%). Overlap non Ank region of UT76HP_01663 (93.6%), UT176_01739(93.3%), Karp_01277(93.5%)
44		Gilliam_Ank38	GILLIAM_01971	2	56-85, 261-293			1149	383	Karp_01884	Overlap only R1-R2 of Karp_01884 and missing non-Ank part		Karp_Ank31	Karp_01884	0.94	2	1776971	1778119	MHLIQNFKYKLRIVKYMVSDKIRQEAFEYVKAGNKAALLKLTALHSELVDIRSQANNDTLLIRAFKY LREDIVEDLLILGADISAKDKHGMPATMWIYATERTDLTTKEYDNTALRISKKYLSLENAKSYSDEYTNFLLNGVKDKFSVHCNNDGYDH TTILTKIIQRNLVQSAEWFIKNFQLNNQNEIAESLIAGTIRMSSGNLTSTEVRNVEFLLEKHLHLIDENAKCANNLAEMLFQKKFYKEYH QFDMICTEFHRLQSGQSIGHYGYMVYHDIHVLVAKILIKFGIDLQKYESYVENLASIHDSLIPLFCENMNPEDYNSYFKNLPNNVKELLK PELPPKYLQPFSSYTTIDSYDVFINRKMHRKLHSVVIDIFRNWLT*
45	Ank03		GILLIAM_02045	6	6-36,40-69, 73-115, 119-149, 153-182, 186-213	3-23(Possible F-box)	FKSKAKYSLCSAIQDGDIKKV	645	215	Ank03_04		aa positions are identical to Ank03_04	Ank03_04	OTT_0288	0.956	6	1831690	1832334	MIFKSKAKYSLCSAIQDGDIKKVQQLINNDSTLVNSKYKDGTTALSVALKYKNLPIAEILLSNGANV NAKNNDGQTALHLVIDRIQVYYESFEKYPTYCNDHIALLLKYNADVNIENNQGNTPLSDAVECKCVEPLAIMLKHNSTGINKKYDEGETL LHIAVRNKIIDIIQLLIDYGADIDAKDDNGMTTIDYAAKSGNADVFNFLTEQSVPWY*
46	Similar to non-Ank region in Ank02	Gilliam_Ank102	GILLIAM_02087	0		8-114 (PRANC), 92-112(F-box)	LPPELKLMILENLSTNDLIKL	399	133	Ank02	Similar to non-Ank region of Ank02 95.99%		Ank02	OTT_0049	0.955	4	1866943	1867341	MKSTYVNESSLSIWDIFILQKDKQELIRCSYQHDDIIKLMNEFCMYSPFIVKSIVEATGRTKLLQGA AESMDEIFESNHDVSQESHTSWLYLPPELKLMILENLSTNDLIKLQCFDEAEAVLKGAYALYEGE*
47		Gilliam_Ank103	GILLIAM_02113	3	6-36, 40-69, 73-115	3-23( F-box)*	LKSKTKYTLHSAIQDGDIEKV	375	125	Ank03_04	Overlap only R1-R3 and partial R4 of Ank03_04		Ank03_04	OTT_0288	0.9413	6	1892742	1893116	MILKSKTKYTLHSAIQDGDIEKVQQLINKDSTLVNSKYKDGTTALSVALKYKNLPIAEILLSNGANV NAKNNDGHTALHLVVETIQVYYEFFEKYPVYCNDHIALLLKYNADVNIENNQGIAIT*
48	Ank03		GILLIAM_02118	6	6-36,40-69, 73-115, 119-149, 153-182, 186-213	3-23( F-box)*	LKSKTKYTLHSAIQDGDIKKV	645	215	Ank03_04		aa positions are identical to Ank03_04	Ank03_04	OTT_0288	0.962	6	1898085	1898729	MILKSKTKYTLHSAIQDGDIKKVKQLINKDSTLVNSKYKNGTTALSVALKYKNLPIAEILLSNGANV NAKNNDGHTALHLVVDTIQVYYEFFEKYPVYCNDHIALLLKYNADVNIENNQGNTPLSDAVECKCVEPLAIMLKHNSTGINKKYDEGETL LHIAVRNEIIDVIHLLINYGADIDAKDDNGMTTIDYAAKSGNADIFNFLTEQWVPWY*
49	Ank03		GILLIAM_02158	6	6-36,40-69, 73-115, 119-149, 153-182, 186-213	3-23(Possible F-box)	FKSKAKYSLHSAIQDGDIKKV	645	215	Ank03_04		aa positions are identical to Ank03_04	Ank03_04	OTT_0288	0.966	6	1937633	1938277	MIFKSKAKYSLHSAIQDGDIKKVKQLINKDSTLVNSKYKDGTTALSVALKYKNLPIAEILLNNGANV NAQDNDGHTALHLVVDTIQVYYEFFEKYPTYCNDYIALLLKHNADVNIENNQGNTPLYDAVECKCVEPLAIMLKHNSTGINKKYDEGETL LHIAVRNDIIDIIQLLIDYGADIDAKDDNGMTPIDYAAKSGNKDVFNFLTEQWVPWY*
50	Ank09		GILLIAM_02177	7	21-51, 55-84, 88-117, 121-150, 154-188, 192-221, 225-256	300-405(PRANC), 384-404(F-box)	LPYEVQHMILGHLSNNELRKF	1269	423	Ank09		aa positions are identical to Ank09	Ank09	OTT_0298	0.938	7	1961144	1962412	MGRFTRLLSSIQNFFRHRVTQQESNLHETVKQCNLDKLRSIIADRNININALNEENQTALHCAIETE NLDIVSLLLNSGADPNLCDDLNFSPLHKACMRNNTEIVKLLLDYEVNVNVPNIWHSAPLHYAARFGLPNIVKLLLNHGAIVDLQNSNGHT PLHDVIAYGRGNSSCIHAIKLLLNAGADVNLSDVYNHTPLHCAVIHHNLPFVKILLSAGADVNAVNDFGDTPFSQSCTIFNHDDEIIKLL VADIIRIEYCNPDINARGFIENQSMIHRSQHLTNLRYKCKKELQEMKDIKFSNSGTTLFEILFLEKNLNTLARCVSNFDFIANITEKFDM YASFIEQCIKNASDRANLLQHAIESLAETVTLFPDDHVASTSSWNNLPYEVQHMILGH…
51	Ank24	Gilliam_Ank24	Gilliam_02203	2	92-121, 128-156			2811	937	OTT_0622	R1(95.8%, 2 aa mismatch), R3(98.9%, 1 aa mismatch)		hypothetical protein	OTT_0622	0.975	2
52		Gilliam_Ank104	GILLIAM_02238	2	18-47, 51-78			240	80	Ank03_14	Overlap only R4 and R5 of Ank03_14		Ank_03_14	OTT_1730	0.954	4	2023860	2024099	MAIILKHNSTGINKKYDEGETLLHIAVRNEIIDVIQLLIDYGADIDAKDDNGMTTIDYAAKSGNTDV FNFLTEQWVPWY*
53		Gilliam_Ank90	GILLIAM_02272	1	7-38,			177	59	UT76_Ank16	R1(97.9%, 2 aa mismatch)	aa positions are identical to UT76_Ank16	UT76_Ank16	UT76HP_01877	0.977	1	2048862	2049038	MNIKDNQGNTPLSNAVRSKYIEHLDVILKHNSTTSINKKYDEGKTLLHIAVLDEIIVD*
54		Gilliam_Ank105	GILLIAM_02276	0				132	44	UT76_Ank17	Overlap only R1 of UT76_01878		UT76_Ank17	UT76HP_01878	71.642	2	2051528	2051659	MISESKAKYALHRAIKDCDIKKVKYLINNRPLSKLVKVVQNYC*
55	Ank10		GILLIAM_02338	9	20-50, 54-83, 87-117, 121-150, 154-184, 188-217, 222-252, 256-285, 290-319	397-475(PRANC), 408-428(F-box)	LPNNTNVLARYANNLEVLDWY	1656	552	Ank10_02	R1-R9 match to Ikeda	aa positions are identical to Ank10_01 and 10_02	Ank10_01	OTT_0398	0.972	9	2103835	2105490	MRNFLSWLYSSVQKLKNIFSKSIDLQDAIISGDIKYVKRFFSQDNTIINLQDEDNYTALHYAVICNQ IEIIKIILDYNPNINLQDNLGNTALHYAAACGYTSIIELLLQYDPNCINLCDQNKWTALHYATANGRIESIKLLLQYNPDSGLQNNLGNT ALHYIATYGYTDIVELLLKHSSDIINLLNQNKCTALHYAALHGNIGSVKLLLKYNSKISNLQDIWGNTALHYAAECGNTKIIKFLLKHNP GVINLLDEDNWTALHYAAAHGNIGSIKLLLKYNSKISNLQDIWGNTALHYAAARCHMDSVKLLLSHNLEIELQDYLYIDIINNNELNTYE KEVVELFITHAVKLRHFSKDINSKIATRNTDFIQNSPNLNELAQRCEQEIQKMKNIKI…
56	Ank03		GILLIAM_02367	6	6-36,40-69, 73-115, 119-149, 153-182, 186-213	3-23(Possible F-box)	FKSKAKYSLCSAIQDGDIKKV	645	215	Ank03_04		aa positions are identical to Ank03_04	Ank03_04	OTT_0288	0.947	6	2129388	2130032	MIFKSKAKYSLCSAIQDGDIKKVQQLINNDSTLVNSKYKDGTTALSVALKYKNLPIAEILLSNGANV NAKNNDGQTALHLVIDRIQVYYESFEKYPTYCNDHIALLLKYNADVNIENNQGNTPLSDAVECKCVEPLAIMLKHNSTGINKKYDEGETL LHIAVRNKIIDIIQLLIDYGADIDAKDDNGMTTIDYAAKSGNADVFTLLTEKSVPWY*
57		Gilliam_Ank106	GILLIAM_02452	1	18-47			222	74	Ank03_12	Partial overlap R3-R5 of Ank03_12		Ank03_12	OTT_1465	0.955	4	2200098	2200319	MAIILKHNSTGINKKYDEGETLLHIAVHNEIIDVIQILIDYGADIDAKDDNGMTTIDYATKSGNADV FNFLTE*
58	Ank03		GILLIAM_02458	6	6-36,40-69, 73-115, 119-149, 153-182, 186-213	3-23(Possible F-box)	FKSKAKYSLCSAIQDGDIKKV	645	215	Ank03_04		aa positions are identical to Ank03_04	Ank03_04	OTT_0288	0.954	6	2206268	2206912	MIFKSKAKYSLCSAIQDGDIKKVQQLINNDSTLVNSKYKDGTTALSVALKYKNLPIAEILLSNGANV NAQDNDGHTALHLVVDRIQVYYESFEKYPTYCNDHIALLLKHNADVNIENNQGNTPLSDAVECKCVEPLAIMLKHNSTGINKKYDEGETL LHIAVRNEIIDVIQLLIDYGANIDAKDDNGMTPIDYAAKSGNADVFNFLTEQSVPWY*
59	Ank03		GILLIAM_02549	6	6-36,40-69, 73-115, 119-149, 153-182, 186-213	3-23(Possible F-box)	FKSKAKYSLCSAIQDGDIKKV	645	215	Ank03_04	Gilliam_546, Gilliam_1075 and Gilliam_2045 are 100% match	aa positions are identical to Ank03_04	Ank03_04	OTT_0288	0.948	6	2278293	2278937	MIFKSKAKYSLCSAIQDGDIKKVQQLINNDSTLVNSKYKDGTTALSVALKYKNLPIAEILLSNGANV NAKNNDGQTALHLVVDRIQVYYESFEKYPTYCNDHIALLLKYNADVNIENNQGNTPLSDAVECKCVEPLAIMLKHNSTGINKKYDEGETL LHIAVRNKIIDIIQLLIDYGADIDAKDDNGMTTIDYAAKSGNADVFTLLTEKSVPWY*
60		Gilliam_Ank50	GILLIAM_02597	5	50-79, 83-112, 117-148, 152-181, 185-215	389-409(F-box)	LPTEITNKILHYCDDGTLVEF	1245	415	Boryong_Ank02	R1-R5 match to OTBS_0071			OTBS_0071	0.909	5	2319201	2320445	MNNGNLLHDLYHAVRHDNIDDVQRILAQDMSLINSIHNALYNDGGLGLAVNGSALHTAVFYKRINIA TFLFNIGANADVQDDVGFTPLHYALSRYDANMVMLLLNNGADPNVPSYEDCITPLHCVVTYNYYNTDRIELLVSRGGNIHAQKNNGRTVL HDAAEYGQRDIVEYLLARNANALLRDNSGKISAHFAAQYGYKDIVKLFLDKDYNIINLQDNDGQTVLHLAVLRHYAFLNREPNEEYIRYE ERCFSMDERLDALGYSAEWINTMYDHGGIDFSLKNKDGYTVLDLALAIELDLATEHDQHKISNLLQEKRGLWRKEVVYNTNKLLLKTANE KKKISEISEVLEKTDKEKKVEILEKNDNSIDVLFEYWHNLPTEITNKILHYCDDGTLV…
61	Ank03		GILLIAM_02640	5	40-69, 73-115, 119-149, 153-182, 186-213			645	215	Ank03_05	R1-R5 match to Ank03_05		Ank03_05	OTT_0316	0.965	5	2357690	2358334	MIFKSKAKYSLRSAIQDGDIKKVQQLINKDITLVNSKYKDGTTALSVALKYKNLPIAKILLNNGANV NAKNNDGHTALHLVVDTIQVYYEFFEKYPTYCNDHIALLLKYNADVNIENNQGNTPLSDAVECRCIEPLAIMLKHNSTGINKKYDEGETL LHIAVRNKIIDIIQLLIDYGADIDAKDDNGMTTIDYAAKSGNADVFNFLTEQSVPWY*
62	Ank20		GILLIAM_02744	9	30-60, 64-94, 99-128, 133-162, 163-192, 198-231, 235-265, 269-298, 302-333	378-471(PRANC), 450-470(F-box)	LPNEIRYKIFSYLGLRELETL	1521	507	Ank20	R1-R9 match to Ikeda		Ank20	OTT_1575	0.911	9	2462458	2463978	MDQLLRLLLHCYRFIRNGINFWLSREENYLGSNSLHQFAKNGDVTAIERLLVQDNESINELDANGMT PLHYAAARGHIEIVRTLLTQNNLNINVQTPITNITPLHYAAAHGHVEMINLLLAMRNIIADARDQNGDTALHYAVCFDRIEAVKLLIGMH NLVNNSGMNVVHCAAEHGCITTLRYMLEHCADIDIDLQDNQGNTAIHSCCRCLKKDNLASALQILAEYDANIDLQNFAGETALHILAGNG KADGVKLLVNQYNANINLRDNHGNTVMHFAAKNGHTGVARFLLDCNFDINAQNDSEETPLMVCKNNSLGLKVAELFISHIVTSKHCNKAN CTEQSCIEESEKFRANQDFVNRNAALAKIAMDMWTIKNIYVENHNLYNLYYLPNNIGY…
Note	Bold text	new Ank repeat identified by manual search
	Red text	new Ank repeat identified by SMART search

## Sheet: Boryong (66)
		1; These ORFs are identified as probable pseudogenes by Liz
No.	Reference database NCBI accession no. AM494475.1	Reference database NCBI accession no. NC009488.1	Our updated annotation	Final		aa length (Based on final nt length)	Identity to published Anks	Our new Anks	Reference database NCBI accession no. AM494475.1		Reference database NCBI accession no. NC009488.1	Anks in Boryong (Our update annotation)			No. of ank repeats based on final length		Amino acid locations of other domains	F-box sequences	Nucleotide identity and amino acid mismatch			Ambigious Anks	To Ikeda				To Karp					Amino acid sequences
	Full length (nt)	Length (bp)	Length (nt)	Length (nt)	Pseudogene				Gene names	Locus tag	Locus tag (New)	Locus tag	Gene names	Protein names		Amino acid locations of Ank repeats (by SMART)			Comparison to Ank	Details	Note		Gene name	locus tag	identities	No. repeats	Gene name	locus tag	identities	No. repeats	Note
1	615	615	615	615		205		Boryong_Ank38_01	ank2A1	OTBS_0051	OTBS_RS00255	Boryong_00059		Ankyrin repeat protein with 1d ankyrin repeats	1	41-70			Karp_01414	R1(98.8%, 1 aa mismatch)	Trancated of Karp_Ank01277		Hypothetical protein	OTT_0146	180/183(98%)	0	Hypothetical protein and Ank 25	Karp_00413-0414	613/615 (97.6%)	0	Similar to some part of Karp00413 and fully match to Karp_00414	MISDKIRREAFGYVQAGNKAALLELTALHSELVDTRSSQANNDTLLIRAFKYLREDIVEDLLILGAD ISPKDKHGMPATMWIYATERIDLTTEEYDNTALRISKKYLSLNENAKLYSDEYTNLLLNSTKAKFPVHCNNDGYDYTTILTKIIQRNLVQ SAEWFIKNFQLNQNEIVESLIAGTIRMSSDNLTSTEVINVKFLLEKH*
2	1272	1272	1272	1272		424		Boryong_Ank50	ank1D1	OTBS_0071	OTBS_RS00350	Boryong_00080	ank16	Ankyrin repeat protein with 6 ankyrin repeats	5	50-79, 83-112, 117-149, 153-182, 186-216	389-409(Possible F-box)	LPTEMTNKILHYCDDDTLVEF	Ank04_01	R1(88.9%, 6 aa mismatch), R2(82.2%,8 aa mismatch), R3(83.8%, 13 aa mismatch), R4(90%, 5 aa mismatch), R5(93.6%, 4 aa mismatch)	Similar to Ank04 (R1-R5) and SMART don't count R6 and R7 which present in Ikeda, R6(86%, 19 aa mismatch), R7 (73.5%, 13 aa mismatch)	This case R6-R7 present highly mismatch R6-R7, should consider new Ank	Ank04_01	OTT_0210	0.768	7						MNNGNLLHELYHAVRYDNIGNVESILAQDMSLIDSIHDAVYDEGGLVLVVNASALHTAVLYKRIDIA TILLNSGANPNVKDKVGFTPLHYALSKYNANMVMLLLNNGADPNVPSYENCITPLHCVVTYDYYNTDRIELVVSRGGGNIHAQKNNGRTV LHDAAEYGQRDIVEYLLAKNADALLGDNSGKIPAHFAAQYGYKDTVKLFLDKDYNIINLQDNDGQTVLHLAVLRYYAFLNRKPNEEYIRY EERGFSKDERLDALGYSEEWINTMYDHGDIDFSSKNKDGYTVLDLALAIELDLATEHDQHKISKLLQEKRLSWREEVVYNTNKLLLKTAE EKKKISEISEVLEKIISEVLEKTDKEKKVEILEILEKNDNSIDVLFEYWHNLPTEMTN…
3	2256	2256	2256	2256		752		Boryong_Ank42	ank1u1	OTBS_0084	OTBS_RS00405	Boryong_00094	ank	Ankyrin repeat protein with 14 ankyrin repeats	14	67-100, 105-136, 142-171, 207-236, 278-307, 315-358, 362-391, 423-453, 457-487, 491-528, 532-562, 599-631, 632-661, 666-695			Karp_Ank36	R1(97%%, 2 aa mismatch), R2(94.8%,2 aa mismatch), R3(90%, 4 aa mismatch), R4(91.1%, 6 aa mismatch), R5(96.7%, 3 aa mismatch), R6(96.2%, 3 aa mismatch), R7 (96.7%, 1 aa mismatch), R8 (95.7%, 2 aa mismatch), R9(93.6%, 4 mismatch), R10 (91.2%, 4 aa mismatch), R11(91.4%, 4 aa mismatch), R12 (97.9%, 1 aa mismatch), R13(98.9, 1 aa mismatch), R14(98.9%, no aa mismatch)	Similar to Ank36 but SMART don't count R6							Karp_02265 and Karp_01925	2256/2267 (94.4%)	14		MRNSDDSDIESSINSGSSSDSGNSSDSSDSDDSIFDLIRYCRDIHDIENLVSRIHIDPESPTRITES GRTTIHAAIACIDSQYLPVVLYLLIRAGVPVNVMSRYSSNTAAHMLSDSGDVHLTSARTLLTSGTDVDINIRNNNGDTPLHNALRNGAPK IALLWINSGANVNILNNSSLLPTHYVQSPDVMRVLIDHGANIKGQLIKGKLDTPLCRAIICDYVDVVVELLRNVNLLDYTDDEADYHVKL AQSYEGRDTEIPKLLRVAGLDRSPAPLFQLSNKWPLHDAIQTGSIDSFIELLAARDTYNINPNQLNGHKCSPMRLVLETKDIKDIKDINQ EYTDQAFMLRALIVARANVNETSYEDGSLLRTAICKRNPKIASILIAAGASVTNEDSC…
4	552	552	552	552		184		Boryong_Ank51_01	ank1C1	OTBS_0098	OTBS_RS10895	Boryong_00113	ank	Ankyrin repeat protein with 4 ankyrin repeats	4	5-35, 39-68, 72-134, 138-169			Ank03_02	Each repeat doesn't match to Ank03_02			Ank03_02	OTT_0236	480/527(91%)	3						MSESKAKYALHRAIKDGDIEKVKHLINNDSTLVNSKYKDSITALSVALKYKNLPIAKILLNNGADIN AKNNSGHTALHTALHMSIIPNGSNYNGKNIADSVGILTQHETNNHSVNDDINAIIKFLVKNGANTNVKDNVDQTPLHCTANSFINNLDIV QLLLDHDADPNMQNVHGLTPLHLVVV*
5	1236	1236	1236	1236		412		Boryong_Ank52	ank2A2	OTBS_0161	OTBS_RS00795	Boryong_00185	hypothetical protein	Ankyrin repeat protein with 1d ankyrin repeats	0				OTT_01358	R1(77.8%, 13 aa mismatch), R2(75.6%, 10 aa mismatch)			Hypothetical protein	OTT_1358	1037/1261(82%)							MNPEDIALVQEVVELIQNRQHLQARILVKTRGGFSDELAAASELCSRVSEELVSEFISFCENMENCK NSDRYAALFLNSDFPINEAQYCSRIAMDFSAQGRLNKQTANSVFGGMVVHPVISEILMHPQQNAANLLDILLDYVIKTNLRYQHKNDETR FEAAKMELCDHYLGLIGINADNTNDKESSKRISCVLKNSGDSRKLLNFDPSTAHTLMFRLLDRDCQESAELLFNSGLNLKYSQEHEWLTF LDAAITRNNTYFAKRLLQHGVDIVGQHYQENLSHEMRSLCNTHQFFKNTGYFKEHKSIPDQMLSDSLKISDFIVQDKSLRNACWPALKSS VDSSILISQMAYEFRCDPSLLSYFVELTQSELSKLQLQSAARSIDADNKECSSTTHRD…
6	1017	306	186	306	Pseudogene2(OTBS_0173, many STOP codons in the frame)	102		Boryong_Ank53	ank1E1	OTBS_0173	OTBS_RS10975	Boryong_00192	ank	ankyrin repeat protein with 4 ankyrin repeats	3	1-30, 36-65, 69-97					Partial similar to Ank1E1, Extended the N-terminus to position 166,375 to get 306 bp											MPHIALHRAVKDGNIEEVKRLLSADNNIDVNIKDTYFNTSL(M)YYAVAKGYIEIIKLLLSHGADVNYKNYHHLAALHYA LVRDIKIIDTLLAYGADINLSGSL
7	1017	516	516	516	Pseudogene2	172		Boryong_Ank54	ank1E1	OTBS_0173	OTBS_RS10100	Boryong_00193	ank	ankyrin repeat protein with 4 ankyrin repeats	2	4-33, 37-68							Ank05_01	OTT_0214	119/131(91%)	4						MVVYNTTALHIATEKGHEQNVDYLLACGADINSLNAFDETPLIAAVSAQHQNEVIIKSLIAYTVKIE SYNINITSEGFIKNKACIDESQILTAIKQKCLQKIQEMKSINIRKNLSFFDIFMLQKKDINTLARCANNPYVVKYQNKFSIYSSFIEKSI RLLSKLVKVVQNYC*
8	1119	1098	987	1098	Pseudogene2(OTBS_0235, no start codon)	366		Boryong_Ank55	ank1E2	OTBS_0235	OTBS_RS01105	Boryong_00261	ank	ankyrin repeat protein with 5 ankyrin repeats	6	2-27, 33-62, 66-95, 99-127, 131-160, 164-195	238-343(PRANC), 321-341(F-box)	LPPEVRLMILENLNNDDLTKL			Extend the N-terminus to position 225,773		Ank01_02	OTT_0753	330/376(88%)	4						EKLTIPHI(M)ALHRAVKDGNIEEVKRLLSADNNIDINIKDTYFNTPL(M)YYAVAKGYIEIIKLLLSHGANI NSTNSSGNTPLICSVIAEHIEIVKLLLSHGADVNYKNYHHLAALHYASVRDIKIIDTLLAYGADINLSGSLNTTALHIATEKGHEQNVDY LLACGSDINSLNAFDETPLIAAVSAQRQNEVIIKSLVAYTVKLESYNIHITSEGFIKNKACIDESQTLSTIKKQCLQKIQEMKSINIGKN LSFFEVFFQKKDINTLARCANNPDIVKCQNRFPMYSSYIEKSIEEGESRAKLLQGAVESMDEIFESNQDASQESKTSWSHLPPEVRLMIL ENLNNDDLTKLQHNEEAEAEAEAQVEGAHAIYEGE*
9	753	753	753	753		251		Boryong_Ank56	ank1u2	OTBS_0246	OTBS_RS01155	Boryong_00273	ank	Ankyrin repeat protein with 4 ankyrin repeats	4	24-54, 86-116, 120-149, 153-190																MDGDIEQVKKLILSKDGSINGYLCHVNFLSWAVLYNQKDIITFLLKNDLVNIDMRGKSLHTALECNN EWTVRYLSDHDSVNVQDNCFGTPMHTAIKHKWHDDVLMHLLSYCTNIDLQDSLGYAPIHTAVECHNIGALTLLLNNGAKVDSQNKNGKTA LHVAAECVAKYGDKYHDMNSIYKLLAHHADVDIKDNTGNTYLYYLYYKKDKTVDDTHEVVDDTDISSNIISDISSVVKIRPLSKLVKVVQ NYC*
10	165	237 many STOP codons in the frame	165	165		55		Boryong_Ank57	ank1C2	OTBS_0298	(OTBS_RS01375)	Boryong_00333	ank	Ankyrin repeat protein with 2 ankyrin repeats	1	15-44				No identity to Ikeda												MLKHNSNSINKKYDEGETLLHIAVRNEIIDVIQLLIDYGADIDAKDDNGMIPID*
11	990	990many STOP codons in the frame	705	705	Pseudogene2(OTBS_0420, many STOP codons in the frame)	235	Similar to non-Ank region in Ank01_02	Boryong_Ank58	ank1u3	OTBS_0420	OTBS_RS01980	Boryong_00465	ank	ankyrin repeat protein with 3 ankyrin repeats	0		74-105(Coiled coil), 107-212(PRANC), 190-210(F-box)	LPPEVRMMILENLSNTDLTKL	Ank01_02	Partially similar to Ank01_02	correct to 705 bp		Ank01_02	OTT_0753	688/705(98%)	4						MLLNKVTLRWQVILLSYGANPNFQCHFNVTPFEIAWVKYIDSPELHFEMMKLLVTNIVKTEHCNAVD TNLSGFIQNKRLINESEDLKELEQQCHKEIEEMRSISVGENGKSFFDIFILQKDINTLARCANNPDIVLCQDKFSMYSSFIEKSIKEGKA RAKILQGAVESIDEIFESNQDANQESQISWLHLPPEVRMMILENLSNTDLTKLQHNDTAEAEAEAELEGAYAIYEEE*
12	1173	1173	1173	1173		391	Ank08		ank1B1	OTBS_0461	OTBS_RS02145	Boryong_00513	ank9	Ankyrin repeat protein with 5 ankyrin repeats	5	1–31, 35–64, 68–98, 111–140, 144–173	248-271(Coiled coil), 275-373(PRANC), 351-371(F-box)	LPLEMKFMVLEYCSKDDLTKL	Ank08	R1(97.8%, 2 aa mismatch), R2(91.9%, 4 aa mismatch), R3(96.8%, 3 aa mismatch), R4(93.3%, 4 aa mismatch), R5(94.4%, 3 aa mismatch)	aa positions are identical to Ank08		Ank08	OTT_0257	1131/1173(96%)	5						MYNTDLHDAAKQGDINKVKHLILEENRDVNFQDEDKNTPLYCAAKEGHTDVVKFLLTHGADSSLQCQ CTNTALHIATQNKHVDVVKILAAHAAQTTNVVHTDNNIDLPGNMNQTALHMAVRNKSIDIIKILLFYGSDGNYPDAFRNTALHVAMTQHN SEIIDLLLTNGCSLNVPNTAGTTPFKKICNSFLNQPTEQKQKIITSCIAHLVMREHCNKEESTTTQPAWFKYNKYLTAESEWFKSNKSLI DKNQSLNEIWQNCQKEIQKMKDTIVCESEKTSLFDMFMESDLDKIARSTNYRHIRHKFKKEFCTYSPFIEKAIESRTLMLQNAVESIDDI FEPNQDDSTSWPHLPLEMKFMVLEYCSKDDLTKLQHHEEVEIAGGNNVMHEES*
13	645	645	645	645		215	Ank03		ank1C3	OTBS_0476	OTBS_RS02210	Boryong_00530	ank	Ankyrin repeat protein with 5 ankyrin repeats	6	6–36,40–69,73–115,119–149,153–182,186–213	3-23(Possible F-box)	FKSKTKYTLHSAIQDSDIKKV	Ank03_04	R1(95.7%, 1 aa mismatch), R2(91.1%, 2aa mismatch), R3(96.8%, 2 aa mismatch), R4(96.8%, 3 aa mismatch), R5(94.3%, 2 aa mismatch), R6(89.2%, 4 aa mismatch)	aa positions are identical to Ank03_04		Ank03_04	OTT_0288	608/646(94%)	6						MIFKSKTKYTLHSAIQDSDIKKVKQLINKDSTLVNSKYKDGTTALSVALKYKNLPIAKILLNNGANV NAKNNDGHTALHLVVDRIQVYYEFFEKYPVYCNDHIALLLKYNADVNIENNQGNTPLSDAVECRCIEPLAIMLKHNSTSINKKYDEGETL LHIAVRNEIIDVIQLLIDYGADIDAKDDNGMNPIDYAAKSGNADVLNLLTEQSVPWY*
14	978	978	978	978		326	Ank06		ank1u4	OTBS_0486	OTBS_RS02260	Boryong_00543	ank	Ankyrin repeat protein with 3 ankyrin repeats	4	23-52,56-85,89-118,122-157	202-307 (PRANC), 285-305(F-box)	LPPELKLMILENLSNNDLIKL	Ank06_01	R1(91.1%, 4 aa mismatch), R2(91.1%, 7 aa mismatch), R3(85.6%, 9 aa mismatch), R4(70.3%, 18 aa mismatch)	aa positions are identical to Ank06_01		Ank06_01	OTT_0226	783/947(83%)	4						MYKFLPLRARLLYATARNTFSIRNKHILPYIASQGDIELLQHLIDHGIDVNTTNHWGNTALHVASNN RNIPMVKLLLDNNADPNLQDCKGNTPLHLATANGHIDIIRLLLNHGPDVNLLSGTNDTALWIAWIKFSENPRQYFEIIRLLISRSAIIEH LKLVDTNSQGFLQSKSLISEISSLNAFEQQCHAEIKQMKFFCVGSSGFSFFDMFVLKKDINTIARCANNLAIVEHMYKFDMHFSLIEEAV EEGKVRAKMLHGAVESIDEIFESNQDNRQESPTSWLQLPPELKLMILENLSNNDLIKLQHTNEVEAEAGGAHAIYEKE*
15	645	645	645	645		215	Ank03		ank1C4	OTBS_0614	OTBS_RS02855	Boryong_00693	ank	Ankyrin repeat protein with 5 ankyrin repeats	6	6–36,40–69,73–115,119–149,153–182,186–213	3-23(Possible F-box)	FKSKAKYTLHSAIQDGDIEKV	Ank03_04	R1(95.7%, 2 aa mismatch), R2(93.3%, 1 aa mismatch), R3(96.8%, 1 aa mismatch), R4(95.7%, 3 aa mismatch), R5(87.4%, 5 aa mismatch), R6(89.3%, 5 aa mismatch)	aa positions are identical to Ank03_04		Ank03_04	OTT_0288	608/646(94%)	6						MIFKSKAKYTLHSAIQDGDIEKVKQLINKDSTLVNSKYKDGTTALSVALKYKNLPIAEILLNNGANV NAQDNDGHTALHLVVDRIQVYYEFFEKYPTYCNDHIALLLKYNADVNIENNQGNTPLSDAVECRCVEPLEIMLKHNSTSINKKYDNGETL LHIAVRAESIDVIQLLIDYGADIDAKDDNGMNPIDYAAKSGNADVLNLLTEQSVPWY*
16	1035	1035	1035	1035		345	Ank02		ank1u5	OTBS_0691	OTBS_RS03240	Boryong_00788	ank9	Ankyrin repeat protein with 4 ankyrin repeats	4	1–30,38–67,71–100,104–134	220-325(PRANC), 304-324(F-box)	LAPELKMIVLENLSTNDLIKL	Ank02	R1(98.9%, 1 aa mismatch), R2(94.4%, 5 aa mismatch), R3(84.4%, 8 aa mismatch), R4(90.3%, 8 aa mismatch)	aa positions are identical to Ank02		Ank02	OTT_0049	964/1037(93%)	4						MCNTALHEAVKSGNIQAVKSILCENSSLDYVNSSDDIRDNTALHYAVRACNLEITDTLLTHGANPNA KDRYGHTPFHVACSKGSLTFIKLLLKHGADSNIQNHNFDTPFHFAAHNCTVEIIKLLLLKNGANPNVVDTIGITPFSESHTMFMADPEKN KEVMQLLVAEIVKLEHINAKISESDLEGLSLNKRLISNSDLLTKFQQKCCKEIDQMKSTYVNESGLSVWDIFILQKDKQELIRCSYKHDD IIKLTNEFCMYSPFIVKSIVEATGRTKLLQGAAESMDEIFESNHDANQECQACWLSLAPELKMIVLENLSTNDLIKLQDFDEAEAVLKGA YALYEGE*
17	2775	2775	2775	2775		925	Ank24	Boryong_Ank24	tpr1B10	OTBS_0758	OTBS_RS03585	Boryong_00872	hypothetical protein	tetratricopeptide and ankyrin rep with 1 trp repeats	2	92-121, 128-156			OTT_00622	R1(94.4%, 3 aa mismatch), R2(100%)	aa positions are identical to OTT_00622		Hypothetical protein	OTT_0622	1705/1766(97%)	2						MKIKLKNAVEQALDHLLKNQAQTAACIIYSISNNDSVVFQILLKEMKVRQYDTLMLPQNQWKALIEH FAIQDKYYWSLRALSRLFPSLITDHAHEAVHYAAYFKANRNLKLLLNPKFNLDLNALSPGNGNTILGNAILGGNLEGVKLLLKMNSVDYT KPNSCNFRPIHVAIWKDEIDIQSHQCIYTTTLRIHYRLKGQTKLLNTHCKFKAQSLQMQLFSRQLYENPFQIEDHNQNDFQTCTILFIKV LSCKSQKYFLKLLESTSKILTSSSFGLAHKRHVLNFISFSATCFELTDRAQTALENLLNTVIIPQNEDLIQIDKLHGLYCYMISRACKEL NVDKANYYAELLFNPAAVVNPEDKAEACISLAFLYESLYTSRKAIFYLDKAIETCRSS…
18			111	111		37		Boryong_Ank37				Boryong_00884	ank		0													Karp_01261	1	0		MISKSKTKYALYIAIKDCDIEKVQQLINKDSNARLG*
19	2121	2121	2121	2121		707		Boryong_Ank38_03	ank2A4	OTBS_0816	OTBS_RS03870	Boryong_00946	ank	Ankyrin repeat protein with 1 ankyrin repeats	2	40-69, 245-277	662-688(Coiled coil)		Karp Ank31	R1(91.11%, 4 aa mismatch), R2(89.9%, 5 aa mismatch)								Karp_01277	0.824	2		MISDEIRREAFGYVQAGNKAALLKLTALHPKLVYTRSQANNDTLLIRAFKYLREDIIEALLTLEADI NAKDRHGIPAIMWIYDTERTDLTTEEYDNTALRISKKYLSLNEDAKLYSDEYTNFLLNCAKDKFPVHCNNEGYDHTTILTKIIQRNLVQS AEWFIKSFQLNQNEIAESLIAGTIRMSSGNLTSTEVRKVELFLEKHLSLIDENSKCANNLAEMLFQERFYKEYDKFDHINSELKMLQSGQ SIGEAGYMIYHDIHVLVAKILIKFGIDLQKYESYVESLTSVHDSLITLSRNKIKTEDYKSYLKNLPNNVKELLKSELPDHYTKPFSNYPT IDLADVVITRRIYRKIQGAVILESTKKKILQLTKVSSILSEIKHNKDYEDFHISHEDL…
20	2157	2157	2157	2157		719		Boryong_Ank38_02	ank2A5	OTBS_0871	OTBS_RS04145	Boryong_01009	ank	Ankyrin repeat protein with 1d ankyrin repeats	2	40-69, 245-277	674-697 (Coiled coil)		Karp Ank31	R1(94.4%, 3 aa mismatch), R2(93.9%, 4 aa mismatch)			Hypothetical protein	OTT_0363-OTT_0364	1304/1487(88%)							MISDEIRREAFGYVQAGNKAALLELTALHPKLVYTRSQANNDTLLIRAFKYLREDIIEALLILEADI SAKDEHGMPATMWIYDTKRTDLTTEEYDNTALRISKKYLSLDEKAKLYSDDYTNLLLNSTKDKFPVHYNDEGYDHTTILTKIIQRNLVQS AEWFIKNFQLNQNEIAESLIAGTIRMSSGNLTSTEVRKVELFLEKHLSLIDENSKCANNLAEMLFQRKFYNLYDGIDMVMNNFEELQSGQ SIGHYGYMVYHDIHLLVAKILIKFGIDLQDYKPDVQSLTSVHDSLIPLLCEQIDTYDYQSYFEGLPNNVKELLLKPELPAEDNEENSRSA SPPPYNPEGEENIDPYTVFINSEVYCNTRDAVILESTKKKILQLTKVSSILSEIKHNK…
21	1173	1173	1173	1173		391	Ank08		ank1B2	OTBS_0912	OTBS_RS04310	Boryong_01057	ank9	Ankyrin repeat protein with 5 ankyrin repeats	5	1–31, 35–64, 68-98, 111–140, 144–173	248-271(Coiled coil), 275-373(PRANC), 351-371(F-box)	LPLEMKFMVLEYCSKDDLTKL	Ank08	R1(97.8%, 2 aa mismatch), R2(91.5%, 4aa mismatch), R3(96.8%, 3 aa mismatch), R4(94.4%, 3 aa mismatch), R5(93.3%, 4 aa mismatch)	aa positions of Ank repeats are identical to Ank08		Ank08	OTT_0257	1131/1173(96%)	5						MYNTDLHDAAKQGDINKVKHLILEENRDVNFQDEDKNTPLYCAAKEGHTDVVKFLLTHGADSSLQCQ CTNTALHIATQNKHVDVVKILAAHAAQTTNVVHTDNNIDLPGNMNQTALHMAVRNKSIDIIKILLFYGSDGNYPDAFRNTALHVAMTQHN SEIIDLLLTNGCSLNVPNTAGTTPFKKICNSFLNQPTEQKQKIITSCIAHLVMREHCNKEESTTTQPAWFKYNKYLTAESEWFKSNKSLI DKNQSLNEIWQNCQKEIQKMKDTIVCESEKTSLFDMFMESDLDKIARSTNYRHIRHKFKKEFCTYSPFIEKAIESRTLMLQNAVESIDDI FEPNQDDSTSWPHLPLEMKFMVLEYCSKDDLTKLQHHEEVEIAGGNNVMHEES*
22	1182	1182	1182	1182		394	Ank04		ank1D2	OTBS_0933	OTBS_RS04405	Boryong_01078	ank16	Ankyrin repeat protein with 6 ankyrin repeats	8	5-35, 50-79, 83-113, 117-148, 152-181, 185-215, 219-248, 284-316	355-375(F-box)	LDIGITKQIVEALQDDDLGTF	Ank04_01	R1(89.247%, 7 aa mismatch), R2(82.2%, 7 aa mismatch), R3(82.8%, 8 aa mismatch), R4(87.5%, 11 aa mismatch), R5(88.9%, 8 aa mismatch), R6(94.6%, 4aa mismatch), R7(85.6%, 9 aa mismatch), R8(100%)	Similar to Ank04_01, SMART don't count R1(in Ikeda)	Paralogs to Boryong_00080 (74.1%)?	Ank04_01	OTT_0210	1073/1185(91%)	7						MNNGNLLHELYHAVKHDNIENVERILAQDMSLINLIHNVVYNSGSLFCEVNHAALHTAVLYKRINIA TFLLNSGADVNLKDGYGVTALHYAITRAYNANMVMLLLNSGADVNVPDNEGTTPLHCVITPTYSNIDRIELLVSRGGDINVQRNNDRTVL HEAATCGQKDIVEWLLARNANTLLRDNSGKIPAHFAAQYGYKDIMKLLLDRDHSIINLQDNNGQTVLHLAVLKHYALLSRELDDEYIRYD ERWLSEDERLAALSHSAERIKMMYDHGGINFSLKNANGYTVLDLALAIEHDQHKIAEHLQEKRLLWMKEQRYVVNESLIIIAKNKEQILK PDSEKNDADKFLEKWLELDIGITKQIVEALQDDDLGTFQQLYEEYKVVLKGENTNS*
23	876	876	876	876		292		Boryong_Ank29	ank1u6	OTBS_0959	OTBS_RS10325	Boryong_01104	ank	Ankyrin repeat protein with 5 ankyrin repeats	6	7-39, 43-72, 76-105, 109-140, 144-192, 196-225			TA686_00200	R1(93.1%, 4 aa mismatch), R2(97.8%, 2 aa mismatch), R3(95.6%, 1 aa mismatch), R4(92.7%, 5 aa mismatch), R5(95.2%, 7aa mismatch), R6(100% match)	Similar to Karp_Ank21 as well but SMART don't count R3(in Boryong, 92.7%, 5 aa mismatch).	This case R1_Boryong is absent in Karp and R3_Karp is absent in Boryong	TA686_Ank07	TA686_00200	0.966	6						MPKSERRLHNDIKKAIKGKGIDIEKIQYLINKDSAIVNAKDKYGCYPLHLAAKYGKEDIANCLLDNG AEIDAKDSKGQTALHYAIKHFRIDAAKFLILRKADINAKDYEGYTPLHIAQSNWFICQEAIHLLLDSGANINEKDTQGNTILYHAIKNYN FENVYHCHIASEKKYKFSYQSYIEDLLEHNADVNDENNAGETPLRLAVNKNYAEIVEIMLKHCSTIKDDQNMPPIDSTKSRNLMTEYHDA NTRYAEDCALIEKDKVVDDYSTIESSLSGRAQSNIKSDGSCNII*
24	876	9743 STOP codons in the frame	873	876		292		Boryong_Ank59_01	ank1C7	OTBS_1052	OTBS_RS12130	Boryong_01223	ank	Ankyrin repeat protein with 6 ankyrin repeats	7	6-36, 40-69, 73-135, 139-170, 174-216, 220-250, 254-283	3-23(Possible F-box)	AESKTKYALHRAIKDGDIEKV	Gilliam_00397	R1(98.9%, 1 aa mismatch), R2(98.9%, 1 aa missmatch), R3(96.8%, 4 aa mismatch), R54(100% match), R5(91.7%, 7 aa mismatch), R6(91.6%, 4 aa mismatch), R7(98.9%, 1 aa mismatch)	Overlap Ank03_01 and Ank03_02			Gilliam_00397	0.953	7						MMAESKTKYALHRAIKDGDIEKVKHLINNDSTLVNSKYKDGITALSVALKYKNLPIAKVLLNNGADINAKNNSGHTA LHIALHMSIIPDGGNYNGKNIADSIGILTQHETNNHSVNDDINAIIKFLIKNGANTNVKDNVDQTPLHCTANSFINNLDIVQLLLDHDAD PNMQNVHGLTPLHFVVDTIQVYYDFFEKYSVYCNDHIALLLKYNADVNIEDNQGNTPLSDAVECKCAEPLEIMLKHNSTSINKKYDEGET LLHIAVRDESIDVIQLLIDYGADIDAKDDKGHDS
25	1488	1488	1488	1488		496	Ank12		ank1F1	OTBS_1133	OTBS_RS05350	Boryong_01309	ank13	Ankyrin repeat protein with 8 ankyrin repeats	7	35-64, 68-98, 102-144, 148-178, 182-211, 215-247, 251-282	366-476 (PRANC), 454-474(F-box)	IPPEVKFNILKHLSNEDLSKI	Ank12_01		aa positions of Ank repeats are identical to Ank12		Ank12_01	OTT_0602	1412/1488(95%)							MNTALSFAIKRGDVKAVLDILNTNPGLVNFQQDGDFKTPLHTSVENKQSEITKVLLERNANVTLQDK DGNAPLHFAARDHNLRMTETLLSYGNAIVDIQNNNGQTPLHLASTRPRTYQGPSDLLSTESLKIAQALLTHGAKVNLQDDNGNTALHYAT NSFHHLEITEILLNHGANVNAQNNLGDTALHRAAKNGLLPTVVCLLKSGANVHLKGENGNSVLHCAAQQGRGPNEKIVKAVLHHGADVNA RNNDGSTPLHHAAEKIHDPLPAIQALLKHGADINACDGRGCTPLNNAISSSSIINMQTGIPEFLTSHITKLEYSSDKKTSSAGSLTNQQL IQQSSTLSEYKLACEKELKELSNIKVGGGQKSMLSAFLANTTNDNESSRYIHDPKVQE…
26	2307	1347	1347	1347	Pseudogene2(OTBS_1157, many STOP codons in the frame)	449		Boryong_Ank60_01	ank1D3	OTBS_1157	OTBS_RS05430	Boryong_01327	ank16	ankyrin repeat protein with 8 ankyrin repeats	9	5-34, 46-75, 79-109, 113-143, 147-176, 178-208, 214-272, 276-307, 330-362			Karp_Ank33	R1(88.9%, 5 aa mismatch), R2(88.9%, 7 aa mismatch), R3(58.3%, 21 aa mismatch), R4(73.2%, 13 aa mismatch), R5(90%, 7 aa mismatch), R6(96.7%, 1 aa mismatch), R7(80.3%, 18 aa mismatch), R8(94.8%, 3 aa mismatch). R9(97.9%, 2 aa missmatch)	Boryong_R3&R4 are the same region of Karp_R3 and some aa in Karp_R3 are absent	Deletion event in R3_Karp						Karp_01445	0.858	8		MNNDDLARNLYYAAAQNNVENVERILAQDNACNIINTVFVNEVLGPSGSALHAAVSRGYINIAILLL KKGADVNIKKQYGSTPLHLASKLNHDINMLTLLLNSDADANLPDGNGIAPVHCIINAECDIDKLKLLLDNGANVNLMDNDGCTTLHHASG CGRIDIVEFLLNNNADINITGKNTVVHSAAKNGYKDMVQFWLDRYPNMINLNLQDNDGNTALHLVAKHRFTILPHDFTILPHDIHMPNLI NADNNDKRFIDIAEMLLNRGVDTNIQNNDCQTALHLALLSYSGLLDIIHLMMDNLDSFLCRSIDLIKSLCKNNNVNFILKNNDGYTVLDL ALAIEHDQHKIAEHLQEKRLLWRTEQIDAINESLTIIARNNEQILKTYPEKNDAEKFL…
27	2307	477	477	477	Pseudogene2(OTBS_1157, many STOP codons in the frame)	159		Boryong_Ank62_01	ank1D3	OTBS_1157	OTBS_RS05435	Boryong_01328	ank16	ankyrin repeat protein with 8 ankyrin repeats	1	40-72			Karp_Ank33	Overlap to some part of R7, R8 and non-Ank region in Karp_Ank33; R1_Boryong match to R8_Karp_33 (97.9%, 2 aa mismatch),								Karp_01445	0.795	8		MLDIIHLMIDNLDSFLCRSIDLIKSLCKNNNVNFILKNNDGYTVLDLALAIEHDQHKIAEHLQEKRL LWRTEQIDAINESLTIIARNNEQILKTYPEKNDAEKFLGNWRELARLGMAERILDALDDDDFRTFQQLNEERKVELDKVALGENTNSGLD C*
28	2307	333	333	333	Pseudogene2(OTBS_1157, many STOP codons in the frame)	111			ank1D3	OTBS_1157	OTBS_RS05440	Boryong_01329	ank16	ankyrin repeat protein with 8 ankyrin repeats	1	40-72			Ank04_01	Overlap to some part of R6 and R7			Ank04_01	OTT_0210	0.781	7						MLDIIHLMIDNLDSFLCRSIDLIKSLCKNNNVNFILKNNDGYTVLDLALAIEHDQHKIAEHLQEKRL LWRTEQIDAINESLTIIARNNEQILKTYPEKMMLRNFWEIGVS*
29	2307	153	186	186	Pseudogene2(OTBS_1157, many STOP codons in the frame)	62	Similar to non-Ank region in Ank16	Boryong_Ank64_01	ank1D3	OTBS_1157	OTBS_RS14190	Boryong_01330	ank16	ankyrin repeat protein with 8 ankyrin repeats	0				Ank16	Overlab to non-Ank of Ank16 (78%)			Ank16	OTT_1271	0.782	3						MGNWRELARLGMAERILDALDDDDFRTFQQLNEERKVELDKVALGENTNSGNDLRFNGIYF*
30	375	339	339	375		125		Boryong_Ank65	ank1C8	OTBS_1172	OTBS_RS05510	Boryong_01348	ank	Ankyrin repeat protein with 4 ankyrin repeats	3	29-59, 63-92, 96-123			Ank03_15	Boryong_R1-R3 overlab Ikeda_R1-R6 (87%)	Extend the N-terminus to position 1,149,090		Ank_03_15	OTT_1232	0.915	6						MSHLLKYNADVNIEDNQGNTPLSDAVECRCVEPLEIMLKHNSTSINKKYDNGETLLHIAVRAESIDV IQLLIDYGADIDAKDDNGMNPIDYAAKSGNADVLNLLTEQSVPWY*
31	273	340	273	273		91		Boryong_Ank61_01	ank1C9	OTBS_1174	OTBS_RS05525	Boryong_01352	ank	Ankyrin repeat protein with 2 ankyrin repeats	2	6-36, 40-69	3-23(Possible F-box)	FKSKAKYTLHSAIQDGDIEKV	Ank03_05	Boryong_R2 only overlap with Ikeda_R1 (96.7%)			Ank03_05	OTT_0316	0.848	5						MIFKSKAKYTLHSAIQDGDIEKVKQLINKDSTLVNSKYKDGTTALSVALKYKNLPIAEILLNNGANV NAQDNDGHTALHLVVAHCFTSCR*
32	1038	972	1032	1038		346		Boryong_Ank66	ank1u7	OTBS_1195	OTBS_RS05620	Boryong_01380	ank19	Ankyrin repeat protein with 6 ankyrin repeats	6	43-72, 76-105, 109-147, 151-182, 186-235, 239-270			Ank19			This case Boryong Anks match to Ikeda but Boryong sequence is double	Ank19	OTT_1519	0.87	4						MIMPKSNLCSYSNIKNAIKNGKMNTVQNIITNDNTAIKLQDKHHNSLLHLAVRYDDPDIARLLVEASSNVNAKNKNE ETPLHIAVKYLNLDIIMLLLDNGADVNAKNKNEETALHTVFAHPNTSATRAKQVADITKLLIERAANINEKDGKGYTPLSHVIDFWLNNF DAIKLLVKHGADINKEDKKGNTILHNVVKKYKSCEDAVYLLGLPKKDYKLEYTNYIELLLKLGANINATNKNGETILHAAAHYSSKDSDM IKLLLSYNANPSITDKQGKYPMNNATSSKIFDILYDAYFSCLTSQSDLAAEYQNVNNTSYAEDCGLMDENQTELVYLEECIAIDFFRN
33	558	558	558	558		186		Boryong_Ank51_03	ank1C10	OTBS_1241	OTBS_RS12390	Boryong_01424	ank	Ankyrin repeat protein with 5 ankyrin repeats	4	7-37, 41-70, 74-136, 140-171			Boryong_Ank03	R1-R4 match to Boryong_00113 or OTBS_0098				OTBS_0098	0.963	4						MSESKAKYRYALHRAIKDGDTEKVKHLINNDSTLINSKYKDGITALSVALKYKNIPIAKILLNNGAD INAKNNSGHTALHTALHMSIIPDGGNYNGKNIADSVGILTQHETNNHSVNDDINAIIKFLVKNGANTNVKDNVDQTPLHCTANSFINNLD IVQLLLDHDADPNMQNVHGLTPLHLVVV*
34	1508		384	384	Pseudogene2(OTBS_1254, many STOP codons in the frame)	128	Similar to no-Ank region in Ank12	Boryong_Ank68	ank1F2	OTBS_1254	OTBS_RS10395	Boryong_01436	ank13	ankyrin repeat protein with 8 ankyrin repeats	0		1-107(PRANC), 85-105(F-box)	LPPEVKLNILKHLSNEDLSKI	Ank12_02	Similar to non-ank in Ank12 (96.9%)			Ank12_02	OTT_1300	0.969	8						MLSAFLANTTDDNELSRYINDPKVQKIYECCEENFPIYSDDLKKHIDAGSTRNQLLHGALESMDDIC KEHPKEHSTESKESWNVLPPEVKLNILKHLSNEDLSKIQQNKTSEAKKKDPQPFSGHRYI*
35	1508		561	561	Pseudogene2(OTBS_1254, many STOP codons in the frame)	187		Boryong_Ank69	ank1F2	OTBS_1254	OTBS_RS10395	Boryong_01437	ank9	ankyrin repeat protein with 8 ankyrin repeats	3	11-40, 44-75, 79-110			Ank12_02	Overlap R6, R7, R8 and non-Ank in Ank12 (96.1%)			Ank12_02	OTT_1300	0.961	8						MVPMVNAQNNVGDTSLHRAARNGLLSTVVCLLESGANVHLKGQHGNSVLHCAAQGRAPNERIVEAVL HHGADVNAQNNDGSAPLHHAAEKIYSALPAIQALLKYGADINAYDSRGCTPLSNAILCSSIINMQTGIPEFLTAHITKLEYSSDKKTNSA GSLTNQQLIQQSLTLSEYKLACEKELEKN*
36	1508		402	402	Pseudogene2(OTBS_1254, many STOP codons in the frame)	134		Boryong_Ank70	ank1F2	OTBS_1254	OTBS_RS10395	Boryong_01438	ank14	ankyrin repeat protein with 8 ankyrin repeats	2	35-64, 69-111			Ank12_02	Overlap R2, R3, R4, R5 in Ank12 (94.7%)			Ank12_02	OTT_1300	0.947	8						MAEPLCIYQFSIYKQEKIINVLLGHNADATLQDNNQNTPLHLAAQCYNLKITEILLSYNKTIVDVQN NMGRTPLHLALTRLVSSQSVSSLLSTESLKIAQALLTHGANVNLQDKNGNTALHYAANHFPPPRCD*
37	651	354	354	354	Pseudogene2(OTBS_1320, many STOP codons in the frame)	118		Boryong_Ank71	ank1C11	OTBS_1320	OTBS_RS06160	Boryong_01526	ank	ankyrin repeat protein with 4 ankyrin repeats	2	48-78, 82-111			Ank03_08	Overlap R3, R4, R5 in Ank03_08 (90.9%)			Ank03_08	OTT_1112	0.9	5						MMGTLLLHFVVDRIQVYYEFFEKYPTYCNDHIALLLKYNADVNIENNQGNTPLSDAVECRCIEPLAI MLKHNSTSINKKYDEGETLLHIAVRNEIIDVIQLLIDYGADIDAKDDNAA*
38	651	249	249	249	Pseudogene2(OTBS_1320, many STOP codons in the frame)	83		Boryong_Ank61_02	ank1C11	OTBS_1320	OTBS_RS06165	Boryong_01527	ank	ankyrin repeat protein with 4 ankyrin repeats	2	6-36, 40-69	3-23(Possible F-box)	FKSKAKYTLHSAIQDGDIEKV	Ank03_05	Overlap (nt 98-249) only R1 and some part of R2 in Ank03_05 (88.3%)			Ank03_05	OTT_0316	0.883	5						MIFKSKAKYTLHSAIQDGDIEKVKQLINKDSTLVNSKYKDGTTALSVALKYKNLPIAEILLNNGANV NAQDNDGHTAFTFCR*
39	2055	2169 many STOP codons in the frame	816	816	Pseudogene2(OTBS_1370, many STOP codons in the frame)	272		Boryong_Ank38_04	ank2A6	OTBS_1370	OTBS_RS12600	Boryong_01586	ank	ankyrin repeat protein with 1 ankyrin repeats	0				Karp_01884	Overlap non-Ank part of Karp_01884 (95.3%)	Trancated of Karp_Ank31 (non-Ank part)			Karp_01884	0.953	0						MLKNLKNRKIEALANFISNKIILSVTTDEEAIDVCNSFIEYFMNKCNSITRFEEFLNENMLEDKANK ALKSILYQTTEDSFKTKVSSLATKIAELTDGVVLPLDIDFLSLNNTNSKIVNIDYEKQSLIKNNLKLFSCPNTYRIPNDDKLEELSSDEY LGHNITEYYKNHPEAFEPMSMLLDIAYDEDKLSKQEEGLSNAYANMKSKAEEMPWLVDIIIRCKDKKAKEESFNKLTQVMLELTQANLVI HDSVNLCMKLKKCLNITPLELLLK*
40	2055	2169 many STOP codons in the frame	969	969	Pseudogene2(OTBS_1370, many STOP codons in the frame)	323		Boryong_Ank38_05	ank2A6	OTBS_1370	OTBS_RS12600	Boryong_01587	ank	ankyrin repeat protein with 1 ankyrin repeats	2	40-69, 244-276			Kato_01519	R1(98.9%, 1 aa mismatch), R2(94.9%, 4 aa mismatch) and missing non-Ank part	Trancated of Karp_Ank31 (Ank part)		similar to Karp_Ank31	Kato_01519	0.959	2						MISDEIRRDAFRYVEAGNKAALLKLTALHSELVDIRSQANNDTLLIRAFKYLRENIVEDLLILGADI SAKDKHGMPATMWIYATERTDLTTKEYDNTALRISKKYLSLENAKSYSDKYTNFLLNGAKGKFSVHCNNDGYDHTTILTKIIQRNLVQSA EWFIKNFQLNNQNEIAESFIAGTIRMSSGNLTSTEVRNVELLLEKHLNLIDENSKCANNLAEMLFQEKFYTKYFAYEHFRPNFKNLQSSQ SIGQYGSRVYHDIHVLVAKILIKFGIDLQKYESYVENLASIHDSLILLFCENMNPEDYNSYFKNLPNNVKELLKS*
41	2139	2139	2139	2139		713		Boryong_Ank38_06	ank2A7	OTBS_1433	OTBS_RS06660	Boryong_01645	ank	Ankyrin repeat protein with 1 ankyrin repeats	2	40-69, 243-275	668-649 (Coiled coil)		Karp_Ank31	R1(91.1%, 5 aa mismatch), R2(91.9%, 5 aa mismatch)								Karp_01277	0.809		2	MISDEILNKAFWHVEEGNKEELLKLLALHHQLVYFVSKLNNDTLLITAFKYLREDIIEALLIHGADI TVKNENGIPAIMCIYITERTDLTTEEYDNTALRISKKYLSLDKNAHLYSDEYINLLLKSAKDKFEVCCNNYNYDYTTMLAKIIQKNLVQS AEWFIKNFQLNQNEIAKNFIAGTIRMSSGNLTSTEIRNVEILLEKHLTLINKNSQCARNLVEMLFQPKLCNVFDPMGTSHFEELQSGQSI GTFGYMVYHDIHVLVAKILIKFGIDLQDYEPDVQSLTSVHDSLIPLLCEQIDTYDYQSYFEGLPNNVKELLLKPELLAKYNDENPRSDSH FFYNRGINPYTVFINSEVYCNTRDAVILESTKKKILQLTKVSSILSKIKHTKDYEDSQ…
42	1653	1641	1641	1653		551	Ank10		ank1A2	OTBS_1521	OTBS_RS07090	Boryong_01755	ank9	Ankyrin repeat protein with 8 ankyrin repeats	9	24-54, 58-87, 91-121, 125-154, 159-189, 193-222, 227-257, 261-290, 295-324			Ank10_01	R1(98.9%,1 aa mismatch), R2(98.9%, 1 aa mismatch), R4(95.7%, 2 aa mismatch), R4(67.7%, 11 aa mismatch), R5(69.9%, 13 aa mismatch), R6(85.7%, 7aa mismatch), R7(83.9%, 10 aa mismatch), R8(97.8%, 2 aa mismatch), R9(911.1%, 6 aa mismatch)	Similar to Ank10_01, SMART don't count R1(in Boryong), Correct N-terminus to 1,482,584 (match with FL), start codon is GTG		Ank10_01	OTT_0298	1502/1673(90%)	9						MTKFMKNCLSWIYSVVQKLKMFFSKSIDLQDAVISGDIKYVKCFFSQENTIINLQDEDNYTALHYAVICNQIEIIKI ILKYNPNINLQDNLGNTALHYAAACGYTSIVELLLKYDPDCINLLNEDNWTSLHYAAAHGNIGSIKLLLKYNSEISNLQDIWGNTALQYA AECGNTKIIKLLLKHNPGVINLLDEDNRTALHYAAAYGNIGSIKLLLKYNSEISNLQDIWGNTALHYAAACGYTSITELLLKYDPDCINL LDEDNWTSLHYAAAHGNIGSIKLLLKYNSKISNLQDIWGKTALYYAATRCHIESAKLLLNHNLEIELQNYLYNELNTYEKEVVELFITHA VKIKHFSKDINSKIVTRNTDFIQNSQNLSKLAQKCEQEIQKLQDIKIG…
43	2169	2169	2169	2169		723		Boryong_Ank38_07	ank2A8	OTBS_1603	OTBS_RS07395	Boryong_01832	ank	Ankyrin repeat protein with 1d ankyrin repeats	2	40-69, 246-278	678-704(Coiled coil)		Karp_Ank31	R1(94.4%, 3 aa mismatch), R2(90.9%, 7 aa mismatch)								Karp_01277	0.832		2	MISDEIRREAFGYVQAGNKAALLELTALHPKLVYTRSQANNDTLLIRAFKYLREDIIEALLILEADI SAKDEHGMPATMWIYDTKRTDLTTEEYDNTALRISKKYLSLDEKAKLYSDDYTNLLLNSTKDKFPVHYNDEGYDHTTILTKIIQRNLVQS AEWFIKNFQLNQNEIAESLIAGTIRMSSGNLTSTEVRKVELFLEKHLSLIDENSKCANNLAEMLFQRKFYEADIGYCHYCFSELGRLQSG QSIGHHGAMIYNDIHVLVAKMLIKFGIDLKKYESYVESLISVHDNLIPLFCRQINVKNYKSYYDKLPSNVKELLESEFPAKDEPPSHNEF VVIDDDSDYDEELEIVDVYDVFINTRMHFHLEQYAVILESTKKKMLQLTKVSSILSKI…
44	2151	2151	2151	2151		717		Boryong_Ank38_08	ank2A9	OTBS_1655	OTBS_RS07585	Boryong_01882	ank	Ankyrin repeat protein with 1 ankyrin repeats	2	40-69, 245-277	672-698(Coiled coil)		Krp_Ank31	R1(91.1%, 5 aa mismatch), R2(94.5%, 3 aa mismatch)								Karp_01277	0.858		2	MISDEILNKAFWHVEEGNKEELLKLLALHHQLVYFVSKLNNDTLLITAFKYLREDIIEALLIHGADI TVKNENGIPAIMCIYITERTDLTTEEYDNTALRISKKYLSLDEKAKLYSDDYTNLLLNSTKAKFPVYCNDDGYDHTTILTKIIQRNLVQS AEWFIKNFQLNQNEIAESLIAGTIRMSSGNLTSTEVRNVEFLLEKHLNLIDENSKCANNLAEMLFQEKFYKEDTYFDMIFTEFHRLQSGQ SIGHYGYMVYHDIHLLVAKILIKFGIDLQKYESYVENLASVHDSLIPLLCEQIDTYDYQSYFKNLPNNVKELLKSELPNSSGPFFGLGAL DSDDESYYNITDPRDVFINRRIYSKIEDAFILESTKKKILQLTKVSSILSKIKHTKDY…
45	1173	1173	1173	1173		391	Ank08		ank1B3	OTBS_1679	OTBS_RS07720	Boryong_01913	ank9	Ankyrin repeat protein with 5 ankyrin repeats	5	1-31,35-64, 68-98, 111-140, 144-173	248-271(Coiled coil), 275-373(PRANC), 351-371(F-box)	LPLEMKFMVLEYCSKDDLTKL	Ank08		aa positions are identical to Ank08		Ank08	OTT_0257	1131/1173(96%)	5						MYNTDLHDAAKQGDINKVKHLILEENRDVNFQDEDKNTPLYCAAKEGHTDVVKFLLTHGADSSLQCQ CTNTALHIATQNKHVDVVKILAAHAAQTTNVVHTDNNIDLPGNMNQTALHMAVRNKSIDIIKILLFYGSDGNYPDAFRNTALHVAMTQHN SEIIDLLLTNGCSLNVPNTAGTTPFKKICNSFLNQPTEQKQKIITSCIAHLVMREHCNKEESTTTQPAWFKYNKYLTAESEWFKSNKSLI DKNQSLNEIWQNCQKEIQKMKDTIVCESEKTSLFDMFMESDLDKIARSTNYRHIRHKFKKEFCTYSPFIEKAIESRTLMLQNAVESIDDI FEPNQDDSTSWPHLPLEMKFMVLEYCSKDDLTKLQHHEEVEIAGGNNVMHEES*
46	687	687	687	687		229	Ank11		ank2A10	OTBS_1689	OTBS_RS07765	Boryong_01925	ank13	Ankyrin repeat protein with 4 ankyrin repeats	2	10-39, 132-161			Ank11		aa positions are identical to Ank11		Ank11	OTT_0459	673/687(98%)	2						MKSNKWARHMMMPQLHHAAESLNVDKVQELIKNGADVNAKDFAGNTCICMLAQRKSKSHIGSKERET ISKIIDILRENGADTTIENKEGLNAVNYLYVGKCARRAGKKKLLSGNKNENNEEEISSNKEVKQMMMPQLHQAAECLDIEKVKDLISSGA DINAKDITGSTCICRMAKRYSNPYLDSEERNAIQNIMNILKENGADYNITNNSGQSATSFLDMKSGKNIWL*
47	645	645	645	645		215	Ank03		ank1C12	OTBS_1753	OTBS_RS08045	Boryong_01994	ank	Ankyrin repeat protein with 5 ankyrin repeats	6	6–36,40–69,73–115,119–149,153–182,186–213	3-23(Possible F-box)	FKSKTKYTLHSAIQDSDIKKV	Ank03_01		aa positions are identical to Ank03_01		Ank03_01	OTT_0153	615/644(95%)	6						MIFKSKTKYTLHSAIQDSDIKKVKQLINKDSTLVNSKYKDGTTALSVALKYKNLPIAKILLNNGANV NAKNNDGHTALHLVVDRIQVYYEFFEKYPVYCNDHIALLLKYNADVNIENNQGNTPLSDAVECRCIEPLAIMLKHNSTSINKKYDEGETL LHIAVRNEIIDVIQLLIDYGADIDAKDDNGMNPIDYAAKSGNADVLNLLTEQLVPWY*
48	1956	1956	1956	1956		652		Boryong_Ank72	ank1u8	OTBS_1755	OTBS_RS08055	Boryong_01996	ank	Ankyrin repeat protein with 12 ankyrin repeats	12	34-63, 67-97, 101-131, 135-164, 168-197, 201-231, 235-264, 268-297, 301-331, 335-364, 368-397, 401-430			Ank14		Unique Ank in Boryong		Ank14	OTT_1019	722/887(81%)	5						MNFQLYKAITDNDLAGVEMLIDAGYDINNELTDSGITALQLAIYVEDIRILQKLLDAGADVNQQNNY GQSALHMASSARGYIDVVQKLIAAGANIDLQDINKQSALHMASSARGYIDVVQKLIAAGANIDLQDINKQSALHIASARGYIDVVQKLIA AGANIDLQDINRQSALHIASARGYIDVVETLIAAGANIDLQGINGQSALHMVSSVQGYIDVVQKLIAAGANIDLQDNDGLSALHMASTRG YIDVVQKLIAAGANINLQDNDGLSALYMASTIGDIDVVETLIAAGANIDLQDINGQSAMHMASGARGCIDVVQKFIAAGANINLQDNDGL SALYMASTIGDIDVVETLIAAGANIDLQDNNGRSALHMASARGYIDVVQTLIAAGANI…
49	945	945	945	945		315		Boryong_Ank59_02	ank1C14	OTBS_1980	OTBS_RS13295	Boryong_02236	ank	Ankyrin repeat protein with 6 ankyrin repeats	7	5-35, 39-68, 72-134, 138-169, 173-215, 219-249, 253-282	101-118(Possible F-box)	VGILTQHETNNHSVNDDI	Gilliam_00397	R1-R7 match 100%	aa positions are identical to Gilliam_00397			Gilliam_00397	0.97	7		Karp_01122	0.884			MSESKAKYALHRAIKDGDIEKVKHLINNDSTLVNSKYKDSITALSVALKYKNLPIAKILLNNGADIN AKNNSGHTALHTALHMSIIPNGSNYNGKNIADSVGILTQHETNNHSVNDDINAIIKFLVKNGANTNVKDNVDQTPLHCTANSFINNLDIV QLLLDHDADPNMQNVHGLTPLHLVVDTIQVCCGFFEKYPPYCDDHIALLLKYNADVNIKDNQGNTPLSDAVRSNCIEPLEIMLKHNSTSI NKKYDEGETLLHIAVRDESIDVIQLLIDYGADIDAKDDKGMTTKDYADESGNTDVFAILTQQSVPWS*
50	2307	1347	1347	1347	Pseudogene2(OTBS_1157, many STOP codons in the frame)	449		Boryong_Ank60_02	ank1D3	OTBS_1157	OTBS_RS09110	Boryong_02251	ank16	ankyrin repeat protein with 8 ankyrin repeats	9	5-34, 46-75, 79-109, 113-143, 147-176, 178-208, 214-272, 276-307, 330-362			Boryong_Ank13	Boryong_01273 and Boryong_02251 are paralog 100%											7	MNNDDLARNLYYAAAQNNVENVERILAQDNACNIINTVFVNEVLGPSGSALHAAVSRGYINIAILLL KKGADVNIKKQYGSTPLHLASKLNHDINMLTLLLNSDADANLPDGNGIAPVHCIINAECDIDKLKLLLDNGANVNLMDNDGCTTLHHASG CGRIDIVEFLLNNNADINITGKNTVVHSAAKNGYKDMVQFWLDRYPNMINLNLQDNDGNTALHLVAKHRFTILPHDFTILPHDIHMPNLI NADNNDKRFIDIAEMLLNRGVDTNIQNNDCQTALHLALLSYSGLLDIIHLMMDNLDSFLCRSIDLIKSLCKNNNVNFILKNNDGYTVLDL ALAIEHDQHKIAEHLQEKRLLWRTEQIDAINESLTIIARNNEQILKTYPEKNDAEKFL…
51	2307	477	477	477	Pseudogene2(OTBS_1157, many STOP codons in the frame)	159		Boryong_Ank62_02	ank1D3	OTBS_1157	OTBS_RS09115	Boryong_02252	ank16	ankyrin repeat protein with 8 ankyrin repeats	1	40-72			Boryong_Ank14	Boryong_01328 and Boryong_02252 are paralog 100%								Karp_01445	0.795	8		MLDIIHLMIDNLDSFLCRSIDLIKSLCKNNNVNFILKNNDGYTVLDLALAIEHDQHKIAEHLQEKRL LWRTEQIDAINESLTIIARNNEQILKTYPEKNDAEKFLGNWRELARLGMAERILDALDDDDFRTFQQLNEERKVELDKVALGENTNSGLD C*
52	2307	333	333	333	Pseudogene2(OTBS_1157, many STOP codons in the frame)	111		Boryong_Ank63_02	ank1D3	OTBS_1157	OTBS_RS09120	Boryong_02253	ank16	ankyrin repeat protein with 8 ankyrin repeats	1	40-72			Boryong_Ank15	Boryong_1329 and Boryong_02253 are paralog 100%			Ank04_01	OTT_0210	0.781	7						MLDIIHLMIDNLDSFLCRSIDLIKSLCKNNNVNFILKNNDGYTVLDLALAIEHDQHKIAEHLQEKRL LWRTEQIDAINESLTIIARNNEQILKTYPEKMMLRNFWEIGVS*
53	2307	153	186	186	Pseudogene2(OTBS_1157, many STOP codons in the frame)	62	Similar to non-Ank region in Ank16	Boryong_Ank64_02	ank1D3	OTBS_1157	OTBS_RS14775	Boryong_02254	ank16	ankyrin repeat protein with 8 ankyrin repeats	0				Boryong_Ank16	Boryong_1330 and Boryong_02254 are paralog 100%			Ank16	OTT_1271	0.782	3						MGNWRELARLGMAERILDALDDDDFRTFQQLNEERKVELDKVALGENTNSGNDLRFNGIYF*
54	1974	1815	1974	1974		658		Boryong_Ank46	ank2A11	OTBS_2012	OTBS_RS09195	Boryong_02272	ank	Ankyrin repeat protein with 1 ankyrin repeats	3	42-71, 78-109, 111-141			Karp_Ank41	R1(96.7%, 2 aa mismatch), R2(93.7%, 3 aa mismatch), R3(80%, 6 aa mismatch)	aa positions are identical to Karp_Ank41							Karp_02513	0.94			MNNIPNEIKIQAFRYASQGNIDALLELIIAHPDLMKARSNRNGNTLLISACDNVQKEMMEFLIANGS DLDATDYNNDDYLSALHSALLRLGDKDIARTIATLHDFKPKYTCESTALMAAVTNKALTYAQYIIDISKLDKNTIVKNIVQAIIKVAGPT SMEKNNVISMVEKYSDITDKEFAFELTKIVFQKKLREVSVGSDTTFHCPNLLKENPFGNFGYKIFNTIDVMFIKLLYKRWGIDLSQYEKF TNNLHSLKDELLKEGEICSAVILESNKQEILCIVKTSSIVHNNASKLYNENLDDSMNLMLERICYLMNIGNANNESNKEEFKTIFGFINE HKTVGYNLSDNFIKIIISECASNIRLQEVLKNNSEIIKLVEDYIPCVTTNLNGLEDEF…
55	552	117	138	138		46		Boryong_Ank51_02	ank1C1	OTBS_0098	OTBS_RS09210	Boryong_02275	ank	Ankyrin repeat protein with 4 ankyrin repeats	1	5-35,			Boryong_Ank03	Overlap to R1 in Ikeda R1_01094 and Boryong_Ank03 (98.9%, 1 aa mismatch)	Similar to Boryong_00113 and Boryong_02326 (99%), Truncated gene			Ikeda_01094	0.804	2						MSESKAKYALHRAIKDGDIEKVKHLINNDSTLINSKYFDNYINIT*
56	948	948	948	948		316	Ank15		ank2A12	OTBS_2051	OTBS_RS09415	Boryong_02326	ank	Ankyrin repeat protein with 2 ankyrin repeats	2	35-64, 105-134	175-195 (F-box)	LTNEASCTIKYLVNNNTDVRF	Ank15	R1(94.4%, 2 aa mismatch) , R2(95.6%, 2 aa mismatch)	R1 was not identified in Ank15		Ank14	OTT_1232	0.94	1						MSREELLLWYKEQFSDSAYINKSDIQKISKISPENATDLLPYAVVTNNFPVAKFLIKRKATICTKDE YDNFPINYVDIDHEKLAVKLIKLFVKKDKNCINKQNSLGRTILHTAASKGKYNITKYLLKSCAKQNITDEDGDTAEKLALNYKTKMLFQS YNSISEEVCDVQRNTQNLTNEASCTIKYLVNNNTDVRFNFNTQIYADTLLANYLSENGILINRIECVGSSIVKSFSLNYKIKELLKRYTI TGIEKDNIQPLIQKVPSNVILVYFSTRYNAISEDLPVDYFMQKLYISVEEDAYLLGQNTTNNEGYCYV*
57			117			39		Boryong_Ank61_03				Boryong_02371	ank		1	6-36,			Ank03_01	R1(89.2%, 4 aa mismatch)			Ank03_01	OTT_0153	0.871	6						MIFKSKTKYTLHSAIQDGDIKKVKQLINKDSTTCQFKI*
58	303	360	303	303		101		Boryong_Ank73	ank1C15	OTBS_2086	OTBS_RS09600	Boryong_02372	ank	Ankyrin repeat protein with 2 ankyrin repeats	1	25-55,			Ank03_14	R1(93.5%, 3 aa mismatch)			Ank03_14	OTT_1730	0.789	4						MKYKNLHIAKILLNNGANVNAKNNDGHTALHLVVDRIQVYYEFFEKYPTYCNDHIALLLKYNADVNI ENNQGNTPFSSYILTFLLTLCSTHIIEFHHYYG*
59	258	261	258	258		86	Ank03		ank1C16	OTBS_2093	OTBS_RS09630	Boryong_02383	ank	Ankyrin repeat protein with 1 ankyrin repeats	2	5-35, 39-68			Ank03_03	R1(91.3%, 2 aa mismatch), R2(95.5%, no aa mismatch)			Ank03_03	OTT_0237	0.826	2						MSESKTKYALHRAIKDGDFEKVKHLINNDSTLVNSKYKDGITALSVALKYKNLPIAKILLNNGADIN AKIMMGTLFCIQHSELCI*
60	1527	1527	1527	1527	>	509	Ank20		ank1u9	OTBS_2178	OTBS_RS10030	Boryong_02478	ank	Ankyrin repeat protein with 8 ankyrin repeats	9	32-62, 66-96, 101-130, 135-164, 165-194, 200-233, 237-267, 271-300, 304-335	380-473 (PRANC), 452-472(F-box)	LPNEIRYKIFSYLGLRELETL	Ank20		aa positions are identical to Ank20		Ank20	OTT_1575	0.946	9						MDQLLRYILLHCYRFIRNSINFWLIREENYLDNNNDLHQLAKDGNVAAVERLLVEDNRNINELDANG MTPLHYAAARGHTEIVRLLLTQNNLDINVKTPITYITPLHYAATHGHVEIIKLLLATRNVIADTQDRNGSTALHYAVCFDRIEAVKLLIG MHNLVNNSGMNVVHCAAEHGNLTTLRYMLEHCADIDIDLPDNQGNTAVHFCCRYLKKDNFANVLQILAEHNATIDLQNFTGETALHILAG NGNVDDVKLLVKQYNADINLRDNHGNTVMHFAAKNGHTDVVRFFLDCNFDINAQNDFEKTPLMVCKNNNLGLKVAELFISHIVTSKHCNK ANCTEQSCIEQSEKFGVNQDFVNRNAALAKIAMDMWTTKNIYVENHNVYNLYYLPNNI…
61			219	219		73	Ank21	Boryong_Ank21			OTBS_RS01980	Boryong_00467	hypothetical protein		1	23-52			Ank01_02	Overlap R1 and partial R2 of Ank01_02 91.4% and similar to Ikeda_0041 97.5%			Hypothetical protein	Ikeda_00041	0.97	1						MNNYLRLRAHLLYVTTRSIFSHRNSHPLLYAAKHNYLDVVKHLIEHGVDINTQNLRGSTALHIALIT ATYKW*
62	192	268 many STOP codons in the frame		168	Pseudogene2(OTBS_0763, many STOP codons in the frame)	56		Boryong_Ank67	ank1C5	OTBS_0763	(OTBS_RS11710)	Not identify on Liz annotation			1	16-15			Ank03_05	Overlap ony R1 of Ank03_05 (88.9%)			Ank03_05	OTT_0316	0.599	5						KSTARIAHFVNSKYKDGITALHVSLKYKNLHIAKILLNNGANVNAKNNDGHTALPSCCCVSRPNQLL N*APPQNRTCRITASGSQK*DKHYALFVV*
63	129	183 fragment no start codon		129		43		Boryong_Ank74	ank1C6	OTBS_0902	(OTBS_RS14055)	Not identify on Liz annotation		Ankyrin repeat protein with 2 ankyrin repeats	1	14-41,			Ank03_07	Overlap somepart of R4 and R5 in Ank03_07 (Overall identity 96.1%)			Ank03_07	OTT_1032	0.916	5						MIDYGADIDAKDDNGMTTIDYAAKSGNADVFNLLTEQSVPWY*
64											OTBS_RS01980	Boryong_00466	hypothetical protein		0				Ank01_02	Partial overlap between R2 and R3 of Ank01_02			Ank01_02	OTT_0753	0.865	4
65	135			135		45			ank1C13	OTBS_1823		Not identify on Liz annotation			0				Ank03_05	Partial overlap ony R1 and R2 of Ank03_05			Ank03_05	OTT_0316	0.726	5						MKYKNLHIAKILLNNGANVNAKNNDGHTALPSCCCVSRPNQLLN*
66	821 many STOP codons in the frame	523 many STOP codons in the frame	225	225		75		Boryong_Ank49	ank2An	OTBS_0043	(OTBS_RS13570)	Boryong _00050	hypothetical protein		0				UT76_Ank19	100% match to UT76_00063			UT76_Ank19	UT76_00063	1	0						MNKCNSITHFEELLNENMLEDKANKALESMLYQTTEDTFKANISSLATKIAELTDGVVLSFDFEIKL INLTIGE*
	Note	Bold text	new Ank repeat identified by manual search
		Red text	new Ank repeat identified by SMART search

## Sheet: UT76 (65)
No.	Identity to published Anks (Ikeda)	Gene name	To our new Ank	Locus tag	No. repeats	Amino acid locations of Ank repeats by SMART	Amino acid locations of other domains	F-box sequences	Length (bp)	length (aa)	Comparison to	Nucleotide identity and amino acid mismatch	Note	Ambigious Anks	Gene name	locus tag	identities	No. repeats	Chromosomal coordinates	Sequence	Remark
				Unidentified locus tag	1	1-28,			123	41		Similar to Ank01_02_R3, and Ank06_R1 (Truncated) 99.2%							1778955->1779077	NTALYYAVEKSNIEMASILLSYGANPNFQCHFNVTHFEIA
1	Ank03	Ank03_07		UT76HP_00038	5	35-64, 68-112, 116-146, 150-179, 183-210			636	212	Ank03_07	R1(94.1%, 3 aa mismatch), R2(100%), R3(95.6%, 2 aa mismatch), R4(98.8%, 1 aa mismatch), R5(98.8%, 1 aa mismatch)	UT76HP_00038 paralog to UT76HP_01432(96.7%) and UT76HP_01775 (96.7%)		Ank03_07	OTT_1032	0.963	5	34,980 -> 34,345	MIDFYSESLINKLFRSKVQQLINKDSTLVNSKYKDGTTASSVALKYKNLPIAEILLSNGANVNAQDNNGHTALHLVLVVDTIQVYYEFFEKYPVYCNDHIALLLKYNADVNIENNQGNTPLSDAVECKCVEPLAIMLKHNSTGINKKYDEGETLLHIAVRNDIIDVIQLLIDYGADIDAKDDNGMTTIDYAAKSGNTDVFNFLTEQSVPWY*
2		Karp_Ank24	UT76_Ank32	UT76HP_00051	3	25-53, 57-86, 90-121	164-269(PRANC), 247-267(F-box)	LSPEVRVMILENLSNNDLTKL	897	299	Karp_Ank24	R1(100%, no mismatch), R2(97.8%, 2 aa mismatch), R3(100%, mo mismatch)	aa positions are identical to Karp_00404		Karp_Ank24	Karp_00404	0.988	3	45,480 -> 44,584	MIAEQVEIVKLLLSHGADVHYKNYHRLAALHYASVRDTKITDTLLAYGADINLSGGLNTTALHIAAEQGHEQNVDYLLACGADINSLDYFGDTPLTASVSAHHQNEAIIKSLVAYTVKLESYNIRISSEGFIKNKACIDESPALTEIKQKCLQEIQEMKSFKIVSNLSFFEVFIQKRNINILARCANNPYIAEHQCKFPIYYSFIEKSIEEGKARAKLLQGAAESIDEIFESNQDDSQEIQKSWLHLSPEVRVMILENLSNNDLTKLQHTDVAEAGEAGAEVEAEAEVGGAYAIYDGE*
63			UT76_Ank49	UT76HP_00063	0				225	75	OTBS_00043	100% match to OTBS_00043 (which presents many STOP codon within the frame) and 99.5% match to UT176_00046				OTBS_00043	1	0		MNKCNSITHFEELLNENMLEDKANKALESMLYQTTEDTFKANISSLATKIAELTDGVVLSFDFEIKL INLTIGE*
3		Karp_Ank31	UT76_Ank38_01	UT76HP_00066	1	40-69			321	107	Karp_00414	99% match to Karp_00414			Karp_Ank31	Karp_00414	0.991	0	54,024 -> 53,704	MISDKIRREAFGYVQAGNKAALLELTALHSELVDTRSQANNDTLLIRVFKYLREDIVEDLLILGADISAKDKHGMPATMWIYATERTDLLRSTIILHYIYQKNIFL*
4		Karp_Ank26	UT76_Ank33	UT76HP_00083	5	13-51, 55-86, 90-139, 143-173, 177-207			864	288	Karp_Ank26		aa positions are identical to Karp_00428		Karp_Ank26	Karp_00428	0.997	5	68,211 -> 67,348	MDNFADVHAKNNDGQTPLYRVFAYINTSATRAKKVADITKLLIERNADINAKDNKGYTPFSHAIDCWLNNFDVIKLLVKHGADMNKQDKKGNTILHNVVKKYKCSEDVIYIVGLSKKDYKFEYSNYIELLLKLGANVNAKNNKHNTPLYQAVRYCYKEIIEVMLKHDDSGINNQNNKGKTLLHAAAHYSNDSDIIKLLLSYGADPSITDEQGKYPMDDATSSKIIDILYKAYFSTLTSQSDLAAEYQNVNNTSYAEDYGLMDHNETEFVLSGKVHSNVKSYTGCNII*
5		Karp_Ank27	UT76_Ank34	UT76HP_00084	0				165	55	Karp_Ank27				Karp_Ank27	Karp_00429	0.982	0	68,393 -> 68,229	MPKSKRRLYNDIKHAIINAKMHIVQHIITNDNTAINLQNRHCETPLHIALNIVI*
64			UT76_Ank93	UT76HP_00091	3	2-31, 103- 132, 347-376
6	Ank03	Ank03_04		UT76HP_00167	6	6-36,40-69, 73-115, 119-149, 153-182, 186-213	3-23(F-box)*	LKSKTKYTLHSAIQDGDIKKV	645	215	Ank03_04	R1(97.8%, 1 aa mismatch), R2(97.8%, no aa mismatch), R3(100%), R4(97.8%, 2 aa mismatch), R5(93.1%, 2 aa mismatch), R6(94%, 1 aa mismatch)	aa positions are identical to Ank03_04		Ank03_04	OTT_0288	627/644(97%)	6	143,065 -> 143,709	MILKSKTKYTLHSAIQDGDIKKVKQLINKDITLVNSKYKDGTTALSVALKYKNLPIAEILLSNGANVNAQDNDGHTALHLVVDTIQVYYEFFEKYPTYCNDHIALLLKYNADVNIENNQGNTPLSDAVECRCIEPLAIMLKHNSTGINKKYDEGETLLHIAVRNEIIDVIHLLIDYGADIDAKDDNGMTTIDYAAKSGNADVFNFLMEQSVPWY*	ppgpp hydrolase -> ank -> membrane prot. -> DNA methyl transferase
7	Ank03	Ank03_04		UT76HP_00193	6	6-36,40-69, 73-115, 119-149, 153-182, 186-213	3-23(F-box)*	LKSKTKYTLHSAIQDGDIKKV	645	215	Ank03_04		aa positions are identical to Ank03_04		Ank03_04	OTT_0288	620/645(96%)	6	164,740 -> 165,384	MILKSKTKYTLHSAIQDGDIKKVKQLINKDITLVNSKYKDGTTALSVALKYKNLPIAEILLSNGANVNAQDNDGHTALHLVVDTIQVYYEFFEKYPTYCNDHIALLLKYNADVNIEDSQGNTPLSDAVECRCIEPLAIMLKHNSTGINKKYDEGETLLHIAVRNKIIDIIELLIDYGADIDAKDDKGMTTIDYAAKSGNTDVFNFLTEQSVPWY*	ppgpp hydrolase -> ank -> membrane prot. -> DNA methyl transferase
8		Ank10_01	UT76_Ank75	UT76HP_00206	5	56-85, 89-118, 123-152, 157-186, 191-220	292-373(PRANC), 331-351(Possible F-box)	PLYGPEVARTIQNGTNRKKLL	1341	447	Ank10_01	No similarity of R1-R4_Ikeda to UT76 becase of the deletion , R5(58.1%, 18 aa mismatch), R6(58.9%, 16 aa mismatch), R7(68.8%, 14 aa mismatch), R8(90%, 4 aa mismatch), R9(87.8%, 10 aa mismatch)	Deletion event in R2, R3, R4 in UT76, consider new Ank		Ank10_01	OTT_0398	0.703	9	177,089 -> 175,749	MKNCLSWLYGAVQKLKIFFSESIDLQDAIISGDIKYVELFFSQYNTIINLQDENNDNYTALHYAVIYNQIEIIKIILEYNPNIKLQDHDGNTALHYAAAYGHTNIAELLLKYDPDCTNLLDEDNWTALHYAAAYGNIGSIKLLLKYNSEISNLQDICGNTALHYAAAYGNIGSIKLLLKYNSKISNLQDILGNTALYYAATRCHIESAKILLNHNPKIELQDYLYNELNTYEKEVVELFITHAVKIRHFSKDINSKIVTRNTDFIQSSPNLNELAQRCEQEIQKMKNIKIGSSDKTIYSIYFLPNNANVLARYANNLEVLDWYKNSKQEFPLYGPEVARTIQNGTNRKKLLEGVCKEKISIILNQQYHIVPNNPLSKTQYSKTLDEESHKSITFSQLNN…
9	Ank03	Ank03_01		UT76HP_00220	6	6-36,40-69, 73-115, 119-149, 153-182, 186-213	3-23(F-box)*	LKSKTKYTLHSAIQDGEIKKV	645	215	Ank03_01		aa positions are identical to Ank03_01		Ank03_01	OTT_0153	628/645(97%)	6	192,150 -> 192,794	MILKSKTKYTLHSAIQDGEIKKVKQLINNDITLINSKYKDGTTALYFALKYKNLPIAKILLNNGANVNAQDNDGHTALHLVVDTIQVYYEFFEKYPVYCNDHIALLLKYNADVNIENNQGNTPLSDAVECKCVEPLAIMLKHNSTGINKKYDEGETLLHIAVRNDIIDVIQLLIDYGADIDAKDDNGMTTIDYAAKSGNTDVFNFLTEQSVQWY*	ppgpp hydrolase -> ank -> membrane prot. -> DNA methyl transferase
10	Ank03	Ank03_01		UT76HP_00237	6	6-36,40-69, 73-115, 119-149, 153-182, 186-213	3-23(F-box)*	LKSKTKYTLHSAIQDGDIKKV	645	215	Ank03_01		aa positions are identical to Ank03_01		Ank03_01	OTT_0153	619/645(96%)	6	208,932 -> 209,576	MILKSKTKYTLHSAIQDGDIKKVKQLINKDITLVNSKYKDGNTALSVALKYNNLPIAEILLSNGANVNAKNNDGHTALHLVVDTIQVYYEFFEKYPVYCNDHIALLLKYNADVNIENNQGNTPLSDAVECKCVEPLAIMLKHNSTGINKKYDEGETLLHIAVRNEIIDVIHLLINYGADIDAKDDNGMTTIDYAAKSGNADVFNFLTEQWVPWY*	ppgpp hydrolase -> ank -> membrane prot. -> DNA methyl transferase
11	Ank03	Ank03_01		UT76HP_00302	6	6-36,40-69, 73-115, 119-149, 153-182, 186-213	3-23(F-box)*	LKSKTKYTLHSAIQDGDIKKV	645	215	Ank03_01		aa positions are identical to Ank03_01		Ank03_01	OTT_0153	620/645(96%)	6	278,314 -> 277,670	MILKSKTKYTLHSAIQDGDIKKVKQLINKDITLVNSKYKDGNTALSVALKYNNLPIAEILLSNGANVNAKNNDGHTALHLVVDTIQVYYEFFEKYPVYCNDHIALLLKYNADVNIENNQGNTPLSDAVECKCVEPLAIMLKHNSTGINKKYDEGETLLHIAVRNEIIDVIHLLINYGADIDAKDDNGMTTIDYAAKSGNADIFNFLTEQWVPWY*	ppgpp hydrolase -> ank -> membrane prot. -> DNA methyl transferase
12		Ank05_01	UT76_Ank76	UT76HP_00386	7	2-30, 34-63, 67-96, 100-129, 133-162, 166-195, 199-234	281-386(PRANC), 364-384(F-box)	LPPEVRLMILENLGNDDLTKL	1227	409	Ank05_01	R1-R3_UT76 are extra Ank and don't have in Ank05	Present 3 extra Ank repeats		Ank05_01	OTT_0214	0.7439	4	338,195 -> 336,969	MHTLLHDAAQQGNLEAVKRLLDEEKISVDCQNNSGNTPLHLAVRNYHNDVIEVLLAHGANVNLQDRHHNTALHYAIRTRDLTIVTILLNNGANPNIQDNSLNTPLHYAALKCNIDIVKLLLNSGSNPNIQDKWLNTPLHHAAFHCNMDIIKLLLNSGSNPNIQDKWLNTPFHYAASKCNIDIAKFLLNSGSNINLLNAMYSTPFIGAYNTFMTNQAQNKEVMQLLVGEIVKLEHCSLEISKIDLEGFELNKQLVNASKPLKELEQQCHNEIKQMCSISVGSSCLSFFDIFVLKKDINMLARCANNPDIVKHQNKFSMYSSFIEKSVEKGKARAKLLQGAAESMDEIFESNQAVSQKSQPSWSHLPPEVRLMILENLGNDDLTKLQHNEEAAAEAEAQVE…
13	Ank02	Ank02		UT76HP_00397	4	1-30, 38-67, 71-100, 104-134	220-324(PRANC), 304-324(F-box)	LPPELKLMILENLSTNDLIKL	975	325	Ank02	R1(97.8%, 1 aa mismatch), R2(92.2%, 6 aa mismatch), R3(83.3%, 9 aa mismatch), R4(94.6%, 3 aa mismatch)	aa positions are identical to Ank02		Ank02	OTT_0049	0.951	4	347,456 -> 346,482	MGNTALHEAVKSGNIQAVRSLLCENSSLDYVNSSDAVYHNTALHYAVRACNLEAIDILLIHGANPNTKNSYGHTPLHYACSKGSLDFIKLLLKHGADSNVQNLNLDTPFHLAARHCGFEIIKLLLLKNGANLNVVDTTGITPFSECHTMFMADPEKNQEVMRLLVAEIVKLEHSDVKISESDLEGFNLNKILISNSNLLAKFQQECCKEIEKMKSTCVNESSLSVWDIFILQKDKQELIRCSYQHDDIIKLTNEFCMYSPFIVKSIVEATGRTKLLQGAAESMDEIFESNHDASQEGHTSWLYLPPELKLMILENLSTNDLIKL*
60	Ank25	hypothetical protein	UT76_Ank25	UT76HP_00477	2	208-237, 243-272			1230	410	OTT_01358	R1(92.2%, 4 aa mismatch), R2(96.7%, 2 aa mismatch)			hypothetical protein	OTT_1358	0.887	2		MNPEDIALVQEVAELIQNRQHLQARILVKTRGGFSDNDAATSELYSRVPEELALEFVSFCENMENCR TSDRYAALFLNSDFPINEGEYCSLIAMDFYSQGKLNKQTANSVFGGMVAHPVIETVLMNPHNAATNLLDTLLDYTIKTNLRYQYDDDSKF EAAKIDLCNDYLGMVGMSADNTNDYESKQRINCILENSGDPSKLINFDPSTLHTLMFRLLDRNCKESAKLLLDSGLDVSALPPVAGWLTI LDAAIERNNYDFAKILVQRGVDIVDDHNNMSSEMKALCNTHQFFKNTGYFKEHKSIPDQMLDDSLEISSFITQDKSLRDSCWPALKRSVN SETLLSQMAYEFRCDKSLLPYFIELTQLELSELQLQSAASIDADNKECSSTTHRDKYT…
62				UT76HP_00479	0				1269	423	OTT_01358									MKGSFTINQEDITLNQEDITLVQNIAELIQARQYLQATILLKHRGGFSGDIAVAVTSELYSRTSEEL LSEFLDFGENMENCRTSNRYAMLFDDDGFITNEREYCARIAADFSARGRLNRKTVHSIFGGMDVSQAISLVLANPMAYYHDAVLDTLVDY AINTNLRYKHKGDEAAFEAAKMNLCTSFLSMIGGRADYINDQESKKRISCVLKNSSNVNKLLSSNPRTTHILMFNLLSRGCKESAKLLLD SGGLDVIPLPEVPAEWLTLLDAAIDGGNYCCAKLLAQRGVDIVSNHHDNLSSEMKALCNTHQFFKNTGYFKDHKCIPDQMLEDSLRISSF ITQDKSLRDSCWTGLKDSVDSQTLFSQMAYEFRRDSSLLAYFMELTQLELSKLHLQSA…
14		Ank03_07	UT76_Ank77	UT76HP_00581	0				177	59	Ank03_07	Similar to non-ank region and overlap some part of R1 in Ank03_07			Ank03_07	OTT_1032	0.837	5	525,218 -> 525,394	MIDFYSESLINKLFRSKVQQLINKDSTLVNSKYKDGTTALFVALKYKNLPTYLILSRF*
15	Ank12	Ank12_02		UT76HP_00619	8	1-30, 35-64, 68-97, 102-144, 148-178, 182-211, 215-246, 250-281	364-475(PRANC), 453-473(F-box)	IPPEVKLNILKHLSNEDLSEI	1844	496	Ank12_02		aa positions are identical to Ank12_02		Ank12_02	OTT_1300	0.99		550,022 -> 548,535	MNTVALSLAIKHGDVNAVNRILDVDPTIVNSQDRYGRTPLHLSVQYKQEKIINVLLGHNADATLQDN NQNTPLHLAAQCYNLKITEILLSYNKTIVDVQNNMGRTPLHLALTRLVSSQSVSSLLSTESLKIAQALLTHGANVNLQDKDGNTALHYAANHFHDLEVTEILLNHGANVNAQNNVGDTALHRAARNGLLSTVVCLLESGANVHLKGQHGNSVLHCAAQGYAPNKRIVEAVLHHGADVNAQNNDGSTPLHHAAEKIYSALPAIQALLKYGADINAYDSRGCTPLSNAILCSSIINMQTGTPEFLTAHITKLEYSSDKKTNSAGSLTNQQLIQQSSTLSEYKLACEKELEKLNNIKVGGGKKSMLSAFFANTTDDNELSRYINDPKVQKIYEC…
16	Ank03	Ank03_04		UT76HP_00648	6	6-36,40-69, 73-115, 119-149, 153-182, 186-213	3-23(F-box)*	LKSKTKYTLHSAIQDGDIKKV	645	215	Ank03_04		aa positions are identical to Ank03_04		Ank03_04	OTT_0288	631/645(98%)	6	580,736 -> 580,092	MILKSKTKYTLHSAIQDGDIKKVKQLINKDITLVNSKYKDGTTALSVALKYKNLPIAEILLSNGANVNAQDNDGHTALHLVVDTIQVYYEFFEKYPVYCNDHIALLLKYNADVNIENNQGNTPLSDAVECKCVEPLAIMLKHNSTGINKKYDEGETLLHIAVRNDIIDIIQLLIDYGADIDAKDDNGMTPIDYAAKSGNADVFNFLTEQSVPWY*
17		Ank16	UT76_Ank78	UT76HP_00653	9	5-34, 45-74, 78-108, 112-143, 147-176, 180-209, 214-269, 273-322, 328-359	398-418(F-box)	LPIKITERILDALDDDDLGAF	1311	437	Ank16	Some parts are identity to Ank16(nt1-423), 82%			Ank16	OTT_1271	349/428(82%)	3	584,752 -> 586,062	MNNNDLLHELYHSVAHGDIKNVENLLAQDNASNIINALYDGSGFEHVSALHKAISLRDINMATLLLNNGANVNIQNNYGRTPLHSAILFNSHIDMLRLLLNNGADVNLLDMHDTSPLHYIIKVSRCSINRIQLLLDNGGNINLQDDNGETILHTSASYNRRDIVEFLLNNNADVNIKNKSGKTPVHLAAQSGNQCILQLLLDRYPDMVNLQDHNDKTALHLVVERYLKILSGGPYILEFRENIDDRNKRLIDTLDALDTLLNMGSDLNIKDNDGQTALHLAVLGYSTLNEEYYLRNADDNLDISCRSIDLIKSLCKNNNINFMLKNNNGYTALDLASAIEHEQHGIAKHLRLLCREKQIKIANNSLVIIAENKEQILKLKPDSEKTDSDKFLEKWRELP…
18		Ank03_07	UT76_Ank79_01	UT76HP_00675	2	21-50, 54-81			249	83	Ank03_07	Present extra Anks (R1-R2), Partial similar to Ank03_04,overlap some part of R3, R4, R5			Ank03_07	OTT_1032	239/245(98%)	5	611,414 -> 611,166	MEPLAIMLKHNSTSINKKYDEGETLLHIAVRNEIIDVIQLLIDYGADIDAKDDNGMTTIDYAAKSGNTDVFNFLTEQSVQWY*
19		Ank03_04	UT76_Ank80_01	UT76HP_00676	1	6-36,	3-23(F-box)*	LKSKTKYTLHSAIQDGDIKKV	192	64	Ank03_04	Overlap some part of Ank03_04 (R1 and partial R2 of Ikeda)			Ank03_04	OTT_0288	0.974	6	611,810 -> 611,619	MILKSKTKYTLHSAIQDGDIKKVKQLINKDSTLVNSKYKNGTTALSVALKYKNLPIAEILLSN*
20		UT76_Ank04	UT76_Ank79_02	UT76HP_00702	2	21-50, 54-81			249	83	UT76_Ank04	Paralog to UT76HP_00675 (100%)	aa positions are identical to UT76_Ank04		UT76_Ank04	UT76HP_00675	1	2	631,693 -> 631,445	MEPLAIMLKHNSTSINKKYDEGETLLHIAVRNEIIDVIQLLIDYGADIDAKDDNGMTTIDYAAKSGNTDVFNFLTEQSVQWY*
21		UT76_Ank04	UT76_Ank80_02	UT76HP_00703	1	6-36,	3-23(F-box)*	LKSKTKYTLHSAIQDGDIKKV	192	64	UT76_Ank05	Paralog to UT76HP_00676 (100%)	aa positions are identical to UT76_Ank05		UT76_Ank04	UT76HP_00676	1		632,089 -> 631,898	MILKSKTKYTLHSAIQDGDIKKVKQLINKDSTLVNSKYKNGTTALSVALKYKNLPIAEILLSN*
22	Ank13	Ank13		UT76HP_00714	8	18-48, 52-81, 85-114, 118-147, 151-182, 186-215, 219-254, 258-285	371-474(PRANC), 452-472(F-box)	IPEELKTNILKYLNTTDLSNI	1476	492	Ank13	R1(100%), R2(87.8%, 8 aa mismatch), R3(84.4%, 9 aa mismatch), R4(76.7%, 15 aa mismatch), R5(85.4%, 9 aa mismatch), R6(87.8%, 9 aa mismatch), R7(90.7%, 7 aa mismatch), R8(95.2%, 3 aa mismatch)	aa positions are identical to Ank13		Ank13	OTT_0852	0.891	8	644,591 -> 643,116	MAPFSTKDVRYFFTSKEKITEKLHYYARRGLTDKLRKLIKHAKPDLNVLDEGRNPCLYHAIVNGQADMVKLLIESGADVNIPAADGSPCICYAVASGKLDIVELLAGSGADVNIPAADGVSALHHAVINGHSDIVKLMLDSGANVNVADPDDNSPLHYACIVQNINLEIIKTLLDYGVNINAANNHGTTPLHIVAEHTGPDILKLFVNRGANVNVQNQDGNTALHLASRNREVSDSERSKVIKFLIDSEADVNVPNQDGNTPLHCYSTNHPIAVMLLSAGANVNAVNNSGKTPLNLISHPVHDSIVARMPNSLTNAQRALVSHVAMMEYCNKDTSSSGFQQNKKNIISNPHAAQHKQECQKELNELSKIKVNGKGILNVLIDNDSTRFANHPTVASIFE…
23		Ank06_01	UT76_Ank81_01	UT76HP_00730	5	23-52, 56-85, 89-118, 122-157, 169-198	169-198 (Coiled coil), 202-307(PRANC), 285-305(F-box)	LPPEVRLMILENLGNDDLTKL	990	330	Ank06_01	Found extra R5 in UT76, R1-R4 similar to R1-R4 in Ikeda but present highly mismatch ; R1(66.7%, 12 aa mismatch), R2(74.4%, 13 aa mismatch), R3(62.2%, 19 aa mismatch), R4(73.8%, 19 aa mismatch), R5(83.3%, 7 aa mismatch)	UT76_00730 paralogs to UT76_02249 (79%)		Ank06_01	OTT_0226	0.777	4	653,175 -> 654,164	MNNYLQLRARLLYATARNIFSSTNKHPLPYAAKKGYINVVKYLVDHGINPNTQNDWHNTALHISSQRCNLPIVKFLLASNANPNLQNEYKNTALHYSVEKSDIPITNLLLNHNADITIQGQFNHTPFKRAWMKYIANPAQNLEMMRLLITHMVKTERADLVDITSSGFLQNKDLISESEDLKELEQQCHDEIEQMQSICVRKNGPSFFDIFVLKKDMNILARCANNSDIVKCQNRFLMYSSCIEKSIEEGKVRAKLLQGAAESMDEIFESNQAVSQKSQPSWSHLPPEVRLMILENLGNDDLTKLQHNEEAAAEAEAQVEGAYAIYEEE*
24		Ank07_02	UT76_Ank47	UT76HP_00756	0				138	46	Ank07_01 or 02	Similar to non ank region and some part of R1 (aa 35-45) in Ank07_02, and similar to Gilliam_01094 (93.5%)			Ank07_02	OTT_1509	0.928	3	677,218 -> 677,355	MDKTSRQQAQEYKKLYAFGVKKADLDKIQTVSAELATYLLFYAIN*
25	Ank10	Ank10_04		UT76HP_00805	2	14-43, 48-78			402	134	Ank10_04	R1 and R2 are 100% match	aa positions are identical to Ank10_04		Ank10_04	OTT_1090	0.995	2	716,676 -> 717,077	MNHSSDVINLLNQNKCTALHYAALHGNIGSIKLLLKYNSKISNLQDICGNTALHYAAARCHIDSVKLLLNHNNLEIELQDYLYIDIINNNALNTYEKEVVELFITHAVKDTLVKILTQKLLHRIQILYKIHQI*
26		Boryong_Ank07	UT76_Ank82	UT76HP_00926	5	1-25, 29-58,62-90, 93-122, 126-157	200-305(PRANC), 283-303(F-box)	LSQEVRLMILENLNNDDLTKL	990	330	Boryong_Ank07	R1 of UT76 are partially missing , R2(94.4%, 4 aa mismatch), R3(93.1%, 3 aa mismatch), R4(91.4%, 4 aa mismatch), R5(90.6%, 6 aa mismatch)	R1and parital R2 in Boryong are missing in UT76		Boryong_Ank07	Boryong_00261	0.909	6	812,662 -> 811,673	MYCAVAKGYIEIIKLLLSHGANINSTNCSGNTPLMCSVMAENIELVKLLLSHGADVNYKNYYNLAALHYASVRDTKIIDTLLAYGADINLSGSLTTALHIATEKVHEQNVDYLLAYGADINSLNAFGDTPLTAAVSAHYQNEAIIKSLVAYTVKLESYNIHISSEGFIKNKACIDKSPTLTEIKQKCLQEIQEMKSINIGKNLSFFEVFIQKRNINMLARYANNPYIVAHQNKFSMYSSCIEKSIEEGKARTKLLQGAVESIDEIFESNQDASQKSQTSWLHLSQEVRLMILENLNNDDLTKLQHTDIAEAVAESEVEAGGAHAIYEGE*
27	Ank03	Ank03_07		UT76HP_00950	5	35-64, 68-110, 114-144, 148-177, 181-208			630	210	Ank03_07	R1(97.6%, 2 aa mismatch), R2(100%), R3(95.6%, 3 aa mismatch), R4(98.8%, 1 aa mismatch), R5(98.8%, 1 aa mismatch)	UT76HP_01432 paralog to UT76HP_01775(100%) and UT76HP_00038 (96.7%)		Ank03_07	OTT_1032	0.976	5	831,511 -> 830,882	MIDFYSESLINKLFRSKVQQLINNDITLINSKYKDGTTALYFALKYKNLPIAKILLNNGANVNAQDNDGHTALHLVVDTIQVYYEFFEKYPTYCNDHIALLLKYNADVNIENNQGNTPLSDAVECKCVEPLAIMLKHNSTGINKKYDEGETLLHIAVRNDIIDIIQLLIDYGADIDAKDDNGMTPIDYAAKSGNADVFNFLTEQSVPWY*
28	Ank03	Ank03_01		UT76HP_01023	6	6-36,40-69, 73-115, 119-149, 153-182, 186-213	3-23(F-box)*	LKSKTKYTLHSAIQDGDIKKV	645	215	Ank03_01		aa positions are identical to Ank03_01		Ank03_01	OTT_0153	629/645(98%)	6	912,466 -> 913,110	MILKSKTKYTLHSAIQDGDIKKVKQLINNDITLINSKYKDGTTALYFALKYKNLPIAKILLNNGANVNAQDNDGHTALHLVVDTIQVYYEFFEKYPVYCNDHIALLLKYNADVNIENNQGNTPLSDAVECKCVEPLAIMLKHNSTGINKKYDEGETLLHIAVRNDIIDVIQLLIDYGADIDAKDDNGMTTIDYAAKSGNTDVFNFLTEQSVQWY*
29	Ank08	Ank08		UT76HP_01106	5	1-31, 35-64, 68-98, 112-141, 145-174	249-272(Coiled coil), 276-374(PRANC), 352-372(F-box)	LPLEMKFMVLEYCSKDDLTKL	1173	391	Ank08		aa positions are identical to Ank08		Ank08	OTT_0257	0.985	5	996,436 -> 997,608	MYNTDLHDAAKQGDINKVKYLILKENRDVNFQDDNKNTPLYCAAKEGRADVVKILLAHGADSSLQCQCTDTALHVATQNKHVDVVKILAAHAAQTTNVVHTDNNNIDLPGNTNQTALHMAVRNESIDIIKILLFYGANGNYSDAFRNTALHVAMIKPNLEIIDLLLTNGCSLNVPNTAGTTPFKKICNSFLNQPTEQKQKIITSCIAHLVMREHCNKEESTTTQPAWFKYNKYLTAESEWFKSNKYLIDKNQSLNEIWQNCQKEIQKMKDTIVCESENTSLFDMFMDSDLDKIARSTNYRHIRHKFEKEFCTYSPFIEKAIESRTLMLQNAVESIDEIFEPNQDDSTSWLHLPLEMKFMVLEYCSKDDLTKLQHYEEVEIAGGNVMHEES*
30	Ank03	Ank03_01		UT76HP_01145	6	6-36,40-69, 73-115, 119-149, 153-182, 186-213	3-23(F-box)*	LKSKTKYTLHSAIQDGDIKKV	645	215	Ank03_01		aa positions are identical to Ank03_01		Ank03_01	OTT_0153	630/645(98%)	6	1,032,381 -> 1,031,737	MILKSKTKYTLHSAIQDGDIKKVKQLINNDITLINSKYKDGTTALYFALKYKNLPIAKILLNNGANVNAQDNDGHTALHLVVDTIQVYYEFFEKYPVYCNDHIALLLKYNADVNIENNQGNTPLSDAVECKCVEPLAIMLKHNSTGINKKYDEGETLLHIAVRNDIIDVIQLLIDYGADIDAKDDNGMTTIDYAAKSGNTDVFNFLTEQSVPWY*
31		Ank03_13	UT76_Ank83	UT76HP_01176	2	6-36, 40-69	3-23(Possible F-box)*	FKSKTKYTLHSAIQDGDIKKV	312	104	Ank03_13	R1(97.8%, 1 aa mismatch), R2(100%)	R1 and R2 in UT76 overlap with only R1 and R2 in Ank03_13.		Ank03_13	OTT_1696	0.974	6	1,053,824 -> 1,054,135	MIFKSKTKYTLHSAIQDGDIKKVKQLINKDITLVNSKYKDGTTALSVALKYKNLPIAEILLSNGANVNAQDNDGHTAFYILLLIQFKYIMNFSKNILSIAMII*	ppgpp hydrolase -> ank -> membrane prot. -> DNA methyl transferase
32		Ank03_12	UT76_Ank83	UT76HP_01177	2	15-44, 48-75			231	77	Ank03_12	R1(98.9%, no mismatch), R2(97.6%, 2 aa mismatch)	R1and R2 in UT76 is overlap with R4 and R5 in Ikeda		Ank03_12	OTT_1465	0.983	4	1,054,240 -> 1,054,470	MLKHNSTGINKKYDEGETLLHIAVRNKIIDIIQLLIDYGADIDAKDDNGMTTIDYAAKSGNTDVFNFLTEQSVQWY*	ppgpp hydrolase -> ank -> membrane prot. -> DNA methyl transferase
33	Ank03	Ank03_04		UT76HP_01245	6	6-36,40-69, 73-115, 119-149, 153-182, 186-213	3-23(F-box)*	LKSKTKYTLHSAIQDGDIKKV	645	215	Ank03_04		aa positions are identical to Ank03_04		Ank03_04	OTT_0288	633/645(98%)	6	1,114,635 -> 1,115,279	MILKSKTKYTLHSAIQDGDIKKVKQLINKDITLVNSKYKDGTTALSVALKYKNLPIAEILLSNGANVNAQDNDGHTALHLVVDTIQVYYEFFEKYPVYCNDHIALLLKYNADVNIENNQGNTPLSDAVECKCVEPLAIMLKHNSTGINKKYDEGETLLHIAVRNDIIDIIQLLIDYGADIDAKDDNGMTTIDYAAKSGNADVFNFLTEQSVPWY*	ppgpp hydrolase -> ank -> membrane prot. -> DNA methyl transferase
34		Ank14	UT76_Ank85	UT76HP_01256	6	33-62, 66-95, 99-128, 132-161, 165-194, 195-226	360-380(F-box)	LNSECLYYLLNKLNTSDLLCL	1356	452	Ank14	R1(100%), R2(98.9%, no mismatch), R5(100%), R6(100%)	Only R3 and R4 in UT76 have extra Ank region but other repeats(R1, R2, R5, R6 are overlap to Ikeda)		Ank14	OTT_1019	0.913	5	1,123,772 -> 1,122,417	MNFQLHNAIKNNDSAGLDRLIAAGCDVNGLCNNGFTALQRAVIEGNIQIIQKLLAAGADIDLGDNNWNSALHVASALGKIDVVEKLLAAGANVDLQDNNGHSALHMATIQGKLDVIQKLLAAGANVDLQDNSGHSALHIATIKGKLDVVEKLLAAGANVDLQDNNGQPALYAAISNNGQKLIYYLLDAGADPALTGTSILSHAVIHGYDTEIIKLILDKGYSNAGIFDLCEEDFYNQISEMSDSDIVNQLEVYTKIKLVKFIHSKGKICKNSYDCRTFFDLITNTDIKDQNLPYHFDQEKVDEIYTELNKHINIPMASNIITIMGRMACRAEIIDRIDTQYNEYKQDVSSKKTKFRIFELNSECLYYLLNKLNTSDLLCLLDPEPKAKNDVTNINEQAY…
35	Ank09	Ank09		UT76HP_01299	7	21-51, 55-84, 88-117, 121-150, 154-188, 192-221, 225-256	300-405(PRANC), 384-404(F-box)	LPYEVQHMILGHLSNNELRKF	1269	423	Ank09		aa positions are identical to Ank09		Ank09	OTT_0298	0.93	7	1,165,435 -> 1,164,167	MGRFTRLISSIQNFFRHRVTQQESNLHETVKQCNLDKLRSIIADRNININALNEENQTALHCAIETGNLDIVRLLLNSGADPNLYDDLNFTPLHKACMRNNTEIVKLLLDYEVNVNAPNIWYSTPLHYAARFGLPNIVKLLLNHGAIVDLQNSNGHTPLHDVIAYGRGSSSCIQAIKLLLNAGADVNLSDVYNHTPLHCTVIHHNVHFIKILLSAGADVNAVNDFGDTPFSQCCTIFDYNDEIIKLLVADIIRIEYCNPDINARGFIENQSMIHRSQHLTNLRYKCKKELQEMKDIKVGNSGTTLFEILFLEKNLNTLARCVSNSDFTAKIMEKFDMYASFIEQCIKNASDRANLLQHAIESLAETVTLFPDDPVASTPSWNNLPYEVQHMILGHLSNN…
36		Karp_Ank40	UT76_Ank86	UT76HP_01336	8	5-36, 39-68, 72-102, 106-136, 140-169, 173-204, 211-263, 167-299	340-360(F-box)	LPIKITEQILDTLDDDDLGAF	1143	381	Karp_02342	Each Ank in UT76 is different fron Ank repeat in Karp			Karp_Ank40	Karp_02342	0.729	4	1,201,683 -> 1,202,825	MNNNDLLRELCHAAAEGNVESVHLLVQDNAVDIINASYGIKSALHAAVHNRHINIVRLMLDSGADPNVQNMYGATPLHFAIGDNCDIDIIYLLLEKNANINAQNKNGSTPLHVAAWRGMNGIIMQILPNSVANINLQDDDGKTLLHFAAQNGSKDLVEFLYNRNANIHIKDKSWKAPIHSAAENGFKDVVQFLLDLDIYTYPNMINSQDNDGQTALHLAILYHPKDLHVRYEEYLKKNGNVAILYRSTELIKSLSSNNVNFSLKNKDGYTVLDLALAIEHDQHKIAEHLQEKRLLWREEQIKIANNSLVIIAENKEQILKLKPDSEKIDADKFLEKWRELPIKITEQILDTLDDDDLGAFQQLNEERKVALGEDSIHEMI*
37	Ank03	Ank03_01		UT76HP_01391	6	6-36,40-69, 73-115, 119-149, 153-182, 186-213	3-23(Possible F-box)*	FKSKTKYTLHSAIQDGDIKKV	645	215	Ank03_01		aa positions are identical to Ank03_01		Ank03_01	OTT_0153	628/645(97%)	6	1,245,286 -> 1,244,642	MIFKSKTKYTLHSAIQDGDIKKVKQLINKDITLVNSKYKDGTTALSVALKYKNLPIAEILLNNGANVNAQDNDGHTALHIVVDTIQVYYEFFEKYPTYCNDHIALLLKYNADVNIENNQGNTPLSDAVECKCVEPLAIMLKHNSTGINKKYDEGETLLHIAVRNKIIDIIQLLIDYGADIDAKDDNGMTTIDYAAKSGNTDVFNFLTEQWVPWY*	*ppgpp hydrolase -> ank -> membrane prot.
38	Ank03	Ank03_07		UT76HP_01432	5	35-64, 68-110, 114-144, 148-177, 181-208			630	210	Ank03_07	R1(97.6%, 2 aa mismatch), R2(100%), R3(95.6%, 3 aa mismatch), R4(98.8%, 1 aa mismatch), R5(98.8%, 1 aa mismatch)	UT76HP_01432 paralog to UT76HP_01775(100%) and UT76HP_00038 (96.7%)		Ank03_07	OTT_1032	0.976	5	1,290,225 -> 1,290,854	MIDFYSESLINKLFRSKVQQLINNDITLINSKYKDGTTALYFALKYKNLPIAKILLNNGANVNAQDNDGHTALHLVVDTIQVYYEFFEKYPVYCNDHIALLLKYNADVNIENNQGNTPLSDAVECKCVEPLAIMLKHNSTGINKKYDEGETLLHIAVRNDIIDVIQLLIDYGADIDAKDDNGMTTIDYAAKSGNTDVFNFLTEQSVPWY*
39	Ank10	Ank10_02		UT76HP_01447	9	20-50, 54-83, 87-117, 121-150, 154-184, 188-217, 222-252, 256-285, 290-319	397-475(PRANC), 408-428(F-box)	LPNNTNVLARYANNLEVLDWY	1656	552	Ank10_02		aa positions are identical to Ank10_01 and Ank10_02		Ank10_02	OTT_0875	0.966	9	1,303,769 -> 1,302,114	MRNFLSWLYSSVQKLKNIFSKSIDLQDAIISGDIKYVKRFFSQDNTIINLQDEDNYTALHYAVICNQIEIIKIILDYNPNINLQDNLGNTALHYAAASGYTSIIELLLQYDPNCINLCDQNKWTALHYAAAKGRIESIKLLLQYNPDSGLQNNLGNTALHYIATYGYADLVELLLKHSSDVINLLNQNKCTALHCAALHGNIGSVKLLLKYNSKISNLQDIWGNTALHYAAECGNTKIIKFLLKHNPGVINLLDEDNWTALHYAAAHGNIGSIKLLLKYNSKISNLQDIWGNTALHYAAARCHMDSVKLLLHHNLEIELQDYLYIDIINNNALNTYEKEVVELFITHAVKLKHFSKDINSKIVTRNTDFIQNSPNLNELAQRCEQEIQKMKNIKIGSSD…
59	Ank24	hypothetical protein	UT76_Ank24	UT76HP_01480	2	92-121, 128-156			2835	945	OTT_0622	R1(95.8%, 3 aa mismatch), R2(97.7%, 2 aa mismatch)			hypothetical protein	OTT_0622	0.96	2
40		Ank03_07	UT76_Ank87	UT76HP_01538	4	25-67, 71-101, 105-134, 138-165			501	167	Ank03_07	Overlap R2-R4 in ikeda, miss some part of R1 in ikeda; R2(98.5%, no mismatch), R3(100%), R4(95.6%, 3 aa mismatch), R5(98.8%, 1 aa mismatch)			Ank03_07	OTT_1032	0.974	4	1,377,876 -> 1,377,376	MKYKNLPIAEILLRNGANVNAQDNDGHTALHLVVDTIQVYYEFFEKYPVYCNDHIALLLKYNADVNIENNQGNTPLSDAVECKCVEPLAIMLKHNSTGINKKYDEGETLLHIAVRNDIIDVIQLLIDYGADIDAKDDNGMTTIDYAAKSGNTDVFNFLTEQSVPWY*
41	Ank12			UT76HP_01575	7	35-64, 68-97, 102-144, 148-178, 182-211, 215-246, 250-281	365-475(PRANC), 453-473(F-box)	IPPEVKFNILKHLSNEDLSKI	1485	495	Ank12_01		aa positions are identical to Ank12_01			OTT_0602	0.96	7	1,413,258 -> 1,414,742	MNTALSSAIKRGDAKAVLDILNENPGLVNFQQDVDFKTPLHTSVEHKQKEITKLLLERNANVTLQDNNGNTPLHFAARNHDFKMTEILLSHGNAIVDMQNNKGQTSLHLASTRPHTYQGASALLSKESLSIAQTLLTHGANVNLEDEDSNTALHYATNHFHHKEITEILLNHGANVNAQNNVGDTALHRAAKSGLLPTVLCLLKSGANVHLKCENGNSVLHCAAQGSGPNESIVKAVLHHGADVNARNNNDSTPLHHAAEKIHDPLPAIRILLKHGADIDAHDNRNCTPLNNAISSSLIINMQTGIPEFLTSHITKLEYSSDKKTSSAGSLTNQQLIQQSSTLSEYKLACEKELKELSNIKVGGGQKSMLSAFLANTTDDNESSRYVDDPKVQEIYERC…
42		Karp_Ank31	UT76_Ank38_02	UT76HP_01663	2	27-56, 231-263	680-703 (Coiled coil)		2172	724	Karp_Ank31	R1(94.4%, 3 aa mismatch), R2(97%, 2 aa mismatch)			Karp_Ank31	Karp_01277	0.955	2	1,504,289 -> 1,502,118	MEASNKAALLELTSLHPELVDIRSKANNDTLLIRAFKYLREDIIEDLLILGADISAKDEHGMPATMWIYATERTDLTTEEYDNTALRMSKKYLSLENAKSYSDEYTNLLLNSTKAKFPVDCNNDGYDHTTILTKIIQRNLVQSAEWFIKNFQLNQNETAESLIAGTIRMSSGNLTSTEVRNVEFLLEKHLHLIDENSKCANNLAEMLFQKKFYKEYHQFDMICTEFHRLQSGQSIGHYGYMVYHDIHVLVAKILIKFGIDLQKYESYVENLASVHDSLIPLLCQQINPEDYKSYFEGLPNNVKELLKSELPAEENSEPYDVLEVLDSDDESDYNITIDPYDVFINHRIYRKIQDAFILESTKKKILQLTKVSSILCEITYTKDYEDFHISYEDLPITID…
43		Karp_Ank38	UT76_Ank44	UT76HP_01764	6	34-63, 67-94, 95-125, 129-158, 161-190, 196-230	332-354(Coiled coil), 358-378(F-box)	INFDCIQHLLNKLSNKDIFNF	1290	430	Karp_Ank38		aa positions are identical to Karp_02032		Karp_Ank38	Karp_02032	0.976	6	1,589,808 -> 1,591,097	MNVQLYNAIKNNDLAELENLIADGCDINNEVYNTGLTALHLAVINDHMQIIQKLLDIGADITKEANDGFSALHLAIIKGNLDIVQKLLDTGQDITGCAVLHFTISKGGNIRIIQKLIDAVADINQKDNDGWSALHIAVNEGNIDVIKKLLDAGADINQKNREWSPLHIAIHDNNQNLIHYLLDAGADPTNLPGNLSNGGLLSYAVHANYDLKIIKLLLDKGYSNAGNFDLNEEDFCKHISDAHLLEVYKKIKLLKFIHSKGKICKDSKDSDDNRTFFDFITNTDIKDQNLPYTFDQARVDEICTELNKHINVSMASQMMDIMNRMAVRKILIENIEIEHNKYQNDESSEKKKIQIFEINFDCIQHLLNKLSNKDIFNFNRSVCKTCVDEVQNEVQVDLN…
44	Ank03	Ank03_07		UT76HP_01775	5	35-64, 68-110, 114-144, 148-177, 181-208			630	210	Ank03_07	R1(97.6%, 2 aa mismatch), R2(100%), R3(95.6%, 3 aa mismatch), R4(98.8%, 1 aa mismatch), R5(98.8%, 1 aa mismatch)	UT76HP_01432 paralog to UT76HP_01775(100%) and UT76HP_00038 (96.7%)		Ank03_07	OTT_1032	0.976	5	1,597,382 -> 1,596,753	MIDFYSESLINKLFRSKVQQLINNDITLINSKYKDGTTALYFALKYKNLPIAKILLNNGANVNAQDNDGHTALHLVVDTIQVYYEFFEKYPVYCNDHIALLLKYNADVNIENNQGNTPLSDAVECKCVEPLAIMLKHNSTGINKKYDEGETLLHIAVRNDIIDVIQLLIDYGADIDAKDDNGMTTIDYAAKSGNTDVFNFLTEQSVPWY*
45	Ank11	Ank11		UT76HP_01784	2	10-39, 132-161			687	229	Ank11	R1 and R2 100% match	aa positions are identical to Ank11		Ank11	OTT_0459	0.996	2	1,608,564 -> 1,609,250	MKSNKSPRHSMMPQLHHAAESLNVDKVQELIKNGADLNAKDFAGNTCICMLAQRKSKSHIGSKERETISKIIDILRENGADSTIENKEGLNAVNYLYVGKCARRAGKKKLLSGNKNENNEEEISSNKEVKQMMMPQLHQAAECLDIEKVKDLISSGADINAKDITGSTCICRMAKRYSNPYLDSEERNAIQNIMNILRENGADYNITNNSGQSATSFLDMKSGKNIGL*
46	Ank06	Ank06_01		UT76HP_01823	4	23-52, 56-85, 89-118, 122-157	202-307(PRANC), 285-305(F-box)	LPPEVRLMILENLSNNDLTKL	990	330	Ank06_01		aa positions are identical to Ank06_01		Ank06_01	OTT_0226	0.861	4	1,637,492 -> 1,636,503	MYKVLPLRARLLYATARNIFSTQNRHILPYIAYKGDIELLQHLIDHGIDVNTTNHWNNTALHVASYHGNIDIVNLLLDNNANPNLQDANLHTPLHLAISNGHIDIVRLLLNHEANITIQGQFNRTPFKIAWMKYIENPEQNLEMMRLLITHIVKIERANLVDTSSLGFLQNKDLISESEELKGLEQQCHKEIDQMKSICVSKNDSSFFDIFVVQKDINTLARCANNPDIVLCQDKFSMYSSFIEKSIKEGKARAKLLQGAVKSMDEIFESNQDAFQESQTSWHHLPPEVRLMILENLSNNDLTKLQHNDTAEAEAEAELEGAYAIYEEE*
47		Ank16	UT76_Ank88	UT76HP_01828	4	5-34, 41-93, 97-127, 150-186	207-227(Possible F-box)	LPYPVTDKILRYLDDYTLGLF	765	255	Ank16	Found extra R4 in UT76, R1-R3 similar to R1-R3 in Ikeda. And R4 is different from R4 in Karp_02291	Found extra R4 in UT76, R1-R3 similar to R1-R3 in Ikeda.		Ank16	OTT_1271	0.738	3	1,640,488 -> 1,641,252	MNNNDLLRELCNAAKNGNVESIKQLLAQDNAVNAINLQDNKGQTPLHFVTKHRFIKITASLNCKEYWSSHDNRDKGFVDVAKLLLNAGANPNIQDNGGQTPLHLAIKWHYLPASLVMTATDEVDIPCRSTDLINVLCESNCINFGLKNADGDTVLDLASFLESVSEQLSIVKYLTEKNILWRNPLVCAAQKFIHQQDKNDKNVSCKLPYPVTDKILRYLDDYTLGLFQKETNEEANNDNEAANDPTVIGDVPNL*
48		Karp_Ank28	UT76_Ank89	UT76HP_01834	6	12-42, 46-75, 79-117, 141-172, 176-218, 222-252			855	285	Karp_Ank28	R1-R6 are 100% match, 6 aa in R7_Karp are missing in UT76			Karp_Ank28	Karp_01222	0.974	7	1,644,503 -> 1,643,649	MLVYNFRSNKTKYRYALHRAIKDGDFEKVKHLINNDSTLINSKYKDGITALSVALKYKNLPIAKILLNNGADINAKNNSGHTALHMSIISDGGNYNSKNIADSVRILIQHGANNLSANDDINAIIKFLVKNGANTNVKDNVDQTPLHWTVHYFINNLDIVQLLLDHDADPNMQNVHDITPLHLVVDTIQVYYEFSEKYPAYSSDHIALLLKYNADVNIENNQGNTPLSDAVECKCVEPLAIMLKHNS TSINKKYDEGEILHQRTDVIQLLIDYGADIDVKDKTA*
49	Ank07	Ank07_01		UT76HP_01850	3	35-64, 68-96, 100-128			387	129	Ank07_01	Found extra R2 in UT76, R1(100%), R2(98.8%, 1 aa mismatch), R3(95.6%, 3 aa mismatch)			Ank07_01	OTT_0250	0.987	2	1,662,547 -> 1,662,161	MDKTLRQQAQEYKNLYAIRAKKLDLDKIQTVSTELTTYLLFYAIIKDDFHPFKALVKSGAKIDTVDEFGNLPVHYFNTNLRILEYIVKKDKKCINKPNSLGQTILHIAAKENNYKAVKYLLQSGAKKY*
50		Ank03_11	UT76_Ank90	UT76HP_01877	1	7-38,			177	59	Ank03_11	Partially overlap only R3, R4, R5			Ank03_11	OTT_01453	0.802	6	1,687,079 -> 1,686,903	MNIKDNQGNTLLSDAVRSKYIEHLDVILKHNSTTSINKKYDEGKTLLHIAVLDEIIVY*
51			UT76_Ank91	UT76HP_01878	2	6-36, 37-66	3-23(Possible F-box)	SESKAKYALHRAIKDGDIKKV	213	71		Overlap to nt position 999,191-999,401 of Ikeda(AP008981) 98.6%							1,687,632 -> 1,687,420	MISESKAKYALHRAIKDGDIKKVKYLINNDSTLFNSKYKDSITAALKYKNLPIAKFLLNNGANINAKNNS*
52		Ank04_01	UT76_Ank92	UT76HP_01920	6	50-79, 83-113, 117-148, 152-181, 185-215, 298-330,	371-391(F-box)	LPINITEQILDTLQDNYLGTF	1236	412	Ank04_01	R1-R6 in UT76 match to Ikeda but some aa of R6_Ikeda are misssing in UT76			Ank04_01	OTT_0210	0.8195	7	1,735,395 -> 1,734,160	MNNGGLLHDLYRAVQNSNIDDVERILAQDASLINSIHKKVYIADGLYLPVNCAALHTAVLRKGINMAGFLLNSGADVNLENDDGITALRYAITRDYNANMVMLLLNSGANINVPDTQGVTPLHCVITPTYSNVDRIELLVSRGGDINIQKNNGRTVLHDAAKYGQKNIVEWLLSRNANALLKDNSGKTPAHFAAKYGYKDVMKLLLDKDHSVINLQDNHDQTVLHLAVLRHSTLLNGGTNEGAYIRYDEDGEDIAEYIRYEERQLSEDERLAALSNSAKLIKMMYNHCGINFGLKNANGYTVLDLALAIEHDQHKIAEHLQEKRLLWREEQIKAANNSLVIIAENKEQILKLKPDLEKTDADKFLEKWRELPINITEQILDTLQDNYLGTFQHLNEERK…
53	Ank05	Ank05_01		UT76HP_01926	4	1-28, 35-64, 68-98, 102-131	180-214 (Coiled coil), 217-322(PRANC), 300-320(F-box)	LSQEVRLMILENLNNDDLTKL	1041	347	Ank05_01	R1(97.5%, 2 aa mismatch), R2(100%), R3(98.9%, 3 aa mismatch), R4(100%)			Ank05_01	OTT_0214	0.953	4	1,738,621 -> 1,739,661	MTVLHEAAKRGDIQAVKLILIEQHGVDYINLGDMTGTTALHYAIRAESLEVTELLLIHGANPNIQNLYGHTASYYAVNVKKRIEFIKLLLAHGANPNIQDKYCSTPLHCAAHYCDIVTIKLLLKKGANLNVLDVTHSTPFADAYRMFMVDQETNKGVMQLLVTEIVKLEHLGIKISGSDLEGVNLNKQLINESKQLKELEQQCHKEIKKMKSICVSKNDSSFFDIFVVQKDINTLARCANNPDIVKCKNRFLMYSSCIEKSIEEGKVRAKLLQGAVESIDEIFESNQDASQKSQTSWLHLSQEVRLMILENLNNDDLTKLQHTDIAEAVAESEVEAGGAHAIYEGE*
65			UT76_Ank48	UT76HP_01932	2	204-233, 242-272
54	Ank01	Ank01_01		UT76HP_01972	0		26-57 (Coiled coil), 59-164(PRANC)		528	178	Ank01_01				Ank01_01	OTT_0036	0.989	0	1,778,918 -> 1,778,391	MMKLLVTNIVKTEHCNAVDTNLSGFIQNKRLINESEQLKELEQQCHKEIEEIRSISVGENGKSFFDIFVLQKDINTLARCANNPNIVLCQDKFSMYSSFIEKSIKEGKARAKLLQGAVESMDEIFESNQDFHQESHISWFHLPQEVRLMVLENLSNTDLTKLQSLQKQFLCLYLS*
61	Ank21		UT76_Ank21	UT76HP_01973	1	23-53			198	66	Ikeda_00041	100% match				Ikeda_00041	1	1		MNNYLRLRAHLLYVTTRSIFSHRNSHPLLYAAKHNYLDVVKHLIEHGVESIHKIYVEALHYILLL*
55	Ank03	Ank03_01		UT76HP_02076	6	6-36,40-69, 73-115, 119-149, 153-182, 186-213	3-23(Possible F-box)	FKSKTKYTLHSAIQDGDIEKV	645	215	Ank03_01		aa positions are identical to Ank03_01		Ank03_01	OTT_0153	627/645(97%)	6	1,879,510 -> 1,878,866	MIFKSKTKYTLHSAIQDGDIEKVQQLINKDSTLVNSKYKDGTTALSVALKYKNLPIAEILLNNGANVNAQDNDGHTALHLVVDTIQVYYEFFEKYPTYCNDHIALLLKYNADVNIENNQGNTPLSDAVECGCIEPLAIMLKHNSTGINKKYDEGETLLHIAVRNKIIDIIQLLIDYGADIDAKDDNGMTTIDYAAKSGNADIFNFLTEQWVPWY*	ppgpp hydrolase -> ank -> membrane prot. -> DNA methyl transferase
56	Ank26	Hypothetical protein	UT76_Ank26	UT76HP_02194	0				1785	595	OTT_01481	100% match			Hypothetical protein	OTT_01481	1	0	1,991,495 -> 1,989,711	MNAAAYEKSVARNYADTGEVDKLSRLINSYPDLKSEIVPSSGLGLMSHACSNISKRSMGSLLSSRTKNSNNSLDISDNAKEEDAITDAVSRHLFDHAKCMIQKSKLDKSLILKSIIKGAINLHPIIIAQQEEMHPLRGIVITNILDKVKNEQAHLQIHSMITEGDNCKIDKKFAVEDLGKLIFGKVIQLLIICDDGGISHHKNLLQDYPSVEIKTTVFGKLAMDLFTISGGNFERYEKTVYQFPATSCNRINHNAMILESTKQTLLRVIKVSYLHKLIHNNPSEIHFQGDEELDNSIKLLEARLLYLINTCNKRSDKEENYTILLDFDDVSNIIHDIKFLTSTYTNNKEYSSSTIQAAKDCISNLAKQGIVENLKTNFENDMAILACQINSILNNDINI…
57		Ank06_01	UT76_Ank81_02	UT76HP_02249	5	23-52, 56-85, 89-118, 122-157, 169-198	202-307(PRANC), 285-305(F-box)	LPPEVRLMILENLSNTDLTKL	990	330	Ank06_01	Found extra R5 in UT76, R1-R4 similar to R1-R4 in Ikeda but present highly mismatch ; R1(66.7%, 15 aa mismatch), R2(66.7%, 15 aa mismatch), R3(64.4%, 23 aa mismatch), R4(66.7%, 18 aa mismatch), R5(90%, 7 aa mismatch)	UT76_00730 paralogs to UT76_02249 (79%)		Ank06_01	OTT_0226	0.757	4	2,044,432 -> 2,045,421	MNNYLRLRAHLLYVTTRSSFSPVNNHPLLYAAKHNYLDVVQHLIEHGVDINTQNLRGSTALHIASYNGNIQMAMFLLANHAAVDTQNVYSNTALYYAVEQSNIEMASLLLSYGANLSFQCHFNMTPFEIAVAKYMGNHDLYLEMIKLLITHIVKTEYCSDVDTHLSGFIQNKRLINESEDLKELEQQCHNEIKQMCSISVGSSCLSFFDIFVLQKDINMLARCANNPDIVLCQNKFSMYSSFIEKSVEKGKARAKLLQEASESMDEIFESNQDASQEIQTSWLHLPPEVRLMILENLSNTDLTKLQHNDTAEAEAEAELEGAYAIYEEE*
58	Ank20			UT76HP_02282	9	30-60, 64-94, 99-128, 133-162, 163-192, 198-231, 235-265, 269-298, 302-333	378-471(PRANC), 450-470(F-box)	LPNEIRYKIFSYLGLRELEAL	1521	507	Ank20								2,077,176 -> 2,075,656	MDQLLRLLLHCYRFIRNNVNYWLIREENHLDNNSLHQLAKNGDVAAIECLLVENNESINELDANGMTPLHYAAARGHIEIVRTLLTQNNLNINVQTPITNITPLHYAAAHGHVEIINLLLAMRNIIADARDQNGETALHYAVCFDRIEAVKLLIGMHNLVNNSGMNVVHCAAEHGSLKALRYMLEHCADIDIDLPDNQGNTAIHSCCRHFKKDTLASALQILAEYNANIDLQNFTGETALHILAGNGNVNGIKLLVKQYNANINLRDNTGETVMHFAAKNGHTDVVRFLLDCNFDINAQNDFEETPLMVCKNNNLGLKVAELFISHIVTSKHCNKDDCAEQSCIEESEKFRANQDFVNRNAALAKIAMDMWTIKNTYVENHNVYNLYYLPNNISYIQMK…
	Note	Bold text	new Ank repeat identified by manual search
		Red text	new Ank repeat identified by SMART search

## Sheet: UT176(54)
No.	Identity to published Anks (Ikeda)	To our new Ank	locus_tag	No. repeats	Amino acid locations of Ank repeats by SMART	Amino acid locations of other domains	F-box sequences	Length (bp)	Length (aa)	Comparison to	Nucleotide identity and amino acid mismatch	Note	Gene name	locus tag	identities	No. repeats	Minimum	Maximum	Sequence
1		UT176_Ank127	UT176_00036	0				108	36	Ank03_04	Partially overlap only R1		Ank03_04	OTT_0288	0.935	6			MILKSKTKYTLHSAIQDGDIKKVKQLINKDITLVL*
2		UT176_Ank49	UT176_00046	0				225	76	UT76_00043	99.5% match		UT76_Ank19	UT76_00043	0.995	0			MNKCNSITHFEELLNENMLEDKANKALESMLYQTTEDTFKANISSLATKIAELTDGVVLSFDFEIKL INLTIGE*
3	Ank06/Ank01_02		UT176_00059	4	23-52, 56-85, 89-118, 122-157	202-304(PRANC), 282-302(F-box)	LPQEVRLMILENLNNDDLTKL	987	329	Ank06_01	R1(71.1%, 7 aa mismatch), R2, (87.8%, 6 aa mismatch), R3(61.1%, 17 aa mismatch), R4(76.5%, 10 aa mismatch)	UT176_00059 and Karp_01386 are paralog (100%), aa positions are identical to Ank06	Ank06_01	OTT_0226	0.765	4			MNNYLQLRARLLYATTRNIFSSINKHPLPYAAKKGYIDVVKYLIDHGIDVNTQNHWNNTALHFASHS GNTHMVKLLLDNNANPNLQNKSNNTALHYSVEKNFIPITNLLLNHEANITIQGQFNHTPFKRAWIKYIENPELHLEMMRLLITHMVKIEH DNLVDTTSSGFLQNKELINESEPLKEFEQQCHKEIEEMKSISVSQNGLSFFDIFILKKDMNILARCANNSDIVKCKNRFLMYSSCIEKSI EEGKARTKLLQGAVESIDEIFESNQDACQASWFHLPQEVRLMILENLNNDDLTKLQHTDIAEAVAESEVEAGGAHAIYEGE*
4		UT176_Ank35	UT176_00063	8	45-69, 73-102, 106-136, 140-169, 173-204, 211-265, 269-321, 325-356	398-418(F-box)	LPINITEQILDRLDDDDFGTF	1320	440	Karp_Ank28	R1-R8 match to Karp_00999(Karp_Ank28) 99%	aa positions are identical to Karp_00999	Karp_Ank28	Karp_00999	0.99	8			MNNNDLLLEFRYASAVGNVERVKQILAQYNAGDIINALYGIGFDLHEAIRNDDINLVRLMLDSGADP NEQTVYGATPLHIAIWYNRVDMIYLLLDRNANINAQNRDGRTPLHVAACHGMNDIIMQILPNSVANINLQDDYGKTLLHYAARSGSKDLV EFLCNRNANIHIKDKSGKFPIHLAAGDGFKDVVQFLLDLDIYTYPNMINSQDNDGQTLLHLIAKYSFEKFPTNLLSTVLSYERHLDGYDK RFIDTADMLLNRGVDTNIQNNDGQTALHLAILYHPKDLHVRYEEYLRKNSNVAISYRSTELIKSLSSNNVNFNLKNKDGYTVLDLALAIE HDQHKIAEHLQEKRLLWREGQIKVANNSLVIIAENKEQILKLKPDSAKTDADKFLEKW…
5	Ank03		UT176_00087	6	6-36,40-69, 73-115, 119-149, 153-182, 186-213	3-23(F-box)*	LKSKTKYTLHSAIQDGDIKKV	645	215	Ank03_04		aa positions are identical to Ank03_04	Ank03_04	OTT_0288	0.969	6			MILKSKTKYTLHSAIQDGDIKKVKQLINKDITLVNSKYKDGTTALSVALKYKNLPIAEILLSNGANV NAQDNDGHTALHLVVETIQVYYEFFEKYPTYCNDHIALLLKYNADVNIENNQGNTPLSDAVECRCVEPLAIMLKHNSTGINKKYDEGETL LHIAVRNKIIDIIQLLIDYGADIDAKDDNGMTTIDYAAKSGNADIFNFLTEQWVPWY*
6	Ank07		UT176_00182	3	35-64, 68-96, 100-129			1257	419	Ank07_02-03	R1(92.2%, 3 aa mismatch), R2(91.9%, 4 aa mismatch), R3(98.9%, no aa mismatch)	UT176_00182, UT176_01199 and UT176_01374 are paralog (100%)	Ank07_02	OTT_1509	0.963	3			MDKTLRQQVQEYKKLYAIGAKKLDLDKIQTVSTELATYLLFYAIIKDDFHLFKVLVKSGAKIDTVDE FGNLPVHYFNTNLRILEYIVKKDKKCINKQNSLGQTILHIAAKENNYKAVKYLLQSGAKKNIKDNYEDIAENLSSDYDVIVSLKQCTPII EEIEEADVQKITQGITRSYNISKHSVDSNTRLEIEDNNTDGIALNWPLNYVKHTIFRINSNKEKHKTVKYFVDIAAKQDIKDLWNEIATN YLSSNYGMQISFKLYKSTIEKMIYAAIQQQDIINKLNIGKHDTKLAIKDNKELSFSSEILDIGITFNKEARKKLNLANLHINQDTKHKYE NTTKIQVYVSVIDQLEKKLLLTQDEIAIYDTAKCLIESNSRLETENMLSQCVDKSTTL…
7	Ank03		UT176_00254	6	6-36,40-69, 73-115, 119-149, 153-182, 186-213	3-23(F-box)*	LKSKTKYTLHSAIQDGDIKKV	645	215	Ank03_04		aa positions are identical to Ank03_04	Ank03_04	OTT_0288	0.967	6			MILKSKTKYTLHSAIQDGDIKKVKQLINKDITLVNSKYKDGTTALSVALKYKNLPIAEILLSNGANV NAQDNDGHTALHLVVDTIQVYYDFFEKYPVYCNDHIALLLKYNADVNIENNQGNTPLSDAVECKCVEPLAIMLKHNSTGINKKYDEGETL LHIAVRNEIIDVIHLLINYGADIDAKDDNGMTTIDYAAKSGNADIFNFLTEQWVPWY*
8	Ank25	UT176_Ank25	UT176_00292	2	208-237, 243-272			1230	410	OTT_1358	R1(91.1%, 4 aa mismatch), R2(93.3%, 3 aa mismatch)		hypothetical protein	OTT_1358	0.883	2			MNPEDIALVQEVAELIQNRQHLQARILVKTRGGFSDNDAATSELYSRVPEELALEFVSFCENMENCK NSGRYAALFLNSDFPINEGDYCSRIAMDFYSQGKLNKRTANSVFGGMVAHPAIETILMNPHNAATDLLDTLLDYIIKTNLRYQYDDDSKF EAAKIDLCNDYLGMVGMSADNTNDYESKQRINCILENSGDPSKLINFDPSTLHTLMFRLLDRDCQESAKLLLDSGLDVSALPPVAGWLTI LDAAIERNNYAFAKILVQRGVDIVDDHNNTSSEMKALYNTHQFFKNTGYFKEHKSIPDQMLDDSLAISSFITQDKSLRSACWPALKSSVN SETLLSQMAYEFRCDPSLLPYFVELTQLKLSKLQLQSAASIDADNKECSSTTHRDKYT…
9		UT176_Ank97	UT176_00332	4	87-115, 121-151, 161-191, 195-225			819	273	Gilliam_Ank03	R1-R4 match to R1-R4 match to Gilliam_0475 and Gilliam_00645 and match to TA686_02460		Gilliam_Ank03	GILLIAM_00645	0.928	4			MNKIESENKTQSKSLLDVYKFQKYILENNVNAAINILEMERALDAPEYKYDSNVVIHDIKQLYELKI DIYNIDKRVNKDEIIINESSGVSAIHIAASKNCIKIMERILAVPDIDIGIKDINGNNALHIAVMHNHFEIVDKILNFININVNKKNILNA KNNQGNTPIHIAARYDINKSMKSLLSNDGIYVNEIDTYKQTPLICAAYKGNKKSVELLLKQDKIDIDKKDIFEKSAIDWAKIQNYKEIEI MISGPVQESGDDIKAIGASDETNCS*
10	Ank03		UT176_00333	6	1-31,35-64, 68-110, 114-144, 148-177, 181-208			630	210	Ank03_04	R1-R6 match to R1-R6 in Ank03_04	This case aa location number of each repeat are different from Ank03_04 but they are match perfectly to Ank03_04	Ank03_04	OTT_0288	0.935	6			MTKYTLHSAIQDGDIKKVKQLINKDITLVNSKYKDGTTALSVALKYKNLPIAEILLSNGANVNAQDN DGHTALHLVVDTIQVYYEFFEKYPTYCNDHIALLLKYNADVNIENNQGNTPLSDAVECRCIEPLAIMLKHNSTGINKKYDEGETLLHIAV RNKIIDIIQLLIDYGADIDAKDDNGMTTIDYATKSGNADIFNFLTEQSVPWY*
11		UT176_Ank128	UT176_00370	2	17-46, 50-77			237	79	Ank03_04	Overlap partial R4, R5 and R6 in Ank03_04		Ank03_04	OTT_0288	0.819	6			MKYKNLPIAEILLSNGAGETLLHIAVRNKIIDIIELLIDYGADIDAKDDNGMTTIDYAAKSGNADVF NFLTEQSVPWY*
12	Ank03		UT176_00468	4	25-67, 71-101, 105-134, 138-165			501	167	Ank03_07	Missing some part of R1 of Ank03_07, R1-R4 in TA686 match to R2-R5 in Ank03_07	UT176_01028, UT176_00839 are paralog 100% and paralog with UT176_00468 99.6%	Ank03_07	OTT_1032	0.964	5			MKYKNLPIAEILLSNGANVNAQDNDGHTALHLVVDTIQVYYEFFEKYPTYCNDHIALLLKYNADVNI ENSQGNTPLSDAVECRCIEPLAIMLKHNSTGINKKYDEGETLLHIAVRNEIIDIIELLIDYGADIDAKDDNGMTTIDYAAKSGNADVFNF LTEQSVPWY*
13	Ank02		UT176_00498	4	1-30, 38-67, 71-100, 104-134	220-326 (PRANC), 304-324(F-box)	LPPELKLIILENLSTNDLIKL	1035	435	Ank02	R1-R4 match to R1-R4 in Ank02	aa positions are identical to Ank02	Ank02	OTT_0049	0.946	4			MGNTALHEAVKSGNIQAVKSILCENSSLDYVNSSDDVSHNTALHYAVRACNLKIIDILLTHGANPNA KDMYNHTPFHYACSKGNLNVIKTLLKHGADSNAQNCNLDTPFHLAAHHCEFEIIKLLLLKNGANLNVVDTTGITPFSECHTMFMANQDKN KEVMRLLVAEIVKLEHSDVKISEDDLEGVDLNKRLISNSDLLKKFQQECCKEIEKMKSTNVNESSLSVWDIFILQKDKQELIRCSYQHDD IIKLTNEFCMYSPFIVKSIVEATGRTKLLQGAAESMDEIFESNHDASQEGHTSWLYLPPELKLIILENLSTNDLIKLQQFDEAEALLKGA YALYEGE*
14	Ank06		UT176_00603	4	23-52, 56-85, 89-118, 122-157	202-307(PRANC), 285-305(F-box)	LPPEVRVMILENLGNDDLTKL	990	330	Ank06_01		R1-R4 similar to Ikeda_Ank06; R4 has Ank position 122-157 but Ikeda Ank06_R4 has Ank position 122-158	Ank06_01	OTT_0226	0.772	4			MNNYLRLRAHLLYVTTRSIFSHINSNSLLYAAKHNYLDVVKHLIEHGVDINTQNLRGSTALHIASYN GNIQMAMFLLANNAAVDTQNVYSNTALYYAVEQSNIEMASLLLSYGANLSFQCHFNMTPFEIAVAKYMGNHDLYLEMIKLLITHIVKTEY CSDVDTHLSGFIQNKRLINESEDLKELEQQCHNEIKQMCSISVGSSCLSFFDIFVLQKDINMLARCANNPDIVKCQNRFPMYSSCIEKSI EEGKARAKMLQGAVESIDEIFESNQDASQEIQTSWLHLPPEVRVMILENLGNDDLTKLQHTDITEAGPEVEDEVAGACAIYE*
15			UT176_00648	0				282	94	Ank07_02-03	Partial overlap only R1 and R2 of Ank07_03 in Ikeda		Ank07_03	OTT_1936	0.89	3			MDKTSRQQAQEYKKLYAFGVKKADLDKIQTVSAELATYLLFYAIIKDGFHLFKFLVKSAAKINTVDA FSNLPIHYFNNNLRILKYIVKSLRTV*
16	Ank10		UT176_00697	9	20-50, 54-83, 87-117, 121-150, 154-184, 188-217, 222-252, 256-285, 290-320	397-475(PRANC), 408-428(F-box)	LPNNTNVLARYANNLEVLDWY	1656	552	Ank10_01	R1-R9 match to R1-R9 in Ikeda		Ank10_01	OTT_0398	0.99	9			MKNWLSWLYSVVQKLKMFFSKSIDLQDAVISGDIKYVKCFFSQDNTIINLQDEDNYTALHYAVICNQ IEIIKIILEYNPNINLQDNLGNTALHYAAACGYTSIVELLLQYDPNCINLCDQNQWTALHYAAANGRIESIKLLLQYNPDSGLQNNLGNT ALHYIATYGYADIVELLLKHSSDVINLLNQNKCTALHYAALHGNIGSVKLLLKYNSKISNLQDICGNTALHYAAECGNTKIIKFLLKHNP CVINLLDEDNWTALHYAAAHGNIGSIKLLLKYNSKISNLQDIWGNTALHYAAARCHMDSVKLLLNHNLEIELQDYLYIDIINNNALNTYE KEVVELFITHAVKLKHFSKDINSKIVTRNTDFIQNSPNLNELAQRCEQEIQKMKNIKI…
17		UT176_Ank48	UT176_00735	2	204-233, 242-272
18	Ank03		UT176_00839	4	25-67,71-101, 105-134, 138-165			501	167	Ank03_07	Missing some part of R1 of Ank03_07, R1-R4 in TA686 match to R2-R5 in Ank03_07	UT176_01028, UT176_00839 are paralog 100% and paralog with UT176_00468 99.6%	Ank03_07	OTT_1032	0.964	5			MKYKNLPIAEILLSNGANVNAQDNDGHTALHLVVDTIQVYYEFFEKYPTYCNDHIALLLKYNADVNI ENSQGNTPLSDAVECRCIEPLAIMLKHNSTGINKKYDEGETLLHIAVRNEIIDVIQLLIDYGADIDAKDDNGMTTIDYAAKSGNADVFNF LTEQSVPWY*
19		UT176_Ank32	UT176_00858	3	25-53, 57-86, 90-121	164-269(PRANC), 247-267(F-box)	LSPEVRVMILENLSNNDLTKL	879	293	Karp_Ank24		aa positions are identical to Karp_00404	Karp_Ank24	Karp_00404	0.969	3			MIAEHVEIVKLLLSHGADIHYKNYHRLAALHYASVRDTKITDTLLAYGADINLSGGLNTTALHIAAE QGHEKNVDYLLACGADINSLDYFGDTPLTASVSAHHQNEAIIKSLVAYTVKLESYNIHISSEGFIKNKACIDESPALTEIKQKCLQEIQE MKSFKIVSNLSFFEVFIQKRNINILARCANNPYIAEHQCKFPIYYSFIEKSIEEGKARAKLLQGAAESIDEIFESNQDDSQEIQKSWLHL SPEVRVMILENLSNNDLTKLQHTDVAEAGEAGAEVGGAYAIYEGE*
20	Ank03		UT176_00883	6	6-36,40-69, 73-115, 119-149, 153-182, 186-213	3-23(Possible F-box)	FKSKTKYALHSAIQDGDIKKV	645	215	Ank03_04		aa positions are identical to Ank03_04	Ank03_04	OTT_0288	0.966	6			MIFKSKTKYALHSAIQDGDIKKVKQLINKDSTLVNSKYKDGTTALSVALKYKNLPIAEILLSNGANV NAQDNDGHTALHLVVDTIQVYYEFFEKYPIYCNDHIALLLKYNADVNIENNQGNTPLSDAVECRCIEPLAIMLKHNSTGINKKYDEGETL LHIAVRNEIIDVIQLLIDYGANIDAKDDNGMTTIDYAAKSGNADIFNFLTEQSVPWY*
21		UT176_Ank91	UT176_00929	2	6-35, 37-66	3-23(Possible F-box)	SESKAKYALHRAIKDGDIKKV	213	71	UT76_Ank17	R1-R2 match to UT76HP_01878 (100%)	aa positions are identical to UT76_Ank17 (UT76_01878)	UT76_Ank17	UT76HP_01878	1	2			MISESKAKYALHRAIKDGDIKKVKYLINNDSTLFNSKYKDSITAALKYKNLPIAKFLLNNGANINAK NNS*
22		UT176_Ank90	UT176_00930	1	7-38,			177	59	UT76_Ank16	R1 match to UT76 100%		UT76_Ank16	UT76HP_01877	1	1			MNIKDNQGNTLLSDAVRSKYIEHLDVILKHNSTTSINKKYDEGKTLLHIAVLDEIIVY*
23		UT176_Ank29	UT176_00984	5	41-70, 74-103, 107-138, 142-190, 194-223			870	290	Karp_Ank21	R1-R5 match to Karp	aa positions are identical to Karp_00055	Karp_Ank21	Karp_00055	0.984	5			MPKSESRLHNDIKKAIKGKGIDKIQYLINKDSAIVNAKGKYGCYPLHVAAKYGKEDIANYLLDNGAE IDAKDSKGQTALHYAIKHFRIDAAKFLILHKADINAKDYDGYTPLHIVQSNWFVYQDAIHFLLDSGANINEKDIQGNTILYHAIKNYNLE NVYHYHIASEKEYKSSYQSYIADLLERNADVNDENNAGETPLRLAENKNYAEIVEIMLKHCSTIKDDQNMPPIDSTKSRNLMTEYHDANT SYAEDCALIEKDKVVDDYSTIESSLSGRAQSNIKSDGGCNII*
24	Ank03		UT176_00994	6	6-36,40-69, 73-115, 119-149, 153-182, 186-213	3-23(Possible F-box)	FKSKTKYTLHSAIQDGDIKKV	645	215	Ank03_04		aa positions are identical to Ank03_04	Ank03_04	OTT_0288	0.97	6			MIFKSKTKYTLHSAIQDGDIKKVKQLINKDITLVNSKYKDGTTALSVALKYKNLPIAEILLSNGANV NAQDNDGHTALHLVVETIQVYYEFFEKYPTYCNDHIALLLKYNADVNIENNQGNTPLSDAVECRCVEPLAIMLKHNSTGINKKYDEGETL LHIAVRNKIIDIIKLLIDYGADIDAKDDNGMTTIDYAAKSGNADVFNFLTEQSVPWY*
25	Ank03		UT176_01028	4	25-67, 71-101, 105-134, 138-165			501	167	Ank03_07	Missing some part of R1 of Ank03_07, R1-R4 in TA686 match to R2-R5 in Ank03_07	UT176_01028, UT176_00839 are paralog 100% and paralog with UT176_00468 99.6%	Ank03_07	OTT_1032	0.964	5			MKYKNLPIAEILLSNGANVNAQDNDGHTALHLVVDTIQVYYEFFEKYPTYCNDHIALLLKYNADVNI ENSQGNTPLSDAVECRCIEPLAIMLKHNSTGINKKYDEGETLLHIAVRNEIIDVIQLLIDYGADIDAKDDNGMTTIDYAAKSGNADVFNF LTEQSVPWY*
26	Ank08		UT176_01045	5	1-31, 35-64, 68-98, 112-141, 145-174	249-272(Coiled coil), 276-374(PRANC), 352-372(F-box)	LPLEMKFMVLEYCSKDDLTKL	1173	391	Ank08		aa positions are identical to Ank08	Ank08	OTT_0257	0.971	5			MYNTDLHDAAKQGDINKVKYLILKENRDVNFQDDNKNTPLYCAAKEGYTDVVKFLLTHGADSSLQCQ CTNTALHIATQNKHVDVVKILAAHAAQTTNVVHTDNNNIDLPGNTNQTALHMAVRNESIDIIKILLFYGANGNYPDAFRNTALHVAMIKP NLEIIDLLLTNGCSLNVPNTAGTTPFKKICNSFLNQPTEQKQKIITSCIAHLVMREHCNKEESTTTQPAWFKYNKNLTAESEWFKSNKSL IDKNQSLNEIWQNCQKEIQKMKDTIVCESENTSLFDMFMDSDLDKIARSTNYRHIRHKFEKEFCTYSPFIEKAIESRALMLQNAVESIDD IFEPNQDNSTSWLHLPLEMKFMVLEYCSKDDLTKLQHYEEVEIAGSNVMHEES*
27	Ank07		UT176_01199	3	35-64, 68-96, 100-129			1257	419	Ank07_02-03	R1(92.2%, 3 aa mismatch), R2(91.9%, 4 aa mismatch), R3(98.9%, no aa mismatch)	UT176_00182, UT176_01199 and UT176_01374 are paralog (100%)	Ank07_02	OTT_1509	0.963	3			MDKTLRQQVQEYKKLYAIGAKKLDLDKIQTVSTELATYLLFYAIIKDDFHLFKVLVKSGAKIDTVDE FGNLPVHYFNTNLRILEYIVKKDKKCINKQNSLGQTILHIAAKENNYKAVKYLLQSGAKKNIKDNYEDIAENLSSDYDVIVSLKQCTPII EEIEEADVQKITQGITRSYNISKHSVDSNTRLEIEDNNTDGIALNWPLNYVKHTIFRINSNKEKHKTVKYFVDIAAKQDIKDLWNEIATN YLSSNYGMQISFKLYKSTIEKMIYAAIQQQDIINKLNIGKHDTKLAIKDNKELSFSSEILDIGITFNKEARKKLNLANLHINQDTKHKYE NTTKIQVYVSVIDQLEKKLLLTQDEIAIYDTAKCLIESNSRLETENMLSQCVDKSTTL…
28	Ank17		UT176_01214	4	37-66, 69-98, 102-129, 133-163	7-33 (Coiled coil), 190-210(F-box)	LNTYALEEILKYLNFNDLQSL	729	243	Ank17			Ank17	OTT_1478	0.948	4			MNRLNRLDKLNQLAKNNELTEINLQEFTEEINSSCDKSFHALHRSIIHGNLNIIKLLINKGVSPNIQ VGGIHALHWAVITDELEIAEILIDAGADVNQQDCHKTTPLHLAIRNPDIVKLLIGKGANLNIQDNEKKTAYDLAAENNCIDAANIIREEL TQSVIKTYEDRLILANELPSVALNLKESKLFGLNTYALEEILKYLNFNDLQSLKEACMVKLYTESNYNTDMLAMGGELSIDDNNA*
29		UT176_Ank84_01	UT176_01225	2	15-44, 48-75			231	77	UT76_Ank10	R1(93.3%, 2 aa mismatch), R2(98.8%, 1 aa mismatch)	aa positions are identical to UT76_01177	UT76_Ank10	UT76_01177	0.965	2			MLKHNSTGINKKYDEGETLLHIAVRNEIIDVIQLLIDYGADIDAKDDNGMTTIDYAAKSGNTDVFNF LTEQSVPWY*
30		UT176_Ank83_01	UT176_01226	2	7-37, 41-70			312	104	UT76_Ank09	R1(90.3%, 5 aa mismatch), R2(94.4%, no aa mismatch)		UT76_Ank09	UT76_01176	0.865	2			MIFKSKTKKYALHSAIQDGDIEKVQQLINKDITLVNSKYKDGTTALSVALKYKNLPIAEILLSNGAN VNAKNNDGHTALHLVVDTIQVYYEFFEKYPIYWQLC*
31	Ank03		UT176_01257	6	6-36,40-69, 73-115, 119-149, 153-182, 186-213	3-23(F-box)*	LKSKTKYTLHSAIQDGDIKKV	645	215	Ank03_04		aa positions are identical to Ank03_04	Ank03_04	OTT_0288	0.973	6			MILKSKTKYTLHSAIQDGDIKKVKQLINKDITLVNSKYKDGTTALSVALKYKNLPIAEILLSNGANV NAQDHDGHTALHLVVDTIQVYYEFFEKYPVYCNDHIALLLKYNADVNIENNQGNTPLSDAVECKCVEPLAIMLKHNSTGINKKYDEGETL LHIAVRNDIIDIIQLLIDYGADIDAKDDNGMTTIDYAAKSGNADVFNLLTEQSVPWY*
32	Ank11		UT176_01272	2	10-39, 132-161			687	229	Ank11	R1(92.5%, 2 aa mismatch), R2(97.7%, 2 aa mismatch)		Ank11	OTT_0459	0.962	2			MKSNKGVRHSMMPQLHHAAESLNIDKVQELIKNGADVNAKDFAGNTCICMLAQRMSKSHIGSKERET ISKIIDILRENGADSTIENKEGLNAVNYLYVGKCARRPGKRKLLSGNKNENPEEEISSNKEAKQTMMPQLHQAAECLDIEKVKDLISSGA DVNAKDITGSTCICRMAKRYSNPYLDSEERNAIQNIMNILRENGADYNITNNSGQSATSFLDMKSGKNIGL*
33	Ank12		UT176_01290	7	35-64, 68-97, 102-144, 148-178, 182-211, 215-246, 250-281	365-475(PRANC), 453-473(F-box)	IPPEVKFNILKHLSNEDLSKI	1485	495	Ank12_01	R1-R7 match to Ank12_01 in Ikeda	aa positions are identical to Ank12_01	Ank12_01	OTT_0602	0.955	7			MNTALSLAIKRGDAKAVLDILNKNPGLVNFQQDVDFKTSLHTSVEHKQEEITKLLLERNANVTLQDK DGNTPLHFAARNHDFKMTEILLSHGNAIVDMQNNKEQTSLHLASTRPHTYQGASALLSKESLSIAQALLTHGANVNLEDEDGNTALHYAT NHFHHKEITEILLNHGANVNAQNNVGDTALHRAAKSGLGPTVLCLLKSGASVHLKGENGNSVLHCAAQGRGPNESIVKAVLHHGADVNER NNNDSTPLHHAAEKINNPLPAIQALLKHGADINACDGRGCTPLNNAISSSLSINMQTGIPEFFTACITKLEYSSDKKTNSAGSITNQQLI QQSPTLSEYKLACEKELKELSNIKVGGGQKSMLSAFLANTTDGNESSRYIHDPKVQEI…
34	Ank07		UT176_01374	3	35-64, 68-96, 100-129			1257	419	Ank07_02-03	R1(92.2%, 3 aa mismatch), R2(91.9%, 4 aa mismatch), R3(98.9%, no aa mismatch)	UT176_00182, UT176_01199 and UT176_01374 are paralog (100%)	Ank07_02	OTT_1509	0.963	3			MDKTLRQQVQEYKKLYAIGAKKLDLDKIQTVSTELATYLLFYAIIKDDFHLFKVLVKSGAKIDTVDE FGNLPVHYFNTNLRILEYIVKKDKKCINKQNSLGQTILHIAAKENNYKAVKYLLQSGAKKNIKDNYEDIAENLSSDYDVIVSLKQCTPII EEIEEADVQKITQGITRSYNISKHSVDSNTRLEIEDNNTDGIALNWPLNYVKHTIFRINSNKEKHKTVKYFVDIAAKQDIKDLWNEIATN YLSSNYGMQISFKLYKSTIEKMIYAAIQQQDIINKLNIGKHDTKLAIKDNKELSFSSEILDIGITFNKEARKKLNLANLHINQDTKHKYE NTTKIQVYVSVIDQLEKKLLLTQDEIAIYDTAKCLIESNSRLETENMLSQCVDKSTTL…
35	Ank16		UT176_01433	3	5-34, 41-93, 97-127	195-215(F-box)	IIAENKEQILKLKPDSEKTDA	801	267	Ank16	R1(95.6%, 3 aa mismatch), R2(98.1%, 3 aa mismatch), R3(98.8%, 1 aa mismatch)		Ank16	OTT_1271	0.987	3			MNNNDLLRELCNAANNGNVESIKQLLAQDNAVNAINLQDNNDQTPLHFVTKHRFIKITASLNFKEYW SSYDNRDKGFVDVAKLLLNAGANPNKQDNNGQTPLHLAIEWHYLPAKLVMLARDEVDIPCRSTDLINVLCESNCINFGLKNVDGRTAVDL ALFLKSDKHDDGIAEHLQEKRLLWRKEQIKVANNSLVIIAENKEQILKLKPDSEKTDADKFLENWRELARLGLDEQILDTLQDDYLGTFQ QLNEERKVALGEDSIHGMI*
36	Ank13		UT176_01464	8	18-48, 52-81, 85-114, 118-147, 151-182, 186-215, 219-254, 258-285	371-474(PRANC), 452-472(F-box)	IPEELKANILKYLNTTDLSNI	1476	492	Ank13		aa positions are identical to Ank13	Ank13	OTT_0852	0.889	8			MAPFSPKDVRYFFTSKDKKAEKLHYYVRRGLIDKARKLIKHAKPDLNVLDEGRDPCLYHAIVNGQAD MVKLLIESGADVNIPAADGSPCICYAVASGKLDIVELLAGSGADVNIPAADGVSALHHAVINGHSGIVKLMLDSGANVNAADPDDNSTLH YACIVQNINLEIIKTLLDYGVNVNAANNHGTTPLHIVAEHASPDILKLFVNRGANVNVQNQDGNTALHLASRNREVSDLERTKVIKFLID SEADVNVQNQDGNTPLHCYSTNHPIVMMLLSAGANVNAVNNSGKTPLNLIFHPAHDSIVARMPNSLTNAQRALVSHVAMMEYCNKDTSSS GFQQNKKNIISNPHAAQHKQECQKELNELSKIKVNGKGILNVLIDNDSTRFANHPTVA…
37		UT176_Ank129	UT176_01571	0				144	48	Ank03_15	Partially overlap only R1 and R2		Ank03_15	OTT_1852	0.902	6			MAILKKYSSLLIRIVHFVNSKYKDGITALHVALKYKNLPIAKILLSN*
38		UT176_Ank78	UT176_01593	9	5-34, 45-74, 78-108, 112-143, 147-176, 180-209, 214-269, 273-322	398-418(F-box)	LPIKITERILDALDDDDLGAF	1311	437	UT76_Ank04		aa positions are identical to UT76HP_00653	UT76_Ank04	UT76HP_00653	0.998	9			MNNNDLLHELYHSVAHGDIKNVENLLAQDNASNIINALYDGSGFEHVSALHKAISLRDINMATLLLN NGANVNIQNNYGRTPLHSAILFNSHIDMLRLLLNNGADVNLPDMHDTSPLHYIIKVSRCSINRIQLLLDNGGNINLQDDNGETILHTSAS YNRRDIVEFLLNNNADVNIKNKSGKTPVHLAAQSGNQCILQLLLDRYPDMVNLQDHNDKTALHLVVERYLKILSGGPYILEFRENIDDRN KRLIDTLDALDTLLNMGSDLNIKDNDGQTALHLAVLGYSTLNEEYYLRNADDNLDISCRSIDLIKSLCKNNNINFMLKNNNGYTALDLAS AIEHEQHGIAKHLRLLCREEQIKIANNSLVIIAENKEQILKLKPDSEKTDADKFLEKW…
39	Ank03		UT176_01619	6	6-36,40-69, 73-115, 119-149, 153-182, 186-213	3-23(F-box)*	LKSKTKYTLHSAIQDGDIKKV	645	215	Ank03_04		aa positions are identical to Ank03_04	Ank03_04	OTT_0288	0.964	6			MILKSKTKYTLHSAIQDGDIKKVKQLINKDITLVNSKYKDGTTALSVALKYKNLPIAEILLSNGANV NAQDNDGHTALHLVVDTIQVYYEFFEKYPTYCNDHIALLLKYNADVNIEDSQGNTPLSDAVECRCIEPLAIMLKHNSTGINKKYDEGETL LHIAVRNKIIDIIQLLIDYGADIDAKDDNGMTTIDYAAKSGNADIFNFLTEQWVPWY*
40		UT176_Ank37	UT176_01636	0				111	37	Karp_Ank30			Karp_Ank30	Karp_01261	0.982	0			MISKSKTKYALHIAIKDCNIEKVQQLINKDSNARLG*
41	Ank24	UT176_Ank24	UT176_01697	2	92-123, 128-156			2796	932	OTT_0622			hypothetical protein	OTT_0622	0.93	2			MKIKLENTVEQAFDHLFKNQSQTATCILYSIGNNDFVLFKILLKEMKVRQYDTLMLPQNQWKALIEH FAMQDKYYLSLKALSQLFPSLITDHGYEAVHYAAYFQANKNLQLLLNPKFNLDPNALSPANGNTILGNAILGGNLEGVKLLLQMNNIDYT KKNTDKLRPIHLAIWKDGIDEQSSYNIYTTTLRIHYRLKGQTTLLNTHCKFKAQSLQIKWFSRQLCEIPLQIEDDNQNDLQTCTSFFIKV LSFKSEKYFLELLEATSKILISSSFGLTEKKYVLNFISFSATCFELTDTAQTALENLLNTVIIPQNETLIQIDKLHALYCYMISRACNEL NVDKASYYAELLVNPAAVVNPEDKAEACISLAFLYESLYISRKAIFYLDKAIETCRAS…
42		UT176_Ank38	UT176_01739	2	40-69, 244-276	693-716(Coiled coil)		2211	737	Karp_Ank31		aa positions are identical to Karp_Ank31	Karp_Ank31	Karp_01277	0.978	2			MVSDEIRQEAFEYVKAGNKAALLKLTALHHELVDIRSQANDDTLLIRAFKYLREDIIQALLIRGADI SAKDEHGMPATMWIYATERTDLTTEEYDNTALRISKKYLSLENAESYSDEYTNLLLNSTKAKFPVHCNNDGYDHTTILTKIIQRNLVQSA EWFIKNFQLNQNETAESLIAGTIRMSSGNLTSTEVRNVEFLLEKHLNLIDENSKCANNLAEMLFQEKFYKEYYHLDMTCPEFHRLQSGQS IGHYGSRVYHDIHVLVAKILIKFGIDLQKYESYVKNLASVHDSLIPLLCRQINPEDYKSYFEGLPNNVKELLKSELPAEENSEPYDVLEV LDSDDESDYNITIDLYDVFINHRIYSKIQDAFILESTKKKILQLTKVSSILSAIKHAK…
43	Ank03		UT176_01764	6	6-36,40-69, 73-115, 119-149, 153-182, 186-213	3-23(F-box)*	LKSKTKYTLHSAIQDGDIKKV	645	125	Ank03_04		aa positions are identical to Ank03_04	Ank03_04	OTT_0288	0.975	6			MILKSKTKYTLHSAIQDGDIKKVKQLINKDSTLVNSKYKNGTTALSVALKYKNLPIAEILLSNGANV NAQDNDGHTALHLVVDTIQVYYEFFEKYPTYCNDHIALLLKYNADVNIENNQGNTPLSDAVECRCVEPLAIMLKHNSTGINKKYDEGETL LHIAVRNKIIDIIQLLIDYGADIDAKDDNGMTTIDYAAKSGNADIFNFLTEQWVPWY*
44	Ank07		UT176_01818	3	35-64, 68-96, 100-129			885	295	Ank07_02-03		aa positions are identical toAnk07 but the non-Ank region is shorter	Ank07_02	OTT_1509	0.96	3			MDKTLRQQVQEYKKLYAIGAKKLDLDKIQTVSTELATYLLFYAIIKDDFHLFKVLVKSGAKIDTVDE FGNLPVHYFNTNLRILEYIVKKDKKCINKQNSLGQTILHIAAKENNYKAVKYLLQSGAKKNIKDNYEDIAENLSSDYDVIVSLKQCTPII EEIEEADVQKITQGITRSYNISKHSVDSNTRLEIEDNNTDGIALNWPLNYVKHTIFRINSNKEKHKTIKYFVDIAAKQDIKDLWNEIATN YLSSNYGMQISFKLYKSTIEKMIYTAIQQQDIINKSNIGNHDTKLAI*
45	Ank09		UT176_01842	7	21-51, 55-84, 88-117, 121-150, 154-188, 192-221, 225-256	300-405(PRANC), 384-404(F-box)	LPYEVQHMILGHLSNNELRKF	1269	423	Ank09		aa positions are identical to Ank09	Ank09	OTT_0298	0.929	7			MGRFTRLLSSIQNFFRHRVTQQESNLHETVKQCNLDKLRSIIADRSININALNEENQTALHCAIETG NLDIVRLLLNSGADPNLYDDLNFTPLHKACMRNNTEIVKLLLDYEVNVNAPNIWYSTPLHCAARFGLPNIVKLLLNHGAIVDLQNSNGHT PLHDAIAYGRGSSRGIQAIKLLLNAGADVNLLDVYNHTPLHDAVIHHNLPFVKILLSAGADVNAVNDLGDTPFSQFCTIFDHDDEIMKLL VADIIRIEYCNPDISARGFIENQSMIHRSQHLTNLRYKCKKELQEMKDIKVSNSGTTLFEILFLEKNLNTLARCVSNFDFIENITKKFDM YASFIEQCIKNASDRANLLQQAIESLAETVTLFPDDHVASTPSWNNLPYEVQHMILGH…
46		UT176_Ank84_02	UT176_01921	2	15-44, 48-75			231	77	UT76_Ank10	R1(92.2%, 2 aa mismatch), R2(97.6%, 1 aa mismatch)	aa positions are identical to UT76_01177	UT76_Ank10	UT76_01177	0.957	2			MLKHNSTGINKKYDEGETLLHIAVRNDIIDVIQLLIDYGADIDAKDDNGMTPIDYAAKSGNTDVFNF LTEQSVPWY*
47		UT176_Ank83_02	UT176_01922	2	6-36, 40-69	3-23(F-box)*	LKSKTKYTLHSSIQDGDIKKV	312	104	UT76_Ank09	R1(98.9%, 1 aa mismatch), R2(no aa mismatch)	aa positions are identical to UT76_01176	UT76_Ank09	UT76_01176	0.968	2			MILKSKTKYTLHSSIQDGDIKKVKQLINKDITLVNSKYKDGTTALSVALKYKNLPIAEILLSNGANV NAQDHDVHTALYILLLIQFKYIMNFSKNILSIAMII*
48	Ank03		UT176_01924	5	33-62, 66-108, 112-142, 146-175, 179-206			624	208	Ank03_07	R1-R4 match to R1-R4 in Ank03_07	non-ank region in UT176 is longer than Ank03_07	Ank03_07	OTT_1032	0.964	5			MLVLNSLFIKLFRTKVQQLINKDSTLVNSKYKNGTTALSVALKYKNLPIAEILLSNGANVNAQDNDG HTALHLVVDTIQVYYEFFEKYPTYCNDHIALLLKYNADVNIENNQGNTPLSDAVECRCVEPLAIMLKHNSTGINKKYDEGETLLHIAVRN KIIDIIQLLIDYGADIDAKDDNGMTTIDYAAKSGNADVFNFLTEQWVPWY*
49	Ank03		UT176_01933	4	25-67, 71-101, 105-134, 138-165			501	167	Ank03_07	Missing some part of R1 of Ank03_07, R1-R4 in TA686 match to R2-R5 in Ank03_07	UT176_01028, UT176_00839 are paralog 100% and paralog with UT176_00468 99.6%	Ank03_07	OTT_1032	0.968	5			MKYKNLPIAEILLSNGANVNAQDNDGHTALHLVVDTIQVYYEFFEKYPTYCNDHIALLLKYNADVNI ENSQGNTPLSDAVECRCIEPLAIMLKHNSTGINKKYDEGETLLHIAVRNEIIDVIQLLIDYGADIDAKDDNGMTTIDYAAKSGNADVFNF LTEQSVPWY*
50	Ank03		UT176_01979	6	6-36,40-69, 73-115, 119-149, 153-182, 186-213	3-23(F-box)*	LKSKTKYTLHSAIQDGDIKKV	645	125	Ank03_04		aa positions are identical to Ank03_04	Ank03_04	OTT_0288	0.967	6			MILKSKTKYTLHSAIQDGDIKKVKQLINKDITLVNSKYKDGTTALSVALKYKNLPIAEILLSNGANV NAQDNDGHTALHLVVDTIQVYYEFFEKYPTYCNDHIALLLKYNADVNIEDSQGNTPLSDAVECRCIEPLAIMLKHNSTGINKKYDEGETL LHIAVRNKIIDIIQLLIDYGADIDAKDDNGMTTIDYAAKSGNADVFNFLTEQSVPWY*
51	Ank03		UT176_02036	6	6-36,40-69, 73-115, 119-149, 153-182, 186-213	3-23(Possible F-box)	FESKAKYSLHSAIQDGDIKKV	645	125	Ank03_04		aa positions are identical to Ank03_04	Ank03_04	OTT_0288	0.97	6			MIFESKAKYSLHSAIQDGDIKKVKQLINKDSTLVNSKYKNGTTALSVALKYKNLPIAELLLSNGANV NAKNNDGHTALHLVVDTIQVYYEFFEKYPTYCNDHIALLLKYNADVNIENNQGNTPLSDAVKCKCIEPLAIMLKHNSTGINKKYDEGETL LHIAVRNDIIDIIQLLIDYGADIDAKDDNGMTTIDYAAKSGNADVFNFLTEQSVPWY*
52	Ank12		UT176_02050	8	1-30, 35-64, 68-97, 102-144, 148-178, 182-211, 215-246, 250-281	365-475(PRANC), 453-473(F-box)	IPPEVKLNILKHLSNEDLSEI	1488	496	Ank12_02	R1-R8 match to R1-R6 in Ank12_02 (99%)	aa positions are identical to Ank12_02	Ank12_02	OTT_01300	0.992	8			MNTVALSLAIKHGDVNAVKRILDVDPTIVNSQDRYGRTPLHLSVQYKQEKIINVLLGHNADATLQDN NQNTPLHLAAQCYNLKITEILLSYNKTIVDVQNNMGRTPLHLALTRLVSSQSVSSLLSTESLKIAQALLTHGANVNLQDKDGNTALHYAA NDFHHLEVTEILLNHGANVNAQNNVGDTALHRAARNGLLSTVVCLLESGANVHLKGQHGNSVLHCAAQGYAPNKRIVEAVLHHGADVNAQ NNDGSTPLHHAAEKIYSALPAIQALLKYGADINAYDSRGCTPLSNAILCSSIINMQTGTPEFLTAHITKLEYSSDKKTNSAGSITNQQLI QQSSTLSEYKLACEKELEKLNNIKVGGGKKSMLSAFLANTTDDNELSRYINDPKVQKI…
53			UT176_02058	6	50-79, 83-113, 117-148, 152-181, 185-215, 295-327	347-367(Possible F-box)	LPSLVTDKIFRYLDDYTLALF	1164	388	UT76_Ank18	R1-R6 match to R1-R6 inUT76_Ank18	aa positions are identical to Ank18	UT76_Ank18	UT76HP_01920	0.799	6			MNNGDLLHDLYRAVQDSNIDDVERILAQDASLINSIHNAVYIDGGLHLPVNGAALHTAVLCKDINMA EFLLKKGADVNLENGYGITSLHYAITHGYDENMVMLLLDNGANVNVTNFRGITPLHCVITPSYSDVDRIELLVSRGGNIDVQKNNGRTVL HDAAEYGQRDIVELLLARNANALLRDDSGKTPAHLAAKYGYDSVIKLLLDRDHNVINLQDNHSQTVLHLAVLRYSTLLNGGTNEGEYIRY DDDEAEYIRYEERVLSEDERLAALSNSAKLIKMMCNHCSINFILKNNDGYTVLDLALAIEHDQHKIAEHLQEKRLLWRESLVHNAQEFIH QDDKNVSYKLPSLVTDKIFRYLDDYTLALFQEGANEEANNPTVMGDVPNL*
54	Ank20		UT176_02122	9	31-61, 65-95, 100-129, 134-163, 164-193, 199-228, 236-266, 270-299, 303-334	379-472(PRANC), 451-471(F-box)	LPNEIRYKIFSYLGLRELETL	1527	509	Ank20	R1-R6 match to R1-R6 in Ank20	aa positions are identical to Ank20	Ank20	OTT_1575	0.935	9			MDQLLRYILLHCYRFIRNSINYWLIREENHSDNNSLHQLAKDGYVAAIERLLVENNESINELDANGM TLLHYAAARGHIEIVRTLLTQNNLNINVQTPITNITPLHYAAAHGHVEIINLLLAMRNIIADARDQNGETALHYAVCFDRIEAVKLLIGM HNLVNNSGMNVVHCAAEHGSLKALRYMLEHCADIDIDLPDNQGNTAIHSCCRHFKKDTIASALQILAEYNANIDLQNFTGETALHILAGN GNVNGVKLLVKQYNANINLRDNTGETVMHFAAKNGHTDVVRFLLDCNFDINAQNDFEETPLMVCKNNNLGLKVAELFISHIVTSKHCNKD DCAEQSCIEESEKFRANQDFVNRNAALAKIAMDMWTIKNIYVENHNLYNLYYLPNNIG…
Note	Bold text	new Ank repeat identified by manual search
	Red text	new Ank repeat identified by SMART search

## Sheet: Karp (76)
No.	Length (aa)	Length (nt)	Identity to published Anks	Our new Anks	locus_tag	Name	No repeats	Amino acid locations of Ank repeats (by SMART)	Amino acid locations of other domains	F-box sequences		Nucleotide identity and amino acid mismatch		Ambigious Anks	Check % identity to reference Anks (Ikeda)				Boryong				Protein Sequences
											To Ikeda	Amino acid identity to Ikeda	Note		Gene name	locus tag	identities	No. repeats	Pseudogene	Gene name	locus tag	Identities
1	210	630	Ank03		Karp_00033	ankyrin CDS	5	35-64,68-110,114-144, 148-177,181-208			Ank03_14	R1(96.5%, 5 aa mismatch), R2 (93.7%, 2 aa mismatch), R3(100% match), R4 (97.7%, 1 aa mismatch), R5(97.6%, 2aa mismatch)	This case the aa locations is not the same number to Ikeda but the aa within each repeat are nearly identical		Ank03_14	OTT_1730	608/630(97%)	4		Ank1C11	OTBS_1320		MIDFYSESLINKLFRSKVQQLINKDSTLVNSKYKDGTTALSVALKYKNLPIAEILLSNGANINAQDNDGHTALHLVVDTIQVYYEFFEKYPTYYNDHIALLLQYNADVNIENNQGNTPLSDAVECKCVEPLAIMLKHNSTGINKKYDEGETLLHIAVRNKIIDIIQLLIDYGADIDAKDDNGMTTIDYAAKSGNADIFNFLTEQWVPWY
2	290	870		Karp_Ank29	Karp_00055	ankyrin repeat-containing protein CDS BLAST ikeda ank19	5	41-70, 74-103, 107-138, 142-190, 194-223				All Ank repeats are different, R6 100% match to R6 in TA686_00200	Overlap Ank19 to reference genome AP008981 (1549974 - 1549291)		Ank19	OTT1519	0.633	4		Ank1u6	OTBS_0959	847/876(97%)	MPKSERRLHNDIKNAIKGKGIDKIQYLINKDSAIVNAKDKYGCYPLHVAAKYGKEDIANYLLDNGAEIDAKDSKGQTALHYAIKHFRIDAAKFLILHKADINAKDYDGYTPLHIVQSDWFICQDAIHFLLDSGANINEKDTQGNTILYHAIKNYNFENVYHYHIASEKEYKLSYQSYIADLLERNADVNDENNAGETPLRLAVNKNYAEIVEIMLKHCSMIKDDQNMPPIDSTKSRNLMTEYHDANTSYAEDCALIEKDKVVDDYSTIESSLSGRAQSNIKSDGGCNII
3	243	729	Ank17		Karp_00062	ank17 CDS BLAST to ikeda ank 17	4	37-66,69-98,102-129, 133-163	5-34(Coiled coil), 190-210(F-box)	LNTYALEEILKYLNFNDLQSL	Ank17	R1(93.3%, 5 aa mismatch), R2 (95.5%, 3 aa mismatch), R3(92.3%, 2 aa mismatch), R4 (92.5%, 4 aa mismatch)	aa positions are identical to Ank 17, SMART indentify R1-R3 but not R4 which presented in the reference Ank		Ank17	OTT_1478	696/729(95%)	4					MNRLNRLDELNQLANNNELTEINLQEFTEEINSSCDKSFHALHRSIIHGNLNIIKLLINKGVSPNIQVGGIHALHWAVITDELEIAEILIDAGADVNQQDCHKTTPLHLAIRNPDIVKLLIGKGANLNIQDNEKKTAYDLAAENNCIDAANIIREELTQSVIKTYEDRLILANELPSVALNLKESKLFGLNTYALEEILKYLNFNDLQSLIEACTVKLYTESNYNTDMPAMGGEFSIDDNNA
4	330	990	Ank06		Karp_00078	ankyrin repeat-containing protein CDS	4	23-52,56-85,89-118,122-157	202-307 (PRANC), 285-305(F-box)	LPPEVRLMILENLGNDDLTKL	Ank06_01	R1(76.6%, 12 aa mismatch), R2 (68.8%, 15 aa mismatch), R3(70%, 17 aa mismatch), R4(74.8%, 15aa mismatch)	This case the aa locations of each repeat are match to Ikeda but the identity is of individual repeat is less than 90%		Ank06_01	OTT_0226	812/1007(81%)	4		Ank1u3	OTBS_0420		MNNYLQLRARLLYATARNIFSSTNKHPLPYAAKKGHIDVVKYLVDHGVNPNTQNVWHNTALHISSQRGNLHIVKFLLASNANPNLQNESKNTALHYSVEKGDIHITNILLNHKANITIQNSFNHTPFKRCWMKYIENSEQNLEMMRLLITHIVKIERANLVDTNSPGFLQNKELISESEELNGLKQQCHKEIEEMKSIYVSKNDLSFFDIFVLKKDMNILARCVNNPDIVRHQNKFSMYSPFIEKSIEEGKARAKLLQGAAESMDEIFESNQDANQESQKSWLHLSSEVRLMILEYLNNDDLTKLQHNEEAAAEAEAQVEGAYAIYEGE
5	210	630	Ank03		Karp_00109	ankyrin CDS	5	35-64, 68-110,114-144,148-177,181-208			Ank03_07	R1(91.11%, 5 aa mismatch), R2 (94.6%, 1 aa mismatch), R3(100%), R4(97.8%, 1aa mismatch), R5(100%)			Ank03_07	OTT_1032	610/629(97%)	5		Ank1C11	OTBS_1320		MIDFYSESLINKLFRSKVQQLINKDSTLVNSKYKDGTTALSVALKYKNLPIAEILLSNGANINAQDNDGHTALHLVVDTIQVYYEFFEKYPTYCNDHIALLLQYNADVNIENNQGNTPLSDAVECKCVEPLAIMLKHNSTGINKKYDEGETLLHIAVRNKIIDIIQLLIDYGADIDAKDDNGMTTIDYAAKSGNADVFNFLTEQSVPWY
6	215	645	Ank03		Karp_00139	ankyrin CDS	6	6-36, 40-69, 73-115, 119-149, 153-182, 186-213	3-23(F-box)*	LKSKTKYTLHSAIQDGDIKKV	Ank03_13	All aa of R1-R6 are 100% match to Ikeda			Ank03_13	OTT_1696	626/645(97%)	6		Ank1C11	OTBS_1320		MILKSKTKYTLHSAIQDGDIKKVKQLINKDSTLVNSKYKDGTTALSVALKYKNLPIAEILLSNGANVNAQDNDGHTALHLVVDTIQVYYEFFEKYPIYCNDHIALLLKYNADVNIENNQGNTPLSDAVECRCIEPLAIMLKHNSTGINKKYDEGETLLHIAVRNEIIDVIQLLIDYGADIDAKDDNGMTPIDYAAKSGNADVFNFLTEQSVPWY
7	215	645	Ank03		Karp_00158	ankyrin CDS	6	6-36,40-69, 73-115, 119-149, 153-182, 186-213	3-23(F-box)*	LKSKTKYTLHSAIQDGDIKKV	Ank03_01	R1(98.9%, 1 aa missmatch), R2 (87.8%, 5 aa mismatch), R3(97.7%, 2 aa mismatch), R4(97.8%, 2 aa mismatch), R5(98.9%, 1 aa mismatch), R6(98.7%, 1 aa mismatch)			Ank03_01	OTT_0153	625/645(97%)	6		Ank1C11	OTBS_1320		MILKSKTKYTLHSAIQDGDIKKVKQLINKDITLVNSKYKNGTTALSVALKYKNLPIAEILLSNGANVNAQDNDGHTALHLVVETIQVYYEFFEKYPIYCNDHIALLLKYNADVNIENNQGNTPLSDAVECRCIEPLAIMLKHNSTGINKKYDEGETLLHIAVRNKIIDIIQLLIDYGADIDAKDDNGMTTIDYAAKSGNADVFNFLTEQWVPWY
8	177	531		Karp_Ank30	Karp_00192	ank9 CDS	4	45-69, 73-102, 106-140, 144-173							Ank16	OTT_1271	108/531(20.34%)	3					MNNNDLLLEFRYASAVGNVERVKQILAQYNAGDIINALYGIGFGLHTAIRNDDINLVRLMLDSGADPNEQSVYGATPLHVAIWYNRVDMIYLLLDKNANINAQNRDGRTPLHVAACDGMNDSMNDIIMQILPNSVANINLQDNYGQTLLHFAARSGSKDLVEFLCNRYRDKNQEKK
9	297	891		Karp_Ank31_01	Karp_00194	ank16 CDS	4	30-61,68-122,126-178,182-213	255-275(F-box)	LPINITEQILDTLDDDDFGAF			Each repeat in Karp is different from ref Ank 16		Ank16	OTT_1271	564/725(78%)	3		ank1D3	OTBS_1157		MCYCYNLLFYCNFTYFYHTRNANIHIKDKSGKFPIHLAAGNGFKDVVQFLLDLDIYTYPNMINSQDNDGQTLLHLIAKYSFEKFPTNLLSTVLSYERHLDDYDKRFIDTADMLLNRGVDTNIQNNDGQTALHLAILYHPKDLHVRYEEYLRKNSNVAISYRSTELIKSLSSNNVNFNLKNKDGYTVLDLALAIEHDQHKIAEHLQEKRLLWREGQIKVANNSLVIIAENKEQILKLKPDSAKTDADKFLEKWRELPINITEQILDTLDDDDFGAFQQLNEERSKVPLGEDSIHEMI
10	330	990	Ank01	Karp_Ank01_1	Karp_00258	ankyrin repeat-containing protein CDS	4	23-52,56-85, 89-118, 122-157	202-307 (PRANC), 285-305(F-box)	LPPEVRLMILENLGNDDLTKL	Ank06_01	R1(65.6%,16 aa mismatch), R2,(66.6%,17 aa mismatch), R3(60%, 21 aa mismatch), R4(69.4%, 22 aa mismatch)	R1-R4 similar to Ikeda_Ank06; R4 has Ank position 122-157 but Ikeda Ank06_R4 has Ank position 122-158, Karp_00258 and Karp_01003 are paralog 100%		Ank01_02	OTT_0753	916/993(92%)	3		ank1u3	OTBS_0420		MNNYLRLRAHLLYVTTRSSFSPVNNHPLLYAAKHNYLDVVKHLIEHGVDINTQNLRGSTALHIAAYNGNIQMAMFLLANHAEVDTQNAYSSTAIYYAAEQSNVEMVRLLLSYGANPNLQCYFNQTPFERAWLKYIDNPELHFEMMKLLVTNIVKTEYCNTVDTNLSGFIHNKGLINESEQLKELEQQCHNEIKQMCSISVGSSCLSFFDIFVLQKDINTLARCANNPDIVKCQNRFLMYSSCIEKSIEKGKARAKLLQEASESMDEIFESNQDASQKSQTSWSHLPPEVRLMILENLGNDDLTKLQHNEEAAAEAEAQVEGAYAIYEGE
73	416	1248	Ank25	Karp_Ank25	Karp_00329	Hypothetical protein	2	206-239, 248-277			OTT_01358	R1(92.9%, 5 aa mismatch), R2(97.8%, 1 aa mismatch)	SMART doesn't identify R1 in OTT_01358		Hypothetical protein	OTT_1358	1136/1262(90%)	2					MNPEDIALVQEVAELIQNRQHLQARILVKTRGGFSDNDAATSELYSRVPEELALEFVSFCENMENCKKSSRYAALFLNSDFPINEGDYCRRIAMDFYSQGKLSKQTANSVFGGMVVHPVIETVLIMNPHNASTSLLDTLLDYTINTNLRYQYKDDESKFEAKKMDLCNDYLRMVGISADNTNDYESKQRINCILENSGDPSKLINFDPNTVHILMFRLLDRNCKESAKLLLDSGLDVSALQEKYSRTGWLTILDAAIDRGNYDCAKILVQRGVDIVDDHSNNMSSEMKALCNTHQFLKNTGYFKEHKSIPDQMLDDSLKISSFITQDKSLRDNCWPALKSSVNSETLLSQMAYEFRCDKSLLPYFIELTQLELSELQLQSAASIDADNKECSSTTHRDK…
11	215	645	Ank03		Karp_00396	ankyrin CDS	6	6-36, 40-69, 73-115, 119-149, 153-182, 186-213	3-23(F-box)*	LKSKTKYTLHSAIQDGDIKKV	Ank03_13	R1(96.8%,1 aa mismatch), R2,(92.2%, 2 aa mismatch), R3(99.2%, no aa mismatch), R4(67.8%, 2 aa mismatch), R5(96.7%, 2 aa mismatch), R6(94.04%, 2 aa mismatch)			Ank03_13	OTT_1696	621/645(96%)	6		ank1C12	OTBS_1753		MILKSKTKYTLHSAIQDGDIKKVQQLINKDSTLVNSKYNDGTTALSVALKYKNLPIAKILLNNGANVNAKNNDGHTALHLVVDTIQVYYEFFEKYPTYCNDHIALLLKYNADVNIENNQGNTPLSDAAKCKCVEPLAIMLKHNSTGINKKYDEGETLLHIAVRNDIVDVIQLLIDYGADIDAKDDNGMTPIDYAAKSGNADIFNFLTEQSVPWY
12	299	897		Karp_Ank32	Karp_00404	ankyrin repeat-containing protein CDS BLAST Ikeda Ank6	3	25-53,57-86,90-121	164-269(PRANC), 247-267(F-box)	LSPEVRVMILENLSNNDLTKL			Absent one repeat (R1) and the identity of each Ank show 47%		Ank06_01	OTT_0226	347/398(87%)	4		ank1E2	OTBS_0235		MIAEHVELVKLLLSHGADVHYKNYHRLAALHYASVRDTKITDTLLAYGADINLSGGLNTTALHIASEQGHEKNVDYLLACGADINSLDYFGDTPLTASVSAHHQNEAIIKSLVAYTVKLESYNIHISSEGFIKNKACIDESLALTEIKQKCLQEIQEMKSFKIVSNLSFFEVFIQKRNINILARCANNPYIAEHQCKFPIYYSFIEKSIEEGKARAKLLQGAAESIDEIFESNQNDSQEIQKSWLHLSPEVRVMILENLSNNDLTKLQHTDVAEAGKAGAEVEAEVGVGGAYAIYEGE
75	204	612			Karp_00413	Hypothetical protein	1	127-156			Karp_1277	R1(94.9%, 4 aa mismatch)	Truncated of Karp_1277		Karp_Ank31	Karp01127	0.903	2					MLLNSTKAKFPVHCNNEGYDYTTILTKIIQRNLVQSAEWFIKNFQLNQNEIVESLIAGTIRMSSGNLTSTEVINVKFLLEKHLNLIDENSKCANNLAEMLFQKKFYKEYMQFDMICTEFDRLQSGQSIGHYGYMVYHDIHVLVAKVLIKFGIDLQKYKSYVENFTSVHDSLIPLLCKQINPNGYKKYFKNLPNKLVIIEVRAF
13	107	321			Karp_00414	ankyrin repeat-containing protein CDS	1	40-69			Karp_01277	R1(87.8%, 4 aa mismatch), Trancated of Karp_01277	No similarity to Ikeda but match with Ank2A1 In Boryong. I also checked Ank2A1 on SMART but it has no Ank repeat		Karp_Ank31	Karp_01127	0.895	2		ank2A1	OTBS_0051	317/328(97%)	MISDKIRREAFGYVQAGNKAALLELTALHSELVDTRSQANNDTLLIRAFKYLREDIVEDLLILGADISAKDKHGMPATMWIYATERTNLLRSTIILHYVYQKNIFL
14	288	864		Karp_Ank33	Karp_00428	ank19 CDS	5	13-51,55-86,90-139,143-173, 177-207					Match to Ank19 (aa 1-136) and Ank18 (aa165-288) , Overlap Ank18-19 to reference genome AP008981 (1548914 - 1549780)	Check each Ank repeat and they all are different from Ank19	Ank19	OTT_1519	859/867(99%)	4					MDNFADVHAKNNDGQTPLHRVFAYINTSATRAKKVADITKLLIERNADINAKDNKGYTPFSHAIDCWLNNFDVIKLLVKHGADMNKQDKKGNTILHNVVKKYKCSEDVIYIVGLSKKDYKFEYSNYIELLLKLGANVNAKNNKHNTPLYQAVRYCYKEIIEVMLKHDDSGINNQNNKGKTLLHAAAHYSNDSDIIKLLLSYGADPSITDEQGKYPMDDATSSKIIDILYKAYFSTLTSQSDLAAEYQNVNNTSYAEDYGLMDHNETEFGLSGKVYSNVKSYTGCNII
15	55	165		Karp_Ank34	Karp_00429	ankyrin repeat-containing protein CDS	0						Partial overlap Ank19 to AP008981 (1549816 - 1549974) but the similarity of the overlap region to Ank 19 is 51%,	Overlap to non-Ank region (aa3-42) and some part R1 (aa43-56) of Ank1u7	Ank19	OTT_1519	156/159(98%)			ank1u7	OTBS_1195	165/165(78.3%)	MPKSKRRLYNDIKHAIINAKMHIVQHIITNDNTAINLQNRHCETPLHIALNIVI
16	215	645	Ank03		Karp_00495	ankyrin CDS	6	6-36,40-69, 73-115, 119-149, 153-182, 186-213	3-23(F-box)*	LKSKTKYTLHSAIQDGDIKKV					Ank03_01	OTT_0153	626/645(97%)	6		ank1C12	OTBS_1753		MILKSKTKYTLHSAIQDGDIKKVKQLINKDSTLVNSKYKNGTTALSVALKYKNLPIAEILLSNGANVNAQDNDGHTALHLVVDTIQVYYEFFEKYPTYCNDHIALLLKYNADVNIENNQGNTPLSDAVECKCVEPLAIMLKHNSTGINKKYDEGETLLHIAVRNKIIDIIELLIDYGADIDAKDDNGMTTIDYAAKSGNADIFNFLTEQWVPWY
17	215	645	Ank03		Karp_00518	ankyrin CDS	6	6-36,40-69, 73-115, 119-149, 153-182, 186-213	3-23(F-box)*	LKSKTKYTLHSAIQDGDIKKV					Ank03_01	OTT_0153	626/645(97%)	6		ank1C12	OTBS_1753		MILKSKTKYTLHSAIQDGDIKKVKQLINKDITLVNSKYKDGTTALSVALKYKNLPIAKILLNNEANVNAQDNDGHTALHLVVETIQVYYEFFEKYPTYCNDHIALLLKYNADVNIENNQGNTPLSDAVECKCVEPLAIMLKHNSTGINKKYDEGETLLHIAVRNKIIDIIELLIDYGADIDAKDDNGMTTIDYAAKSGNADIFNFLTEQWVPWY
18	443	1329		Karp_Ank35_01	Karp_00543	ank16 CDS	8	45-69, 73-102, 106-140, 144-173, 177-208, 215-269, 273-325, 329-360	402-422(F-box)	LPINITEQILDTLDDDDFGAF			Match to Ank16 (base no. 625-1328) and match to Ank 04_01-02 (base no. 962-1329)		Ank16	OTT_1271	564/722(78%)	3					MNNNDLLLEFRYASAVGNVERVKQILAQYNAGDIINALYGIGFDLHEAIRNDDINLVRLMLDSGADPNEQTVYGATPLHIAIWYNRVDMIYLLLDKNANINAQNRDGRTPLHVAACHGMNDNDNDIIMQILPNSVANINLQDDYGKTLLHYAARSGSKDLVEFLCNRNANIHIKDKSGKFPIHLAAGNGFKDVVQFLLDLDIYTYPNMINSQDNDGQTLLHLIAKYSFEKFPTNLLSTVLSYERDLDDYDKRFIDTADMLLNRGVDTNIQNNDGQTALHLAILYHPKDLHVRYEEYLRKNSNVAISYRSTELIKSLSSNNVNFNLKNKDGYTVLDLALAIEHDQHKIAEHLQEKRLLWREGQIKVANNSLVIIAENKEQILKLKPDSAKTDADKFLEKW…
19	336	1008	Ank02		Karp_00666	Ank 2 BLAST ikeda Ank 2	4	1–30,38–67,71–100,104–134	220-326(PRANC), 304-326(F-boox)	LPPELKLMILENLSTNDLIKL	Ank02	R1(100%), R2 (91.1%, 6 aa mismatch), R3(81.1%, 12 aa mismatch), R4 (92.5%, 6 aa mismatch)			Ank02	OTT_0049	935/1010(93%)	4		ank1u5	OTBS_0691		MGNTALHEAVKSGNIQAVKSILCENSSLDYVNSSDDVSHNTALHYAIRAGNLEVASILLTHGANPNAQDIYGNTPLHSACSRGNLNVIKTLLKHGADPNVQNCNLDTSFHIAAHHCKVEIIKLLLLKNGANLNVVDTTGITPFSECHTMFMADPEKNQEVMRLLVAEIVKLEHSDVKISEDDLEGLDLNKRLISNSDLLKKFQQECCKEIEKMKSAHVNESSLSVWDIFILQKDKSELIRCSYQHSEITKLTNEFHMYSQFIVKSIAEATGRTRLLQGAAESMDEIFESNHDVSQESQTSWLYLPPELKLMILENLSTNDLIKLQCFDEAEAVLK
20	495	1485	Ank12		Karp_00684	ank13 CDS	8	1–30,35–64,68–97,102–144,148–178,182–211,215–246,250–281	365-475(PRANC), 453-673(F-box)	IPPEVKFNILKHLSNEDLSKI	Ank12_02	R1(98.9%, no aa mismatch), R2 (92.2%, 5 aa mismatch), R3(98.9%, no aa mismatch), R4 (99.2%, 1 aa mismatch), R5(93.5%, 3 aa mismatch), R6(95.6%, 3 aa mismatch), R7(93.8%, 5 aa mismatch),R8(99%, 1 aa mismatch)			Ank12_02	OTT_1300	1420/1488(95%)	8		ank1F2	OTBS_1254		MNTVALSLAIKHGDVNAVKRILDVDPTIVNSQDMYGRTPLHLSVQSKQEEIINMLLEHNADAALQDNNQNTPLHLAAQCYNLKITEILLSYNKTIVDVQNNMGRTPLHLALTRLVSSQYVSSLLSTESLKIAQALLTHGANVNLQDENGNTVLHYAANHFHHLEVTEILLNHGANVNAQNNAGDTALHRAARNGFLHTVVCLLESGANVHLKGQHGNSVLHCAAQGRGPNESIVKAVLHHGADVNARNNNGSTPLHHAAEKIYSALPAIQALLKYGADINAYDSRGCTPLSNAILCSSIINMQTGTPEFLTAHITKLEYSSDKKTNSAGSLTNQQLIQQSSTLSEYKLACEKELEKLNNIKVGGGKKSMLSAFLANTTDDNELSRYINDPTVQKVYECC…
21	215	645	Ank03		Karp_00746	ankyrin CDS	6	6–36,40–69,73–115,119–149,153–182,186–213	3-23(F-box)*	LKSKTKYTLHSAIQDGDIKKV					Ank03_04	OTT_0288	627/645(97%)	6		ank1C11	OTBS_1320		MILKSKTKYTLHSAIQDGDIKKVKQLINKDSTLVNSKYKNGTTALSVALKYKNLPIAEILLSNGANVNAQDNDGHTALHLVVDTIQVYYEFFEKYPTYCNDHIALLLKYNADVNIENNQGNTPLSDAAKCKCVEPLAIMLKHNSTGINKKYDEGETLLHIAVRNKIIDIIQLLIDYGADIDAKDDNGMTTIDYAAKSGNADIFNFLTEQWVPWY
22	215	645	Ank03		Karp_00769	ankyrin CDS	6	6–36,40–69,73–115,119–149,153–182,186–213	3-23(F-box)*	LKSKTKYTLHSAIQDGDIKKV					Ank03_01	OTT_0153	626/645(97%)	6		ank1C12	OTBS_1753		MILKSKTKYTLHSAIQDGDIKKVKQLINKDITLVNSKYKDGTTALSVALKYKNLPIAKILLNNEANVNAQDNDGHTALHLVVETIQVYYEFFEKYPTYCNDHIALLLKYNADVNIENNQGNTPLSDAVECKCVEPLAIMLKHNSTGINKKYDEGETLLHIAVRNKIIDIIELLIDYGADIDAKDDNGMTTIDYAAKSGNADIFNFLTEQWVPWY
23	134	402	Ank10		Karp_00861	ank9 CDS	2	14–43,48–78			Ank10_04	R1and R2 match 100%	Truncated gene of Ank10		Ank10_04	OTT_1090	400/402(99%)	2		ank1A1	OTBS_0327		MNHSSDVINLLNQNKCTALHYAALHGNIGSIKLLLKYNSKISNLQDICGNTALHYAAARCHIDSVKLLLNHNNLEIELQDYLYIDIINNNALNTYEKEVVELFITHAVKDTLVKILTQKLLHRIQILYKIHQI
24	215	645	Ank03		Karp_00956	ankyrin CDS	6	6–36,40–69,73–115,119–149,153–182,186–213	3-23(F-box)*	LKSKTKYTLHSAIQDGDIKKV					Ank03_01	OTT_0153	624/645(97%)	6		ank1C11	OTBS_1320		MILKSKTKYTLHSAIQDGDIKKVKQLINKDITLVNSKYKDGTTALSVALKYKNLPIAKILLNNEANVNAQDNDGHTALHLVVETIQVYYEFFEKYPTYCNDHIALLLKYNADVNIENNQGNTPLSDAVECKCVEPLAIMLKHNSTGINKKYDEGETLLHIAVRNKIIDIIQLLIDYGADIDAKDDNGMTTIDYAAKSGNADVFNFLMEQSVPWY
25	210	630	Ank03		Karp_00975	ankyrin CDS	5	35-64, 68-110, 114-144, 148-177, 181-208			Ank03_14	R1(96.5%, 5 aa mismatch), R2 (93.7%, 2 aa mismatch), R3(100% match), R4 (97.7%, 1 aa mismatch), R5(97.6%, 2aa mismatch)	This case the aa locations is not the same number to Ikeda but the aa within each repeat are nearly identical		Ank03_14	OTT_1730	608/630(97%)	4		ank1C11	OTBS_1320		MIDFYSESLINKLFRSKVQQLINKDSTLVNSKYKDGTTALSVALKYKNLPIAEILLSNGANINAQDNDGHTALHLVVDTIQVYYEFFEKYPTYCNDHIALLLQYNADVNIENNQGNTPLSDAVECKCVEPLAIMLKHNSTGINKKYDEGETLLHIAVRNKIIDIIQLLIDYGADIDAKDDNGMTTIDYAAKSGNADVFNFLTEQSVPWY
26	440	1320		Karp_Ank35_02	Karp_00999	ank16 CDS BLAST ikeda ank16	8	45-69,73-102, 106-136, 140-169,173-204, 211-265, 269-321, 325-356	398-418(F-box)	LPINITEQILDTLDDDDFGAF			Karp00543 and Karp00999 are paralog (98.3%)		Ank16	OTT_1271	564/725(78%)	3					MNNNDLLLEFRYASAVRNVERVKQILAQYNAGDIINALYGIGFDLHEAIRNDDINLVRLMLDSGADPNEQSVYGATPLHIAIWYNRVDMIYLLLDKNANINAQNKDGRTPLHVAAWHGMNDIIMQILPNSVANINLQDDYGKTLLHFAARNGSKDLVEFLCNRNANIHIKDKSGKFPIHLAAGDGFKDVVQFLLDLDIYTYPNMINSQDNDGQTLLHLIAKYSFEKFPTNLLSTVLSYERHLDDYDKRFIDTADMLLNRGVDTNIQNNDGQTALHLAILYHPKDLHVRYEEYLRKNSNVAISYRSTELIKSLSSNNVNFNLKNKDGYTVLDLALAIEHDQHKIAEHLQEKRLLWREGQIKVANNSLVIIAENKEQILKLKPDSAKTDADKFLEKWRELP…
27	330	990	Ank01	Karp_Ank01_2	Karp_01003	ankyrin repeat-containing protein CDS	4	23-52,56-85,89-118,122-157	202-307 (PRANC), 285-305(F-box)	LPPEVRLMILENLGNDDLTKL	Ank06_01	R1(65.6%,16 aa mismatch), R2,(66.6%,17 aa mismatch), R3(60%, 21 aa mismatch), R4(69.4%, 22 aa mismatch)	Karp_00258 and Karp_01003 are paralog 100%		Ank01_02	OTT_0753	916/993(92%)	3					MNNYLRLRAHLLYVTTRSSFSPVNNHPLLYAAKHNYLDVVKHLIEHGVDINTQNLRGSTALHIAAYNGNIQMAMFLLANHAEVDTQNAYSSTAIYYAAEQSNVEMVRLLLSYGANPNLQCYFNQTPFERAWLKYIDNPELHFEMMKLLVTNIVKTEYCNTVDTNLSGFIHNKGLINESEQLKELEQQCHNEIKQMCSISVGSSCLSFFDIFVLQKDINTLARCANNPDIVKCQNRFLMYSSCIEKSIEKGKARAKLLQEASESMDEIFESNQDASQKSQTSWSHLPPEVRLMILENLGNDDLTKLQHNEEAAAEAEAQVEGAYAIYEGE
28	215	645	Ank03		Karp_01069	ankyrin CDS	6	6–36,40–69,73–115,119–149,153–182,186–213	3-23(F-box)*	LKSKTKYTLHSAIQDGDIKKV	Ank03_04				Ank03_04	OTT_0288	629/645(98%)	6					MILKSKTKYTLHSAIQDGDIKKVKQLINKDSTLVNSKYKNGTTALSVALKYKNLPIAEILLSNGANVNAQDNDGHTALHLVVDTIQVYYEFFEKYPTYCNDHIALLLKYNADVNIENNQGNTPLSDAVECKCVEPLAIMLKHNSTGINKKYDEGETLLHIAVRNKIIDIIELLIDYGADIDAKDDNGMTTIDYAAKSGNADIFNFLTEQWVPWY
29	291	873		Karp_Ank36	Karp_01122	ankyrin CDS	7	12-42, 46-75, 79-117, 141-172, 176-218, 222-252, 256-285					Match to Ank03_02 (base no. 1-360) and match to Ank03_03 (base no. 593-871)		Ank03_02-Ank03_03		863/873(99%)						MLVYNFRSNKTKYRYALHRAIKDGDFEKVKHLINNDSTLINSKYKDGITALSVALKYKNLPIAKILLNNGADINAKNNSGHTALHMSIISDGGNYNSKNIADSVRILIQHCANNLSANDDINAIIKFLVKNGANTNVKDNVDQTPLHWTVHYFINNLDIVQLLLDHDADPNMQNVHDITPLHLVVDTIQVYYEFSEKYPAYSSDHIALLLKYNADVNIENNQGNTPLSDAVECKCVEPLAIMLKHNSTSINKKYYEREILLHIVARYQRTDVIQLLIDYGADIDVKDKTA
30	390	1170	Ank08		Karp_01189	ank9 CDS	5	1-31,35-64, 68-98, 111-140, 144-173	248-271(Coiled coil), 275-373(PRANC), 351-371(F-box)	LPLEMKFMVLEYCSKDDLTKL	Ank08	R1(95.7%, 2 aa mismatch), R2 (89.7%, 5 aa mismatch), R3(90.3%, 5 aa mismatch), R4 (93.3%, 4 aa mismatch), R5(100%)			Ank08	OTT_0257	1135/1170(97%)	5					MYNTDLHDAAKQGDINEVKRLILKENRDVNFQDEDKNTPLYCAAKEGHTDVVKWLLTHGADSSLQCQFTNTALHIATQKNHIAVVKILAAHAAQTTNVVHTDNNIDLPGNTNQTALHTAVRNESIDIIKILLFYGANGNYPDAFRNTALHVAMIKPNLEIIDLLLTNGCSLNVPNTAGTTPFKKICNSFLNQPTEQKQKIITSCIAHLVMREHCNKEESTTTQPAWFKYNKYLTAESEWFKSNKYLIDKNQSLNEIWQNCQKEIQKMKDTIVCESENTSLFDMFMDSDLDKIARSTNYRHIRHKFEKEFCTYSPFIEKAIESRTLMLQNAVESIDEIFEPNQDDSTSWLHLPLEMKFMVLEYCSKDDLTKLQHHEEVEIAGCNVMHEES
31	552	1656	Ank10		Karp_01194	ankyrin repeat-containing protein CDS	9	20–50,54–83,87–117,121–150,154–184,188–217,222–252, 256–285, 290–319	397-475(PRANC), 408-428(F-box)	LPNNTNVLARYANNLEVLDWY	Ank10_01	R1-R3 (100%), R6(100%),R4(98.9%,1 aa mismatch), R5(98.9%, no mismatch), R7(97.8%,1 aa mismatch), R8 (98.8%,1 aa mismatch), R9(98.9%, 1 aa mismatch)			Ank10_01	OTT_0398	1645/1656(99%)	9					MKNWLSWLYSVVQKLKMFFSKSIDLQDAVISGDIKYVKCFFSQDNTIINLQDEDNYTALHYAVICNQIEIIKIILEYNPNINLQDNLGNTALHYAAACGYTSIVELLLQYDPNCINLCDQNQWTALHYAAANGRIESIKLLLQYNPDSGLQNNLGNTALHYIATYGYADIVELLLKHSSDVINLLNQNKCTALHYAALHGNIGSVKLLLKYNSKISNLQDICGNTALHYAAECGNTKIIKFLLKHNPCVINLLDEDNWTALHYAAAHGNIGSIKLLLKYNSKISNLQDIWGNTALHYAAARCHMESVKLLLSHNLEIELQDYLYIDIINNNELNTYEKEVVELFITHAVKLRHFSKDINSKIVTRNTDFIQNSPNLNELAQRCEQEIQKMKNIKIGSSD…
32	37	111		Karp_Ank37	Karp_01261	ankyrin CDS BLAST ikeda Ank3	0						Partial similar to Ank03 and has no ank repeat		Ank03_15	OTT_1852	87/97(90%)	6					MISKSKTKYALYIAIKDCDIEKVQQLINKDSNARLG
33	737	2211		Karp_Ank38_03	Karp_01277	ankyrin repeat-containing protein CDS BLAST ikeda no ank	2	40-69, 244-276	693-716(coiled-coil)						Hypothetical protein	OTT_0363-OTT_0364	1724/1788(96%)						MISDKIRQEAFWYVEAGNKEALLELTSLHPELVDIRSKANNDTLLIRAFKYLREDIIQALLIRGADISAKNKSGMPATMWIYATERTDLTTEEYDNTALRISKKYLSLENAESYSDEYTNLLLNSTKAKFPVHCNNDGYDHTTILTKIIQRNLVQSAEWFIKNFQLNQNETAESLIAGTIRMSSGNLTSTEVRNVEFLLEKHLNLIDENSKCANNLAEMLFQKKFYKEYYHLDMTHTEFHRLQSGQSIGHYGSRVYHDIHVLVAKILIKFGIDLQKYESYVKNLASVHDSLIPLLCRQINPEDYKSYFEGLPNNVKELLKSELPAEENSEPYDVLEVLDSDDESDYNITIDPDDVFINHRIYRKIQDAFILESTKKKILQLTKVSSILSAIKHAKDYAD…
34	215	645	Ank03		Karp_01292	ankyrin CDS	6	6–36,40–69,73–115,119–149,153–182,186–213	3-23(F-box)*	LKSKTKYTLHSAIQDGDIKKV	Ank03_05				Ank03_05	OTT_0316	624/646(97%)	5					MILKSKTKYTLHSAIQDGDIKKVKQLINKDITLVNSKYKDGTTALSVALKYKNLPIAKILLNNEANVNAQDNDGHTALHLVVETIQVYYEFFEKYPTYCNDHIALLLKYNADVNIENNQGNTPLSDAAKCKCVEPLAIMLKHNSTGINKKYDEGETLLHIAVRNKIIDIIQLLIDYGADIDAKDDNGMTTIDYAAKSGNADVFNFLMEQSVPWY
35	256	768		Karp_Ank39	Karp_01313	ank16 CDS	4	2-34, 41-95, 99-139, 152-186	209-229(Possible F-box)	LPYLVTDKILSYLDDYTLGLF			Partial similar to Ank16 but each Ank repeat is different from Ank16		Ank 16	OTT_1271	496/768 (80.2%)	3					MNNNDLLRKLCRSAAEGNIESIKHLLAQDNAVDIINSQNNDGQTPLHLVTKYCATKVYASLEEHTEEYCSGCNSTVKRFVDAAKLLLNAGANSNAQDNYGRTPLHVAIAWHYSPTCFVRSGMDKVVIPCYSTGLINVLCENNYIDFSLKDANSDTVLGLASSLKSGFRQLSIVKYLTEKNILWRNHLVCAAQKFIHQEDKNDKNVSCKLPYLVTDKILSYLDDYTLGLFQKEINDEANNDNEAANDPTVIGDVPN
36	329	987	Ank06	Karp_Ank06_2	Karp_01386	Ank 1 BLAST ikeda Ank 1	4	23-52,56-85, 89-118, 122-157	202-307 (PRANC), 282-302(F-box)	LPQEVRLMILENLNNDDLTKL	Ank06_01	R1(71.1%, 7 aa mismatch), R2, (87.8%, 6 aa mismatch), R3(61.1%, 17 aa mismatch), R4(76.5%, 10 aa mismatch)	UT176_00059 and Karp_01386 are paralog (100%), aa positions are identical to Ank06		Ank06_01	OTT_0226	820/1009(81%)	4					MNNYLQLRARLLYATTRNIFSSINKHPLPYAAKKGYIDVVKYLIDHGIDVNTQNHWNNTALHFASHSGNTHMVKLLLDNNANPNLQNKSNNTALHYSVEKNFIPITNLLLNHEANITIQGQFNHTPFKRAWIKYIENPELHLEMMRLLITHMVKIEHDNLVDTTSSGFLQNKELINESEPLKEFEQQCHKEIEEMKSISVSQNGLSFFDIFILKKDMNILARCANNSDIVKCKNRFLMYSSCIEKSIEEGKARTKLLQGAVESIDEIFESNQDACQASWFHLPQEVRLMILENLNNDDLTKLQHTDIAEAVAESEVEAGGAHAIYEGE
37	215	645	Ank03		Karp_01418	Ank 3 BLAST ikeda Ank 3	6	6-36,40-69, 73-115, 119-149, 153-182, 186-213	3-23(F-box)*	LKSKTKYTLHSAIQDGDIKKV	Ank03_01				Ank03_01	OTT_0153	625/645(97%)	6					MILKSKTKYTLHSAIQDGDIKKVKQLINKDITLVNSKYKDGTTALSVALKYKNLPIAKILLNNEANVNAQDNDGHTALHLVVETIQVYYEFFEKYPTYCNDHIALLLKYNADVNIENNQGNTPLSDAAKCKCVEPLAIMLKHNSTGINKKYDEGETLLHIAVRNKIIDIIQLLIDYGADIDAKDDNGMTTIDYAAKSGNADIFNFLTEQWVPWY
38	529	1587		Karp_Ank40	Karp_01445	ank16 CDS	7	5-34, 46-74, 78-130, 134-163, 165-195, 201-252, 256-287					Partial similar to Ank16 but each Ank repeat is different from Ank16		Ank16	OTT_1271	317/386(82%)	3					MNNDDLARDLYYAVSVRNVENVERILAQDNACNIINTVFVNEVLGPTGSALHAAVTQNRDIAILLLKKGADVNIKNQYGSTPLHLATKIVAPNSFEVYLSDDGSVPFIVHYESDTLKLQLLLDNGANVNLMDNDGYTALHYASACGNIDVVELLLNNNADINITGKNTVVHSAAKNGHKYMVQFWLDRYPNMINLNLQDNDGNTALHLVAKHRFTILPHDVHASKLIYVDYDDKCFIDVAEMLLNRGIDTNIQNNDGNTALHLALLSYSGLLDITHLMMDNLDSFLCRSIDLIKSLCKNNNVNFILKNNDSYTVLDLALAIEHDQHKIAEHLQEKRLLWRAEQIKAANNSLVIIAENKKQILKLKPDSAKTDADKFLEKWRELPTEQILDTLDDDDFGA…
39	210	630	Ank03		Karp_01481	ankyrin CDS	5	35-64, 68-110, 114-144, 148-177, 181-208			Ank03_14	R1(96.5%, 5 aa mismatch), R2 (93.7%, 2 aa mismatch), R3(100% match), R4 (97.7%, 1 aa mismatch), R5(97.6%, 2aa mismatch)			Ank03_14	OTT_1730	610/630(97%)	4					MIDFYSESLINKLFRSKVQQLINKDSTLVNSKYKDGTTALSVALKYKNLPIAEILLSNGANINAQDNDGHTALHLVVDTIQVYYEFFEKYPTYCNDHIALLLKYNADVNIENNQGNTPLSDAVECKCVEPLAIMLKHNSTGINKKYDEGETLLHIAVRNKIIDIIELLIDYGADIDAKDDNGMTTIDYAAKSGNADIFNFLTEQWVPWY
40	496	1488	Ank12		Karp_01526	Ank 12 BLAST ikeda Ank 12_01	7	35-64, 68-98, 102-144, 148-178, 182-211, 215-247, 251-282	366-476(PRANC), 454-474(F-box)	IPPEVKLNILKHLSNEDLSEI	Ank12_01	R1(91.1%, 4 aa mismatch), R2 (91.1%, 7 aa mismatch), R3(92.3%, 5 aa mismatch), R4 (95.7%, 1 aa mismatch), R5(87.8%, 7 aa mismatch), R6(91.9%, 3 aa mismatch), R7(94.8%, 3 aa mismatch)			Ank12_01	OTT_0602	1412/1489(95%)	7					MNTALSSAIKRGDVKAVLDILNEHPGLVNFQQDGDFKTPLHTSVENKQSEITKVLLERSANVTLQDKDGNTPLHFAARDHNLKMTEILLSYGNAIIDMQNNNGQTSLHLASTRPHTYQGASALLSKESLSIAQALLTHGANVNLQDGDGNTALHYATNSFHHLEITEILLNHGANVNAQNNVGDTALHRAAKSRLVPTVLCLLKSGANVHLKGENGNSVLHCAAQQGHGPNEKIVKAVLHHGADVNARNDDGSTPLHHAAEKIHDPLPAIRILLKHGADIDAHDNRNCTPLNNAISSSLIINMQTGIPEFLTSHITKLEYSSDKKTSSAGSLTNQQLIQQSSTLSEYKLACEKELKELSNIKVGGGQKSMLSAFLANTTNDNESSRYIHDPKVQKIYEC…
41	215	645	Ank03		Karp_01536	ankyrin CDS	6	6–36,40–69,73–115,119–149,153–182,186–213	3-23(F-box)*	LKSKTKYTLHSAIQDGDIKKV					Ank03_04	OTT_0288	629/645(98%)	6					MILKSKTKYTLHSAIQDGDIKKVKQLINKDSTLVNSKYKDGTTALSVALKYKNLPIAEILLSNGANVNAQDNDGHTALHLVVDTIQVYYEFFEKYPTYCNDHIALLLKYNADVNIENNQGNTPLSDAVECRCVEPLAIMLKHNSTGVNKKYDEGETLLHIAVRNKIIDIIQLLIDYGADIDAKDDNGMTTIDYAAKSGNADIFNFLTEQWVPWY
42	348	1044		Karp_Ank41_01	Karp_01590	ank9 CDS	4	2-30, 37-66, 70-99, 103-133	220-325 (PRANC), 304-324(F-box)	LPPELKMMILENLGNNDLTKL	Ank05_01	R1(69.5%, 16 aa mismatch), R2(80.5%, 11 aa mismatch), R3(64.4%, 19 aa mismatch), R4(67.8%, 19 aa mismatch)	This case, the number of Ank repeat is eaqual to Ikeda but the identity within the repeat of Karp is different from ikeda		Ank05_01	OTT_0214	832/1053(79%)	4					MNTALHEAAKSGNIQTVQSILHEKGNDLDYINSPDRINTTALHYAIRAGHLEIASLLLTHGADPNAQDTYGNTPFHSAFRKGSLQFIKLLLKNGADPNIRNHHDDIPFHYAAHYCNPDIIKLLLLKEGGDLNALDILGTTTPFREVFTIFMEDQEKNREVMQLLVAEIVKLDHSGVKISESTLKGFNFNKQLISGSDLLKELEQKCHNEIEQMKSTLDSESNLSFFDIFMLKKDKEALARLAYDLDLIKIKGEFCMYSPFIERAIVEVMTTRSMMLQGAAESINEIFESNQDANQESQTSWLHLPPELKMMILENLGNNDLTKLQPTYFNDLMEDKLAGAYAIYEGE
43	210	630	Ank03		Karp_01619	ankyrin CDS	5	35-64, 68-110, 114-144, 148-177, 181-208			Ank03_14	R1(96.5%, 5 aa mismatch), R2 (93.7%, 2 aa mismatch), R3(100% match), R4 (97.7%, 1 aa mismatch), R5(97.6%, 2aa mismatch)			Ank03_07	OTT_1032	610/629(97%)	4					MIDFYSESLINKLFRSKVQQLINKDSTLVNSKYKDGTTALSVALKYKNLPIAEILLSNGANINAQDNDGHTALHLVVDTIQVYYEFFEKYPTYCNDHIALLLQYNADVNIENNQGNTPLSDAVECKCVEPLAIMLKHNSTGINKKYDEGETLLHIAVRNKIIDIIQLLIDYGADIDAKDDNGMTTIDYAAKSGNADVFNFLTEQSVPWY
44	229	687	Ank11		Karp_01630	ank13 CDS	2	10-39, 132-161			Ank11	R1-R2 match 100%			Ank11	OTT_0459	672/687(98%)	2					MKSNKGGRYTMMPQLHHAAESLNVDKVQELIKNGADVNAKDFAGNTCICMLAQRKSKSHIGSKERETISKIIDILRENGADSTIENKEGLNAVNYLYVGKCARRAGKKKLLSGNKNENNEEEISSNKEVKQMMMPQLHQAAECLDIEKVKDLISSGADINAKDITGSTCICRMAKRYSNPYLDSEERNAIQNIMNILRENGADYNITNNSGQSATSFLDMKSGKNIGL
45	215	645	Ank03		Karp_01641	ankyrin CDS	6	6–36,40–69,73–115,119–149,153–182,186–213	3-23(F-box)*	LKSKTKYTLHSAIQDGDIKKV					Ank03_04	OTT_0288	626/645(97%)	6					MILKSKTKYTLHSAIQDGDIKKVKQLINKDSTLVNSKYKDGTTALSVALKYKNLPIAEILLSNGANVNAQDNDGHTALHLVVDTIQVYYEFFEKYPIYCNDHIALLLKYNADVNIENNQGNTPLSDAVECRCIEPLAIMLKHNSTGINKKYDEGETLLHIAVRNEIIDVIQLLIDYGADIDAKDDNGMTPIDYAAKSGNADVFNFLTEQSVPWY
46	215	645	Ank03		Karp_01691	ankyrin CDS	6	6–36,40–69,73–115,119–149,153–182,186–213	3-23(F-box)*	LKSKTKYTLHSAIQDGDIKKV					Ank03_05	OTT_0316	627/646(97%)	5					MILKSKTKYTLHSAIQDGDIKKVKQLINKDITLVNSKYKDGTTALSVALKYKNLPIAKILLNNEANVNAQDNDGHTALHLVVETIQVYYEFFEKYPTYCNDHIALLLKYNADVNIENNQGNTPLSDAVECKCVEPLAIMLKHNSTGINKKYDEGETLLHIAVRNKIIDIIQLLIDYGADIDAKDDNGMTTIDYAAKSGNADVFNFLMEQSVPWY
47	215	645	Ank03		Karp_01698	ankyrin CDS	6	6–36,40–69,73–115,119–149,153–182,186–213	3-23(F-box)*	LKSKTKYTLHSAIQDGDIKKV					Ank03_04	OTT_0288	628/645(97%)	6					MILKSKTKYTLHSAIQDGDIKKVKQLINKDITLVNSKYKDGTTALSVALKYKNLPIAEILLSNGANVNAQDNDGHTALHLVVDTIQVYYEFFEKYPTYCNDHIALLLKYNADVNIENNQGNTPLSDAVECKCVEPLAIMLKHNSTGINKKYDEGETLLHIAVRNDIVDVIQLLIDYGADIDAKDDNGMTTIDYAAKSGNTDVFNFLTEQSVPWY
48	348	1044		Karp_Ank41_02	Karp_01720	ank9 CDS	4	2-30, 37-66, 70-99, 103-133	220-325 (PRANC), 304-324(F-box)	LPPELKMMILENLGNNDLTKL					Ank05_01	OTT_0214	832/1053(79%)	4					MNTALHEAAKSGNIQTVQSILHEKGNDLDYINSPDRINTTALHYAIRAGHLEIASLLLTHGADPNAQDTYGNTPFHSAFRKGSLQFIKLLLKNGADPNIRNHHDDIPFHYAAHYCNPDIIKLLLLKEGGDLNALDILGTTTPFREVFTIFMEDQEKNREVMQLLVAEIVKLDHSGVKISESTLKGFNFNKQLISGSDLLKELEQKCHNEIEQMKSTLDSESNLSFFDIFMLKKDKEALARLAYDLDLIKIKGEFCMYSPFIERAIVEVMTTRSMMLQGAAESINEIFESNQDANQESQTSWLHLPPELKMMILENLGNNDLTKLQPTYFNDLMEDKLAGAYAIYEGE
49	215	645	Ank03		Karp_01743	Ank 3 BLAST ikeda Ank 03_04	6	6–36,40–69,73–115,119–149,153–182,186–213	3-23(Possible F-box)*	FESKAKYSLHSAIQDGDIKKV					Ank03_04	OTT_0288	624/645(97%)	6					MIFESKAKYSLHSAIQDGDIKKVKQLINKDSTLVNSKYKNGTTALSVALKYKNLPIAELLLSNGANVNAQDNDGHTALHLVVDTIQVYYEFFEKYPIYCNDHIALLLKYNADVNIENNQGNTPLSDAVECRCIEPLAIMLKHNSTGINKKYDEGETLLHIAVRNEIIDVIQLLIDYGADIDAKDDNGMTPIDYAAKSGNADVFNFLTEQSVPWY
50	215	645	Ank03		Karp_01800	ankyrin CDS	6	6-36, 40-69, 73-115, 119-149, 153-182, 186-213	3-23(Possible F-box)*	FKSKAKYSLRSAIQDGDIKKV		R1(91.4%, 3 aa mismatch), R2 (97.8%, no aa mismatch), R3(99.2%, 1 aa mismatch), R4 (97.8%, 2 aa mismatch), R5(96.7%, 1 aa mismatch), R6(94.1%, 2 aa mismatch)	Absent R1 which has identity 91.4% and 3 aa mismatch	SMART don't count R1 because the conserved region does not match	Ank03_04	OTT_0288	623/645(97%)	6					MIFKSKAKYSLRSAIQDGDIKKVQQLINNDSTLVNSKYKDGTTALSVALKYKNLPIAEILLSNGANVNAQDNDGHTALHLVVETIQVYYEFFEKYPTYCNDHIALLLKYNADVNIENNQGNTPLSDAVECRCIEPLAIMLKHNSTGINKKYDEGETLLHIAVRNKIIDIIQLLIDYGADIDAKDDNGMTTIDYAAKSGNADIFNFLTEQLVPWY
51	423	1269	Ank09		Karp_01809	ank9 CDS	7	21-51, 55-84, 88-117, 121-150, 154-188, 192-221, 225-256	300-405 (PRANC), 384-404(F-box)	LPYEVQHMILGHLSNNELRKF		R1(100%), R2(95.4%, 3 aa mismatch), R3(88.9%, 6 aa mismatch), R4(90.8%, 4 aa mismatch), R5(84.8%, 11 aa mismatch), R6(82.2%, 11 aa mismatch), R7(90.6%, 5 aa mismatch)			Ank09	OTT_0298	1177/1269(93%)	7					MGRFTRLLSSIQNFFRHRVTQQESNLHETVKQCNLDKLRSIIADRNININALNEENQTALHCAIETGNLDIVRLLLNSGADPNLCDDLNFSPLHKACMRNNTEIVKLLLDYEVNVNAPNIWYSTPLHYAARFGLPNIVKLLLNHGAIVDLQNSNGHTPLHDVMAYGRGSSSCIQAIKLLLNAGADVNLSDVYNHTPLHCAVIHHNVYFIKILLSAGADVNAVNDFGDTPFSQCCTIFDYNDEIIKLLVADIIRIEYCNLDINARGFIENQSMIHRSQHLTNLRYKCKKELQEMKDINVSNSGTTLFEILFLEKNLNTLARCVSNSDFTAKIMEKFDMYASFIEQCIKNASDRANLLQHAIESLAETVTLFPDDHVASTPSWNNLPYEVQHMILGHLSNN…
52	215	645	Ank03		Karp_01822	ankyrin CDS	6	6–36,40–69,73–115,119–149,153–182,186–213	3-23(F-box)*	LKSKTKYTLHSAIQDGDIKKV					Ank03_01	OTT_0153	625/645(97%)	6					MILKSKTKYTLHSAIQDGDIKKVKQLINKDITLVNSKYKDGTTALSVALKYKNLPIAKILLNNEANVNAQDNDGHTALHLVVETIQVYYEFFEKYPTYCNDHIALLLKYNADVNIENNQGNTPLSDAAKCKCVEPLAIMLKHNSTGINKKYDEGETLLHIAVRNKIIDIIQLLIDYGADIDAKDDNGMTTIDYAAKSGNADIFNFLTEQWVPWY
53	330	990	Ank06	Karp_Ank06_3	Karp_01836	ankyrin repeat-containing protein CDS	4	23-52,56-85,89-118,122-157	202-307 (PRANC), 285-305(F-box)	LPPEVRLMILENLGNDDLTKL					Ank06_01	OTT_0226	821/1007(82%)	4					MNNYLQLRARLLYATARNIFSSTNKHPLPYAAKKGHIDVVKYLVDHGVNPNTQNVWHNTALHISSQRGNLHIVKFLLASNANPNLQNESKNTALHYSVEKGDIHITNILLNHKANITIQNSFNHTPFKRCWMKYIENSEQNLEMMRLLITHIVKIERANLVDTNSPGFLQNKELISESEELNGLKQQCHKEIEEMKSIYVSKNDLSFFDIFVLKKDMNILARCVNNPDIVRHQNKFSMYSPFIEKSIEEGKARAKLLQGAAESMDEIFESNQDASQKSQTSWSHLPPEVRLMILENLGNDDLTKLQHNEEAAAEAEAQVEGAYAIYEGE
54	723	2169		Karp_Ank38_04	Karp_01884	ankyrin repeat-containing protein CDS	2	40-69, 245-277	679-702 (Coiled coil)					Waiting confirmation new Anks from Haley	Hypothetical protein	OTT_0364	1071/1176(91%)		Pseudogene	ank2A6	OTBS_1370	743/814(91%)	MISDEIRQEAFEYVKAGNKTALLKLTALHPELVHIRYQANDDTLLIRAFKYLREDIIEDLLILGADISAKDKHDMPATMWIYATERTDLTTEEYDNTALRMSKKYLSLENAKSYSDEYTNFLLNGVKDKFSVHCNNDGYDHTTILTKIIQRNLVQSAEWFIKNFQLNNQNEIAESLIAGTIRMSSGNLTSTEVRNVEFLLEKHLNLIDENSKCANNLAEMLFQEKFYTEYTRYERSFPKFKKLQSGQSIGHYGSSVYHDIHVLVAKILIKFGIDLQKYESYVENLASIHDSLIPLFCENMNPKDYNSYFKNLPNNVKELLKPELPPKYLQPFSSYTTIDSYDVFINRKMHRKLDNVVILESTKKKILQLTKVSSILSAIKHAKDYEDFHISYENLPITI…
55	763	2289		Karp_Ank42_01	Karp_01925	ankyrin repeat-containing protein CDS	14	73-106, 111-142, 148-177, 213-242, 284-313, 321-364, 368-397, 435-465, 469-499, 503-540, 544-573, 610-642, 643-674, 677-706					No similarity to Ikeda but match with Ank1u1 In Boryong							ank1u1	OTBS_0084	2267/2289 (94.4%)	MRNSDDTDDTDDSDIESSINSGSSSNSGKSSDSDDSDDSIFDLIRYCRNIHDIENLVSRIHIDPESSTRITESGRTTIHAAIAWIDQQYLPVVLYLLIRAGVPVNVMSRHSSNTAAHMLSDSGDVHFDSARTLLTSGTDVDINIQNNKGDTPLHIALFSAAPKIALLWINSGANVNILNNSSLLPTHYVQSPDVMRVLIDHGANIKGKLIKGKLDTPLCHAITGNYVDVVVELLRHVTLLDYTDDEADYHVKLAQSYEGRDTKIPELLRVAGLERSLAPLFQLSNKWPLHDAIQSRSIDSFIELLAARGTYNINPNQLNGHKCSPMRLVLETKGIKDIKDINQEYTDQAFMLRALIVAGADVNETSYEDGSLLRTAICKRNPKIANILIAAGASVTNEN…
56	215	645	Ank03		Karp_01947	ankyrin CDS	6	6-36, 40-69, 73-115, 119-149, 153-182, 186-213	3-23Possible (F-box)*	FKSKAKYSLRSAIQDGDIKKV		R1(91.4%, 3 aa mismatch), R2 (97.8%, no aa mismatch), R3(99.2%, 1 aa mismatch), R4 (97.8%, 2 aa mismatch), R5(96.7%, 1 aa mismatch), R6(94.1%, 2 aa mismatch)	Absent R1 but the sequence identity of R1 region to Ikeda is 91.38% (3 amino acids different, AA position 2, 5,7)) *See alignment pic1*	SMART don't count R1 because the conserved region does not match	Ank03_04	OTT_0288	623/645(97%)	6					MIFKSKAKYSLRSAIQDGDIKKVQQLINNDSTLVNSKYKDGTTALSVALKYKNLPIAEILLSNGANVNAQDNDGHTALHLVVETIQVYYEFFEKYPTYCNDHIALLLKYNADVNIENNQGNTPLSDAVECRCIEPLAIMLKHNSTGINKKYDEGETLLHIAVRNKIIDIIQLLIDYGADIDAKDDNGMTTIDYAAKSGNADIFNFLTEQLVPWY
74	944	2832	Ank24	Karp_Ank24	Karp_01991	Hypothetical protein	2	92-121, 128-156			OTT_0622	R1(95.6%, 2 aa mismatch), R2(98.9%, 1 mismatch)			hypothetical protein	OTT_0622	2744/2844(96%)	2					MKIKLKNAVEQALDHLLKNQGQTAACIIYSISNNDSVVFQILLKEMKVRQYDTLMLPQNQWKALIEHFAMQDKYHWSLRALSRLFPSLITNHAYEAVHYAAYFKANRNLKLLLNPKFNLDLNALSPGNGNTILGNAILGDNLEGVKLLLKMNSVDYTKPNSCNFRPIHVAIWKDEIDVQSPQCIYTTTLRIHYRLKGQTKLLNTHCKFKAQSLQMQLFSRQLCENPFQIEDHNQNDFQTCTILFIKVLSCKSQKYFLKLLESTSKILTSSSFGLDHKGHVLNFLSFSSTCFELTDKAQTALENLLNTVIIPQNETLIQIDKLHALYCYMISRACNELNVDKASYYAELLVNPAAVVNPEDKAEACISLAFLYESLYISRKAIFYLDKAIETCRASLLPK…
57	268	804		Karp_Ank43	Karp_02016	ank16 CDS BLAST ikeda Ank 16	4	5-34, 41-93, 97-125, 150-185	227-247(F-box)	LPINITEQILDTLDDDDFGAF	Ank16	R1(96.5%, 3 aa mismatch), R2(98.7%, 2 aa mismatch), R3(100%), R4 (79.6%, 11 aa mismatch)	aa positions are identical to Ank16 and found extra Ank; R4		Ank 16	OTT_1271	767/811(95%)	3					MNNNDLFRELCNAAKNGNVESIKQLLAQDNAVNAINLKDNNDQTPLHFVTKHRFIKITAPLNCKEYWSSYDNLDKGFVDVAKLLLNAGANPNKQDDNGQTPLHLAIEWHYLPAKLVMSARDEVDIPCRSTDLINVLCESNCINFGLKNVDGRTAVDLAFLKSDKHCENDDGIAEYLQEKRLLWREGQIKVANNSLVIIAENKEQILKLKPDSAKTDADKFLEKWRELPINITEQILDTLDDDDFGAFQQLNEERKVPLGEDSIHEMI
58	432	1296		Karp_Ank44	Karp_02032	ank14 CDS	6	34-63, 67-94, 95-125, 129-158, 161-190, 196-230	332-354 (coiled coil), 358-378(F-box)	INFDCIQHLLNKLSNKDIFNF			Similar to Ank14 and found extra Ank		Ank14	OTT_1019	619/818(76%)	5					MNVQLYNAIKNNDLAELENLIADGCDINNEVYNTGLTALHLAVINDHVQIIQKLLDIGADITKEANDGFSALHLAIIKGNLDIVQKLLDTGQDITGCAVLHFTISKGGNIQIIQKLIDAVADINQKDNDGWSALHIAVNEGNIDVIKKLLDAGADINQKNGEWSALHIAIHDNNQNLIHYLLDAGADPTNLPGNPSNGSLLSYAVHANYDLKIIKLLLDKGYSNAGNFDLNEEDFCKHISDAHLLEVYKKIKLVKFIHSKGKICKDSKDSDDNRTFFDLITNTDIKDQNLPYTFDQASVDEICTELNKHINVSIASQMMDIMNRMAVRKILIENIEIEHNKYQNDESSEKKKIQIFEINFDCIQHLLNKLSNKDIFNFNRSVCKTCVDEVQNEVQVDLN…
59	210	630	Ank03		Karp_02040	ankyrin CDS	5	35-64, 68-110, 114-144, 148-177, 181-208			Ank03_14	R1(96.5%, 5 aa mismatch), R2 (93.7%, 2 aa mismatch), R3(100% match), R4 (97.7%, 1 aa mismatch), R5(97.6%, 2aa mismatch)			Ank03_07	OTT_1032	610/629(97%)	4					MIDFYSESLINKLFRSKVQQLINKDSTLVNSKYKDGTTALSVALKYKNLPIAEILLSNGANINAQDNDGHTALHLVVDTIQVYYEFFEKYPTYCNDHIALLLQYNADVNIENNQGNTPLSDAVECKCVEPLAIMLKHNSTGINKKYDEGETLLHIAVRNKIIDIIQLLIDYGADIDAKDDNGMTTIDYAAKSGNADVFNFLTEQSVPWY
60	215	645	Ank03		Karp_02055	ankyrin CDS	6	6–36,40–69,73–115,119–149,153–182,186–213	3-23(F-box)*	LKSKTKYTLHSAIQDGDIKKV					Ank03_04	OTT_0288	625/645(97%)	6					MILKSKTKYTLHSAIQDGDIKKVKQLINKDSTLVNSKYKDGTTALSVALKYKNLPIAEILLSNGANVNAQDNDGHTALHLVVDTIQVYYEFFEKYPIYCNDHIALLLKYNADVNIENNQGNTPLSDAVECRCIEPLAIMLKHNSTGINKKYDEGETLLHIAVRNEIIDVIQLLIDYGADIDAKDDNGMTPIDYAAKSGNADVFNFLTEQWVPWY
76	186	558		Karp_Ank48	Karp_02157	Hypothetical protein	2	204-233, 242-272															MNEDEVVKYIVDAIKFNQFALAYNSMLCYKESNNIKQVKQRVKAEVTKEEWKLFKFFQKHVSSQELYCSPIFKMPDSHIKLIFKLFDNGKVEKAKAIIAGRCIWKMAKQEVVKGHLEHTKFLLEYEVECNICYKFRNEEDKFKKIEISTLTFCVRLLSYLINELTEVNSITQELIVSDQTFAKMTDYLLTKAGRKIHTLDLGSTFKTLLHQCIEQNYMESIKVLLKHQMYVNYYNTSPGDGKLGTPLDVAIEQDNYEITKLLVQNGATDYSVAIVTAMQNKITVQKVNALLNTANFLKNTGYFIENKVLSDKRLNDSMAISHFIQNRHRTFDDFNKLIKNVNSKTLLSQLAYEFRLNKNLLCFYIELVQLERHKLQLSDQLLHVEANDQILKNMSNIEE…
61	215	645	Ank03		Karp_02163	ankyrin CDS	6	6–36,40–69,73–115,119–149,153–182,186–213	3-23(F-box)*	LKSKTKYTLHSAIQDGDIKKV					Ank03_01	OTT_0153	627/645(97%)	6					MILKSKTKYTLHSAIQDGDIKKVKQLINKDITLVNSKYKDGTTALSVALKYKNLPIAKILLNNEANVNAQDNDGHTALHLVVETIQVYYEFFEKYPTYCNDHIALLLKYNADVNIENNQGNTPLSDAVECKCVEPLAIMLKHNSTGINKKYDEGETLLHIAIRNKIIDIIQLLIDYGADIDAKDDNGMTTIDYAAKSGNADVFNFLTEQSVPWY
62	766	2298		Karp_Ank42_02	Karp_02265	ankyrin repeat-containing protein CDS	14	76-109, 114-145, 151-180, 216-245, 287-316, 324-367, 371-400, 438-468, 472-502, 506-543, 547-576, 613-645, 646-677, 680-709					Karp_01925 and Karp_02265 are paralog (99.6%), No similarity to Ikeda but match with Ank1u1 In Boryong							ank1u1	OTBS_0084	2142/2268(94%)	MRNSDDTDDTDDTDDSDIESSINSGSSSNSGKSSDSDDSDDSIFDLIRYCRNIHDIENLVSRIHIDPESSTRITESGRTTIHAAIAWIDQQYLPVVLYLLIRAGVPVNVMSRHSSNTAAHMLSDSGDVHFDSARTLLTSGTDVDINIQNNKGDTPLHIALFSAAPKIALLWINSGANVNILNNSSLLPTHYVQSPDVMRVLIDHGANIKGKLIKGKLDTPLCHAITGNYVDVVVELLRHVTLLDYTDDEADYHVKLAQSYEGRDTKIPELLRVAGLERSLAPLFQLSNKWPLHDAIQSRSIDSFIELLAARGTYNINPNQLNGHKCSPMRLVLETKGIKDIKDINQEYTDQAFMLRALIVAGADVNETSYEDGSLLRTAICKRNPKIANILIAAGASVT…
63	165	495		Karp_Ank45	Karp_02291	ank9 CDS	4	41-69, 73-102, 106-136, 140-164							Ank 16	OTT_1271	108/495(78.7%)	3					MNNNDLLLEFRHASAEGNVERVKQLLAQYNAGDIINALYGIGFTLHEAVINDDINLVRLMLDSGADPNEQRGYGATPLHVAIWYNRVDIIYLLLDKNANINAQNRDGRTPLHVAACHGMNDIIMQILPNSVANINLQDDYGKTLLHFAARSGSKDLVEFLCNRN
64	210	630	Ank03		Karp_02321	ankyrin CDS	5	35-64, 68-110, 114-144, 148-177, 181-208			Ank03_14	R1(96.5%, 5 aa mismatch), R2 (93.7%, 2 aa mismatch), R3(100% match), R4 (97.7%, 1 aa mismatch), R5(97.6%, 2aa mismatch)			Ank03_07	OTT_1032	610/629(97%)	4					MIDFYSESLINKLFRSKVQQLINKDSTLVNSKYKDGTTALSVALKYKNLPIAEILLSNGANINAQDNDGHTALHLVVDTIQVYYEFFEKYPTYCNDHIALLLQYNADVNIENNQGNTPLSDAVECKCVEPLAIMLKHNSTGINKKYDEGETLLHIAVRNKIIDIIQLLIDYGADIDAKDDNGMTTIDYAAKSGNADVFNFLTEQSVPWY
65	296	888		Karp_Ank31_02	Karp_02342	ank16 CDS	4	30-61, 68-122, 126-178, 182-213	255-275(F-box)	LPINITEQILDTLDDDDFGAF					Ank 16	OTT_1271	564/722(78%)	3					MCYCYNLLFYCNFTYFYHTRNANIHIKDKSGKFPIHLAAGNGFKDVVQFLLDLDIYTYPNMINSQDNDGQTLLHLIAKYSFEKFPTNLLSTVLSYERDLDDYDKRFIDTADMLLNRGVDTNIQNNDGQTALHLAILYHPKDLHVRYEEYLRKNSNVAISYRSTELIKSLSSNNVNFNLKNKDGYTVLDLALAIEHDQHKIAEHLQEKRLLWREGQIKVANNSLVIIAENKEQILKLKPDSAKTDADKFLEKWRELPINITEQILDTLDDDDFGAFQQLNEERKVPLGEDSIHEMI
66	210	630	Ank03		Karp_02367	ankyrin CDS	5	35-64, 68-110, 114-144, 148-177, 181-208			Ank03_14	R1(96.5%, 5 aa mismatch), R2 (93.7%, 2 aa mismatch), R3(100% match), R4 (97.7%, 1 aa mismatch), R5(97.6%, 2aa mismatch)			Ank03_07	OTT_1032	610/629(97%)	4					MIDFYSESLINKLFRSKVQQLINKDSTLVNSKYKDGTTALSVALKYKNLPIAEILLSNGANINAQDNDGHTALHLVVDTIQVYYEFFEKYPTYCNDHIALLLQYNADVNIENNQGNTPLSDAVECKCVEPLAIMLKHNSTGINKKYDEGETLLHIAVRNKIIDIIQLLIDYGADIDAKDDNGMTTIDYAAKSGNADVFNFLTEQSVPWY
67	215	645	Ank03		Karp_02453	ankyrin CDS	6	6–36,40–69,73–115,119–149,153–182,186–213	3-23(F-box)*	LKSKTKYTLHSAIQDGDIKKV					Ank03_01	OTT_0153	628/645(97%)	6					MILKSKTKYTLHSAIQDGDIKKVKQLINKDSTLVNSKYKNGTTALSVALKYKNLPIAEILLSNGANVNAQDNDGHTALHLVVDTIQVYYEFFEKYPTYCNDHIALLLKYNADVNIENNQGNTPLSDAVECRCVEPLAIMLKHNSTGINKKYDEGETLLHIAVRNKIIDIIQLLIDYGADIDAKDDNGMTTIDYAAKSGNADIFNFLTEQWVPWY
68	662	1986		Karp_Ank46	Karp_02513	ankyrin repeat-containing protein CDS	3	42-71, 78-109, 111-141					No similarity to Ikeda but match with Ank2A11 In Boryong							ank2A11	OTBS_2012	1871/1986(94%)	MNNIPDKIKTQAFQYASKGNIDALLQLIITYPDLMTARSDRTGNTLLISACDNVQKEMMEFLIANGSDLDAKDHNNDDYLSALHFALLKLGDKDVARTIATLHNFKPKYTCKSTALIAAVTNKALTYAQYIIDTSKQNKNAIVKNIVQAIISIPGPTSMEKNNIISMVEKYSDITNKKLAFELTKIVFQEKLCEVSEGDDTDFHCPDLLKENPFGNFGYKIFNTIDVMFIKLLYKRWGIDLSSYERFTNNLDSIKDELLTKSENEPCSAVILESNKQEILRIVKTSGIVHNNASKLYFDNENLDDSMNLMLERICYLMNIGNANNDANKEEFKTILGFINEHKPVRYNLSDNFIKVITAECASNIRLQEVLKNNSEIIKLVEDYIPCVTTNLNGLENEF…
69	169	507	Ank03		Karp_02516	ankyrin CDS	5	1-23, 27-69, 73-103, 107-136, 140-167			Ank03_07 or Ank03_14	R1-R5 match to Ank03_14			Ank03_14	OTT_1730	0.96	5					MALKYKNLPIAEILLSNGANVNAQDNDGHTALHLVVETIQVYYEFFEKYPTYCNDHIALLLKYNADVNIENNQGNTPLSDAVECKCVAPLAIMLKHNSTGINKKYDEGETLLHIAVRNKIIDIIQLLIDYGADIDAKDDNGMTTIDYAAKSGNADVFNFLMEQSVPWY
70	53	159		Karp_Ank47	Karp_02540	ankyrin repeat-containing protein CDS	0				Ank07_02	Similar to non ank region and some part of R1 (aa 35-52) in Ank07_02 and similar to Gilliam_01094(96.2%)			Ank07_02	OTT_1509	149/159(94%)	3					MDKTSRQQAQEYKKLYATGVKKKDLDKIQTVSTELATYLLFYAIIKDDFHLV
71	215	645	Ank03		Karp_02553	ankyrin CDS	6	6–36,40–69,73–115,119–149,153–182,186–213	3-23(F-box)*	LKSKTKYTLHSAIQDGDIKKV					Ank03_04	OTT_0288	627/646(97%)	6					MILKSKTKYTLHSAIQDGDIKKVKQLINKDITLVNSKYKDGTTALSVALKYKNLPIAKILLNNEANVNAQDNDGHTALHLVVETIQVYYEFFEKYPTYCNDHIALLLKYNADVNIENNQGNTPLSDAVECKCVEPLAIMLKHNSTGINKKYDEGETLLHIAVRNKIIDIIQLLIDYGADIDAKDDNGMTTIDYAAKSGNADVFNFLMEQSVPWY
72	509	1527	Ank20		Karp_02613	Ank 20 BLAST to ikeda Ank 20	9	32–62,66–96, 101–130,135–164,165–194,200–233, 237–267, 271–300,304–335	380-473(PRANC), 452-472(F-box)	LPNEIRYKIFSYLGLRELEAL	Ank20	R1(98.7%, no aa mismatch), R2 (98.9%, no aa mismatch), R3 (100%), R4(97.8%, 1 aa mismatch), R5(87.8%, 6 aa mismatch), R6(95.1%, 3 aa mismatch), R7(92.5%, 5 aa mismatch), R8 (92.2%, 3 aa mismatch), R9(97.9%, 2 aa mismatch)	Position are identical		Ank20	OTT_1575	1456/1527(95%)	9					MDQLLRYILLHCYRFIRNSINFWLIREENYLDNNNDLHQLAKDGNVAAVERLLVEDNENINELDTNGMAALHYAAARGHVEIVRTLLTQNNLDINVKTPITHITPLHYAATHGHVEIIKLLLATRNVIADTQDQNGSTALHYAVVLDHVEAVKLLIGMHNLVNNSGMHAIHCAAEHGSVATLQYMLEHCADIDIDLPDNQGNTAIHSCCRHFKKDTLASVLQILAEHNATIDLQNFTGETALHILSGNGNADGVKLLVKQYNANINLRDNHGNTVMHFAAKNGHTDVVRFFLDCNFDINAQNDFEETSLMVCKNNNLGLKIAELFISHIVTSKHCNKDNCTEQSCIEQSEKFGVNQEFIDRNEALAKRATDMWTIKNTYVNNYNLYNLYYLSNNISYMQ…
		Note	Bold text	new Ank repeat identified by manual search
			Red text	new Ank repeat identified by SMART search
			*	Possible weak interaction with SKP1

## Sheet: Kato(57)
No.	Identity to published Anks (Ikeda)	To our new Ank	locus_tag	No. repeats	Amino acid locations of Ank repeats by SMART	Amino acid locations of other domains	F-box sequences	Length (bp)	Length (aa)	Comparison to	Nucleotide identity and amino acid mismatch	Note	Gene name	locus tag	identities	No. repeats	Minimum	Maximum	Sequence
1	Ank03		KATO_00029	6	6-36,40-69, 73-115, 119-149, 153-182, 186-213	3-23(F-box)*	LKSKTKYTLHSAIQDGDIKKV	645	215	Ank03_04	R1(97.8%, 1 aa mismatch), R2(97.8%, no aa mismatch), R3(97.6%, 1 aa mismatch), R4(97.8%, 1 aa mismatch), R5(94.2%, 1 aa mismatch), R6(94%, 1 aa mismatch)	aa positions are identical to Ank03_04	Ank03_04	OTT_0288	0.97	6			MILKSKTKYTLHSAIQDGDIKKVKQLINKDITLVNSKYKNGTTALSVALKYKNLPIAEILLSNGANV NAQDNDGHTALHLVVDTIQVYYEFFEKYPVYCNDHIALLLKYNADVNIENNQGNTPLSDAVECRCIEPLAIMLKHNSTGINKKYDEGETL LHIAVRNKIIDIIQLLIDYGADIDAKDDNGMTTIDYAAKSGNTDVFNFLTEQWVPWY*
2		Kato_Ank93_01	Kato_00086	4	2-31, 103-132, 171-200, 374-376
3		Kato_Ank34	KATO_00093	0				165	55	Karp_Ank27			Karp_Ank27	Karp_00429	0.981	0			MPKSKRCLYNDIKHAIINAKMHIVQHIITNDNTAINLQNRHCETPLHIALNIVI*
4		Kato_Ank109	KATO_00094	3	1-34, 38-69, 73-122			369	123	Ank19	100% match to R2-R4 of Ank19 and absent R1		Ank19	OTT_1519	1	5			MHRVFAYINTSATRAKKVADITKLLIERNADINAKDNKGYTPFSHAIDCWLNNFDVIKLLVKHGADM NKQDKKGNTILHNVVKKYKCSEDVIYIVGLSKKDYKFEYSNYIELLLKLGANVKC*
5	Ank07		KATO_00105	3	35-64, 68-96, 100-129			1257	419	Ank07_02-03	R1(95,6%, 1 aa mismatch), R2(98.9%, no mismatch), R3(97.8%, 2 aa mismatch)	aa positions are identical to Ank07_02 and Ank07_03, KATO_00105 and Kato_02058 are paralog(100% match)	Ank07_02	OTT_1509	0.988	3			MDKTLRQQAQEYKKLYAIGAKKADLDKIQTVSTELATYLLFHAIIKDDFHLFKLLVKSGAKIDTVDA FGNLPVHYFNNNLRILKYIVKKAKNCINEQNSIGQTILHIAAKENNYKAVKYLLQSGAKKNIKDNYEDIAENLSSDYDVIVSLKQCTPII EEIEEADVQKITQGITRSYNISKHSVDSNTRLEIEDNNTAGIALNWPLNYVKHTIFRINSNKEKHKTVKYFVDIAAKQDIKDLWNEIATN YLSSNYGMQISFKLYKSIIEKMIYAAIQQQDIINKLNIGKHDTRLAIKDNKELSFSSEVLDIGITFNKEEGKMLNLANLHTNQDTKHKYE NMTKIQVYVSVIDQLEKKLLLTQDEIAIYDTAKCLIESNSRLETENMLSLRLDKSTTL…
6	Ank03		KATO_00145	6	6-36,40-69, 73-115, 119-149, 153-182,186-213	3-23(F-box)*	LKSKTKYTLHSAIQDGDIKKV	645	215	Ank03_04	R1(98.9%, no aa mismatch), R2(96.7%, 1 aa mismatch), R3(97.6%, 1 aa mismatch), R4(97.8%, 2 aa mismatch), R5(94.2%, 1 aa mismatch), R6(92.9%, 3 aa mismatch)	aa positions are identical to Ank03_04	Ank03_04	OTT_0288	0.967	6			MILKSKTKYTLHSAIQDGDIKKVKQLINKDSTLVNSKYKNGTTALSVALKYKNLPIAEILLSNGANV NAQDNDGHTALHLVVDTIQVYYEFFEKYPVYCNDHIALLLKYNADVNIENNQGNTPLSDAVECRCIEPLAIMLKHNSTGINKKYDEGETL LHIAVRNKIIDIIQLLIDYGADIDAKDDNGMTTIDYAAKSGNADIFNFLTEQWVLWY*
7		Kato_Ank93_02	Kato_00222	4	2-31, 103-132, 171-200, 374-376
8	Ank15		KATO_00238	1	105-134	175-195(F-box)	LTNEVPCTIKYLVNNTDVRFN	930	310	Ank15	R1 are 100% match	aa positions are identical to Ank15	Ank15	OTT_1232	0.998	1			MSREELLLWYKEQFSDGAYINKVDIQTVSKITPEIATDLLPYAVVTNNFPVAKFLIKRKAKICTEDE YNNFPINYVDIDLEKLALKLIKLFVKHDKNCINKQNSLGRTILHTAASKGKYNITKYLLKSGAKKNITDEDGDTAEKLALNYKTKMLFES YNSISEEVCDVQGNTQNLTNEVPCTIKYLVNNTDVRFNFNRQIYADTLLASYLSENGILINRIECVGSSIVKSFSLNYKIKELLKRYTIT GIEKDNIQPLTQKVSSNVILVDFSIRYNAILEELPVDYFMQKPYISVEEDVYLLGQNTTNNE*
9		Kato_Ank77	KATO_00296	0				177	59	UT76_Ank03	Similar to UT76_00581 or Ank03_07 (Overlap non-Ank region and some partof R1)		UT76_Ank03	UT76_00581	0.972	0			MINFYSESLINKLFRSKVQQLINKDSTLVNSKDKDCTTALSVALKYKNLHTYLILSRF*
10	Ank12		KATO_00310	8	1-30, 35-64, 68-97, 102-144, 148-178, 182-211, 215-246, 250-281	365-475(PRANC), 453-473(F-box)	IPPEVKLNILKHLSNEDLSEI	1488	496	Ank12_02	R1-R8 match 100% to Ank12_02	aa positions are identical to Ank12_02	Ank12_02	OTT_1300	0.999	8			MNTVALSLAIKHGDVNAVKRILDVDPTIVNSQDRYGRTPLHLSVQYKQEKIINVLLGHNADATLQDN NQNTPLHLAAQCYNLKITEILLSYNKTIVDVQNNMGRTPLHLALTRLVSSQSVSSLLSTESLKIAQALLTHGANVNLQDKDGNTALHYAA NDFHHLEVTEILLNHGANVNAQNNVGDTALHRAARNGLLSTVVCLLESGANVHLKGQHGNSVLHCAAQGYAPNKRIVEAVLHHGADVNAQ NNDGSTPLHHAAEKIYSALPAIQALLKYGADINAYDSRGCTPLSNAILCSSIINMQTGTPEFLTAHITKLEYSSDKKTNSAGSLTNQQLI QQSSTLSEYKLACEKELEKLNNIKVGGGKKSMLSAFFANTTDDNELSRYINDPKVQKI…
11	Ank25	Kato_Ank25	Kato_00399	2	210-239, 248-277			1254	418	OTT_1358	R1 and R2 are 100% match		hypothetical protein	OTT_1358	0.998	2			MNPEDIALVQEVAELIQNRQHLQARILVKTRGGFSDNNAATSELYSRVPEELALEFVSFCENMENCK NSDRYAALFLNSDFPINEGDYCSRIAMDFYSQGRLNEQTANSVFGGMPVSRAIEATLMNPHNAATGLLNVLLSYAIKTNLRYQCKDKDEE SFEAAKIGLCSHWLSIVSVNVDDINDYESKQRISCILENSGNSSKLINLDPGTVHILMFRLLDRNRAESAKLLLDSGLDVGALQKKYSET GWLTILDAAIDRNNYDCAKILVQRGVDIVDDHNNTSSEMKALCNTHQFFKNTGYFKEHKSIPDQMLDESLEISSFITQDKSLRDSCWPAL KSSVNNEILLSQMAYEFRCDQSLLPYFMELTQLELSKLNVQSDASAASMDDDSKECSS…
12	Ank03		KATO_00451	6	6-36,40-69, 73-115, 119-149, 153-182, 186-213	3-23(F-box)*	LKSKTKYTLHSAIQDGDIKKV	645	215	Ank03_04		aa positions are identical to Ank03_04	Ank03_04	OTT_0288	0.967	6			MILKSKTKYTLHSAIQDGDIKKVKQLINKDSTLVNSKYKDGTTALSVALKYKNLPIAEILLSNGANV NAQDNDGHTALHLVVDTIQVYYEFFEKYPTYCNDHIALLLKYNADVNIENNQGNTPLSDAVECRCVEPLAIMLKHNSTGINKKYDEGETL LHIAVRNKIIDIIQLLIDYGADIDAKDDNGMTTIDYAAKSGNTDVFNFLTEKWVPWY*
13		Kato_Ank46	KATO_00524	3	42-71, 78-109, 111-141			1980	660	Karp_Ank41	R1(98.9%, 1 aa mismatch), R2(98.9%, no aa mismatch), R3(94.6%, 3 aa mismatch)	aa positions are identical to Karp_02513	Karp_Ank41	Karp_02513	0.974	3			MNNIPDKIKTQAFQYASKGNIDALLQLIITYPDLMTARSDRTGNTLLISACDYVQKEMMEFLIANGS DLDAKDHNNDDYLSALHFALLKLGDKDVARTIATLHNFKPKYTCESTALITAVTNKALTYAQYIIDTSKQNKNEIVKNIVQAIISVPGPT SIEKNNIISIVEKYSDITNKKLAFELTEMVFQEKLREVSVGSDTTFHCPNLLKENPFGNFGYKIFNTIDVMFIKLLYKRWGIDLSPYEKF TNNLRSLKDELLKKGGMCSAVILESNKQEILRIVKTSGIVHNNASKLYFDNENLDDSMNLMLERICYLMNIGNANNDANKEEFKTILGFI NEHKPVRYDLSDNFIKVITAECASNIRLQEVLKNNSEIIKLVEDYIPCVTTNLNGLED…
14	Ank03		KATO_00527	6	6-36,40-69, 73-115, 119-149, 153-182, 186-213	3-23(F-box)*	LKSKTKYTLHSAIQDGDIKKV	645	215	Ank03_04		aa positions are identical to Ank03_04	Ank03_04	OTT_0288	0.974	6			MILKSKTKYTLHSAIQDGDIKKVKQLINKDITLVNSKYKNGTTALSVALKYKNLPIAEILLSNGANV NAQDNDGHTALHLVVDTIQVYYEFFEKYPTYCNDHIALLLKYNADVNIENNQGNTPLSDAVECRCVEPLAIMLKHNSTGINKKYDEGETL LHIAVRNKIIDIIQLLIDYGADIDAKDDNGMTTIDYAAKSGNADIFNFLTEQWVPWY*
15	Ank03		KATO_00544	6	6-36,40-69, 73-115, 119-149, 153-182, 186-213	3-23(F-box)*	LKSKTKYTLHSAIQDGDIKKV	645	215	Ank03_04		aa positions are identical to Ank03_04	Ank03_04	OTT_0288	0.985	6			MILKSKTKYTLHSAIQDGDIKKVKQLINKDSTLVNSKYKDGTTALSVALKYKNLPIAEILLSNGANV NAQDNDGHTALHLVVDTIQVYYEFFEKYPTYCNDHIALLLKYNADVNIENNQGNTPLSDAVECRCVEPLAIMLKHNSTGINKKYDEGETL LHIAVRNKIIDIIQLLIDYGADIDAKDDNGMTTIDYAAKSGNADIFNFLTEQSVPWY*
16	Ank03		KATO_00592	6	6-36,40-69, 73-115, 119-149, 153-182, 186-213	3-23(F-box)*	LKSKTKYTLHSAIQDGDIKKV	645	215	Ank03_04		aa positions are identical to Ank03_04	Ank03_04	OTT_0288	0.978	6			MILKSKTKYTLHSAIQDGDIKKVKQLINKDSTLVNSKYKDGTTALSVALKYKNLPIAEILLSNGANV NAQDNDGHTALHLVVDTIQVYYEFFEKYPTYCNDHIALLLKYNADVNIENNQGNTPLSDAVECRCVEPLAIMLKHNSTGINKKYDEGETL LHIAVRNKIIDIIQLLIDYGADIDAKDDNGMTTIDYAAKSGNTDVFNFLTEKWVPWY*
17		Kato_Ank47	KATO_00696	0				102	34	Ank07_02-03	Similar to non-Ankregion of Ank07_02-03, and similar to Gilliam_01094 (99%)		Ank07_02	OTT_1509	0.951	3			MDKTLRQQAQEYKKLYATGVKKKDLDKIQTVST*
18	Ank10		KATO_00773	9	20-50, 54-83, 87-117, 121-150, 155-185, 189-218, 223-253, 257-286, 291-320	392-470(PRANC), 403-423(F-box)	LPNNTNVLARYANNLEVLDWY	1641	547	Ank10_01-02			Ank10_01	OTT_0398	0.909	9			MKNCLSWLYSVVQKLKMFFSKSIDLQDAVISGDIKYVKCFFSQDNTIINLQDEDNYTALHYAVIYNQ IEIIKIILEYNPNINLQDNLGNTALHYAAACGYTSIVELLLKYDPDCINLLNEDNWTSLHYAAAHGNIGSIKLLLKYNSEISNLQDIWGN TALQYAAECGNTKIIKLLLKHNPGVINLLDEDNRTALHYAAAYGNIGSIKLLLKYNSEISNLQDIWGNTALHYAAACGYTSITELLLKYD PDCINLLDEDNWTALHYAAAHGNIDSIKLLLKYNSKISNLQDIWGKTALYYAATRCHIESAKLLLNHNLEIELQNYLYNELNTYEKEVVE LFITHAVKLRHFSKDINSKIVTRNTDFIQNSPNLNELAQRCEQEIQKMKNIKIGSSDK…
19	Ank03		KATO_00783	6	6-36,40-69, 73-115, 119-149, 153-182, 186-213	3-23(F-box)*	LKSKTKYTLHSAIQDGDIKKV	645	215	Ank03_04		aa positions are identical to Ank03_04	Ank03_04	OTT_0288	0.978	6			MILKSKTKYTLHSAIQDGDIKKVKQLINKDSTLVNSKYKDGTTALSVALKYKNLPIAEILLSNGANV NAQDNDGHTALHLVVDTIQVYYEFFEKYPTYCNDHIALLLKYNADVNIENNQGNTPLSDAVECRCVEPLAIMLKHNSTGINKKYDEGETL LHIAVRNKIIDIIQLLIDYGADIDAKDDNGMTTIDYAAKSGNTDVFNFLTEKWVPWY*
20	Ank03		KATO_00792	4	25-67, 71-101, 105-134, 138-165			501	167	Ank03_07 or Ank03_12	100% match to R1-R4 in Ank03_07 or Ank03_12	aa positions are identical to Ank03_07 or Ank03_12	Ank03_07	OTT_1032	1	5			MKYKNLPIAEILLNNGANVNAQDNDGHTALHLVVDTIQVYYEFFEKYPVYCNDHIALLLKYNADVNI ENNQGNTPLSDAVECKCVEPLAIMLKHNSTGINKKYDEGETLLHIAIRNKIIDIIQLLIDYGADIDAKDDNGMTTIDYAAKSGNADVFNF LTEQSVPWY*
21	Ank14		KATO_00802	5	33-62, 66-95, 99-128, 132-161,162-193	327-347(F-box)	LNSECLYYLLNKLNTSDLLCL	1257	419	Ank14	100% match to R1-R5 in Ank14	aa positions are identical to Ank14	Ank14	OTT_1019	0.999	5			MNFQLHNAIKNNDSAGLDRLIAAGCDVNGLCNNGFTALQRAVIEGNIQIIQKLLAAGADIDLGDNNW NSALHVASALGKIDVVEKLLAAGANVDLQDNNGHSALHMATIQGKLDVIQKLLAAGANVDLQDNNGQPALYAAISNNGQKLIYYLLDAGA DPALTGTSILSHAVIHGYDTEIIKLILDKGYSNAGIFDLCEEDFYNQISEMSDSDIVNQLEVYTKIKLVKFIHSKGKICKNSNYNKTFFD LITDTDIKDQDLPYHFDQEKVDEIYTELNKNINIPIASNIITIMSRMACRAEIIDRIYTQYNEYKQDVSSKKTKFRIFELNSECLYYLLN KLNTSDLLCLLAPEPKAKNDVTNINEQAYLYQLYLYIVGAQNEGQVDLNNSNIQVECE…
22	Ank03		KATO_00867	6	6-36,40-69, 73-115, 119-149, 153-182, 186-213	3-23(F-box)*	LKSKTKYTLHSAIQDGDIKKV	645	215	Ank03_04		aa positions are identical to Ank03_04	Ank03_04	OTT_0288	0.967	6			MILKSKTKYTLHSAIQDGDIKKVKQLINKDITLVNSKYKDGTTALSVALKYKNLPIAEILLSNGANV NAQDNDGHTALHLVVDTIQVYYEFFEKYPTYCNDHIALLLKYNADVNIENNQGNTPLSDAVECRCVEPLAIMLKHNSTGINKKYDEGETL LHIAVRNKIIDIIQLLIDYGADIDAKDDNGMTTIDYAAKSGNTDVFNFLTEKWVPWY*
23		Kato_Ank91	KATO_00896	2	6-36, 37-66	3-23(Possible F-box)	SESKAKYALHRAIKDSDIKKV	213	71	UT76_Ank17	R1(96.7%, 2 aa mismatch), R2(100% match)	aa positions are identical to UT76_01878	UT76_Ank17	UT76_01878	0.981	2			MISESKAKYALHRAIKDSDIKKVKYLINNDSTLVNSKYKDSITAALKYKNLPIAKFLLNNGANINAK NNS*
24		Kato_Ank48	KATO_01007	2	204-233, 242-272
25	Ank03		KATO_01109	6	6-36,40-69, 73-115, 119-149, 153-182, 186-213	3-23(F-box)*	LKSKTKYTLHSAIQDGDIKKV	645	215	Ank03_04		aa positions are identical to Ank03_04	Ank03_04	OTT_0288	0.978	6			MILKSKTKYTLHSAIQDGDIKKVKQLINKDSTLVNSKYKDGTTALSVALKYKNLPIAEILLSNGANV NAQDNDGHTALHLVVDTIQVYYEFFEKYPTYCNDHIALLLKYNADVNIENNQGNTPLSDAVECRCVEPLAIMLKHNSTGINKKYDEGETL LHIAVRNKIIDIIQLLIDYGADIDAKDDNGMTTIDYAAKSGNTDVFNFLTEKWVPWY*
26		Kato_Ank35_01	KATO_01143	8	45-69, 73-102, 106-136, 140-169, 171-201, 207-258, 262-293, 316-347	389-409(F-box)	LPINITEQILDTLQDNYLGTF	1290	430	Karp_Ank28	R1(100% match), R2(97.8%, 2 aa mismatch), R3(97.8%, 2 aa mismatch), R4(93.3%, 4 aa mismatch), R5(55%, 22 aa mismatch), R6(69%, 24 aa mismatch), R7(59.9%, 33 aa mismatch), R8(94.7%, 2 aa mismatch)	Kato_01143 and Kato_02405 are 100% papralog	Karp_Ank28	Karp_00999	0.848	8			MNNNDLLLEFRHASAEGNVERVKQILAQYNAGDIINALYGIGFDLHEAIRNDDINLVRLMLDSGADP NEQSVYGATPLHVAIWYNRVDIIYLLLDKNANINAQNKDGRTPLHVAACHGMNGIIMQILPNSVANINLQDDGGKTLLHFAARTGSKDLV EFLCNRNADINITGKNTVVHSAAKNGHKDMVQFWLDRYPNMINLNLQDNDGNTALHLVAKHRFTILPHDIHTPNHIGADDYDKRFIDVAE MLLNRGVDTNIQNNDGNTALHLALLSYSGLLDITHLMMDNLDSFLCRSIDLIKSLCKNNNVNFILKNNDSYTVLDLALAIEHDQHKIAEH LQEKRLLWRTEQIKAANNSLVIIAENKEQILKLKPDSEKTDADKFLEKWRELPINITE…
27		Kato_Ank110	KATO_01147	7	35-65, 71-100, 104-139, 143-171, 177-206, 214-243, 247-282	293-321(Coiled-coil), 326-429(PRANC), 408-428(F-box)	LPQELKQEVLWKLSNAELKTL	1461	487	TA686_01473				TA686_01473	0.954				MMHNTPLYADANIRSFEDIKHKINEQNINSCYGLVGNTILHIAVKYGHIEIIKYLLTIPGININAQQ SKATLYSPLDLAAITHNYKIVALLTHHKADANKRNLLGETPLHTAVTNDVEYNEYNAKIIKCLLKHGADPNIQDIYGQTALHSAVIKNNK IATYLLTSTPRVNMNIEDDNHHIPLYYAIRGGNTIILKILLDYYHNINVPCINYDSNNHTMLHIAAIFGKTDIADILLDNGADINSKNSS NNTALSLAINKWNKQPDEYQPIIKLFISHIIQLKHFDKNITLEALEEHNNLINNYPELKQYKQAYEQEIQLMKGIKLDNSSESLFDVLKD KNRLAESINNSELVDKYNQFRLLQKYINKCIKEATARDEYIKNASDAQIIENLHKYLD…
28		Kato_Ank111	KATO_01199	2	35-64, 68-110			567	189	Ank03_14	R1-R2 in Kato match to Ank03_14 but high mismatch and missing some aa in the region of R3-R5 in Ank03_14		Ank03_14	OTT_1730	0.7064	4			MIDFYSESLINKLFRSKVQQLINKDSTLVNSKYKDGTTALSVALKYKNLPIAKILLTNGANVNAQDN DGRTALHLVVDTIQVYYEFFEKYPVYCNDHIALLLKYNADVNIENNQGNTLLSDIEGNKASIFVTGGLVSAFNSDSGTGIDLGVGTTINL SRDTYLDIECSTIANYRPLPIHIRFGLRVHI*
29	Ank09		KATO_01221	7	21-51, 55-84, 88-117, 121-150, 154-188, 192-221, 225-256	300-405(PRANC), 384-404(F-box)	LPYEVQHMILGHLSNNELRKF	1269	423	Ank09	R1-R7 match to Ank09	aa positions are identical to Ank09	Ank09	OTT_0298	0.983	7			MGRFTRLLSSIQNFFRHRVTQQESNLHETVKQCNLDKLRSIIADRNININALNEENQTALHCAIETE TLDIVRLLLNAGADPNLYDDLHFSPLHKACIRNNAEIVKLLLDYEVDINIQNIWGNTPLHYAARHGLPSIVKLLLNHRAIVDLQNSSGHT PLYDVIAYGRGGSSCTQVIEILLNTGANVNAVDDSGDTPLHRAVICHNLLCVKILLNTGADVNAVNDSGYTPFSKACTIFDHDDEIIKLL VADIIRIEYCNPDINARGFIENQSMIHRLQHLTNLRYKCKKELQEMKDIKVSNSGTTLFEMLFLEKNLNTLARCVSNFDFIENITKKFDM YASFIEQCIKNASDRANLLQHAIESLAETVTLFPDDHVASTPSWNNLPYEVQHMILGH…
30	Ank03		KATO_01233	6	6-36,40-69, 73-115, 119-149, 153-182, 186-213	3-23(F-box)*	LKSKTKYTLHSAIQDGDIKKV	645	215	Ank03_04		aa positions are identical to Ank03_04	Ank03_04	OTT_0288	0.966	6			MILKSKTKYTLHSAIQDGDIKKVQQLINKDSTLVNSKYKDGTTALSVALKYKNLPIAEILLSNGANV NAQDNDGHTALHLVVDTIQVYYEFFEKYPTYCNDHIALLLKYNADVNIENNQGNTPLSDAVECRCIEPLAIMLKHNSTGINKKYDEGETL LHIAVRNKIIDIIQLLIDYGADIDAKDDNGMTTIDYAAKSGNADIFNFLTEQWVPWY*
31	Ank03		KATO_01273	4	25-67, 71-101, 105-134,138-165			501	167	Ank03_07 or Ank03_12	100% match to R1-R4 in Ank03_07 or Ank03_12	aa positions are identical to Ank03_07 or Ank03_12	Ank03_07	OTT_1032	1	5			MKYKNLPIAKILLNNGANVNAKNNDGYTALHLVVDTIQVYYEFFEKYPVYCNDHIALLLKYNADVNI ENNQGNTPLSDAVECKCVEHLAIMLKHNSTGINKKYDEGETLLHIAIRNKIIDIIQLLIDYGADIDAKDDNGMTTIDYAAKSGNADVFNF LTEQSVPWY*
32	Ank08		KATO_01301	5	1-31,35-64, 68-98, 112-141, 145-174	249-272(Coiled coil), 276-374(PRANC)), 352-372(F-box)	LPLEMKFMVLEYCSKNDLTKL	1173	391	Ank08	R1-R5 match to Ank08	aa positions are identical to Ank08	Ank08	OTT_0257	0.97	5			MYNTDLHDAAKQGDINKVKYLILEENRDVNFQDEDKNTPLYCAAKEGYTDVVKFLLTHGADSSLQCQ CTDTALHVATQNKHVDVVKILAAHAAQTTNVVHTDNNNIDLPGNTNQTALHMAVRNESIDIIKILLFYGANGNYPDAFRNTALHVAMIKP NLEIIDLLLTNGCSLNVPNTAGTTPFKKICNSFLNQPTEQKQKIITSCIAHLVMREHCNKEESTTTQPAWFKYNKYLTAESEWFKSNKSL IDKNQSLNEIWQNCQKEIQKMKDTIVCESENTSLFDIFMDSDHDKIARSTNHRTIRHKFKKEFCTYSPFIEKAIESRTLMLQNAVESIDE IFEPNRDDSTSWLHLPLEMKFMVLEYCSKNDLTKLQHLEEAEIAGGNVMHEEL*
33	Ank07		KATO_01309	3	35-64, 68-96, 100-130			441	147	Ank07_01	R1-R3 match to Ank07_02-03 but the sequence has the most similarity to Ank07_01	aa positions are identical to Ank07_01-03	Ank07_01	OTT_0250	0.998	2			MDKTLRQQAQEYKNLYAIRAKKLDLDKIQTVSTELTTYLLFYAIIKDDFHPFKALVKSGAKIDTVDE FGNLPVHYFNTNLRILEYIVKKDKKCINKPNSLGQTILHIAAKENNYKAVKYLLQSGAKKILMITTKISQKIYHQIMML*
34		Kato_Ank89	KATO_01324	6	12-42, 46-75, 79-117, 141-172, 176-218, 222-279			855	285	UT76_Ank15		aa positions are identical to UT76_Ank15 (UT76HP_01834)	UT76_Ank15	UT76HP_01834	0.994	6			MLVYNFRSNKTKYRYALHRAIKDGDFEKVKHLINNDSTLINSKYKDGITALSVALKYKNLPIAKILL NNAADINAKNNSGHTALHMSIISDGGNYNSKNIADSVRILIQHGANNLSANDDINAIIKFLVKNGANTNVKDNVDQTPLHWTVHYFINNL DIVQLLLDHDADPNMQNVHDITPLHLVVDTIQVYYEFSEKYPAYSSDHIALLLKYNADVNIENNQGNTPLSDAVECKCVEPLAIMQKHNS TSINKKYDEGEILHQRTDVIQLLIDYGADIDVKDKTA*
35		Kato_Ank38	KATO_01519	2	40-69, 244-276	680-706(Coiled coil)		2172	724	Karp_Ank31		aa positions are identical to Karp_01884	Karp_Ank35	Karp_01884	0.936	2			MISDEIRRDAFRYVEAGNKAALLKLTALHSELVDIRSQANNDTLLIRAFKYLREDIVEDLLILGADI SAKDKHGMPATMWIYATERTDLTTKEYDNTALRISKKYLSLENAKSYSDEYTNFLLNGAKGKFSVHCNNDGYDHTTILTKIIQRNLVQSA EWFIKNFQLNQNEIAESLIEGTIRMSSGNLTSTEVRNVEFLLEKHLNLIDENSKCANNLAEMLFQEKFYTEYTRYDRSFPKFKQLQSGQS IGHYGSRGYHDIHVLVAKILIQFGIDLQKYESYVENLASIHDSLIPLFCENMNPEDYNSYFKNLPNNVKELLKSELPPKYLQPFSPYTTV DSYDVFINRKIHRKLDGVVILESTKKKILQLTKVSSILSAIKHAEDYEDFHISYEDLP…
36	Ank03		KATO_01652	6	6-36,40-69, 73-115, 119-149, 153-182, 186-213	3-23(F-box)*	LKSKTKYTLHSAIQDGDIKKV	645	215	Ank03_04		aa positions are identical to Ank03_04	Ank03_04	OTT_0288	0.97	6			MILKSKTKYTLHSAIQDGDIKKVKQLINKDSTLVNSKYKNGTTALSVALKYKNLPIAEILLSNGANV NAQDNDGQTALHLVVDTIQVYYEFFEKYPIYCNDHIALLLKYNADVNIENNQGNTPLSDAVECKCVEPLAIMLKHNSTGINKKYDEGETL LHIAVRNKIIDVIQLLIDYGADIDAKDDNGMTTIDYAAKSGNADVFNFLTEQSVPWY*
37	Ank26	Kato_Ank26	KATO_01700	0				1785	595	Hypothetical protein	Similar to OTT_1481 99.9%		Hypothetical protein	OTT_1481	0.999	0			MNAAAYEKSVARNYADTGEVDKLSRLINSYPDLKSEIVPSSGLGLMSHACSNISKRSMGSLLSSRTK NSNNSLDISDNAKEEDAITDAVSRHLFDHAKCMIQKSKLDKSLILKSIIKGAINLHPIIIAQQEEMHPLRGIVITNILDKVKNEQAHLQI HSMITEGDNCKIDKKFAVEDLGKLIFGKVIQLLIICDDGGISHHKNLLQDYPSVEIKTTVFGKLAMDLFTISGGNFERYEKTVYQFPATS CNRINHNAMILESTKQTLLRVIKVSYLHKLIHNNPSEIHFQGDEELDNSIKLLEARLLYLINTCNKRSDKEENYTILLDFDDVSNIIHDI KFLTSTYTNNKEYSSSTIQAAKDCISNLAKQGIVENLKTNFENDMAILACQINSILNN…
38	Ank12		KATO_01756	8	2-30, 35-64, 68-97, 102-144, 148-178, 182-211, 125-246, 250-281	365-475(PRANC), 453-473(F-box)	IPPEVKFNILKHLSNEDLSKI	1485	495	Ank12_01	The identity of each repeat is 99%	aa positions are identical to Ank12_01	Ank12_01	OTT_0602	0.992	8			MNTALSLAIKRGNIKAVLDILNENPGLVNFQQDVDFKTPLHTSVEHKQEEITKLLLERNANVTLQDN NGNTPLHVAARNHDLKTTEILLSYGNAIVDMQNNKGQTPLHLASTRPYTHQGASSLLSKESLSIAQALLTHGAKVNLQDGDGNTALHYAT NSFHHKEITEILLNHGANVNAQNDLGDTALHRAAKNGLLPTVVCLLKSGASVHLKGENGNSVLHCAAQGRGPNESIVKAVLHHGADVNAR NNNDSTPLHHAAEKIHDPLPAIQILLKHGADIDAHDNRNCTPLNNAISSSLIINMQTGIPEFLTSHITKLEYSSDKKTSSAGSLTNQQLI QQSSTLSEYKLACEKELKELSNIKVGGGQKSMLSAFLANTTNDNESSRYIHDPKVQEI…
39	Ank11		KATO_01772	2	1-28, 121-150			654	218	Ank11	R1-R2 match 100%		Ank11	OTT_0459	0.992	2			MPQLHHAAESLNVDKVQELIKNGADLNAKDFAGNTCICMLEQRKSKSHIGSKERETISKIIDILREN GADSTIENKEGLNAVNYLYVGKCARRAGKKKLLSGNKNENNEEEISSNKEVKQMMMPQLHQAAECLDIEKVKDLISSGADINAKDITGST CICRMAKRYSNPYLDSEERNAIQNIMNILRENGADYNITNNSGQSATSFLDMKSGKNIGL*
40	Ank03		KATO_01798	6	6-36,40-69, 73-115, 119-149, 153-182,186-213	3-23(F-box)*	LKSKTKYTLHSAIQDGDIKKV	645	215	Ank03_04		aa positions are identical to Ank03_04	Ank03_04	OTT_0288	0.966	6			MIFKSKTKYTLHSAIQDGDIKKVKQLINKDITLVNSKYKNGTTALSVALKYKNLPIAEILLSNGANV NAQNNDGHTALHLVVDTIQVYYEFFEKYPTYCNDHIALLLKYNADVNIENNQGNTPLSDAVECRCIEPLAIMLKHNSTGINKKYDEGETL LHIAVRNKIIDIIQLLIDYGADIDAKDDNGMTTIDYAAKSGNAAVFNFLTEQWVPWY*
41	Ank24	Kato_Ank24	KATO_01877	2	92-121, 128-156			2820	940	OTT_0622	R1 and R2 are 100% match		hypothetical protein	OTT_0622	0.989	2
42	Ank01_02		KATO_01907	3	23-52, 56-85, 89-118	170-198(Coiled coil), 202-307(PRANC), 285-305(F-box)	LPLEVRMMILENLSNTDLTKL	990	330	Ank01_02	R1-R4 are 100% match		Ank01_02	OTT_0753	1	4			MNNYLRLRAHLLYVTTRSIFSHTNSNPLLYAAKHNYLDVVKHLIEHGVDINTQNLRGSTALHIAAYN GNIQMGMFLLANHAEVDTQNVYSNTALYYAVEQSNIEMASILLSYGANPNFQCHFNVTPFEIAWVKYIDNPELHFEMMKLLVTNIVKTEH CNAVDTNLPGFLHNKGLINESEQLKELEQQCHNEIEEMMSISVGENGKSFFDIFVLQKDINTLARCANNPDIVLCQDKFFMYSSFIEKSI KEGKARAKMLQGAVESIDEIFESNQDANQKSQISWLHLPLEVRMMILENLSNTDLTKLQHNDTAEADAEAELEGAYAIYEEE*
43	Ank13		KATO_02023	8	18–48,52–81,85–114,118–147,151–182,186–215,219–254, 258–285	371-474(PRANC), 452-472(F-box)	IPEELKTNILKYLNTTDLSNI	1476	492	Ank13		aa location of all repeats are identical to Ank13							MAPFSPKDVRYFFTSKEKKEEKLHYYVRCGLIDKARKLIKYTKPDLNVLDEDRNPCLYHAIVNGQAD MVKLLIESGADVNIPAADGNSCICFAVANEQKDIVRLLADSGANVNAITSHGIPLLHYAVANRNTDIVRVLLDSSANVNATDTSSNGTLH YACTGKNIAAEIVEMLLDYGVNANAVNNNGNTSLHIVAEHADLDILKLLVNHGANVNAQNNNGDTIFHVASRNMKFNDSEGAKVIKFLID SGADVNVPNQDGNTPLHFYSANHLIVVMLLSAGANVNAVNNSGKTPLNLISHPTHDSVVARMLNNLTNAQRALVSHVTMIEYCNKDTNSQ GFQQNKKNIISNPRAAQHKQECQKELEELSKINVNGKSILNVLLDNNATRFANHPTVV…
44	Ank07		KATO_02058	3	35-64, 68-96, 100-129			1257	419	Ank07_02-03	R1(95,6%, 1 aa mismatch), R2(98.9%, no mismatch), R3(97.8%, 2 aa mismatch)	aa positions are identical to Ank07_02 and Ank07_03, KATO_00105 and Kato_02058 are paralog(100% match)	Ank07_02	OTT_1509	0.988	3			MDKTLRQQAQEYKKLYAIGAKKADLDKIQTVSTELATYLLFHAIIKDDFHLFKLLVKSGAKIDTVDA FGNLPVHYFNNNLRILKYIVKKAKNCINEQNSIGQTILHIAAKENNYKAVKYLLQSGAKKNIKDNYEDIAENLSSDYDVIVSLKQCTPII EEIEEADVQKITQGITRSYNISKHSVDSNTRLEIEDNNTAGIALNWPLNYVKHTIFRINSNKEKHKTVKYFVDIAAKQDIKDLWNEIATN YLSSNYGMQISFKLYKSIIEKMIYAAIQQQDIINKLNIGKHDTRLAIKDNKELSFSSEVLDIGITFNKEEGKMLNLANLHTNQDTKHKYE NMTKIQVYVSVIDQLEKKLLLTQDEIAIYDTAKCLIESNSRLETENMLSLRLDKSTTL…
45		Kato_Ank97	KATO_02088	1	18-47	98-129(Coiled coil), 131-236(PRANC), 214-234(F-box)	LPQEVRLMVLENLSNTDLTKL	744	248	Ank01_01	100% match to ank01_01 but the sequence of Kato is longer and has one more extra Ank (R1)		Ank01_01	OTT_0036	1	0			MAMFLLANHAEVDTQNVYSNTALYYAVEQSNIEMASILLSYGANPNFQCHFNVTPFEIAWVKYIDSP ELHFEMMKLLVTNIVKTEHCNAVDTNLSGFIQNKRLINESEDLKELEQQCHKEIEEIRSISVGENGKSFFDIFVLQKDINTLARCANNPN IVLCQDKFSMYSSFIEKFIKEVKARAKLLQGAVESMDEIFESNQDSHQESHISWFHLPQEVRLMVLENLSNTDLTKLQSLQKQFLCLYLS *
46	Ank21	Kato_Ank21	KATO_02089	1	23-53			198	66	Ikeda_00041	Similart to Ikeda_00041 96%, Trancated of KATO_01907, KATO_02324			Ikeda_00041	0.96	1			MNNYLRLRAHLLYVTTRSIFSHRNSHPLLYAAKHNYLDVVKHLIEHGVESIHKIYVEALHYILLLIT ATYKWQCFC*
47	Ank03		KATO_02151	4	25-67, 71-101, 105-134, 138-165			501	167	Ank03_07 or Ank03_12	100% match to R1-R4 in Ank03_07 or Ank03_12	aa positions are identical to Ank03_07 or Ank03_12	Ank03_07	OTT_1032	1	5			MKYKNLPIAEILLNNGANVNAQDNDGHTALHLVVDTIQVYYEFFEKYPVYCNDHIALLLKYNADVNI ENNQGNTPLSDAVECKCVEPLAIMLKHNSTGINKKYDEGETLLHIAIRNKIIDIIQLLIDYGADIDAKDDNGMTTIDYAAKSGNADVFNF LTEQSVPWY*
48	Ank03		KATO_02190	6	6-36,40-69, 73-115, 119-149, 153-182, 186-213	3-23(F-box)*	LKSKTKYTLHSAIQDGDIKKV	645	215	Ank03_04		aa positions are identical to Ank03_04	Ank03_04	OTT_0288	0.972	6			MILKSKTKYTLHSAIQDGDIKKVKQLINKDSTLVNSKYKDGTTALSVALKYKNLPIAEILLSNGANV NAQDNDGHTALHLVVDTIQVYYEFFEKYPTYCNDHIALLLKYNADVNIENNQGNTPLSDAAKCRCIEPLAIMLKHNSTGINKKYDEGETL LHIAVRNKIIDIIQLLIDYGADIDAKDDNGMTTIDYAAKSGNADIFNFLTEQWVPWY*
49	Ank10		KATO_02256	2	14-43, 48-78			402	134	Ank10_04	100% match to R1-R4 in Ank03_04 or Ank10_04	aa positions are identical to Ank10_04	Ank10_04	OTT_1090	1	2			MKHSSDVINLLNQNKCTALHYAALHGNIGSIKLLLKYNSKISNLQDICGNTALHYAAARCHIDSVKL LLNHNNLEIELQDYLYIDIINNNALNTYEKEVLELFITHAVKDTLVKILTQKLLHRIQILYKIHQI*
50	Ank03		KATO_02280	5	6-36,40-69, 73-115, 119-149, 153-182	3-23(F-box)*	LKSKTKYTLHSAIQDGDIKKV	708	236	Ank03_04	R1-R5 similar to Ank03_04 but R6 has a low similarity (63%) and 12 aa mismatch		Ank03_04	OTT_0288	0.926	6			MILKSKTKYTLHSAIQDGDIKKVKQLINKDITLVNSKYKDGTTALSVALKYKNLPIAEILLSNGANV NAQDNDGHTALHLVVDTIQVYYEFFEKYPTYCNDHIALLLKYNADVNIENNQGNTPLSDAVECRCVEPLAIMLKHNSTGINKKYDEGETL LHIAVRNKIIDVIQLLIDYGADIDAKDDNGMTTIDYAAKSGNSDLSVAPPIFKGLSYKLFADKAYISKALFHQLFSSC*
51	Ank03		KATO_02286	6	6-36,40-69, 73-115, 119-149, 153-182, 186-213	3-23(F-box)*	LKSKTKYTLHSAIQDGDIKKV	645	215	Ank03_04		aa positions are identical to Ank03_04	Ank03_04	OTT_0288	0.975	6			MILKSKTKYTLHSAIQDGDIKKVKQLINKDSTLVNSKYKNGTTALSVALKYKNLPIAEILLSNGANV NAQDNDGHTALHLVVDTIQVYYEFFEKYPTYCNDHIALLLKYNADVNIENNQGNTPLSDAVECRCVEPLAIMLKHNSTGINKKYDEGETL LHIAVRNKIIDIIQLLIDYGADIDAKDDNGMTTIDYAAKSGNADIFNFLTEQWVPWY*
52		Kato_Ank112	KATO_02298	7	19-49, 53-82, 86-116, 120-149, 153-183, 187-216, 220-249			1410	470		only 50% similarity to other strains (Boryong, Gilliam) and only 20% similar to Ikeda. This Ank is unique for Kato strain								MKNFFPWLYNISLNIRLKMKNISFHDAVQSGKIEEVKYLLAQDNAIINSRSNDNYTALHLAALYNKI EVAELLLENEADVSLQDSKGYTALHWTALLGNITVARLLLKKNPDIINLRSNANCTALHLTAIHNKIEVAELLLENEADVSLQNSKGYTA LHWTARSDCITIAKLLLKKNPDIINLRGNDYSVALHLAARFGYTKFIDLLLENNADVNLQNVNGDTAIDIAARFGNIEAAKSLLKHGSNI SLQKYFNYYAHNILFPMFRTDREKLVDELLVTHVLKYEFLSQDVNSTMCIQNRDFIKTSQMLREIHKKCKQECEDEIKKIKDIKINSSSE ASNMYNIYFLQNTNGILEKYANDTQVKFFHENCEEKFPIFGLDIVKNIEKGKREVLLS…
53	Ank01_02/Ank06		KATO_02324	3	23-52, 56-85, 89-118	170-198(Coiled coil), 202-307(PRANC), 285-305(F-box)	LSPEVRLMILENLNNDDLTKL	1005	335	Ank01_02		aa positions are identical to Ank01_02	Ank01_02	OTT_0753	0.917	4			MNNYLRLRAHLLYVTTRSIFSHTNSNPLLYAAKHNYLDVVKHLIEHGVDINTQNLRGSTALHIAAYN GNIQMAMFLLANHAEVDTQNVYSNTALYYAVEQSNIEMASILLSYGANPNFQCHFNVTPFEIAWVKYIDSPELHFEMMKLLVTNIVKTEH CNAIDTNLSGFIQNKRLISESELLKELEQQCHKEIEEMKSISVRQNGLSFFDIFILKKDMNILARCANNPYIAEHQCKFPIYYPFIEKSI KEGKARAKLLQEAAESMDEIFESNQDASQEIQKSWLHLSPEVRLMILENLNNDDLTKLQQNEEAEAGKAGAEVEDEVAGAYAIYEGE*
54	Ank03		KATO_02338	6	6-36,40-69, 73-115, 119-149, 153-182, 186-213	3-23(F-box)*	LKSKTKYTLHSAIQDGDIKKV	645	215	Ank03_04		aa positions are identical to Ank03_04	Ank03_04	OTT_0288	0.985	6			MILKSKTKYTLHSAIQDGDIKKVKQLINKDSTLVNSKYKDGTTALSVALKYKNLPIAEILLSNGANV NAQDNDGHTALHLVVDTIQVYYEFFEKYPTYCNDHIALLLKYNADVNIENNQGNTPLSDAVECRCVEPLAIMLKHNSTGINKKYDEGETL LHIAVRNKIIDIIQLLIDYGADIDAKDDNGMTTIDYAAKSGNADIFNFLTEQSVPWY*
55		Kato_Ank35_02	KATO_02405	8	45-69, 73-102, 106-136, 140-169, 171-201, 207-258, 262-293, 316-347	389-409(F-box)	LPINITEQILDTLQDNYLGTF	1290	430	Karp_Ank28	R1(100% match), R2(97.8%, 2 aa mismatch), R3(97.8%, 2 aa mismatch), R4(93.3%, 4 aa mismatch), R5(55%, 22 aa mismatch), R6(69%, 24 aa mismatch), R7(59.9%, 33 aa mismatch), R8(94.7%, 2 aa mismatch)	Kato_01143 and Kato_02405 are 100% papralog	Karp_Ank28	Karp_00999	0.848	8			MNNNDLLLEFRHASAEGNVERVKQILAQYNAGDIINALYGIGFDLHEAIRNDDINLVRLMLDSGADP NEQSVYGATPLHVAIWYNRVDIIYLLLDKNANINAQNKDGRTPLHVAACHGMNGIIMQILPNSVANINLQDDGGKTLLHFAARTGSKDLV EFLCNRNADINITGKNTVVHSAAKNGHKDMVQFWLDRYPNMINLNLQDNDGNTALHLVAKHRFTILPHDIHTPNHIGADDYDKRFIDVAE MLLNRGVDTNIQNNDGNTALHLALLSYSGLLDITHLMMDNLDSFLCRSIDLIKSLCKNNNVNFILKNNDSYTVLDLALAIEHDQHKIAEH LQEKRLLWRTEQIKAANNSLVIIAENKEQILKLKPDSEKTDADKFLEKWRELPINITE…
56	Ank20		KATO_02442	8	32–62,66–96, 101–130,135–164,165–194,200–233, 237–267, 271–300	380-473(PRANC), 452-472(F-box)	LPNEIRYKIFSYLGLRELEAL	1527	509	Ank20		aa positions are identical to Ank20	Ank20	OTT_1575	0.963	9			MDQLLRYILLHCYRFIRNSINFWLIREENYLDNNNDLHQLAKDGNVAAVERLLVEDNENINELDTNG MAALHYAAARGHVEIVRTLLTQNNLDINVKTPITHITPLHYAATHGHVEIIKLLLATRNVIADTQDQNGNTALHYAVVLDHVEAVKLLIG MHNLVNNSGMHAIHCAAEHGSVATLQYMLEHCADIDIDLPDNQGNTAIHSCCRHFKKDTLASALQILAEYNANIDLQNFTGETALHILAG NGNVNGIKLLVKQCNANINLRDNHGNTVMHFAAKNGHTDVVRFFLDCNFDINAQNDFEETSLMVCKNNDLGLKIAELFISHIVTSKHCNK DNCTEQSCIEQSEKFEVNQAFIDRNEALAKRATDMWTIKNTYVNNYNLYNLYYLSNNI…
57				0						OTT_RS12375		nt position 660809-->660667
Note	Bold text	new Ank repeat identified by manual search
	Red text	new Ank repeat identified by SMART search

## Sheet: Ikeda (47)
Reference Anks									Anks in Ikeda (new annotation from this study)		Length (this study)	Length (this study)	Based on NCBI Reference Sequence: Accession NC_010793.1f	Based on NCBI reference (Accession :AP008981.1)f	Based on our updated annotation (Batty et al)			Amino acid sequences (based on the final updated nucleotide length)	Nucleotide sequences (5'-3') (based on the final updated nucleotide length)
Total Anks	Anks name according to the published Anks (VieBrock et al, 2015)e	Locus tag from NCBI reference f (Accession :AP008981.1)	Locus tag from NCBI Reference Sequence: Accession NC_010793.1 f	Published number of Ank repeats from VieBrock et al, 2015	Published amino acid locations of Ank repeats	Updated number of Ank repeats according to the extension of start codon at N-terminus (Highlighted in green)	Updated Amino acid locations of Ank repeats (Highlighted in green)	Other domians	Locus tag	Gene name	Length (aa)	Length (bp)	Length (bp)	Full length (bp)	Length (bp)	Pseudogene based on reference c,e	Comments
1	Ank01_01	OTT_0036	OTT_RS10200	0b		0b			Ikeda_00042	ank	176	528	528	528	528			MMKLLVTNIVKTEHCNAVDTNLSGFIQNKRLINESEDLKELEQQCHKEIEEIRSISVGENGKSFFDIFVLQKDINTL ARCANNPNIVLCQDKFSMYSSFIEKFIKEVKARAKLLQGAVESMDEIFESNQDSHQESHISWFHLPQEVRLMVLENLSNTDLTKLQSLQK QFLCLYLS
2	Ank01_02	OTT_0753	OTT_RS03615	3	23–52,56–85,89–118	4	23–52,56–85,89–118, 122-157	170-198 (Coiled coil), 202-307 (PRANC), 285-305(F-box)	Ikeda_00855	ank	330	990	990	990	990			MNNYLRLRAHLLYVTTRSIFSHTNSNPLLYAAKHNYLDVVKHLIEHGVDINTQNLRGSTALHIAAYNGNIQMGMFLL ANHAEVDTQNVYSNTALYYAVEQSNIEMASILLSYGANPNFQCHFNVTPFEIAWVKYIDNPELHFEMMKLLVTNIVKTEHCNAVDTNLPG FLHNKGLINESEQLKELEQQCHNEIEEMMSISVGENGKSFFDIFVLQKDINTLARCANNPDIVLCQDKFFMYSSFIEKSIKEGKARAKML QGAVESIDEIFESNQDANQKSQISWLHLPLEVRMMILENLSNTDLTKLQHNDTAEADAEAELEGAYAIYEEE
3	Ank02	OTT_0049	OTT_RS00235	4	1–30,38–67,71–100,104–134	4	1–30,38–67,71–100,104–134	220-326 (PRANC), 304-324(F-box)	Ikeda_00059	ank9	345	1035	1035	1035	1035			MGNTALHEAVKSGNIQAVKSILCENSSLDYVNSSDDVRYNTALHYAVRACNLEVINILLTHGANPNAQDIYGYTPFH VACLKKDVQLIKLLLKHGADSNVQNLSLDTPFHLTAHHCGFEIIKLLLLKNGANLNVVDTTGITPFSECHTMFMADPEKNQEVMRLLVAE IVKLEHSDVKISESDLEGLNLNKGLIDNSNLLAKFQQECCKEIEKMKSTYVNESGLSVWDIFILQKDKQELIRCSYQHNDIIKLMNEFCM YSPFIVKSIVEATGRTKLLQGAAESMDEIFESNHDASQEGHTSWLYLPPELKLMILENLSTNDLIKLQQFDEAEALLKGAYALYEGE
4	Ank03_01	OTT_0153	OTT_RS00720	6	6–36,40–69,73–115,119–149,153–182,186–213	6	6–36,40–69,73–115,119–149,153–182,186–213	3-23(F-box)*	Ikeda_00173	ank	215	645	645	645	645			MILKSKTKYTLHSAIQDGDIKKVKQLINKDSTLVNSKYKDCTTALYFALKYKNLPIAEILLNNGANVNAQDNDGHTA LHLVVDTIQVYYEFFEKYPVYCNDHIALLLKYNADVNIENNQGNTPLSDAVECKCVEPLAIMLKHNSTGINKKYDEGETLLHIAIRNKII DIIQLLIDYGADIDAKDDNGMTTIDYAAKSGNADIFNFLTEQWVPWY
5	Ank03_02c	OTT_0236	OTT_RS10500	3	5–47,51–81,85–114	4	42-73, 77-119, 123-153, 157-186		Ikeda_00267	ank	192	576	576	360	360	Pseudogenec	Extend N-terminus to 632,239 (to get FL 576 bp)	MADSVRILIQHGANNLSANDDINAIIKFLVKNGANTNVKDNVDQTPLHWTVHYFINNLDIVQLLLDH DADPNMQNVHDITPLHLVVDTIQVYYEFSEKCPAYSSDHIALLLKYNADVNIENNQGNTPLSDAVECKCVEPLAIMLKHNSTSINKKYYE GEILLHIVARYQRTDVIQLLIDYGADIDVKDKTA*	ATTGCAGATTCTGTCAGGATTTTAATACAGCATGGTGCTAATAATCTCAGTGCAAACGATGATATAAATGCAATTATCAAGTTTTTAGTAAAAAATGGCGCTAATACAAATGTAAAAGACAATGTTGATCAAACTCCATTACATTGGACAGTACATTATTTTATTAACAACCTAGATATTGTACAGCTTCTACTTGATCATGATGCTGATCCCAATATGCAGAATGTGCATGACATAACTCCTTTACATCTTGTTGTTGATACAATTCAAGTATATTATGAATTTTCCGAAAAATGTCCTGCATATAGCAGTGATCATATAGCATTACTGCTAAAATATAATGCTGATGTAAATATCGAGAATAATCAAGGTAATACACCTTTATCTGATGCTGTTGAA…
6	Ank03_03c	OTT_0237	OTT_RS01120	2	12–42,46–75	2	12–42,46–75		Ikeda_00268	ank	93	279	279	279	279	Pseudogenec		MLVYNFRSNKTKYRYALHRAIKDGDFEKVKHLINNDSTLINSKYKDGITALSVALKYKNLPIAKILLNNGADINAKN NSGHTALHMSIISDW
7	Ank03_04	OTT_0288	OTT_RS01375	6	6–36,40–69,73–115,119–149,153–182,186–213	6	6–36,40–69,73–115,119–149,153–182,186–213	3-23(F-box)*	Ikeda_00324	ank	215	645	645	645	645			MILKSKTKYTLHSAIQDGDIKKVKQLINKDSTLVNSKYKDGTTALSVALKYKNLPIAEILLSNGANVNAQDNDGHTALHLVVDTIQVYYEFFEKYPTYCNDHIALLLKYNADVNIENNQGNTPLSDAVECKCVEPLAIMLKHNSTGINKKYDEGETLLHIAVRNDIIDIIQLLIDYGADIDAKDDNGMTTIDYAAKSGNADVFNFLTEQSVPWY
8	Ank03_05	OTT_0316	OTT_RS01525	5	8–37,41–83,87–117,121–150,154–181	5	8–37,41–83,87–117,121–150,154–181		Ikeda_00362	ank	183	549	549	549	549			MFNSKYKDGTTALSVALKYKNLPIAEILLNNGANVNAQDNDGHTALHLVVDTIQVYYEFFEKYPIYCNDHIALLLKYNADVNIENNQGNTPLSDAVECRCIEPLAIMLKHNSTGINKKYDEGETLLHIAVRNKIIDIIQLLIDYGADIDAKDDNGMTTIDYAAKSGNADIFNFLTEQSVPWY
9	Ank03_06	OTT_0982	OTT_RS04780	5	8–37,41–83,87–117,121–150,154–181	5	8–37,41–83,87–117,121–150,154–181		Ikeda_01125	ank	183	549	549	549	549			MFNSKYKDGTTALSVALKYKNLPIAEILLNNGANVNAQDNDGHTALHLVVDTIQVYYEFFEKYPIYCNDHIALLLKY NADVNIENNQGNTPLSDAVECRCIEPLAIMLKHNSTGINKKYDEGETLLHIAVRNKIIDIIQLLIDYGADIDAKDDNGMTTIDYAAKSGN ADIFNFLTEQSVPWY
10	Ank03_07c	OTT_1032	OTT_RS05005	4	25–67,71–101,105–134,138–165	5	23-52,56-98,102-132,136-165,169-196		Ikeda_01180	ank	198	594	594	501	501	Pseudogenec	Extend N-terminus to 1,481,198 (to get 594 bp)	MFRSKVQQLINKDSTLVNSKYKDCTTALYFAL(M)KYKNLPIAEILLNNGANVNAQDNDGHTALHLVVDT IQVYYEFFEKYPVYCNDHIALLLKYNADVNIENNQGNTPLSDAVECKCVEPLAIMLKHNSTGINKKYDEGETLLHIAIRNKIIDIIQLLI DYGADIDAKDDNGMTTIDYAAKSGNADVFNFLTEQSVPWY*	CTGTTCAGAAGCAAAGTACAGCAGCTTATTAATAAGGATAGTACACTTGTCAATTCAAAATATAAAGACTGTACTACAGCTTTATATTTTGCTTTGAAATATAAGAATCTACCTATTGCTGAGATTTTGCTGAACAATGGAGCTAACGTAAACGCACAAGATAATGATGGGCACACTGCTTTACATCTTGTTGTTGACACAATTCAAGTATATTATGAATTTTTCGAAAAATATCCTGTCTATTGCAATGATCATATAGCATTACTCCTAAAATATAATGCTGATGTAAATATCGAGAATAATCAAGGTAATACACCTTTATCTGATGCTGTTGAATGCAAATGTGTAGAACCTTTAGCAATTATGCTAAAACATAATTCTACTGGTATTAATAAAAAA…
11	Ank03_08	OTT_1112	OTT_RS05410	5	6–36,40–69,73–115,119–149,153–182	5	6–36,40–69,73–115,119–149,153–182	3-23(F-box)*	Ikeda_01272	ank	236	708	603	708	708			MILKSKTKYTLHSAIQDGDIKKVKQLINKDSTLVNSKYKDGTTALSVALKYKNLPIAEILLSNGANVNAQDNDGHTALHLVVDTIQVYYEFFEKYPTYCNDHIALLLKYNADVNIENNQGNTPLSDAVECKCVEPLAIMLKHNSTGINKKYDEGETLLHIAVRNKIIDVIQLLIDYGADIDAKDDNGMTTIDYAAKSGNSDLSVAPPIFKGLSYKLFADKAYISKALFHQLFSSC
12	Ank03_09	OTT_1118?	OTT_RS05435	5	8–37,41–83,87–117,121–150,154–181	5	8–37,41–83,87–117,121–150,154–181		Ikeda_01281	ank	183	549	549	549	549		Paralog OTT_0316 (ank03_05), OTT_0982(Ank03_06), OTT_1118(Ank03_09) 100% match for all 3	MFNSKYKDGTTALSVALKYKNLPIAEILLNNGANVNAQDNDGHTALHLVVDTIQVYYEFFEKYPIYCNDHIALLLKYNADVNIENNQGNTPLSDAVECRCIEPLAIMLKHNSTGINKKYDEGETLLHIAVRNKIIDIIQLLIDYGADIDAKDDNGMTTIDYAAKSGNADIFNFLTEQSVPWY
13	Ank03_10c	OTT_1236	OTT_RS13285	0		0					52	156	156	156				MKALKFTLLFAVHIDGIDAKDDNGMTPIDYAAKSSNADVFNFLTEQSVPWY
14	Ank03_11	OTT_1453	OTT_RS07035	6	6–36,40–69,73–115,119–149,153–182,186–213	6	6–36,40–69,73–115,119–149,153–182,186–213	3-23(F-box)*	Ikeda_01656	ank	215	645	645	645	645			MILKSKTKYTLHSAIQDGDIKKVKQLINKDITLVNSKYKDGTTALSVALKYKNLPIAEILLSNGANVNAQDNDGHTALHLVVETIQVYYDFFEKYPTYCNDHIALLLKYNADVNIEDNQGNTPLSDAVECKCVEPLAIMLKHNSTSINKKYDEGETLLHIAVRNEIIAVIHLLIDYGADIDAKDDNGITPIDYAAKSGNADVFNFLTEQLVPWY
15	Ank03_12c	OTT_1465	OTT_RS07090	4	25–67,71–101,105–134,138–165	5	23-52,56-98,102-132,136-165,169-196		Ikeda_01669	ank	198	594	594	501	501	Pseudogenec	Extend N-terminus to 1,909,635 (to get 594 bp)	MFRSKVQQLINKDSTLVNSKYKDCTTALYFAL(M)KYKNLPIAEILLNNGANVNAQDNDGHTALHLVVDT IQVYYEFFEKYPVYCNDHIALLLKYNADVNIENNQGNTPLSDAVECKCVEPLAIMLKHNSTGINKKYDEGETLLHIAIRNKIIDIIQLLI DYGADIDAKDDNGMTTIDYAAKSGNADVFNFLTEQSVPWY*	CTGTTCAGAAGCAAAGTACAGCAGCTTATTAATAAGGATAGTACACTTGTCAATTCAAAATATAAAGACTGTACTACAGCTTTATATTTTGCTTTGAAATATAAGAATCTACCTATTGCTGAGATTTTGCTGAACAATGGAGCTAACGTAAACGCACAAGATAATGATGGGCACACTGCTTTACATCTTGTTGTTGACACAATTCAAGTATATTATGAATTTTTCGAAAAATATCCTGTCTATTGCAATGATCATATAGCATTACTCCTAAAATATAATGCTGATGTAAATATCGAGAATAATCAAGGTAATACACCTTTATCTGATGCTGTTGAATGCAAATGTGTAGAACCTTTAGCAATTATGCTAAAACATAATTCTACTGGTATTAATAAAAAA…
16	Ank03_13	OTT_1696	OTT_RS08165	6	6–36,40–69,73–115,119–149,153–182,186–213	6	6–36,40–69,73–115,119–149,153–182,186–213	3-23(F-box)*	Ikeda_01921	ank	215	645	645	645	645		Paralog to OTT_0288(Ank03_04) and OTT_1696(Ank03_13) 100% match for all 2	MILKSKTKYTLHSAIQDGDIKKVKQLINKDSTLVNSKYKDGTTALSVALKYKNLPIAEILLSNGANVNAQDNDGHTALHLVVDTIQVYYEFFEKYPTYCNDHIALLLKYNADVNIENNQGNTPLSDAVECKCVEPLAIMLKHNSTGINKKYDEGETLLHIAVRNDIIDIIQLLIDYGADIDAKDDNGMTTIDYAAKSGNADVFNFLTEQSVPWY
17	Ank03_14c	OTT_1730	OTT_RS08330	4	14–56, 60–90, 94–123, 127–154	5	23-52,56-98,102-132,136-165,169-196		Ikeda_01957	ank	198	594	594	468	501	Pseudogenec	Extend N tenimus to 150,733 to get FL 594bp	MFRSKVQQLINKDSTLVNSKYKDGTTALSVALKYKNLPIAKIL(M)LNNGANVNAKNNDGYTALHLVVDT IQVYYEFFEKYPVYCNDHIALLLKYNADVNIENNQGNTPLSDAVECKCVEPLAIMLKHNSTGINKKYDEGETLLHIAIRNKIIDIIQLLI DYGADIDAKDDNGMTTIDYAAKSGNADIFNFLTEQWVPWY*	CTGTTCAGAAGCAAAGTACAGCAGCTTATTAATAAGGATAGTACACTTGTCAATTCAAAATATAAAGACGGTACTACAGCTTTATCTGTTGCTTTGAAATATAAGAATCTACCTATTGCTAAGATTTTGCTGAACAATGGAGCTAATGTAAACGCAAAAAATAATGATGGTTACACTGCTTTACATCTTGTTGTTGACACAATTCAAGTATATTATGAATTTTTCGAAAAATATCCTGTCTATTGCAATGATCATATAGCATTACTGCTAAAATATAATGCTGATGTAAATATCGAGAATAATCAAGGTAATACACCTTTATCTGATGCTGTTGAATGCAAATGTGTAGAACCTTTAGCAATTATGCTAAAACATAATTCTACTGGTATTAATAAAAAA…
18	Ank03_15	OTT_1852	OTT_RS08950	6	7–37,41–70,74–116,120–150,1540183,187–214	6	7–37,41–70,74–116,120–150,1540183,187–214	3-23(F-box)*	Ikeda_02096	ank	216	648	648	648	648			MIFKSKTKKYALHSAIQDGDIEKVQQLINKDSTLVNSKYKDGTTALSVALKYKNLPIAEILLNNGANVNAKNNDWHT ALHLAVDRIQVYYEFFEKYPTYCNDHIALLLKYNADVNIEDNQGNTPLSDAVECKCVEPLAIMLKHNSTGINKKYDEGETLLHIAVRNKI IAVIQLLIDYGADIDAKDDNGMTPIDYAAKSGNIDVFNLLTEQLVPWH
19	Ank04_01	OTT_0210	OTT_RS00980	7	50–79,83–112,116–147,151–180,184–214,218–279,283–315	7	50–79,83–112,116–147,151–180,184–214,218–279,283–315	354-374(F-box)	Ikeda_00238	ank16	393	1179	1179	1179	1179			MNNGNLLHDLYHAVRYDNIDDVKRILAQDMSLINSIHDAVYHEGGFSLAVNASALHTAVLYKRINIAIFLLNSEVNV NVQDKYGATPLHYAISRYDANMVMLLLNNGANVNVPCTDGITALHSVVTSTYYNTDRIELLVSKEGDIDVQKNNGRTVLHDAAEYGQKDI VEWLLSRNAKALLRDNSGKIPAHFAAQYGYKDVMKLLLDKDCNIINLQDNGGQTVLHLAVLRHSTLLNREPNEEYIRYEERWLSEDERLD ALSRSAELIKMIYDYGGINFSLKNANGYTVLDLALAIEHDQHKIAEHLQEKRLLWMKEQRYVVNESLIIIAKNKEQILKPDSEKNDADKF LEKWLELDIGITKQIVEALQDDDLGTFQQLYEEYKVALKGENTN
20	Ank04_02	OTT_1916	OTT_RS09260	7	50–79,83–112,116–147,151–180,184–214,218–279,283–315	7	50–79,83–112,116–147,151–180,184–214,218–279,283–315	354-374(F-box)	Ikeda_02165	ank16	393	1179	1179	1179	1179			MNNGNLLHDLYHAVRYDNIDDVKRILAQDMSLINSIHDAVYHEGGFSLAVNASALHTAVLYKRINIAIFLLNSEVNV NVQDKYGATPLHYAISRYDANMVMLLLNNGANVNVPCTDGITALHSVVTSTYYNTDRIELLVSKEGDIDVQKNNGRTVLHDAAEYGQKDI VEWLLSRNAKALLRDNSGKIPAHFAAQYGYKDVMKLLLDKDCNIINLQDNGGQTVLHLAVLRHSTLLNREPNEEYIRYEERWLSEDERLD ALSRSAELIKMIYDYGGINFSLKNANGYTVLDLALAIEHDQHKIAEHLQEKRLLWMKEQRYVVNESLIIIAKNKEQILKPDSEKNDADKF LEKWLELDIGITKQIVEALQDDDLGTFQQLYEEYKVALKGENTNS
21	Ank05_01	OTT_0214	OTT_RS01000	4	2–29,36–65,69–99,103–132	4	2–29,36–65,69–99,103–132	181-215(Coiled coil), 217-323(PRANC), 301-321(F-box)	Ikeda_00242	ank	346	1038	1038	1038	1035			MMTVLHKAAKRGDIQAVKLILIEQHGVDYINLGDMTGTTALHYAIRAESLEVTELLLIHGANPNIQNLYGHTASHYA VNVKKRIEFIKLLLAHGANPNIQDKYCSTPLHCAAHYCDIVTIKLLLKKGANLNVLDVTHSTPFADAYRMFMVDQETNKGVMQLLVTEIV KLEHLGIKISGSDLEGVNLNKQLINESKQLKELEQQCHKEIKKMKSICVSKNDSSFFDIFVLQKDINTLARCANNSDIVKYQNKFSMYSS FIEKSIKEGKARAKMLQGAVESIDEIFESNQDANQESQISWLHLPPEVRMMILENLSNTDLTKLQHNDTAEAEAEAELEGAYAIYEGE
22	Ank05_02	OTT_0412	OTT_RS01950	4	2–29,36–65,69–99,103–132	4	2–29,36–65,69–99,103–132	181-215(Coiled coil), 217-323(PRANC), 301-321(F-box)	Ikeda_00463	ank	346	1038	1038	1038	1035		Correct N-terminus to 840,723 (2 sets of ATG next to each other)	MMTVLHKAAKRGDIQAVKLILIEQHGVDYINLGDMTGTTALHYAIRAESLEVTELLLIHGANPNIQNLYGHTASHYA VNVKKRIEFIKLLLAHGANPNIQDKYCSTPLHCAAHYCDIVTIKLLLKKGANLNVLDVTHSTPFADAYRMFMVDQETNKGVMQLLVTEIV KLEHLGIKISGSDLEGVNLNKQLINESKQLKELEQQCHKEIKKMKSICVSKNDSSFFDIFVLQKDINTLARCANNSDIVKYQNKFSMYSS FIEKSIKEGKARAKMLQGAVESIDEIFESNQDANQESQISWLHLPPEVRMMILENLSNTDLTKLQHNDTAEAEAEAELEGAYAIYEGE
23	Ank05_03	OTT_0487	OTT_RS02325	4	2–29,36–65,69–99,103–132	4	2–29,36–65,69–99,103–132	181-215(Coiled coil), 217-323(PRANC), 301-321(F-box)	Ikeda_00555	ank	346	1038	1038	1038	1035		Correct N-terminus to 914,306	MMTVLHKAAKRGDIQAVKLILIEQHGVDYINLGDMTGTTALHYAIRAESLEVTELLLIHGANPNIQNLYGHTASHYA VNVKKRIEFIKLLLAHGANPNIQDKYCSTPLHCAAHYCDIVTIKLLLKKGANLNVLDVTHSTPFADAYRMFMVDQETNKGVMQLLVTEIV KLEHLGIKISGSDLEGVNLNKQLINESKQLKELEQQCHKEIKKMKSICVSKNDSSFFDIFVLQKDINTLARCANNSDIVKYQNKFSMYSS FIEKSIKEGKARAKMLQGAVESIDEIFESNQDANQESQISWLHLPPEVRMMILENLSNTDLTKLQHNDTAEAEAEAELEGAYAIYEGE
24	Ank06_01	OTT_0226	OTT_RS01060	4	23–52,56–85,89–118,122–158	4	23–52,56–85,89–118,122–158	204-309(PRANC), 287-307(F-box)	Ikeda_00255	ank	337	1011	1011	1011	1011			MYKVLPLRARLLYATARNIFSTQNRHILPYIAYKGDIELLQHLIDHGIDVNTTNHWDNTALHVASYHGNIAMVNLLL DNNANPNLQDANLHTPLHFAISNGHIDIVRLLLNHESDVNLISKFNETALDVAWIKYTENLEQSYLATVRLLITHIVRIEHANLVDTSSQ GFLHNKGLINESEQLKELEQQCHKEIEEMCSISVGSSSCLSFFDIFVLKKDMNILARCANNPDIVRHQNKFSMYSPFIEKSIEEGEKRAK LLQGAVESIDEIFESNQDASQKSQTSWSHLPPEVRFMILENLDNDDLTKIQRTDVAEAGEAGAEVEAEVEGAYAIYEGE
25	Ank06_02	OTT_1149?	OTT_RS05585	4	23–52,56–85,89–118,122–158	4	23–52,56–85,89–118,122–158	204-309(PRANC), 287-307(F-box)	Ikeda_01313	ank	337	1011	1011	1011	1011		Paralog to OTT_1149 (ank06_02), OTT_1496(Ank06_03), OTT_1912Ank06_04) 100% match for all 3	MYKVLPLRARLLYATARNIFSTQNRHILPYIAYKGDIELLQHLIDHGIDVNTTNHWDNTALHVASYHGNIAMVNLLL DNNANPNLQDANLHTPLHFAISNGHIDIVRLLLNHESDVNLISKFNETALDVAWIKYTENLEQSYLATVRLLITHIVRIEHANLVDTSSQ GFLHNKGLINESEQLKELEQQCHKEIEEMCSISVGSSSCLSFFDIFVLKKDMNILARCANNPDIVRHQNKFSMYSPFIEKSIEEGEKRAK LLQGAVESIDEIFESNQDASQKSQTSWSHLPPEVRFMILENLDNDDLTKIQRTDVAEAGEAGAEVEAEVGGAHAIYEEE
26	Ank06_03	OTT_1496	OTT_RS07240	4	23–52,56–85,89–118,122–158	4	23–52,56–85,89–118,122–158	204-309(PRANC), 287-307(F-box)	Ikeda_01704	ank	337	1011	1011	1011	1011		Paralog to OTT_1149(Ank06_02) and OTT_1496(Ank06_03) 100% match for all 2	MYKVLPLRARLLYATARNIFSTQNRHILPYIAYKGDIELLQHLIDHGIDVNTTNHWDNTALHVASYHGNIAMVNLLL DNNANPNLQDANLHTPLHFAISNGHIDIVRLLLNHESDVNLISKFNETALDVAWIKYTENLEQSYLATVRLLITHIVRIEHANLVDTSSQ GFLHNKGLINESEQLKELEQQCHKEIEEMCSISVGSSSCLSFFDIFVLKKDMNILARCANNPDIVRHQNKFSMYSPFIEKSIEEGEKRAK LLQGAVESIDEIFESNQDASQKSQTSWSHLPPEVRFMILENLDNDDLTKIQRTDVAEAGEAGAEVEAEVGGAHAIYEEE
27	Ank06_04	OTT_1912?	OTT_RS09240	4	23–52,56–85,89–118,122–158	4	23–52,56–85,89–118,122–158	204-309(PRANC), 287-307(F-box)	Ikeda_02161	ank	337	1011	1011	1011	1011		Paralog to OTT_1149 (ank06_02), OTT_1496(Ank06_03), OTT_1912Ank06_04) 100% match for all 3	MYKVLPLRARLLYATARNIFSTQNRHILPYIAYKGDIELLQHLIDHGIDVNTTNHWDNTALHVASYHGNIAMVNLLL DNNANPNLQDANLHTPLHFAISNGHIDIVRLLLNHESDVNLISKFNETALDVAWIKYTENLEQSYLATVRLLITHIVRIEHANLVDTSSQ GFLHNKGLINESEQLKELEQQCHKEIEEMCSISVGSSSCLSFFDIFVLKKDMNILARCANNPDIVRHQNKFSMYSPFIEKSIEEGEKRAK LLQGAVESIDEIFESNQDASQKSQTSWSHLPPEVRFMILENLDNDDLTKIQRTDVAEAGEAGAEVEAEVGGAHAIYEEE
28	Ank07_01c	OTT_0250	OTT_RS01190	2	35–64, 100-130	2	35–64, 100-130		Ikeda_00285	ank	147	441	441	441	441	Pseudogenec		MDKTLRQQAQEYKNLYAIRAKKLDLDKIQTVSTELTTYLLFYAIIKDDFHPFKALVKSGAKIDTVDEFDNLPVHYFN TNLRILEYIVKKDKKCINKPNSLGQTILHIAAKENNYKAVKYLLQSGAKKILMITTKISQKIYHQIMML
29	Ank07_02	OTT_1509	OTT_RS09885	3	35–64,68–96,100–129	3	35–64,68–96,100–129		Ikeda_01718	ank	419	1257	1257	1257	1257		Paralog to OTT_1509(Ank07_02) and OTT_1257(Ank07_03) 100% match for all 3	MDKTLRQQAQEYKKLYAIGAKKSDLDKIQTVSTELATYLLFHAIIKDDFHLFKLLIKSGAKIDTVDAFGNLPVHYFN NNLRILKYIVKKAKNCINEQNSLGQTILHIAAQENNYKAVKYLLQSGAKKNIKDNYEDIAENLSSDYDVIVSLKQCTPIIEEIEEADVQK ITQGITRSYNISKHSVDSNTRLEIEDNNTAGMALNWPLNYVKHTIFRINSNKEKHKTVKYFVDIAAKQDIKDLWNEIATNYLSSNYGMQI SFKLYKSIIEKMIYAAIQQQDIINKLNIGKHDTRLAIKDNKELSFSSEVLDIGITFNKEEGKMLNLANLHTNQDTKHKYENMTKIQVYVS VIDQLEKKLLLTQDEIAIYDTAKCLIESNSRLETENMLSLRLDKSTKL…
30	Ank07_03	OTT_1936	OTT_RS09975	3	35–64,68–96,100–129	3	35–64,68–96,100–129		Ikeda_02185	ank	419	1257	1257	1257	1257		Paralog to OTT_1509(Ank07_02) and OTT_1936(Ank07_03) 100% match for all 2	MDKTLRQQAQEYKKLYAIGAKKSDLDKIQTVSTELATYLLFHAIIKDDFHLFKLLIKSGAKIDTVDAFGNLPVHYFN NNLRILKYIVKKAKNCINEQNSLGQTILHIAAQENNYKAVKYLLQSGAKKNIKDNYEDIAENLSSDYDVIVSLKQCTPIIEEIEEADVQK ITQGITRSYNISKHSVDSNTRLEIEDNNTAGMALNWPLNYVKHTIFRINSNKEKHKTVKYFVDIAAKQDIKDLWNEIATNYLSSNYGMQI SFKLYKSIIEKMIYAAIQQQDIINKLNIGKHDTRLAIKDNKELSFSSEVLDIGITFNKEEGKMLNLANLHTNQDTKHKYENMTKIQVYVS VIDQLEKKLLLTQDEIAIYDTAKCLIESNSRLETENMLSLRLDKSTKL…
31	Ank08	OTT_0257	OTT_RS01225	5	1–31, 35–64, 68–98, 111–140, 144–173	5	1–31, 35–64, 68–98, 111–140, 144–173	275-373(PRANC), 351-371(F-Box), 248-271(Coiled coil)	Ikeda_00294	ank9	390	1170	1170	1170	1170			MYNTDLHDAAKQGDINKVKYLILKENRDVNFQDDNKNTPLYCAAKEGRADVVKFLLAHGADSSLQCQCTDTALHVAT QNKHADVVKILAAHAAQTTNVVHTDNNIDLPGNMNQTALHMAVRNEYIDIIKILLFYGSNGNYPDAFRNTALHVAMIKPNLEIIDLLLTN GCSLNVPNTAGTTPFKKMCNSFLNQPTEQKQKIITSCIAHLVMREHCNKEESTTTQPAWFKYNKYLTAESEWFKSNKYLIDKNQSLNEIW QNCQKEIQKMKDTIVCESENTSLFDMFMDSDLDKIARSTNYRHIRHKFEKEFCTYSPFIEKAIESRTLMLQNAVESIDEIFEPNQDDSTS WLHLPLEMKFMVLEYCSKDDLTKLQHHEEVEIAGGNVMHKES
32	Ank09	OTT_0298	OTT_RS01425	7	21–51, 55–84, 88–117, 121–150, 154–188, 192–221, 225–256	7	21–51, 55–84, 88–117, 121–150, 154–188, 192–221, 225–256	300-405(PRANC), 384-404(F-box)	Ikeda_00337	ank9	423	1269	1269	1269	1269			MGRFTRLLSSIQNFFRHRVTQQESNLHETVKQCNLDKLRSIIADRNININALNEENQTALHCAIETETLDIVRLLLN AGADPNLYDDLHFSPLHKACIRNNAEIVKLLLDYEVDINIQNIWGNTPLHYAARHGLPSIVKLLLNHRAIVDLQNSSGHTPLYDVIAYGR GGSSCTQVIEILLNTGANVNAVDDSGDTPLHRAVICHNILCVKILLNTGADVNAVNDSGYTPFSKACTIFDHNDEIIKLLVADIIRVEYC NPDINTRGFRENQSVIDRSQHLTHLRHKCKKELQEMKDIKVSNSGTTLFEILFLEKNLNTLARCISNFDFIANITEKFDMYASFIEQCIK NASDRANLLQHAIESLAETVTLFPDDHVASTPSWNNLPYEVQHMILGH…
33	Ank10_01	OTT_0398	OTT_RS01880	9	20–50,54–83,87–117,121–150,154–184,188–217,222–252, 256–285, 290–319	9	24-54, 58-87, 91-121, 125-154, 158-188, 192-221, 226-256, 260-289, 294-323	401-479(PRANC) 412-432 (F-box);Before editing 397-479(PRANC), 408-428 (F-Box)	Ikeda_00449	ank9	556	1668	1668	1656	1656		Correct N-terminus to 826,462 (to get 1668 bp)	MTKFMKNWLSWLYSVVQKLKMFFSKSIDLQDAVISGDIKYVKCFFSQDNTIINLQDEDNYTALHYAV ICNQIEIIKIILEYNPNINLQDNLGNTALHYAAACGYTSIVELLLQYDPNCINLCDQNQWTALHYAAANGRIKSIKLLLQYNPDSGLQNN LGNTALHYIATYGYADIVELLLKHSSDVINLLNQNKCTALHYAALHGNIGSVKLLLKYNSKISNLQDIWGNTALHYAAECGNTKIIKFLL KHNPGVINLLDEDKWTALHYAAAHGNIGSIKLLLKYNSKISNLQDIWGNTALHYAAARSHMESVKLLLSHNLEIELQDYLYIDIINNNEL NTYEKEVVELFITHAVKLRHFSKDINSKIVTRNTDFIQNSPNLNELAQRCEQEIQKMK…	GTGACAAAATTTATGAAAAATTGGCTTTCTTGGCTATATAGTGTTGTACAGAAGTTGAAAATGTTTTTTTCTAAAAGCATTGATTTACAAGACGCTGTTATATCTGGAGATATCAAGTATGTAAAATGTTTTTTTTCTCAAGATAATACCATTATTAACTTACAAGATGAGGATAATTATACAGCTCTACATTATGCTGTTATATGTAATCAAATAGAAATTATAAAAATTATTCTGGAGTATAATCCTAATATCAATTTACAAGATAATTTAGGTAATACCGCTTTGCATTATGCTGCTGCATGTGGTTATACAAGTATTGTAGAGCTTTTACTACAATATGATCCTAATTGTATTAATTTATGTGATCAGAATCAGTGGACAGCCTTGCATTATGCT…
34	Ank10_02	OTT_0875	OTT_RS04235	9	20–50,54–83,87–117,121–150,154–184,188–217,222–252, 256–285, 290–319	9	24-54, 58-87, 91-121, 125-154, 158-188, 192-221, 226-256, 260-289, 294-323	401-479(PRANC) 412-432 (F-box);Before editing 397-479(PRANC), 408-428 (F-Box)	Ikeda_01002	ank9	556	1668	1668	1656	1656		Correct N-terminus to 1,326,390 (to get 1668 bp)	MTKFMKNWLSWLYSVVQKLKMFFSKSIDLQDAVISGDIKYVKCFFSQDNTIINLQDEDNYTALHYAVICNQIEIIKIILEYNPNINLQDNLGNTALHYAAACGYTSIVELLLQYDPNCINLCDQNQWTALHYAAANGRIKSIKLLLQYNPDSGLQNNLGNTALHYIATYGYADIVELLLKHSSDVINLLNQNKCTALHYAALHGNIGSVKLLLKYNSKISNLQDIWGNTALHYAAECGNTKIIKFLLKHNPGVINLLDEDKWTALHYAAAHGNIGSIKLLLKYNSKISNLQDIWGNTALHYAAARSHMESVKLLLSHNLEIELQDYLYIDIINNNELNTYEKEVVELFITHAVKLRHFSKDINSKIVTRNTDFIQNSPNLNELAQRCEQEIQKMKNIKI…	GTGACAAAATTTATGAAAAATTGGCTTTCTTGGCTATATAGTGTTGTACAGAAGTTGAAAATGTTTTTTTCTAAAAGCATTGATTTACAAGACGCTGTTATATCTGGAGATATCAAGTATGTAAAATGTTTTTTTTCTCAAGATAATACCATTATTAACTTACAAGATGAGGATAATTATACAGCTCTACATTATGCTGTTATATGTAATCAAATAGAAATTATAAAAATTATTCTGGAGTATAATCCTAATATCAATTTACAAGATAATTTAGGTAATACCGCTTTGCATTATGCTGCTGCATGTGGTTATACAAGTATTGTAGAGCTTTTACTACAATATGATCCTAATTGTATTAATTTATGTGATCAGAATCAGTGGACAGCCTTGCATTATGCT…
35	Ank10_03c	OTT_1089	(OTT_RS11535)	0		0			Ikeda_01245	hypothetical protein	86	258	354	258	258	Pseudogenec		MQNIKIGRSDKTIYSMYLLANNTNVLARYSNNLEVLDWYKNSKQESPIYGPEIARTIKNGTNRKKLVDIFITYCNYQ FFMWFKLA
36	Ank10_04c	OTT_1090	(OTT_RS11535)	2	14–43,48–78	2	19-48, 53-83		Ikeda_01246	ank9	139	417	417	402	402	Pseudogenec	Correct N-terminus to 1,530,664 (to get 417 bp)	MVELLL(M)KHSSDVINLLNQNKCTALHYAALHGNIGSIKLLLKYNSKISNLQDICGNTALHYAAARCHI DSVKLLLNHNNLEIELQDYLYIDIINNNALNTYEKEVLELFITHAVKDTLVKILTQKLLHRIQILYKIHQI*	ATTGTAGAGCTTTTATTGAAGCATAGTTCTGATGTTATTAATTTACTTAATCAGAATAAATGTACAGCTTTACATTATGCTGCTTTGCATGGTAACATAGGTAGTATAAAGTTACTGTTAAAGTATAATTCTAAAATTAGTAATTTACAGGATATTTGTGGAAATACTGCTTTGCATTATGCTGCTGCCAGATGTCACATAGACAGTGTAAAGCTTTTGTTGAATCATAATAATCTTGAAATTGAATTACAGGACTATCTTTATATTGATATTATTAATAATAATGCATTAAATACATATGAAAAAGAAGTGCTTGAATTATTCATAACTCATGCTGTAAAAGACACTTTAGTAAAGATATTAACTCAAAAATTGTTACACAGAATACAAATTTTATAC…
37	Ank11	OTT_0459	OTT_RS02210	2	10–39,132–161	2	10–39,132–161		Ikeda_00523	ank13	229	687	687	687	657		Correct N-terminus to 890,799 (to get 687 bp)	MKSNKSPRHSMMPQLHHAAESLNVDKVQELIKNGADLNAKDFAGNTCICMLAQRKSKSHIGSKERETISKIIDILRE NGADSTIENKEGLNAVNYLYVGKCARRAGKKKLLSDNKNKNNEEEISSNKDVKQMMMPQLHQAAECLDIEKVKDLISSGADINAKDITGS TCICRMAKRYSNPYLDSEERNAIQNIMNILRENGADYNITNNSGQSATSFLDMKSGKNIGL
38	Ank12_01	OTT_0602	OTT_RS02915	7	35–64,68–97,102–144,148–178,182–211,215–246,250–281	7	35–64,68–97,102–144,148–178,182–211,215–246,250–281	365-475(PRANC), 453-473(F-box)	Ikeda_00686	ank13	495	1485	1485	1485	1485			MNTALSLAIKRGDVKAVLDILNENPGLVNFQQDVDFKTPLHTSVEHKQEEITKLLLERNANVTLQDNNGNTPLHVAA RNHDLKTTEILLSHGNAIVDMQNNKGQTPLHLASTRPYTHQGASSLLSKESLSIAQALLTHGAKVNLQDGDGNTALHYATNSFHHKEITE ILLNHGANVNAQNNLGDTALHRAAKNGFLPTVVCLLKSGASVHLKGENGNSVLHCAAQGRGPNESIVKAVLHHGADVNARNNNDSTPLHH AAEKIHDPLPAIQILLKHGADIDAHDNRNCTPLNNAISSSLIINMQTGIPEFLTSHITKLEYSSDKKTSSAGSLTNQQLIQQSLTLSEYK LACEKELKELSNIKVGGGQKSMLSAFLANTTNDNESSRYIHDPKVQEI…
39	Ank12_02	OTT_1300	OTT_RS06285	8	1–30,35–64,68–97,102–144,148–178,182–211,215–246,250–281	8	1–30,35–64,68–97,102–144,148–178,182–211,215–246,250–281	364-475(PRANC), 453-473(F-box)	Ikeda_01482	ank13	496	1488	1488	1488	1488			MNTVALSLAIKHGDVNAVKRILDVDPTIVNSQDRYGRTPLHLSVQYKQEKIINVLLGHNADATLQDNNQNTPLHLAA QCYNLKITEILLSYNKTIVDVQNNMGRTPLHLALTRLVSSQSVSSLLSTESLKIAQALLTHGANVNLQDKDGNTALHYAANDFHHLEVTE ILLNHGANVNAQNNVGDTALHRAARNGLLSTVVCLLESGANVHLKGQHGNSVLHCAAQGYAPNKRIVEAVLHHGADVNAQNNDGSTPLHH AAEKIYSALPAIQALLKYGADINAYDSRGCTPLSNAILCSSIINMQTGTPEFLTAHITKLEYSSDKKTNSAGSLTNQQLIQQSSTLSEYK LACEKELEKLNNIKVGGGKKSMLSAFFANTTDDNELSRYINDPKVQKI…
40	Ank13	OTT_0852	OTT_RS04140	8	18–48,52–81,85–114,118–147,151–182,186–215,219–254, 258–285	8	18–48,52–81,85–114,118–147,151–182,186–215,219–254, 258–285	371-473(PRANC), 451-471(F-box)	Ikeda_00981	ank13	491	1473	1473	1473	1473			MAPFSTKDVRYFFTSKEKITEKLHYYARRGLTDKLRKLIKHAKPDLNVLDDGGDPCLYHAVVNGQVEVVKLLIDSGA DVNVPAADGNSCICFAVANGQKDIVRLLADSGADVNATTAQSIPILHYAIANRNTDIVRFLLDSGANVNATDNDGNGTLHYACIGKGINL EIIRTLLDHGVNANAVNSDGNTPLHIVAEHATPNILKFLVNHGANVNAQNNKGNTALHLASRNRRVSNLENTKVIKFLIDSGADVNVPNQ DGNTPLHIYSTTHPIVVMLLSAGANVNAVNNSGKTPLNLRSHPTQDSIADRMLNSLTNAQLALVSHANMMECCNKNTDSAGFQQNKKNII SNPRAAQHKQECQKELEELSKINVNGKSILNVLLDNNATRFANHPTVV…
41	Ank14	OTT_1019	OTT_RS04940	5	33–62,66–95,99–128,132–161,162–193	5	33–62,66–95,99–128,132–161,162–193	327-347(F-BOX)	Ikeda_01166	ank14	419	1257	1257	1257	1257			MNFQLHNAIKNNDSAGLDRLIAAGCDVNGLCNNGFTALQRAVIEGNIQIIQKLLAAGADIDLGDNNWNSALHVASAL GKIDVVEKLLAAGANVDLQDNNGHSALHMATIQGKLDVIQKLLAAGANVDLQDNNGQPALYAAISNNGQKLIYYLLDAGADPALTGTSIL SHAVIHGYDTEIIKLILDKGYSNAGIFDLCEEDFYNQISEMSDSDIVNQLEVYTKIKLVKFIHSKGKICKNSNYNKTFFDLITDTDIKDQ DLPYHFDQEKVDEIYTELNKNINIPIASNIITIMSRMACRAEIIDRIYTQYNEYKQDVSSKKTKFRIFELNSECLYYLLNKLNTSDLLCL LAPEPKAKNDVTNINEQAYLYQLYLYIVGAQNEGQVDLNNSNIQVECE…
42	Ank15	OTT_1232	OTT_RS05980	1	105–134	1	105–134	175-195(F-BOX)	Ikeda_01413	ank	310	930	930	930	930			MSREELLLWYKEQFSDGAYINKVDIQTVSKITPEIATDLLPYAVVTNNFPVAKFLIKRKAKICTEDEYNNFPINYVD INLEKLALKLIKLFVKHDKNCINKQNSLGRTILHTAASKGKYNITKYLLKSGAKKNITDEDGDTAEKLALNYKTKMLFESYNSISEEVCD VHGNTQNLTNEVPCTIKYLVNNTDVRFNFNRQIYADTLLASYLSENGILINRIECVGSSIVKSFSLNYKIKELLKRYTITGIEKDNIQPL TQKVSSNVILVDFSIRYNAILEELPVDYFMQKPYISVEEDVYLLGQNTTNNE
43	Ank16	OTT_1271	OTT_RS06155	3	5–34,41–93,97–125	3	5–34,41–93,97–125	195-216(F-box)	Ikeda_01452	ank16	267	801	801	801	801			MNNNDLLRELCNAAKNGNIESIKQLLAQNNAVNAINLQDNNGQTPLHFVTKHRFIKITAPLNCKEYWSSYDNRDKGF VDVAKLLLNAGANPNKQDNNGQTPLHLAIEWHYLPAKLVMSARDEVDIPCRSTDLINVLCESNCINFGLKNVDGRTAVDLALFLKSDKHD DGIAEHLQEKRLLWRKEQIKVANNSLVIIAENKEQILKLKPDSEKTDADKFLENWRELARLGLDEQILDTLQDDYLGTFQQLNEERKVAL GEDSIHGMI
44	Ank17	OTT_1478	OTT_RS07150	4	37–66,69–98,102–129,133–163	4	37–66,69–98,102–129,133–163	5-34(Coiled coil), 190-210(F-box)	Ikeda_01685	ank17	243	729	729	729	729			MNKLNQLDKLNQLARNNELTETNLQEFTEEINSSCDKSFHALHWAITHGNSNIVKLLINKGVSPNIQAGGIHALRWA VITDKLEIAEILIDVGADVNQQDYDETTPLHLAIRNPDIVKLLIGKGANLNIQDNEKKTAYDLAVESNHIDAANIIRKELTQSVIKTYED RIILANELPSVAQNLKESKLFGLNTYALEEILKHLNFNDLQSLIEACTVKLYTESNYNTDMPAMGGEFSIDDNNA
45	Ank18d	OTT_1518	OTT_RS11990	0		1	14-44		Ikeda_01731	hypothetical protein	125	375	375	219	219		Correct N-terminus to 1,957,234(to get FL 375 bp)	MKHDDSGINNQNNKGKTLLHAAAHYSNDSDIIKLLLSYRADPSITDEQGKYPMDDATSSKIIDILYK AYFSTLTSQSDLAAEYQNVNNTSYAEDYGLMDHNETEFGLSGKVHSNVKSYTGCNII*	ATAAAACATGATGATAGTGGTATTAATAATCAAAATAACAAAGGTAAGACTCTTTTACATGCTGCTGCTCACTATAGTAACGATTCAGATATCATAAAGCTTCTGCTTAGTTATCGGGCTGATCCTAGTATTACAGATGAACAAGGTAAGTATCCTATGGATGATGCTACCAGTAGCAAAATTATCGATATTCTATACAAGGCTTATTTTAGCACCTTAACTTCACAGTCTGATTTGGCAGCAGAATATCAGAACGTTAATAATACTAGCTACGCTGAAGATTATGGTCTCATGGACCACAATGAAACAGAATTTGGTTTATCTGGAAAAGTGCATAGCAATGTAAAAAGCTACACTGGCTGCAATATTATTTAA
46	Ank19	OTT_1519	OTT_RS07355	4	4–33,37–75,79–110,114–163	4	4–33,37–75,79–110,114–163		Ikeda_01732	ank19	164	492	492	492	420		Correct N-terminus to 1,957,798	MRNPFAYCFKYSVKYSDLDIVRLLLDNFADVHAKNNDGQTPLHRVFAYINTSATRAKKVADITKLLIERNADINAKD NKGYTPFSHAIDCWLNNFDVIKLLVKHGADMNKQDKKGNTILHNVVKKYKCSEDVIYIVGLSKKDYKFEYSNYIELLLKLGANVKC
47	Ank20	OTT_1575	OTT_RS07600	9	32–62,66–96, 101–130,135–164,165–194,200–233, 237–267, 271–300,304–335	9	32–62,66–96, 101–130,135–164,165–194,200–233, 237–267, 271–300,304–335	380-473(PRANC), 452-472(F-box)	Ikeda_01788	ank	509	1527	1527	1527	1527			MDQLLRYILLHCYRFIRNSINFWLIREENYLDNNNDLHQLAKDGNVAAVERLLVEDNENINELDTNGMAALHYAAAR GHVEIVRTLLTQNNLDINVKTPITHITPLHYAATHGHVEIIKLLLATRNVIADTQDQNGNTALHYAVVLDHVEAVKLLIGMHNLVNNSGM NVVHCAAEHGSLKALRYMLEHCADIDIDLPDNQGNTAIHSCCRHFKKDTLASALQILAEYNANIDLQNFTGETALHILAGNGNVNGIKLL VKQCNANINLRDNTGETVMHFAAKNGHTDVVRFLLDCNFDINAQNDFEETPLMVCKNNNLGLKVAELFISHIVTSKHCNKDDCAEQSCIE ESEKFRANQDFVNRNAALAKIAMDMWTIKNTYVENHNVYNLYYLPNNI…
Identification of new Anks									Anks in Ikeda (our updated new annotation by Liz)		Final	Final	Based on NCBI Reference Sequence: Accession NC_010793.1f	Based on NCBI reference (Accession :AP008981.1)f	Based on our the updated annotation			Amino acid sequences (based on the final updated nucleotide length)	Nucleotide sequences (5'-3') (based on the final updated nucleotide length)
NEW NAME	Anks name according to the published Anks (VieBrock et al, 2015)e	Locus tag from published Anks (VieBrock et al, 2015)e	Locus tag from NCBI Reference Sequence: Accession NC_010793.1 f		Compared to other strains	No. repeats	Amino acid locations of Ank repeats		Locus tag	Gene name	Length (aa)	Length (bp)	Length (bp)	Full length (nt)	Length (nt)	Pseudogene ( mannual analysis)	Genome correction ( edit on the latest updated annotation from Liz)
Ank21	Similar to Ank01_02_R1 (Truncated gene)				Similar to OTBS_0420 (99%);ank1u3 ; pseudogene (Boryong_00467), Kato_02089(97.4%)	1	23-53		Ikeda_00041	hypothetical protein	66	198	198		198		Correlated to the reference genome position 43,976-44,173	MNNYLRLRAHLLYVTTRSIFSHRNSHPLLYAAKHNYLDVVKHLIEHGVESIHKIYVEALHYILLL*	ATGAATAATTATTTACGGCTTCGCGCTCACCTACTATATGTTACTACAAGAAGTATTTTTAGTCATAGAAATAGTCATCCTTTACTTTATGCTGCTAAACACAACTACCTAGATGTAGTAAAGCATCTGATAGAACATGGTGTAGAATCAATACACAAAATCTACGTGGAAGCACTGCATTACATATTGCTCTTATAA
Ank22	R2 of Karp_Ank31 ((Truncated gene)	OTT_0363	(OTT_RS10690)		Similar to OTBS_1655 (93%);ank2A9 ; ankyrin repeat protein with 1 ankyrin repeats, UT76_01633(98%), Karp_01277(98%), UT176_01739(97.5%), Gilliam_01971(88%)	1	63-95		Ikeda_00406	ank	207	621	621	477	477		Correct N-terminus to 777, 783	MNSPYLDAPTILTKIIQRNLVQSAEWFIKNFQLNQNEIAESLIEGTIRMSSGNLTSTEVRNVEFLLE KHLNLIDENSKCANNLAEMLFQKKFYKEYRQFDMIYTEFHRLQSGQSIGHYGSRVYHDIHVLVAKILIKFGIDLQKYESYVENLASVHDS LIPLLCRQINPEDYKSYFEGLPNNVKELLKSELPAEENSEPYDVLESIR*	ATTAATTCACCTTATCTTGACGCACCTACTATACTAACAAAAATTATACAGAGAAATTTAGTACAGTCTGCAGAATGGTTTATTAAAAACTTTCAACTTAATCAAAATGAGATAGCAGAAAGCCTTATAGAAGGTACTATCAGAATGTCTAGCGGTAACTTAACTAGTACTGAAGTAAGAAATGTAGAATTTTTACTAGAAAAACATTTAAATCTAATAGATGAAAACTCAAAGTGTGCTAATAATTTAGCAGAGATGCTTTTTCAAAAAAAATTCTATAAAGAATATCGTCAATTTGATATGATTTATACTGAATTTCACAGGTTGCAAAGTGGTCAATCTATTGGACATTATGGAAGTAGGGTTTACCATGATATTCATGTATTAGTTGCAAAGATA…
Ank23	Non-Ank region of Karp_Ank31 (Truncated gene)	OTT_0364	(OTT_RS10690)		Similar to OTBS_1370 (91%);ank2A6 ; ankyrin repeat protein with 1 ankyrin repeats, Kato_01519(99%), Gilliam_01968(99.5%), UT176_0139(97.4%), Karp_01277(95.7%), Karp_01884(90.5%)	0			Ikeda_00407	ank	351	1053	1053	810	810		Correct N-terminus to 778,543	MLCEITYTKDYEDFHISYEDLPITIDVVLNRIDYLRKKDNAQEFEKQEIEALANFISNKIILSVTTD EEAIDVCNSFIEYFMNKCNSITRFEEFLNENMLEDKANKALKSILYQTTEDSFKTNVSSLATKIAELTDGVVLPLDIDFLSLNNTNSKIV NIDYEKQNLIKNNLKLFSYTNTYRIPNDDKLQELSSEYRSPNITEYYKNHPEAFEPMSMLLDIAHDEDKLSKKEKGFSNAYTNIKSKTEE MSRLLDIIIYGEDKKAKEQSVTELKQVMSELTQVTHVNLVIQDSVNLCAKLRKYLNITPLELLLKEYQDKYTLLSEEYNNVIELCNEEGI IGNVKMESNSVDL*	ATTCTTTGTGAAATAACATATACTAAAGATTACGAGGATTTTCATATTTCATATGAAGATTTACCTATTACAATAGATGTAGTATTAAATAGAATAGATTATTTAAGGAAAAAAGATAATGCTCAAGAATTTGAAAAACAGGAAATTGAAGCTTTAGCAAACTTTATTAGTAATAAAATTATCTTATCTGTTACAACTGATGAAGAAGCTATAGATGTATGCAATAGCTTCATAGAATATTTTATGAATAAATGTAACAGCATAACACGTTTTGAAGAGTTTTTGAATGAAAATATGCTAGAAGATAAAGCTAATAAGGCTCTTAAATCTATACTCTATCAAACAACAGAAGATAGTTTTAAAACAAATGTTTCTAGCTTAGCAACTAAAATTGCAGAA…
Ank24	Hypothetical protein / Karp_Ank44	OTT_0622	OTT_RS03010		Found across Ot 8 strains. Similar to OTBS_0758 (94.9%) ;TPR1B10 tetratricopeptide and ankyrin rep with 1 trp, Karp_0191(96.5%), Gilliam_02203(97.5%), UT76HP_01480(96%), Kato_01877(98.9%), TA686_00341(89.7%), UT176_01697(93%)	2	92-121, 128-156		Ikeda_00709	hypothetical protein	942	2826	2826	2826	2826			MKIKLKNAVEKALDHLLKNQEQTAACIIYSISNNDSVVFQILLKEMKVRQYNTLILPQNQWKALIEH FAMQDKYHWSLRALSRLFPSLITDYAYEAVHYAAYFKANKNLKLLLNPKFNLDLNALSPGNGNTILGNAILGGNLEGVKLLLKMNSVDYT KPNSCNFRPIHVAIWKDEIDVQSPQCIYTTTLRIHYRLKGQTKLLNTHCKFKAQSLQMQLFSRQLCENPFQIEDHNQNDFQTCTILFIKV LSCKSQKYFLKLLESTSKILTSSSFGLDHKGHVLNFLSFSATCFELTDKAQTALENLLNTVIIPQNETLIQIDKLHALYCYMISRACNEL NVDKASYYAELLFNPAAVVNPEDKAEACISLAFLYESLYISRKAISYLDKAIEICRSS…	ATGAAAATCAAACTTAAGAACGCTGTTGAGAAAGCTCTTGATCATCTATTAAAAAATCAAGAGCAGACAGCAGCCTGTATAATTTATTCAATTAGTAATAATGATTCTGTAGTATTCCAAATACTATTAAAGGAAATGAAAGTTCGGCAATATAATACATTAATACTACCTCAAAATCAGTGGAAAGCTTTAATTGAGCATTTTGCAATGCAAGATAAGTATCATTGGTCTCTAAGAGCGCTAAGCCGACTTTTTCCATCGCTAATTACAGATTATGCATATGAAGCAGTACATTATGCAGCTTACTTTAAAGCAAACAAAAATCTTAAGCTCCTATTAAATCCTAAATTTAATCTTGATCTCAATGCATTAAGTCCTGGTAATGGCAATACTATCCTT…
Ank25	Hypothetical protein/ Karp_Ank43	OTT_1358	OTT_RS06580		Found across Ot 8 strains but the repeats in Boryong and TA686 presents highly mismatch. Similar to OTBS_0161 (82%) ;ank2A2 ankyrin repeat protein with 1d ankyrin repeats	2	210-239, 248-277		Ikeda_01548	hypothetical protein	418	1254	1254	1254	1254			MNPEDIALVQEVAELIQNRQHLQARILVKTRGGFSDNNAATSELYSRVPEELALEFVSFCENMENCK NSDRYAALFLNSDFPINEGDYCSHIAMDFYSQGRLNEQTANSVFGGMPVSRAIEATLMNPHNAATGLLNVLLSYAIKTNLRYQCKDKDEE SFEAAKIGLCSHWLSIVSVNVDDINDYESKQRISCILENSGNSSKLINLDPGTVHILMFRLLDRNRAESAKLLLDSGLDVGALQKKYSET GWLTILDAAIDRNNYDCAKILVQRGVDIVDDHNNTSSEMKALCNTHQFFKNTGYFKEHKSIPDQMLDESLEISSFITQDKSLRDSCWPAL KSSVNSEILLSQMAYEFRCDQSLLPYFMELTQLELSKLNVQSDASAASMDDDSKECSS…	ATGAATCCAGAGGATATTGCATTAGTTCAAGAGGTGGCTGAATTAATACAGAATAGGCAACATTTACAAGCAAGAATATTAGTTAAAACTCGCGGTGGTTTTTCAGACAATAATGCTGCTACTAGTGAATTATATTCAAGAGTTCCAGAAGAGTTAGCATTGGAGTTTGTGTCTTTTTGTGAAAATATGGAAAACTGTAAAAACTCTGATAGGTATGCAGCATTATTTTTAAATAGCGACTTTCCTATTAATGAAGGTGATTATTGTAGTCACATAGCAATGGATTTTTATTCGCAAGGTAGGCTTAATGAACAAACAGCCAACTCAGTTTTTGGAGGCATGCCCGTTAGTCGTGCAATTGAAGCAACATTAATGAATCCACACAATGCAGCAACTGGT…
Ank26	Hypothetical protein	OTT_1481	OTT_RS07165		Found in UT76HP_02194(100% match), Kato_01700(99%), Gilliam_01347(92%)	0			Ikeda_01688	ank	595	1785	1785	1785	1785			MNAAAYEKSVARNYADTGEVDKLSRLINSYPDLKSEIVPSSGLGLMSHACSNISKRSMGSLLSSRTK NSNNSLDISDNAKEEDAITDAVSRHLFDHAKCMIQKSKLDKSLILKSIIKGAINLHPIIIAQQEEMHPLRGIVITNILDKVKNEQAHLQI HSMITEGDNCKIDKKFAVEDLGKLIFGKVIQLLIICDDGGISHHKNLLQDYPSVEIKTTVFGKLAMDLFTISGGNFERYEKTVYQFPATS CNRINHNAMILESTKQTLLRVIKVSYLHKLIHNNPSEIHFQGDEELDNSIKLLEARLLYLINTCNKRSDKEENYTILLDFDDVSNIIHDI KFLTSTYTNNKEYSSSTIQAAKDCISNLAKQGIVENLKTNFENDMAILACQINSILNN…	ATGAATGCAGCAGCTTATGAAAAATCAGTAGCACGTAATTATGCAGATACAGGCGAGGTAGACAAACTATCAAGATTGATCAACTCTTATCCTGATTTAAAAAGTGAGATAGTACCGTCCTCTGGTTTAGGTCTTATGTCTCATGCATGCTCCAACATATCAAAAAGATCTATGGGATCATTACTAAGTAGCAGAACTAAAAATAGTAATAATTCTTTGGATATATCAGATAATGCTAAAGAGGAAGATGCAATAACAGATGCAGTGAGTAGACATTTATTTGATCACGCGAAGTGCATGATTCAAAAATCTAAATTAGATAAGTCTCTAATATTAAAAAGTATTATCAAAGGAGCTATAAATTTACATCCTATAATAATAGCACAACAAGAGGAGATG…
Ank27	Similar to Ank08_R1, and Ank03 (UT76_Ank17)		OTT_RS04645		Found in Kato_00896 (98%), UT76HP_01878(98.6%), UT176_00929. Partially overlap OTBS_0098 (90%) ;ank1C1; ankyrin repeat protein with 4 ankyrin repeats	2	6-36, 37-66		Ikeda_01094	ank	71	213	210		213		Identity to Ank08 = 81%, correlated to the reference genome position 999,401 - 999,189	MISESKAKYALHRAIKDSDIKKVKYLINNDSTLVNSKYKDSITAALKYKNLPIAKFLLNNGANINAKNNS*	ATGATATCTGAATCTAAGGCTAAATATGCTTTACATAGAGCTATTAAGGATAGTGATATTAAAAAAGTGAAGTATCTTATTAATAATGATAGTACACTTGTCAATTCAAAATATAAAGACAGTATTACCGCTGCTTTGAAATATAAGAATCTACCTATTGCTAAGTTTTTGCTGAACAATGGAGCTAACATCAACGCAAAAAATAATAGTTAA
Ank28	Similar to [82-129] in Ank07_02 and Ank07_03		OTT_RS12375		Don't find perfect match to other strains	1	19-47				48	144	144				Correlated to our update genome position 291,035-291,178, Correlated to the reference genome position 1,892,072-1,892,219	MLKYIVKKAKNCINEQNSLGQTILHIAAKENNYKAVKYLLQSEAKKY*	ATACTCAAGTATATAGTTAAAAAGGCTAAGAACTGTATAAACGAGCAAAATAGCCTAGGGCAAACTATTCTGCATATTGCAGCTAAGGAAAATAACTATAAAGCAGTAAAATATTTATTGCAATCTGAGGCAAAAAAATATTAA
Note	Corrected Ank repeats
	NEW!
	*F-box-containing Ank that exhibited weak interaction with GST-SKP1 in coprecipitation assays
	a; (+) and(−) refer to the sense and anti sense DNA strands, respectively.
	b; Ank1_01 is homologous to the non-ankyrin repeat-containing portions of Ank1_02.
	c; These ORFs are annotated as probable pseudogenes by Nakayama et al.(2008).
	d; Ank18 carries no ankyrin repeats, but exhibits homology to the non-ankyrin repeat portion of its homolog in the O.tsutsugamushi Boryong strain, Ank1u7 (OTBS_1195; Cho etal.,2007).
	e; Reference Anks from Jason Carlyon's paper, 2015
	f; Reference Anks from Nakayama et al.(2008)
	?: Unsure

## Sheet: TA686(57)
No.	Identity to published Anks (Ikeda)	To our new Ank	locus_tag	No. repeats	Amino acid locations of Ank repeats by SMART	Amino acid locations of other domains	F-box sequences	Length (bp)	Length (aa)	Comparison to	Nucleotide identity and amino acid mismatch	Note	Gene name	locus tag	identities	No. repeats	Minimum	Maximum	Sequence
1	Ank11		TA686_00095	2	10-39, 132-161			687	229	Ank11	R1(92.5%, 4 aa mismatch), R2(100% match)		Ank11	OTT_0459	0.975	2			MKSNKGVRHGMMPPLHHAAESLNVDKVQELIKDGTDVNAKDFAGNTCICMLAQRMSKSHIGSKERET ISKIIDILRENGADSTIENKEGLNAVNYLYVGKCARRAGKKKLLSGNKNENNEEEISSNKEVKQMMMPQLHQAAECLDIEKVKDLISSGA DINAKDITGSTCICRMAKRYSNPYLDSEERNAIQNIMNILRENGANYNITNNSGQSATSFLDMKSGKNIGL
2		TA686_Ank113	TA686_00111	1	36-65	148-252(PRANC), 231-251(F-box)	LPQEVRLMILENLSNAELIKL	828	276	Ank06_04	Missing R1 and each Ank repeat is not similar to Ank06_04. This Ank is unique for TA686		Ank06_04	OTT_1912	0.601	4			MPYKKVIDILLAYGANVNSQNYRQETPLHIAVTRGDNNTPLHEATKNNDYYLVKQLLTYNSDINIQN NNAQTALSIAYNNFLSDTLRSNYAVTHLLVANFILKECCTLNTTSDAFKQNKALIDTQYGMEAFKHECKKEIEEMKRTKTSIGISVLEMF VKNVCINTIARCGNNPDMQIYQNKFHIYLHYIQARMEEGQKRAKLLQGAVESMSEIFESNHDALQEDQTSWLHLPQEVRLMILENLSNAE LIKLQPTEKAEARAEAEVGGAYAIYEEG*
3		TA686_Ank114	TA686_00144	8	2-30, 34-63, 67-96, 100-129, 133-162, 166-195, 199-228, 232-261	345-448(PRANC), 427-447(F-box)	LPPELKLLILENLSNNDLTTL	1416	472	Ank01_02	Each repeat has only 50% similarity, This Ank is unique for TA686		Ank01_02	OTT_0753	0.631	4			MRTPLHDAAQHGNLKEVKSLLDAKKISIDCQDKFGDTPLHLATIIACKDVINILLAYGANVDSKNHL QETPMHLAARFDYKDIVKILLDYGANADSQNDLQSTPLNLAVSMGNKNTAKCLLDHGANVDLPTYRLETPLHAASNSGYTDIVKMLLDHG ANTDVQDSHKRTPLHVAVRKRDANIVTMLLDHGANPDLQDSCKRTPLHIAVKNRYYTLVECLLTHEANVNVLDNNNDTPLHDATKNKDHY VVKMLLTYDADINIQNNHAQTPLNIACNNFLNEILHSKYTVMHLLVANFILKECYTSNTTLDAFKQNKELIDTQYRLEEFKHECKKEIED MKRTKASIGTSVLDVFVKNTCINTLARLANNPNIQIYPSKLYIYSYYIQARIKKGQER…
4			TA686_00156	2	36-66, 68-97
5		TA686_Ank115	TA686_00157	1	14-43	143-167(Coiled coil), 172-254(PRANC)		981	327	Gilliam_Ank04	Overlap non Ank part of Gilliam_Ank04 but the Ank repeat region are different		Gilliam_Ank04	OTT_00511	0.919	4			MQRYPDYLNVRDKSELTGLHYASANEHIDAINLILQHNPYINLQDHLKRNTTSDSFEEHSDSILINL LWKHNPNILGTYIYKAGPTNDEFEMHINNYGIQEYYYQYPKVVVKLLIAHVLKTKHFSQDINSSDVNSEIFIQNIDFIQNSQNLSKLAQR CEQEIQKMKNIKIGSSDKTIYSMYLLPNNTNVLARYANNLEVLDWYKNSKQKFPLYGPEVARTIENGTNRKKLLEGVCKEKISIILNQQY HIVPNNPLSKTQYSKTLDEESHKSITFSQLNNYDTHKIYEYLDNPVLKELQHEYKTIDVNDKKCFFCSLSGEEVVNIET*
6		TA686_Ank116_01	TA686_00160	0		49-69(F-box)	LNTYALEEILKHLNFNDLQSL	306	102	Ank17	Overlap some part of R4 and non-Ank region in Ank17	TA686_00160 and TA686_00913 are paralog 100%	Ank17	OTT_1478	0.986	4			MESNHIDAANIIRKELTQSVIKTYEDRIILANELPSVVSNLNESKLFGLNTYALEEILKHLNFNDLQ SLIEACTVKLYTESNYNTDMPAMGGEFSIDDNNA*
7		TA686_Ank117_01	TA686_00161	3	31-60, 63-92, 96-121			369	123	Ank17	Overlap R1-R3 and partial R4 of Ank17	TA686_00161 and TA686_00912 are paralog 100%	Ank17	OTT_1478	0.946	4			MNRLNQLARNNELTETNLQEFTEEINSSCDKSFHALHWAITHGNSNIVKLLINKGVSPNIQAGRIHA LRWAVITDKLEIAKILIDAGADVNQQDCDETTPLHLAIRNPDIVKLLIGKGANSR*
8		TA686_Ank118	TA686_00185	3	25-67, 71-101, 105-134			432	144	Ank03_04	Overlap only partial R2, R3-R5. Absent R1 and R6		Ank03_04	OTT_0288	0.944	6			MKYKNLPIAEILLSNGANVNAQDNDGHTALHLVVDTIQVYYEFFEKYPTYCNDHIALLLKYNADVNI EDSQGNTPLSDAVECRCIEPLAIMLKHNSTGINKKYDEGETLLHIAVRNKIIDIIQLLIDYGADIDAKDDNGWYFY*
9		TA686_Ank29	TA686_00200	5	44-73, 77-106, 110-141, 145-193, 197-226			879	293	Karp_Ank21	R1-R5 of TA686 match to R1-R5 of Karp_Ank21		Karp_Ank21	Karp_00055	0.972	5			MPKSERRLHNDIKKAIKGKEGKGIDKIQYLINKDSAIVNAKGKYGCYPLHVAAKYGKEDIANYLLDN GAEIDAKDSKGQTALHYAIKHFRIDAAKFLILHKADINAKDYDGYTPLHIAQSNWFVYQDAIHFLLDSGANINEKDTQGNTILYHAIKNY NLENAYHYHIASEKEYEFSYQSYIADLLERNADVNDENNAGETPLRLAVNKNYAEIVEIMLKHCSTIKDDQNMPPIDSTKSRNLMTEYHD ANTSYAEDCALIEKDKVVDDYSTIESSLSGRAQSNIKSDGGCNII*
10	Ank12		TA686_00241	8	1-30, 35-64, 68-97, 102-144, 148-178, 182-211, 215-246, 250-281	365-475(PRANC), 453-473(F-box)	IPPEVKFNILKHLSNEDLSKI	1485	195	Ank12_02		aa positions are identical to Ank12_02	Ank12_02	OTT_1300	0.884	8			MNTAALSLAIKHGDASAVRRILDVDHTIVNSKDRYGRTPLHLSVQSKQEEITKIILEHNADATLQDN NGNTPLHLAAQNHDCGTTELLLSYNKTIVDVQNNRGHTPLHIASMRPVIYQSGPSLPSRELINIAKVLLTHGANVNLQDEDGNTPLHYAA NHFYHFEITELLLNHGANVNAQNNTGNTALHCAASYGHSTTAISLLENGANVHLKGEDGNSVLHCAAQGRVPNESIVEDILNHGADVNAR NNNGSTPLHYAAEKIHSGLPAIQALLKHGADINAYDSRNHTPLSNAILCSSIINMQTGIPEFLTSHITKLEYSSDKKTNSAGSLTNQQLI QQSSTLSEYKLACEKELKELSSIKVGGGQKSMLSAFLANTTDDNESSRYVDDPKVQEI…
11		TA686_Ank32	TA686_00318	3	25-53, 57-86, 90-121	164-269(PRANC), 247-267(F-box)	LSPEVRLMILENLNNDDLTKL	876	292	Karp_Ank24		aa positions are identical to Karp_Ank24(Karp_00404)	Karp_Ank24	Karp_00404	0.91	3			MIAEHIEIVKLLLSHGADVHYKNYHRLAALHYASVRDTKITDTLLAYGADINLSGGLNTTALHIAAE QGHEKNVVYLLACGADINSLDHFGDTPLTAAVSAHHQNEAIIKSLVAYTVKLESYNIHISSEGFIKNKACIDESPTLTEIKQKCLQEIQE MKSFKIVSNLSFFEVFIQKRNINMLARYANNTDIVKCQNKFSMHSSFIEKSIEEGKARAKLLQGAAESMDEIFESNQDASQEIQKSWLHL SPEVRLMILENLNNDDLTKLQHNEEAAADAEAELEGAYAIYEGE*
12	Ank24	TA686_Ank24	TA686_00341	3	22-51, 92-123, 128-156			2769	923	OTT_0622	SMART detect 1 more extra repeat R1 (91%, 4 aa mismatch), R2(91.7%, 3 aa mismatch), R3(95.4%, 2 aa mismatch)		hypothetical protein	OTT_0622	0.899	2
13	Ank03		TA686_00435	6	6-36,40-69, 73-115, 119-149, 153-182, 186-213	3-23(F-box)*	LKSKTKYTLHSAIQDGDIKKV	645	215	Ank03_04		aa positions are identical to Ank03_04, SMART doesn't detect R6	Ank03_04	OTT_0288	0.973	6			MILKSKTKYTLHSAIQDGDIKKVKQLINKDSTLVNSKYKNGTTALSVALKYKNLPIAEILLSNGANV NAQDNDGHTALHLVVDTIQVYYEFFEKYPTYCNDHIALLLKYNADVNIENNQGNTPLSDAVECKCVEPLAIMLKHNSTGINKKYDEGETL LHIAVRNKIIDIIQLLIDYGADIDAKDDNGMTTIDYAAKSSNTDVFNFLTEKWVPWY*
14		TA686_Ank119_01	TA686_00466	5	1-23, 27-69, 73-103, 107-136, 140-167			507	169	Ank03_04	Missing R1 and some part of R2 of Ank03_04, R1-R5 in TA686 match to R2-R6 in Ank03_04	TA686_00466 and TA686_01318 are paralog (99.8%)	Ank03_04	OTT_0288	0.974	6			MALKYKNLPIAEILLSNGANVNAQDNDGHTALHLVVDTIQVYYEFFEKYPTYCNDHIALLLKYNADV NIENNQGNTPLSDAVECRCVEPLAIMLKHNSTGINKKYDEGETLLHIAVRNEIIDVIQLLIDYGADIDAKDDNGMTTIDYAAKSGNADIF NFLTEQSVPWY*
15		TA686_Ank39_01	TA686_00487	4	2-34, 41-95, 99-139, 152-186	209-229(Possible F-box)	LPCLVTDKILSYLDDYTLGLF	768	256	Karp_Ank32		aa positions are identical to Karp_Ank32(Karp_01313), TA686_00487 and TA686_1470 are paralog (100%)	Karp_Ank32	Karp_01313	0.983	4			MNNNDLLRELCRSAAEGNVESVKHLLAQDNAVDIINSQNNDGQTPLHLVTKYCVTKVYASLEEHKEE YCSGCNSTVKRFVDAAKLLLNAGANPNVQDNYGQTPLHVAIAWHYSPTCFVRSGMDKVVIPCYSTGLINVLCENNYIDFSLKDANSNTVL GLASSLKSGFRQLSIVKYLTEKNILWRNHLVCAAQKFIHQEDKNDKNVSCKLPCLVTDKILSYLDDYTLGLFQKEINEEANNDNEAANDP TVIGDVPN*
16	Ank03		TA686_00493	6	6-36,40-69, 73-115, 119-149, 153-182, 186-213	3-23(F-box)*	LKSKTKYTLHSAIQDGDIKKV	645	125	Ank03_04		aa positions are identical to Ank03_04	Ank03_04	OTT_0288	0.978	6			MILKSKTKYTLHSAIQDGDIKKVKQLINKDSTLVNSKYKNGTTALSVALKYKNLPIAEILLSNGANV NAQDNDGHTALHLVVDTIQVYYEFFEKYPTYCNDHIALLLKYNADVNIENNQGNTPLSDAVECRCVEPLAIMLKHNSTGINKKYDEGETL LHIAVRNEIIDVIQLLIDYGADIDAKDDNGMTTIDYAAKSGNADVFNFLTEQSVPWY*
17	Ank03		TA686_00569	4	25-67, 71-101, 105-134, 138-165			501	167	Ank03_07	Missing some part of R1 of Ank03_07, R1-R4 in TA686 match to R2-R5 in Ank03_07	TA686_00569, TA686_00884, TA686_01229 and TA686_01877 are paralog 100%; TA686_00569, TA686_00626, TA686_00671 and TA686_01075 are paralog 96.8%	Ank03_07	OTT_1032	0.946	5			MKYKNLPIAEILLSNGANVNAKNNDGHTALHLVVDTIQVYYEFFEKYPTYCNDHIALLLKHNADVNI ENNQGNTPLSDAVECRCIEPLAIMLKHNSTGINKKYDEGETLLHIAVRNKIIDVIQLLIDYGADINAKDDNCMTPIDYAAKSGNADVFNL LTEQWVPWY*
18	Ank10		TA686_00604	9	20-50, 54-83, 87-117, 121-150, 155-185, 189-218, 223-253, 257-286, 291-320	392-470(PRANC), 403-423(F-box)	LPNNTNVLARYANNLEVLDWY	1641	547	Ank10_01	R1-R9 match to R1-R9 in Ikeda		Ank10_01	OTT_0398	0.904	9			MKNCLSWLYSVLQKLKMFFSKSIDLQDAVISGDIKYVKCFFSQDNTIINLQDEDNYTALHYAVIYNQ IEIIKIILEYNPNINLQDHDGNTALHYAAAYSYTSIAELLLKYDPDCINLLNEDNWTALHYAAAHGNIGSIKLLLKYNSEISNLQDIWGN TALHYAAECGNTKIIKLLLKHNPGVINLLDEDNRTALHYAAAYGNIGSIKLLLKYNSEISNLQDIWGNTALHYAAACGYTSITELLLKYD SDCINLLDEDNWTALHYAAAHGNIDSIKLLLKYNSKISNLQDIWGNTALYYAATRCHIESAKLLLNHNLEIELQNYLYNELNTYEKEVVE LFITHAVKIKHFSKDINSKIVTRNTDFIQNSPNLNELAQRCEQEIQKMKNIKIGSSDK…
19	Ank03		TA686_00626	4	25-67, 71-101, 105-134, 138-165			501	167	Ank03_07	Missing some part of R1 of Ank03_07, R1-R4 in TA686 match to R2-R5 in Ank03_07	TA686_01075, TA686_00671, and TA686_00626 are paralog 100%	Ank03_07	OTT_1032	0.958	5			MKYKNLPIAEILLSNGANVNAKNNDGHTALHLVVDTIQVYYEFFEKYPTYCNDHIALLLKHNADVNI ENNQGNTPLSDAVECRCIEPLAIMLKHNSTGINKKYDEGETLLHIAVRNKIIDIIELLIDYGADIDEKDDNGMTTIDYAAKSGNTDVFNF LMEQSVPWY*
20		TA686_Ank93	TA686_00644	4	2-31, 103-132, 171-200, 347-376
21	Ank03		TA686_00671	4	25-67, 71-101, 105-134, 138-165			501	167	Ank03_07	Missing some part of R1 of Ank03_07, R1-R4 in TA686 match to R2-R5 in Ank03_07	TA686_01075, TA686_00671, and TA686_00626 are paralog 100%	Ank03_07	OTT_1032	0.958	5			MKYKNLPIAEILLSNGANVNAKNNDGHTALHLVVDTIQVYYEFFEKYPTYCNDHIALLLKHNADVNI ENNQGNTPLSDAVECRCIEPLAIMLKHNSTGINKKYDEGETLLHIAVRNKIIDIIELLIDYGADIDEKDDNGMTTIDYAAKSGNTDVFNF LMEQSVPWY*
22	Ank03		TA686_00884	4	25-67, 71-101, 105-134, 138-165			501	167	Ank03_07	Missing some part of R1 of Ank03_07, R1-R4 in TA686 match to R2-R5 in Ank03_07	TA686_00569, TA686_00884, TA686_01229 and TA686_01877 are paralog 100%; TA686_00569, TA686_00626, TA686_00671 and TA686_01075 are paralog 96.8%	Ank03_07	OTT_1032	0.946	5			MKYKNLPIAEILLSNGANVNAKNNDGHTALHLVVDTIQVYYEFFEKYPTYCNDHIALLLKHNADVNI ENNQGNTPLSDAVECRCIEPLAIMLKHNSTGINKKYDEGETLLHIAVRNKIIDVIQLLIDYGADINAKDDNCMTPIDYAAKSGNADVFNL LTEQWVPWY*
23	Ank14		TA686_00897	5	33-62, 66-95, 99-128, 132-161,162-193	327-347(F-box)	LNSECLYYLLNKLNTADLLCL	1257	419	Ank14		aa positions are identical to Ank14	Ank14	OTT_1019	0.972	5			MNFQLHNAIKNNDSAGLDGLIAAGCDVNGLCNNGFTALQRAVIEGNIQIIQKLLAAGADIDLGDNNW NSALHVASALGKIDVVEKLLAAGANVDLQDNNGHSALHMATIQGKLDVVEKLLAAGANVDLQDNNGQSALYAAISNNGQKLIYYLLDAGA DPALTGTSILSHAVIHGYDTEIIKLILDKGYSNAGIFDSCEEDFYNQISEMSDSDIVNQLEIYTKIKLVKFIHSKGKICKNSYDCRTFFD LITNTDIKDQDLPCNFDQEKVHEIYTELNKHINIPMASNIITIMSRMACRAEIIDRIDTQYNEYKQDVSSEKTKFRIFELNSECLYYLLN KLNTADLLCLLDPEHKAKNDVTNINEQAYLYQLYLYIVGAQNEGQVDLNNSNIQVECE…
24		TA686_Ank117_02	TA686_00912	3	31-60, 63-92, 96-121			369	123	Ank17	Overlap R1-R3 and partial R4 of Ank17	TA686_00161 and TA686_00912 are paralog 100%	Ank17	OTT_1478	0.946	4			MNRLNQLARNNELTETNLQEFTEEINSSCDKSFHALHWAITHGNSNIVKLLINKGVSPNIQAGRIHA LRWAVITDKLEIAKILIDAGADVNQQDCDETTPLHLAIRNPDIVKLLIGKGANSR*
25		TA686_Ank116_02	TA686_00913	0		49-69(F-box)	LNTYALEEILKHLNFNDLQSL	306	102	Ank17	Overlap some part of R4 and non-Ank region in Ank17	TA686_00160 and TA686_00913 are paralog 100%	Ank17	OTT_1478	0.986	4			MESNHIDAANIIRKELTQSVIKTYEDRIILANELPSVVSNLNESKLFGLNTYALEEILKHLNFNDLQ SLIEACTVKLYTESNYNTDMPAMGGEFSIDDNNA*
26	Ank03		TA686_00937	6	6-36,40-69, 73-115, 119-149, 153-182, 186-213	3-23(Possible F-box)	FKSKTKYTLHSAIQDGDIKKV	645	215	Ank03_04		aa positions are identical to Ank03_04	Ank03_04	OTT_0288	0.949	6			MIFKSKTKYTLHSAIQDGDIKKVKQLINKDSTLVNSKYKNGTTALSVALKYKNLPIAEILLSNGANV NAQDNDGHTALHLVVDTIQVYYEFFEKYPTYCNDHIALLLKYNADVNIEDSQGNTPLSDAVECRCIEPLAIMLKHNSTGINKKYDEGETL LHIAVRNKIIDVIQLLIDYGADIDEKDDNGMTTIDYAAKSGNTDVFNFLMEQSVPWY*
27		TA686_Ank76_01	TA686_01032	7	2-30, 35-64, 67-96, 100-129, 133-162, 166-195, 199-234	248-280(Coiled coil), 281-386(PRANC), 364-384(F-box)	LPPEVRVMILENLSNNDLTKL	1242	414	UT76_Ank02		aa positions are identical to UT76_Ank02(UT76_00386); TA686_01032, TA686_01434, and TA686_02485 are paralog (100%)	UT76_Ank_02	UT76_00386	0.883	7			MHTLLHEAAQQGNLEAVKRLLDEEKISVDCQNNSGNTPLYLAVRNCHKDVVEVLLAHGANVNLQDRH YNTALHYAIRTRDLTIATLLLNNGANPNIQDNCLNTPLHYAALKCSPDIVKLLLNSGSNPNIQDKWLNTPLHHAAFYCNMDIIKLLLNSG SNPNIQDKWLNIPFHYVASKCNPDIIKLLLNSGSNLNLLNHTRNTPFMLAYNMFVTNQAQNKEVMELLVAEMVKLDHSGIKISESNLEGF NVNKQLISESDLLKELEQQCHKEIEEMKSIRVGKNNLSFFDIFVLQKDINMLARCANNSDIVKFQNKFSMYSSFIEKSIGDGQARAKLLQ GAAESMDEIFESNQDTNQENQTSWSHLPPEVRVMILENLSNNDLTKLQHTDVAEAGEA…
28	Ank03		TA686_01075	4	25-67, 71-101, 105-134, 138-165			501	167	Ank03_07	Missing some part of R1 of Ank03_07, R1-R4 in TA686 match to R2-R5 in Ank03_07	TA686_01075, TA686_00671, and TA686_00626 are paralog 100%	Ank03_07	OTT_1032	0.958	5			MKYKNLPIAEILLSNGANVNAKNNDGHTALHLVVDTIQVYYEFFEKYPTYCNDHIALLLKHNADVNI ENNQGNTPLSDAVECRCIEPLAIMLKHNSTGINKKYDEGETLLHIAVRNKIIDIIELLIDYGADIDEKDDNGMTTIDYAAKSGNTDVFNF LMEQSVPWY*
29		TA686_Ank120	TA686_01080	5	1-30, 34-63, 67-96, 101-130, 134-165			804	268	Ank08	R1-R5 in TA686 are different from R1-R5 in Ank08	This Ank is unique for TA686	Ank08	OTT_0257	0.432	5			MPNTNLHDAAKRGNKEEIIRMILEGNDVNLLDNFNSTPLHKAATEGHKDVVEVLLAHGSNINSQDNC GNIPLHKAASKGHKNVVEVLLTHGSDITLQNKFSYNTPLHEVAAKGHKDVVKILLTHGSEINLQNSFHHTPLSMALSLGYTYQEIIKLFI AYIVKLEHCGTNIDSPGFLQNKALMNSLQFFNEFTQECEQEIQKLKNIHISGSNLSVFDIFIAQKDINALARYSNNGDLADKIKNECYIY APLIDYSFKAGANRDKLLQR*
30	Ank03		TA686_01180	6	6-36,40-69, 73-115, 119-149, 153-182, 186-213	3-23(F-box)*	LKSKTKYTLHSAIQDGDIKKV	645	125	Ank03_04		aa positions are identical to Ank03_04	Ank03_04	OTT_0288	0.977	6			MILKSKTKYTLHSAIQDGDIKKVKQLINKDITLVNSKYKDGTTALSVALKYKNLPIAEILLSNGANV NAQDNDGHTALHLVVDTIQVYYEFFEKYPTYCNDHIALLLKYNADVNIENNQGNTPLSDAVECKCVEPLAIMLKHNSTGINKKYDEGETL LHIAVRNKIIDIIQLLIDYGADIDAKDDNGMTPIDYAAKSGNTDVFNFLTEQSVPWY*
31	Ank03		TA686_01229	4	25-67, 71-101, 105-134, 138-165			501	167	Ank03_07	Missing some part of R1 of Ank03_07, R1-R4 in TA686 match to R2-R5 in Ank03_07	TA686_00569, TA686_00884, TA686_01229 and TA686_01877 are paralog 100%; TA686_00569, TA686_00626, TA686_00671 and TA686_01075 are paralog 96.8%	Ank03_07	OTT_1032	0.946	5			MKYKNLPIAEILLSNGANVNAKNNDGHTALHLVVDTIQVYYEFFEKYPTYCNDHIALLLKHNADVNI ENNQGNTPLSDAVECRCIEPLAIMLKHNSTGINKKYDEGETLLHIAVRNKIIDVIQLLIDYGADINAKDDNCMTPIDYAAKSGNADVFNL LTEQWVPWY*
32	Ank03		TA686_01279	6	6-36,40-69, 73-115, 119-149, 153-182, 191-218	3-23(F-box)*	LKSKTKYTLHSAIQDGDIKKV	660	220	Ank03_04	R1-R5 match to R1-R5 of Ank03_04, R6 in TA686 also similar to R6 in Ank03_04 but has 4 extra aa		Ank03_04	OTT_0288	0.942	6			MILKSKTKYTLHSAIQDGDIKKVKQLINKDSTLVNSKYKNGTTALSVALKYKNLPIAEILLSNGANV NAQDNDGHTALHLVVDTIQVYYEFFEKYPTYCNDHIALLLKHNADVNIENNQGNTPLSDAVECRCIEPLAIMLKHNSTGINKKYDEGETL LHIAVRNKIIDIIELLIDYGADIDEKDDNGMTTIDYAAIDYAAKSGNTDVFNFLMEQSVPWY*
33		TA686_Ank119_02	TA686_01318	5	1-23, 27-69, 73-103, 107-136, 140-167			507	169	Ank03_04	Missing R1 and some part of R2 of Ank03_04, R1-R5 in TA686 match to R2-R6 in Ank03_04	TA686_00466 and TA686_01318 are paralog (99.8%)	Ank03_04	OTT_0288	0.974	6			MALKYKNLPIAEILLSNGANVNAQDNDGHTALHLVVDTIQVYYEFFEKYPTYCNDHIALLLKYNADV NIENNQGNTPLSDAVECRCVEPLAIMLKHNSTGINKKYDEGETLLHIAVRNEIIDVIQLLIDYGADIDAKDDNGMTTIDYAAKSGNADIF NFLTEQSVPWY*
34		TA686_Ank76_02	TA686_01434	7	2-30, 35-64, 67-96, 100-129, 133-162, 166-195, 199-234	248-280(Coiled coil), 281-386(PRANC), 364-384(F-box)	LPPEVRVMILENLSNNDLTKL	1242	414	UT76_Ank02		aa positions are identical to UT76_Ank02(UT76_00386); TA686_01032, TA686_01434, and TA686_02485 are paralog (100%)	UT76_Ank_02	UT76_00386	0.883	7			MHTLLHEAAQQGNLEAVKRLLDEEKISVDCQNNSGNTPLYLAVRNCHKDVVEVLLAHGANVNLQDRH YNTALHYAIRTRDLTIATLLLNNGANPNIQDNCLNTPLHYAALKCSPDIVKLLLNSGSNPNIQDKWLNTPLHHAAFYCNMDIIKLLLNSG SNPNIQDKWLNIPFHYVASKCNPDIIKLLLNSGSNLNLLNHTRNTPFMLAYNMFVTNQAQNKEVMELLVAEMVKLDHSGIKISESNLEGF NVNKQLISESDLLKELEQQCHKEIEEMKSIRVGKNNLSFFDIFVLQKDINMLARCANNSDIVKFQNKFSMYSSFIEKSIGDGQARAKLLQ GAAESMDEIFESNQDTNQENQTSWSHLPPEVRVMILENLSNNDLTKLQHTDVAEAGEA…
35		TA686_Ank39_02	TA686_01470	4	2-34, 41-95, 99-139, 152-186	209-229(Possible F-box)	LPCLVTDKILSYLDDYTLGLF	768	256	Karp_Ank32		aa positions are identical to Karp_Ank32(Karp_01313), TA686_00487 and TA686_1470 are paralog (100%)	Karp_Ank32	Karp_01313	0.983	4			MNNNDLLRELCRSAAEGNVESVKHLLAQDNAVDIINSQNNDGQTPLHLVTKYCVTKVYASLEEHKEE YCSGCNSTVKRFVDAAKLLLNAGANPNVQDNYGQTPLHVAIAWHYSPTCFVRSGMDKVVIPCYSTGLINVLCENNYIDFSLKDANSNTVL GLASSLKSGFRQLSIVKYLTEKNILWRNHLVCAAQKFIHQEDKNDKNVSCKLPCLVTDKILSYLDDYTLGLFQKEINEEANNDNEAANDP TVIGDVPN*
36		TA686_Ank110	TA686_01473	7	35-65, 71-100, 104-139, 143-171, 177-206, 214-243, 247-282	293-321(Coiled-coil), 326-429(PRANC)		1368	456	Kato_Ank03		aa positions are identical to Kato_Ank03(Kato_01147)	Kato_Ank03	Kato_01147	0.888	7			MMHSPSLYADAKIESFEDIKHKINEQNINSCYGLVGNTILHIAVQYGHIEIIEYLLTIPGININAQQ SKVMLYTPLHLAVINHNYRIVALLTHNKADVNMPNLLGDTTLHTAVTNDVKYNECNVKTIKCLLKHGADPNIQNMYGQTALHSAVMKHNK VATYLLASTPRVNTNIEDDNHHIPLYYAIRGGNTIILKILLDHYHNINVPCINYYSNNPTMLHIAAIFGKTDIAAILLDNGADINLKNIS NNTALSLAINEWNKQQDKYQPIVKLFISHIIQLKHFDKNITLEALEEHNNLINNYPELKQYKQAYEQEIQLMKGIKLDNSSESLFDVLKD KNRLAESINNSDLVDKYNQFRLLQKYINKCIKEATARDEYIKNASDAQIIENWHKYLD…
37	Ank03		TA686_01514	4	25-67, 71-101, 105-134, 143-170			516	172	Ank03_07	Missing some part of R1 of Ank03_07, R2-R5 in TA686 match to R2-R5 in Ank03_07	TA686_01514 and TA686_02245 are paralog 100%	Ank03_07	OTT_1032	0.934	5			MKYKNLPIAEILLSNGANVNAQDNDGHTALHLVVDTIQVYYEFFEKYPTYCNDHIALLLKHNADVNI ENNQGNTPLSDAVECRCIEPLAIMLKHNSTGINKKYDEGETLLHIAVRNKIIDIIELLIDYGADIDEKDDNGMTTIDYAAIDYAAKSGNT DVFNFLMEQSVPWY*
38		TA686_Ank121	TA686_01562	9	5-34, 40-69, 73-103, 107-137, 141-170, 174-204, 208-260, 264-316, 320-352	393-413(F-box)	LPIKTTEQILDALNDDDFGIF	1302	434	Karp_Ank28	TA686 has one extra Ank R1 and some ank repeat has high aa mismatch >10 and some aa are missing		Karp_Ank28	Karp_00999	0.851	8			MNNNDLLRELCSAAADGNVELVKHFLAQDNAVDIINQPYGIKSALHEAVHKQHVDIVKLMLDSGADP NVQNMYGATPLHFAIVDNCNVDIIYLLLDKNANINAQNKNGSTPLHNAAFHGRNSIIMQIISNSAADIDLQDNDGQTLLHIAAQNCSQDL VEFLLDRKANIHITDKSGKTPIHSAAKNAFKNVVQLLLDKYHDMINLQDNDGQTLLHLIAKHSFQKIPTNLSFGGHERFLDDYDKRFIDT AEMLLNRRADTTIQNKDGQTALHLAVLYHPKDLHVRYEEYLRKNGNLAISYRSTELIKILSSNNVNFSLKNANGYTVLDLAVAIEHDQHK IAEHLQEKRLLWRTEQIKVVNNLLVIIAKNQEQILKLKPDSEKTDADKFLEKWCVLPI…
39		TA686_Ank96_01	TA686_01622	2	6-36, 40-69	3-23(Possible F-box)	FKSKTKYTLHSAIQDGDIKKV	282	94	Gilliam_Ank02	R1(93.5%, 4 aa mismatch), R2(93.3%, 1 aa mismatch)	TA686_02179 and TA686_01622 are paralog 100%	Gilliam_Ank02	GILLIAM_00079	0.943	2			MIFKSKTKYTLHSAIQDGDIKKVKQLINKDITLVNSKYKDGTTALSVALKYKNLPIAEILLSNGANV NAKNNDGHTALHISIISDGGNYNCVD*
40	Ank09		TA686_01627	7	21-51,55-84, 88-117, 121-150, 154-188, 192-221, 225-256	300-405(PRANC), 384-404(F-box)	LPCELQNMILEHLSNNELRKF	1269	423	Ank09		aa positions are identical to Ank09	Ank09	OTT_0298	0.918	7			MGRFTRLLSSIQNFFRHRVTQQESNLHETVKQCDLDKLRSIIADRNININALNEENQTALHCAIEIE NIDIARLLLNSGADPNLYDDLNFSPLHKACIRNNVEIVKLLLDYRVNVNIQNTWGNTPLHYAARFGLPSIVKLLLSHRAIVDLQNSSGHT SLYDVIAYGRGGSSCIQVIKLLLNAGADVNLSDTYNHTPLHCAIIRHNLPFVKVLLSAGADVNAVNDSDDTPFSQACTIFDHNDEIIKLL VADIIRIEYCNPDINARGFIENQGTIDRSQHLTHLKHKCKKELQEMKDIKVSGNGATLFEILFLEKNLNTLARCASNSDIITNIQEKFDM YASFIEQCIKNGSDRANLLQHAIASLAEIFSLSPDDYLASTPSWNNLPCELQNMILEH…
41		TA686_Ank52	TA686_01732	0				1257	419	OTBS_0161/Boryong_00185	Overally identity is 85.9%,		hypothetical protein	OTBS_0161/Boryong_00185	0.859	0			MNPEDIALLQDVALLIQDRQYLQARILVKNRGGFSDDDAAARELCLRVSEELVSEFISFCENMENCR TSSRYAALFFNGGDFPVNEGMYCSRIATDFYEQGRLNKQTSNTVFGGMVVNSVINEILMQPQQNAAELLDILLDYFIKTNLKYQYKNDET RFEDAKMERCADYLGTIGMNADNTNDKESRKRIACILENSGDPEKLLNFDRDEAAILMFRLLDRDCKESAELLFNSGLNLKHSQERGWLT FLDAAVTRNNVPFAKLLLQQGVEIVGDYKNLPLSPEMKALCNTYQFLKDTGYFKDQKLLPDQMLEDSLKISIFITQDKSLRSECWPALKS SVDNKTLLSQMAYEFRCDPSLLSYFVELTQLELSKLNVQSGASAASAASMDDDSKECS…
42	Ank06/Ank01_02		TA686_01855	4	23-52, 56-85, 89-118, 122-157	248-271(Coiled coil), 202-307(PRANC), 285-305(F-box)	LPPEVRVMILENLSNNDLTKL	1005	335	Ank06_04		aa positions are identical to Ank06_04	Ank06_04	OTT_1912	0.87	4			MYKFLPLRARLLYATARNTFSTQNKHMLPYIASQGDIELLQYLIDHGINVNTANHWGNTALHVASNR GNTPMVKLLLDNNASPNPQDINSNTPLHLATSNGHVDIIRLLLNHGSDVNLPSGVNETALEIAWTRYSENPEQYFEIIRLLVTHIVKIEC ANLVDTTSSGFLQNKELISESELLKGLEQQCHKEIEEMKSISVGKNVSSFFDIFVLQKNMNILARCANNPDIVKCQNRFLMYSSCIEKSI EKGKARAKLLQGAAESMDEIFESNQDTNQENQTSWSHLPPEVRVMILENLSNNDLTKLQHTDVAEAGEAGAEVEDEVGGAYAIYEEE*
43		TA686_Ank92	TA686_01857	6	50-79, 83-113, 117-148, 152-181, 185-215,298-330	371-391(F-box)	LPIKITEQILDTLQDDYLGAF	1230	410	UT76_Ank18		aa positions are identical to UT76_Ank18(UT76HP_01920)	UT76_Ank_18	UT76_01920	0.979	6			MNNGGLLHDLYRAVQNSNIDDVERILAQDASLINSIHKKVYIADGLYLPVNCAALHTAVLRKGINMA GFLLNSGADVNLENDDGITALRYAITRDYNANMVMLLLNSGANINVPDTQGVTPLHCVITPTYSNVDRIELLVSRGGDINIQKNNGRTVL HDAAKYGQKNIVEWLLSRNANALLKDNSGKTPAHFAAKYGYKDVMKLLLDKDYSVINLQDNHDQTVLHLAVLRHSTLLNGGTNEGAYIRY DEDGEDIAEYIRYEERQLSEDERLAALSNSAKLIKMMYNHCGINFGLKNANGYTVLDLALAIEHDQHKIAEHLQKKRLLWREEQIKAANN SLVIIAENKEQILKLKPDSEKTDADKFLEKWCELPIKITEQILDTLQDDYLGAFQQLN…
44	Ank03		TA686_01877	4	25-67, 71-101, 105-134, 138-165			501	167	Ank03_07	Missing some part of R1 of Ank03_07, R1-R4 in TA686 match to R2-R5 in Ank03_07	TA686_00569, TA686_00884, TA686_01229 and TA686_01877 are paralog 100%; TA686_00569, TA686_00626, TA686_00671 and TA686_01075 are paralog 96.8%	Ank03_07	OTT_1032	0.946	5			MKYKNLPIAEILLSNGANVNAKNNDGHTALHLVVDTIQVYYEFFEKYPTYCNDHIALLLKHNADVNI ENNQGNTPLSDAVECRCIEPLAIMLKHNSTGINKKYDEGETLLHIAVRNKIIDVIQLLIDYGADINAKDDNCMTPIDYAAKSGNADVFNL LTEQWVPWY*
45	Ank08		TA686_01918	5	1-31,35-64, 68-97, 111-140, 144-173	248-271(Coiled coil), 275-373(PRANC), 351-371(F-box)	LPLEMKFMVLEYCSKNDLTKL	1170	390	Ank08		aa positions are identical to Ank08	Ank08	OTT_0257	0.959	5			MYNTDLHDAAKQGDINKVKHLILEENRDVNFQDEDKNTPLYCAATEGHTDVVKFLLTHGANSSLQCQ FTNTALHIATQKNHIDVVKILAAHAAQITNVVHTANNIDLPGDTNQTALHMAVRKESIDIIRILLFYGSNGNYPDASRNTALHVAMIKLN PEIIDLLLTNGCSLNVPNTAGTTPFKKICNSFLNQPTEQKQKIITSCIAHLVMREHCNKEESTTTQPAWFKYNKYLTAESEWFKSNKSLI DKNQSLNEIWQNCQKEIQKMKDTIVCESENTSLFDIFMDSDHDKIARSTNYRHIRHKFEKEFCTYSPFIEKAIESRTLMLQNAVESIDEI FEPNQDDSTSWLHLPLEMKFMVLEYCSKNDLTKLQHLEEAEIAGGNVMHEES*
46		TA686_Ank122	TA686_01996	10	1-30, 35-64, 68-97, 101-130, 134-163, 167-196, 200-229, 233-262, 266-295, 299-328	340-369(Coiled coil), 372-476(PRANC), 455-475(F-box)	LPPELKLMILGYLSNAELSSI	1491	497			This Ank is unique for TA686	Ank09	OTT_0298	0.313	7			MPNTNLHDAAKCGNKEDIIRMILEGNDVNSQDNLSHNTPLHTAAAGGHKDVVEVLLAHGSNVNLQNK YGSTPLHGAAVEGHKDVVEVLLAHGSNINLQTESGDIPLHGAAAEGHKDVVEVLLAHGSNVNSQNYLKDTPLYDAAARGHKDVVEALLAH GSNVNLQNKWEITPLHKAAAGGHKDVVEVLLAHGSNVNLQTESGDIPLHTAAAGGHKDVVEALLAHGSNVNSQNKLKKTPLHGAAAGGHK DVVEVLLAHGSNVNPQDHSESTPLHTAAFREHKDVVEVLLTHGSDINLQNKYGSTPLSVALSSENTKIIELLIAHVVKLEHCGTDINSSG FLQNKELIDESQTLNKFKQDCEQEIQKLKNIHVFGSNLSVFDIFIAQKDMNALARYSN…
47		TA686_Ank123	TA686_02005	7	1-31, 35-64, 68-97, 101-130, 134-163, 167-202, 248-277	333-353(F-box)	FPPEIKCKILENLSDKDLIKI	1119	373			This Ank is unique for TA686							MNEYDLHNAVKAGNTAKVKYILDTSASNINLKDPTRLTPLHYASKAGHLDIVKLLLTHGADIDLQGR LQYSALHHAARRGHTDVARLLLTSGANPNLLDAFGESPLHCAATSGSANIAKLLLDYGANVNLLDDMSDSPLSEAIHGCKTDTVKILLVH GANPNIADKNNQTIFSVACDKFTQNPEQAIEMIKLLVASIVKLECYNDKDTNSAEFIQNKAYIKRLQQLKKFEEKCFQEIQKMKNIKIGN DGKTLFDVFLVGNDKNILARCISNPVIQNYTSEFCMYAPFIEKHIEEGKSRSSLLQNALESIDEIFDDSHHEDGNFASSSQYWNNFPPEI KCKILENLSDKDLIKIKSLESQSADLGGLSAIYDE*
48		TA686_Ank124	TA686_02107	0				519	173	Gilliam_01347	Partial similar to Gilliam_01347 93.3%								MNATAYEKSVARNYADTGEVDKLSRLINSYPDLKSEIVPSSGLGLMSHACSNISKRSVGSLLGSRTK KNNNTVRVIKLSTKNSNNSLDISDNTKEEDAITDAVSRHLFDHAKYMIQKSKLDKSLILKSIIKGAINLHLIIIGQQEEIHPLCSIIITN ILDKVKNEQAHLQIH*
49		TA686_Ank125	TA686_02156	2	18-47, 51-86	99-128(Coiled coil), 131-236(PRANC), 214-234(F-box)	LPPEVRMMILENLSNTDLTKL	777	259	Ank01_02	Overlap R3 and missing R1 of Ank01_02		Gilliam_Ank02	GILLIAM_00079	0.943	2			MAMFLLANRAEVDTQNVYSNTALYYAVEQSNIEMVRILLSYGANLNFQCHFNETPFEIAWVKYTDSP ELHFEMMKLLVTNIVKTEHCNAVDTNLSGFIQNKMLINESEDLKELEQQCHKEIEEMMSISVGKNGSSFFDIFVLQKDKKVLTRCANNLD IAKYQNKFSMYSSFIEKSIKEGKARAKLLQGAAESMDEIFESNQDSHQESHISWLHLPPEVRMMILENLSNTDLTKLQHNDTAEAEAEAE LEGAYAIYEEE*
50		TA686_Ank96_02	TA686_02179	2	6-36, 40-69	3-23(Possible F-box)	FKSKTKYTLHSAIQDGDIKKV	282	94	Gilliam_Ank02	R1(93.5%, 4 aa mismatch), R2(93.3%, 1 aa mismatch)	TA686_02179 and TA686_01622 are paralog 100%	Ank01_02	OTT_0753	0.942	3			MIFKSKTKYTLHSAIQDGDIKKVKQLINKDITLVNSKYKDGTTALSVALKYKNLPIAEILLSNGANV NAKNNDGHTALHISIISDGGNYNCVD*
51		TA686_Ank126	TA686_02196	0		58-92(Coiled coil), 95-168(PRANC)		525	175	Ank05_01	Overlap partial R4 and non-Ank part of Ank05_01		Ank05_01	OTT_0214	0.956	4			MKKGANLNVLDVTHSTPFADAYRMFMVDQETNKGVMQLLVTEIVKLEHLGIKISGSDLEGVNLNKQL INESKQLKELEQQCHKEIKKMKSICVSKNDSSFFDIFVVQKDINTLARCANNPDIVKCKNRFFMYSSCIEKSIEEGKARAKLLQGAAESM DEIFEYNQDVSQKSQTS*
52	Ank03		TA686_02245	4	25-67, 71-101, 105-134, 143-170			516	172	Ank03_07	Missing some part of R1 of Ank03_07, R2-R5 in TA686 match to R2-R5 in Ank03_07	TA686_01514 and TA686_02245 are paralog 100%	Ank03_07	OTT_1032	0.934	5			MKYKNLPIAEILLSNGANVNAQDNDGHTALHLVVDTIQVYYEFFEKYPTYCNDHIALLLKHNADVNI ENNQGNTPLSDAVECRCIEPLAIMLKHNSTGINKKYDEGETLLHIAVRNKIIDIIELLIDYGADIDEKDDNGMTTIDYAAIDYAAKSGNT DVFNFLMEQSVPWY*
53		TA686_Ank87	TA686_02282	4	5-34, 41-93, 97-146, 150-186	207-227(Possible F-box)	LPYPVTDKILRYLDDYTLGLF	765	255	UT76_Ank14		aa positions are identical to UT76_Ank14 (UT76_01828)	UT76_Ank14	UT76HP_01828	0.969	4			MNNNDLLRELCNAAENGNVESIKQLLAQEDAVNAINLQDNNGQTPLHFVTEHRFTKITASLNFKEYW SSYDNCDKGFVDAAKLLLNAGANPNIQDNGGQTPLHLAIKWHYLPASLTMSGPDEIDTPYRSTDLINVLCESNCINFGLKNADGDTVLDL ASFLESVSEQLSIVKYLTEKNILWRNPLVCAAQKFIHQEDKNDKSVSCKLPYPVTDKILRYLDDYTLGLFQKETNEEANNDNEAANDPTV IGDVPNL*
54		TA686_Ank97	TA686_02460	4	87-115, 121-151, 161-191, 195-225			819	273	Gilliam_Ank03	R1-R4 match to Gilliam_0475 and Match to UT176_00332		Gilliam_Ank03	GILLIAM_00475	0.92	4			MNKTESENKTQSKSLLNVYKFQKYILENNVNAAINILEMERALDDPEYKYGSNVVIHDIKQLYELKI DIYNIDKRVNKDEIIINESSGVSAIHIAASKNCIEIMERILAVPDIDIGIKDINGNNALHIAVMHNHIEIVDKILNFININVNKKNILNA KNNQGNTPIHIAARYDINKSMKSLLSNDGIYVNEIDAYGQTPLICAAYNGNKKSVELLLKQDKIDIDTKDIFGKSAIDWAKIQNYKEIEI IISGPVQESGDDIKAMGASEETNCS*
55	Ank03		TA686_02461	6	6-36,40-69, 73-115, 119-149, 153-182, 191-218	3-23(F-box)*	LKSKTKYTLHSAIQDGDIKKV	645	215	Ank03_04		aa positions are identical to Ank03_04	Ank03_04	OTT_0288	0.971	6			MILKSKTKYTLHSAIQDGDIKKVKQLINKDSTLVNSKYKNGTTALSVALKYKNLPIAEILLSNGANV NAQDNDGHTALHLVVDTIQVYYEFFEKYPVYCNDHIALLLKYNADVNIENNQGNTPLSDAVECRCVEPLAIMLKHNSTGINKKYDEGETL LHIAVRNKIIDIIKLLIDYGADIDAKDDNGMTTIDYAAKSGNTDVFNFLTEQSVPWY*
56		TA686_Ank76_03	TA686_02485	7	2-30, 34-63, 67-96, 100-129, 133-162, 166-195, 199-234	248-280(Coiled coil), 281-386(PRANC), 364-384(F-box)	LPPEVRVMILENLSNNDLTKL	1242	414	UT76_Ank02		aa positions are identical to UT76_Ank02(UT76_00386); TA686_01032, TA686_01434, and TA686_02485 are paralog (100%)	UT76_Ank_02	UT76_00386	0.883	7			MHTLLHEAAQQGNLEAVKRLLDEEKISVDCQNNSGNTPLYLAVRNCHKDVVEVLLAHGANVNLQDRH YNTALHYAIRTRDLTIATLLLNNGANPNIQDNCLNTPLHYAALKCSPDIVKLLLNSGSNPNIQDKWLNTPLHHAAFYCNMDIIKLLLNSG SNPNIQDKWLNIPFHYVASKCNPDIIKLLLNSGSNLNLLNHTRNTPFMLAYNMFVTNQAQNKEVMELLVAEMVKLDHSGIKISESNLEGF NVNKQLISESDLLKELEQQCHKEIEEMKSIRVGKNNLSFFDIFVLQKDINMLARCANNSDIVKFQNKFSMYSSFIEKSIGDGQARAKLLQ GAAESMDEIFESNQDTNQENQTSWSHLPPEVRVMILENLSNNDLTKLQHTDVAEAGEA…
57	Ank03		TA686_02544	5	18-47, 51-93, 97-127, 131-160,164-191			579	193	Ank03_04	Missing R1 , R1-R5 in TA686 match to R2-R6 in Ank03_04		Ank03_04	OTT_0288	0.972	6			MKQLINKDSTLVNSKYKDGTTALSVALKYKNLPIAEILLSNGANVNAQDNDGHTALHLVVDTIQVYY EFFEKYPTYCNDHIALLLKYNADVNIENNQGNTPLSDAVECKCVEPLAIMLKHNSTGINKKYDEGETLLHIAVRNKIIDIIQLLIDYGAD IDAKDDNGMTTIDYAAKSGNADVFNFLMEQSVPWY*
58	Ank20		TA686_02581	8	32–62,66–96, 101–130,135–164,165–194,200–233, 237–267, 271–300	378-471(PRANC), 542-472(F-box)	LPNEIRYKIFSYLGLRELEIL	1531	510	Ank20		aa positions are identical to Ank20	Ank20	OTT_1575	0.914	9			MDQLLRYILLHGYRFIRNSINSWLIREENYLEDNNNLHQVAKNGDVEAIERLLVEDNESINELDANG MAPVHYAAARGHIEIVRTLLTQNNLNINVQTPITNITPLHYAAAHGHVEIIKLLLATRNITADAQDRDGSTALHYAVFSNHIEAVKLLIG MHNLVNNSGMHAIHCAAEHGSITTLRYMLEHCADIDIDLQDNQGNTAVHFCCRYLKKNNFANALQILVEHNANIDLQNFTGETALHILAG NGNADDVKLLVQQYNANINLRDNNGETVMHFAAKNGHTDVVSFLLDCNFDINVQNDFEETPLMVCKNNTLGLKVAELFISHIVTSKHCNK ADCTEQSCIEESEKFRANQAFINRNAVLAKIAMDMWTIKNIHVENHNVYSLYYLVNNI…
Note	Bold text	new Ank repeat identified by manual search
	Red text	new Ank repeat identified by SMART search
