# Supplementary material for: Orientia tsutsugamushi: comprehensive analysis of the mobilome of a highly fragmented and repetitive genome reveals the capacity for ongoing lateral gene transfer in an obligate intracellular bacterium
Source: mSphere. 2023 Oct 18;8(6):e00268-23. doi: 10.1128/msphere.00268-23 (PMC10732058; doi:10.1128/msphere.00268-23)
Supplement: Data Set S6 — Tetratricopeptide repeat-containing proteins. [file msphere.00268-23-s0006.xlsx]

## Sheet: TPR proteins in Ot
	Groups of TPR repeats	Locus tag	Original name	New name	Length	Repeat number	Amino acid location of TPR repeats by SMART and TPRpred	Other elements
1	Group 1	GILLIAM_02147	TPR repeat-containing protein 03	G1_R18	1917	18	3-36, 37-70, 71-104, 105-138, 139-172, 173-206, 207-240, 241-274, 275-308, 309-342, 343-376, 377-410, 411-444, 445-478, 479-512, 513-546, 547-580, 581-614
2		GILLIAM_01198	TPR repeat-containing protein 03	G1_R17_01	1815	17	3-36, 37-70, 71-104, 105-138, 139-172, 173-206, 207-240, 241-274, 275-308, 309-342, 343-376, 377-410, 411-444, 445-478, 479-512, 513-546, 547-580
3		GILLIAM_01324	TPR repeat-containing protein 03	G1_R17_02	1815	17	3-36, 37-70, 71-104, 105-138, 139-172, 173-206, 207-240, 241-274, 275-308, 309-342, 343-376, 377-410, 411-444, 445-478, 479-512, 513-546, 547-580
4		KARP_00126	TPR repeat-containing protein 03	G1_R16_01	1695	16	3-36, 37-70, 71-104, 105-138, 139-172, 173-206, 207-240, 241-274, 275-308, 309-342, 343-376, 377-410, 411-444, 445-478, 479-512, 513-546
5		KATO_01623	TPR repeat-containing protein 03	G1_R16_02	1800	16	3-36, 37-70, 71-104, 105-138, 139-172, 173-206, 207-240, 241-274, 275-308, 309-342, 343-376, 377-410, 411-444, 445-478, 479-512, 513-546
6		KARP_01901	TPR repeat-containing protein 03	G1_R14	1509	14	3-36, 37-70, 71-104, 105-138, 139-172, 173-206, 207-240, 241-274, 275-308, 309-342, 343-376, 377-410, 411-444, 445-478
7		KARP_00207	TPR repeat-containing protein 03	G1_R13	1410	13	3-36, 37-70, 71-104, 105-138, 139-172, 173-206, 207-240, 241-274, 275-309, 310-343, 344-377, 378-411, 412-445
8		UT176_00875	TPR repeat-containing protein 03	G1_R12_01	1287	12	3-36, 37-70, 71-104, 105-138, 139-172, 173-206, 207-240, 241-274, 275-308, 309-342, 343-376, 377-410
9		UT176_01775	TPR repeat-containing protein 03	G1_R12_02	1305	12	3-36, 37-70, 71-104, 105-138, 139-172, 173-206, 207-240, 241-274, 275-308, 309-342, 343-376, 377-410
10		Boryong_01473	OTBS_1282(tpr1A4)	G1_R11	1212	11	3-36, 37-70, 71-104, 105-138, 139-172, 173-206, 207-240, 241-274, 275-308, 309-342, 343-376
11		KARP_00984	TPR repeat-containing protein 08	G1_R11_01	1203	11	3-36, 37-70, 71-104, 105-138, 139-172, 173-206, 207-240, 241-274, 275-308, 309-342, 343-376
12		KARP_01428	TPR repeat-containing protein 08	G1_R11_02	1203	11	3-36, 37-70, 71-104, 105-138, 139-172, 173-206, 207-240, 241-274, 275-308, 309-342, 343-376
13		KARP_01543	TPR repeat-containing protein 08	G1_R11_03	1203	11	3-36, 37-70, 71-104, 105-138, 139-172, 173-206, 207-240, 241-274, 275-308, 309-342, 343-376
14		KARP_01684	TPR repeat-containing protein 08	G1_R11_04	1203	11	3-36, 37-70, 71-104, 105-138, 139-172, 173-206, 207-240, 241-274, 275-308, 309-342, 343-376
15		TA686_01523	TPR repeat-containing protein 08	G1_R11	1203	11	3-36, 37-70, 71-104, 105-138, 139-172, 173-206, 207-240, 241-274, 275-308, 309-342, 343-376
16		UT176_01611	TPR repeat-containing protein 08	G1_R11	1203	11	3-36, 37-70, 71-104, 105-138, 139-172, 173-206, 207-240, 241-274, 275-308, 309-342, 343-376
17		UT76HP_02223	TPR repeat-containing protein 08	G1_R11	1173	11	3-36, 37-70, 71-104, 105-138, 139-172, 173-206, 207-240, 241-274, 275-308, 309-342, 343-376
18		GILLIAM_00830	TPR repeat-containing protein 08	G1_R10_01	1074	10	3-36, 37-70, 71-104, 105-138, 139-172, 173-206, 207-240, 241-274, 275-308, 309-342
19		GILLIAM_00880	TPR repeat-containing protein 08	G1_R10_02	1056	10	3-36, 37-70, 71-104, 105-138, 139-172, 173-206, 207-240, 241-274, 275-308, 309-342
20		GILLIAM_01593	TPR repeat-containing protein 08	G1_R10_03	1074	10	3-36, 37-70, 71-104, 105-138, 139-172, 173-206, 207-240, 241-274, 275-308, 309-342
21		KARP_00529	TPR repeat-containing protein 08	G1_R10_01	1074	10	3-36, 37-70, 71-104, 105-138, 139-172, 173-206, 207-240, 241-274, 275-308, 309-342
22		KARP_00716	TPR repeat-containing protein 08	G1_R10_02	1101	10	3-36, 37-70, 71-104, 105-138, 139-172, 173-206, 207-240, 241-274, 275-308, 309-342
23		KATO_01244	TPR repeat-containing protein 08	G1_R10_03	1074	10	3-36, 37-70, 71-104, 105-138, 139-172, 173-206, 207-240, 241-274, 275-308, 309-342
24		Ikeda_01889	TPR repeat-containing protein 08	G1_R10	1074	10	3-36, 37-70, 71-104, 105-138, 139-172, 173-206, 207-240, 241-274, 275-308, 309-342
25		UT76HP_00178	TPR repeat-containing protein 08	G1_R10_01	1074	10	3-36, 37-70, 71-104, 105-138, 139-172, 173-206, 207-240, 241-274, 275-308, 309-342
26		UT76HP_00291	TPR repeat-containing protein 08	G1_R10_02	1074	10	3-36, 37-70, 71-104, 105-138, 139-172, 173-206, 207-240, 241-274, 275-308, 309-342
27		UT76HP_02065	TPR repeat-containing protein 08	G1_R10_03	1074	10	3-36, 37-70, 71-104, 105-138, 139-172, 173-206, 207-240, 241-274, 275-308, 309-342
28		GILLIAM_00426	TPR repeat-containing protein 08	G1_R9_01	984	9	3-36, 37-70, 71-104, 105-138, 139-172, 173-206, 207-240, 241-274, 275-308
29		GILLIAM_02478	TPR repeat-containing protein 08	G1_R9_02	984	9	3-36, 37-70, 71-104, 105-138, 139-172, 173-206, 207-240, 241-274, 275-308
30		TA686_00426	TPR repeat-containing protein 08	G1_R9	999	9	3-36, 37-70, 71-104, 105-138, 139-172, 173-206, 207-240, 241-274, 275-308
31		KARP_00097	TPR repeat-containing protein 08	G1_R9_01	1026	9	1-30, 31-64, 65-98, 99-133, 134-168, 216-249, 250-283, 284-317
32		KARP_01490	TPR repeat-containing protein 08	G1_R9_02	1026	9	1-30, 31-64, 65-98, 99-133, 134-168, 216-249, 250-283, 284-317
33		GILLIAM_01709	TPR repeat-containing protein 08	G1_R8	897	8	3-36, 37-70, 71-104, 105-138, 139-172, 173-206, 207-240, 241-274
34		TA686_01061	TPR repeat-containing protein 08	G1_R8_01	897	8	3-36, 37-70, 71-104, 105-138, 139-172, 173-206, 207-240, 241-274
35		TA686_01243	TPR repeat-containing protein 08	G1_R8_02	897	8	3-36, 37-70, 71-104, 105-138, 139-172, 173-206, 207-240, 241-274
36		TA686_01869	TPR repeat-containing protein 08	G1_R8_03	861	8	3-36, 37-70, 71-104, 105-138, 139-172, 173-206, 207-240, 241-274
37		GILLIAM_00380	TPR repeat-containing protein 08	G1_R7	768	7	3-36, 37-70, 71-104, 105-138, 139-172, 173-206, 207-240
38		UT176_00242	TPR repeat-containing protein 08	G1_R7_01	768	7	3-36, 37-70, 71-104, 105-138, 139-172, 173-206, 207-240
39		UT176_01055	TPR repeat-containing protein 03	G1_R7_02	777	7	3-36, 37-70, 71-104, 105-138, 139-172, 173-206, 207-240
40		TA686_00686	TPR repeat-containing protein 08	G1_R6	723	6	2-35, 36-69, 70-103, 104-137, 138-171, 172-205
41		KATO_01639	TPR repeat-containing protein 08	G1_R6	690	6	2-35, 36-69, 70-103, 104-137, 138-171, 172-205
42		GILLIAM_00866	TPR repeat-containing protein 08	G1_R5_01	591	5	3-36, 37-70, 71-104, 105-138, 139-172
43		GILLIAM_02679	TPR repeat-containing protein 08	G1_R5_02	591	5	3-36, 37-70, 71-104, 105-138, 139-172
44		KATO_00988	TPR repeat-containing protein 08	G1_R4_01	462	4	3-36, 37-70, 71-104, 105-138
45		KATO_01791	TPR repeat-containing protein 08	G1_R4_02	462	4	3-36, 37-70, 71-104, 105-138
46		KARP_01201	TPR repeat-containing protein 08	G1_R3	360	3	3-36, 37-70, 71-104
47		KATO_02394	TPR repeat-containing protein 08	G1_R3	360	3	3-36, 37-70, 71-104
48		Ikeda_01838	TPR repeat-containing protein 08	G1_R3	360	3	3-36, 37-70, 71-104
49		UT176_00477	TPR repeat-containing protein 08	G1_R3	372	3	21-54, 55-88, 89-122
50		TA686_01870	TPR repeat-containing protein 08	G1_R3	411	3	11-44, 45-78, 79-112
51		Boryong_00030	TPR repeat-containing protein 08	G1_R3	417	3	12-45, 47-80, 81-114
52		GILLIAM_01285	TPR repeat-containing protein 08	G1_R2	282	2	3-36, 37-70
53		KARP_02162	TPR repeat-containing protein 08	G1_R2	261	2	4-37, 38-71
54		KATO_01074	TPR repeat-containing protein 08	G1_R2_01	285	2	3-36, 37-70
55		KATO_01181	TPR repeat-containing protein 08	G1_R2_02	282	2	3-36, 37-70
56		KATO_01638	TPR repeat-containing protein 08	G1_R2_03	237	2	3-36, 37-70
57		Ikeda_00138	TPR repeat-containing protein 08	G1_R2_01	285	2	3-36, 37-70
58		Ikeda_00379	TPR repeat-containing protein 08	G1_R2_02	282	2	3-36, 37-70
59		UT176_00356	TPR repeat-containing protein 08	G1_R2_01	258	2	3-36, 37-70
60		UT76HP_01523	TPR repeat-containing protein 08	G1_R2	282	2	3-36, 37-70
61		UT176_02028	TPR repeat-containing protein 08	G1_R2_02	351	2	25-58, 59-92
62		Boryong_00029	OTBS_0024(tpr1A1)	G1_R1_01	210	1	3-36,
63		Boryong_00150	OTBS_0130(tpr1A3)	G1_R1_02	195	1	3-36,
64		Boryong_01534	OTBS_1324(tpr1A5)	G1_R1_03	195	1	3-36,
65		Boryong_01760	OTBS_1325(tpr1A6)	G1_R1_04	195	1	3-36,
66		Boryong_02097	OTBS_1858(tpr1A7)	G1_R1_05	195	1	3-36,
67		GILLIAM_01354	TPR repeat-containing protein 08	G1_R1	183	1	3-36,
68		KARP_00341	TPR repeat-containing protein 08	G1_R1_01	138	1	4-37,
69		KARP_00442	TPR repeat-containing protein 08	G1_R1_02	141	1	3-36,
70		KARP_01760	TPR repeat-containing protein 06_01	G1_R1_03	168	1	3-36,
71		KATO_00208	TPR repeat-containing protein 06_01	G1_R1_01	168	1	3-36,
72		Ikeda_00504	TPR repeat-containing protein 08	G1_R1	138	1	4-37
73		TA686_00613	TPR repeat-containing protein 08	G1_R1_01	165	1	3-36,
74		TA686_00687	TPR repeat-containing protein 08	G1_R1_02	141	1	3-36,
75		UT176_00531	TPR repeat-containing protein 06_01	G1_R1	168	1	3-36,
76		UT76HP_00018	tetratricopeptide repeat protein	G1_R1_01	126	1	3-36,
77		UT76HP_01444	tetratricopeptide repeat protein	G1_R1_02	126	1	3-36,
78		TA686_01926	TPR repeat-containing protein 08	G1_R1_03	219	1	15-48
79		TA686_00618	TPR repeat-containing protein 08	G1_R1_04	198	1	17-50
80		KATO_01461	TPR repeat-containing protein 08	G1_R1_02	198	1	17-50
81	Group 2	UT76HP_00279	TPR repeat-containing protein 03	G2_R16	1812	16	42-75, 76-109, 110-143, 144-177, 178-211, 212-245, 246-279, 280-313, 314-347, 348-381, 382-415, 416-449, 450-483, 484-517, 518-551, 552-585	1-22(Signal peptide)
82		KATO_00158	TPR repeat-containing protein 03	G2_R14	1611	14	42-75, 76-109, 110-143, 144-177, 178-211, 212-245, 246-279, 280-313, 314-347, 348-381, 382-415, 416-449, 450-483, 484-517	1-21(Signal peptide)
83		UT176_00073	TPR repeat-containing protein 03	G2_R14_01	1608	14	42-75, 76-109, 110-143, 144-177, 178-211, 212-245, 246-279, 280-313, 314-347, 348-381, 382-415, 416-449, 450-483, 484-517	1-21(Signal peptide)
84		UT176_00971	TPR repeat-containing protein 03	G2_R14_02	1608	14	42-75, 76-109, 110-143, 144-177, 178-211, 212-245, 246-279, 280-313, 314-347, 348-381, 382-415, 416-449, 450-483, 484-517	1-21(Signal peptide)
85		UT176_01056	TPR repeat-containing protein 03	G2_R14_03	1608	14	42-75, 76-109, 110-143, 144-177, 178-211, 212-245, 246-279, 280-313, 314-347, 348-381, 382-415, 416-449, 450-483, 484-517	1-21(Signal peptide)
86		UT176_01965	TPR repeat-containing protein 03	G2_R14_04	1608	14	42-75, 76-109, 110-143, 144-177, 178-211, 212-245, 246-279, 280-313, 314-347, 348-381, 382-415, 416-449, 450-483, 484-517	1-21(Signal peptide)
87		Ikeda_00261	OTT_0232(TPR03)	G2_R13	1509	13	42-75, 76-109, 110-143, 144-177, 178-211, 212-245, 246-279, 280-313, 314-347, 348-381, 382-415, 416-449, 450-483	1-21(Signal peptide)
88		UT76HP_02029	TPR repeat-containing protein 03	G2_R13	1509	13	42-75, 76-109, 110-143, 144-177, 178-211, 212-245, 246-279, 280-313, 314-347, 348-381, 382-415, 416-449, 450-483	1-21(Signal peptide)
89		GILLIAM_01575	TPR repeat-containing protein 03	G2_R13	1509	13	42-75, 76-109, 110-143, 144-177, 178-211, 212-245, 246-279, 280-313, 314-347, 348-381, 382-415, 416-449, 450-483	1-21(Signal peptide)
90		TA686_00043	TPR repeat-containing protein 03	G2_R13_01	1509	13	42-75, 76-109, 110-143, 144-177, 178-211, 212-245, 246-279, 280-313, 314-347, 348-381, 382-415, 416-449, 450-483	1-21(Signal peptide)
91		TA686_01038	TPR repeat-containing protein 03	G2_R13_02	1509	13	42-75, 76-109, 110-143, 144-177, 178-211, 212-245, 246-279, 280-313, 314-347, 348-381, 382-415, 416-449, 450-483	1-21(Signal peptide)
92		TA686_01299	TPR repeat-containing protein 03	G2_R13_03	1506	13	42-75, 76-109, 110-143, 144-177, 178-211, 212-245, 246-279, 280-313, 314-347, 348-381, 382-415, 416-449, 450-483	1-21(Signal peptide)
93		KATO_01330	TPR repeat-containing protein 03	G2_R13	1509	13	42-75, 76-109, 110-143, 144-177, 178-211, 212-245, 246-279, 280-313, 314-347, 348-381, 382-415, 416-449, 450-483	1-21(Signal peptide)
94		KARP_01558	TPR repeat-containing protein 03	G2_R12	1410	12	42-75, 76-109, 110-143, 144-177, 178-211, 212-245, 246-279, 280-313, 314-347, 348-381, 383-416, 417-450	1-22(Signal peptide)
95		UT76HP_00628	TPR repeat-containing protein 03	G2_R12	1404	12	42-75, 76-109, 110-143, 144-177, 178-211, 212-245, 246-279, 280-313, 314-347, 348-381, 382-415, 416-449	1-22(Signal peptide)
96		GILLIAM_01877	TPR repeat-containing protein 03	G2_R12	1404	12	42-75, 76-109, 110-143, 144-177, 178-211, 212-245, 246-279, 280-313, 314-347, 348-381, 382-415, 416-449	1-21(Signal peptide)
97		TA686_00408	TPR repeat-containing protein 03	G2_R12	1404	12	42-75, 76-109, 110-143, 144-177, 178-211, 212-245, 246-279, 280-313, 314-347, 348-381, 382-415, 416-449	1-21(Signal peptide)
98		KATO_00821	TPR repeat-containing protein 03	G2_R12_01	1404	12	42-75, 76-109, 110-143, 144-177, 178-211, 212-245, 246-279, 280-313, 314-347, 348-381, 382-415, 416-449	1-21(Signal peptide)
99		KATO_01685	TPR repeat-containing protein 03	G2_R12_02	1404	12	42-75, 76-109, 110-143, 144-177, 178-211, 212-245, 246-279, 280-313, 314-347, 348-381, 382-415, 416-449	1-21(Signal peptide)
100		UT176_01974	TPR repeat-containing protein 03	G2_R12	1407	12	42-75, 76-109, 110-143, 144-177, 178-211, 212-245, 246-279, 280-313, 314-347, 348-381, 382-415, 416-449	1-21(Signal peptide)
101		GILLIAM_01480	TPR repeat-containing protein 03	G2_R11	1305	11	42-75, 76-109, 110-143, 144-177, 178-211, 212-245, 246-279, 280-313, 314-347, 348-381, 382-415	1-21(Signal peptide)
102		TA686_01664	TPR repeat-containing protein 03	G2_R11	1305	11	42-75, 76-109, 110-143, 144-177, 178-211, 212-245, 246-279, 280-313, 314-347, 348-381, 382-415	1-21(Signal peptide)
103		UT176_00488	TPR repeat-containing protein 03	G2_R11	1305	11	42-75, 76-109, 110-143, 144-177, 178-211, 212-245, 246-279, 280-313, 314-347, 348-381, 382-415	1-21(Signal peptide)
104		KARP_00690	TPR repeat-containing protein 03	G2_R11_01	1227	11	14-47, 48-81, 82-115, 116-149, 150-183, 184-217, 218-251, 252-285, 286-319, 320-353, 354-387
105		KARP_02088	TPR repeat-containing protein 03	G2_R11_02	1227	11	14-47, 48-81, 82-115, 116-149, 150-183, 184-217, 218-251, 252-285, 286-319, 320-353, 354-387
106		Ikeda_01301	OTT_1138(TPR01_07)	G2_R10_01	1146	10	42-75, 76-109, 110-143, 144-177, 178-211, 212-245, 246-279, 280-313, 314-347, 348-381	1-23(Signal peptide)
107		Ikeda_01693	OTT_1485(TPR01_09)	G2_R10_02	1146	10	42-75, 76-109, 110-143, 144-177, 178-211, 212-245, 246-279, 280-313, 314-347, 348-381	1-23(Signal peptide)
108		KARP_00538	TPR repeat-containing protein 08	G2_R10_01	1146	10	42-75, 76-109, 110-143, 144-177, 178-211, 212-245, 246-279, 280-313, 314-347, 348-381	1-23(Signal peptide)
109		KARP_00993	TPR repeat-containing protein 08	G2_R10_02	1146	10	42-75, 76-109, 110-143, 144-177, 178-211, 212-245, 246-279, 280-313, 314-347, 348-381	1-23(Signal peptide)
110		KARP_01552	TPR repeat-containing protein 08	G2_R10_03	1146	10	42-75, 76-109, 110-143, 144-177, 178-211, 212-245, 246-279, 280-313, 314-347, 348-381	1-23(Signal peptide)
111		KARP_02495	TPR repeat-containing protein 08	G2_R10_04	1146	10	42-75, 76-109, 110-143, 144-177, 178-211, 212-245, 246-279, 280-313, 314-347, 348-381	1-23(Signal peptide)
112		UT76HP_00211	TPR repeat-containing protein 08	G2_R10_01	1146	10	42-75, 76-109, 110-143, 144-177, 178-211, 212-245, 246-279, 280-313, 314-347, 348-381	1-23(Signal peptide)
113		UT76HP_00254	TPR repeat-containing protein 08	G2_R10_02	1146	10	42-75, 76-109, 110-143, 144-177, 178-211, 212-245, 246-279, 280-313, 314-347, 348-381	1-23(Signal peptide)
114		UT76HP_00634	TPR repeat-containing protein 08	G2_R10_03	1146	10	42-75, 76-109, 110-143, 144-177, 178-211, 212-245, 246-279, 280-313, 314-347, 348-381	1-24(Signal peptide)
115		UT76HP_01042	TPR repeat-containing protein 08	G2_R10_04	1146	10	42-75, 76-109, 110-143, 144-177, 178-211, 212-245, 246-279, 280-313, 314-347, 348-381	1-23(Signal peptide)
116		UT76HP_01515	TPR repeat-containing protein 09	G2_R10_05	1146	10	42-75, 76-109, 110-143, 144-177, 178-211, 212-245, 246-279, 280-313, 314-347, 348-381	1-23(Signal peptide)
117		UT76HP_01451	TPR repeat-containing protein 08	G2_R10_06	1146	10	42-75, 76-109, 110-143, 144-177, 178-211, 212-245, 246-279, 280-313, 314-347, 348-381	1-23(Signal peptide)
118		TA686_01600	TPR repeat-containing protein 03	G2_R10_01	1224	10	42-75, 76-109, 110-143, 144-177, 178-211, 212-245, 246-279, 280-314, 315-348, 349-382	1-21(Signal peptide)
119		TA686_02222	TPR repeat-containing protein 08	G2_R10_02	1146	10	42-75, 76-109, 110-143, 144-177, 178-211, 212-245, 246-279, 280-313, 314-347, 348-381	1-23(Signal peptide)
120		TA686_02490	TPR repeat-containing protein 03	G2_R10_03	1299	10	42-75, 76-109, 110-143, 144-177, 178-211, 212-245, 246-279, 280-313, 314-347, 347-380, 381-414	1-21(Signal peptide)
121		TA686_02496	TPR repeat-containing protein 08	G2_R10_04	1146	10	42-75, 76-109, 110-143, 144-177, 178-211, 212-245, 246-279, 280-313, 314-347, 348-381	1-23(Signal peptide)
122		KATO_00016	TPR repeat-containing protein 08	G2_R10_01	1146	10	42-75, 76-109, 110-143, 144-177, 178-211, 212-245, 246-279, 280-313, 314-347, 348-381	1-23(Signal peptide)
123		KATO_00126	TPR repeat-containing protein 08	G2_R10_02	1146	10	42-75, 76-109, 110-143, 144-177, 178-211, 212-245, 246-279, 280-313, 314-347, 348-381	1-23(Signal peptide)
124		KATO_00349	TPR repeat-containing protein 08	G2_R10_03	1146	10	42-75, 76-109, 110-143, 144-177, 178-211, 212-245, 246-279, 280-313, 314-347, 348-381	1-23(Signal peptide)
125		KATO_00768	TPR repeat-containing protein 08	G2_R10_04	1146	10	42-75, 76-109, 110-143, 144-177, 178-211, 212-245, 246-279, 280-313, 314-347, 348-381	1-23(Signal peptide)
126		KATO_01174	TPR repeat-containing protein 08	G2_R10_05	1146	10	42-75, 76-109, 110-143, 144-177, 178-211, 212-245, 246-279, 280-313, 314-347, 348-381	1-23(Signal peptide)
127		KATO_01691	TPR repeat-containing protein 08	G2_R10_06	1146	10	42-75, 76-109, 110-143, 144-177, 178-211, 212-245, 246-279, 280-313, 314-347, 348-381	1-23(Signal peptide)
128		UT176_00226	TPR repeat-containing protein 03	G2_R10_01	1203	10	42-75, 76-109, 110-143, 144-177, 178-211, 212-245, 246-279, 280-313, 314-347, 348-381	1-21(Signal peptide)
129		UT176_01468	TPR repeat-containing protein 03	G2_R10_02	1149	10	42-75, 76-109, 110-143, 144-177, 178-211, 212-245, 246-279, 280-313, 314-347, 348-381	1-21(Signal peptide)
130		KARP_00200	TPR repeat-containing protein 08	G2_R9_01	1146	9	42-75, 76-109, 110-143, 144-177, 178-211, 212-245, 246-279, 280-313, 314-347	1-23(Signal peptide)
131		KARP_01308	TPR repeat-containing protein 08	G2_R9_02	1146	9	42-75, 76-109, 110-143, 144-177, 178-211, 212-245, 246-279, 280-313, 314-347	1-23(Signal peptide)
132		KARP_01713	TPR repeat-containing protein 08	G2_R9_03	1146	9	42-75, 76-109, 110-143, 144-177, 178-211, 212-245, 246-279, 280-313, 314-347	1-23(Signal peptide)
133		UT76HP_00285	TPR repeat-containing protein 08	G2_R9_01	1146	9	42-75, 76-109, 110-143, 144-177, 178-211, 212-245, 246-279, 280-313, 314-347	1-23(Signal peptide)
134		UT76HP_01195	TPR repeat-containing protein 08	G2_R9_02	1146	9	42-75, 76-109, 110-143, 144-177, 178-211, 212-245, 246-279, 280-313, 314-347	1-23(Signal peptide)
135		GILLIAM_00305	TPR repeat-containing protein 08	G2_R9_01	1146	9	42-75, 76-109, 110-143, 144-177, 178-211, 212-245, 246-279, 280-313, 314-347	1-23(Signal peptide)
136		GILLIAM_00340	TPR repeat-containing protein 08	G2_R9_02	1146	9	42-75, 76-109, 110-143, 144-177, 178-211, 212-245, 246-279, 280-313, 314-347	1-23(Signal peptide)
137		GILLIAM_00823	TPR repeat-containing protein 08	G2_R9_03	1146	9	42-75, 76-109, 110-143, 144-177, 178-211, 212-245, 246-279, 280-313, 314-347	1-23(Signal peptide)
138		GILLIAM_01191	TPR repeat-containing protein 08	G2_R9_04	1146	9	42-75, 76-109, 110-143, 144-177, 178-211, 212-245, 246-279, 280-313, 314-347	1-23(Signal peptide)
139		GILLIAM_01486	TPR repeat-containing protein 08	G2_R9_05	1146	9	42-75, 76-109, 110-143, 144-177, 178-211, 212-245, 246-279, 280-313, 314-347	1-23(Signal peptide)
140		GILLIAM_01581	TPR repeat-containing protein 08	G2_R9_06	1146	9	42-75, 76-109, 110-143, 144-177, 178-211, 212-245, 246-279, 280-313, 314-347	1-24(Signal peptide)
141		GILLIAM_02016	TPR repeat-containing protein 08	G2_R9_07	1146	9	42-75, 76-109, 110-143, 144-177, 178-211, 212-245, 246-279, 280-313, 314-347	1-23(Signal peptide)
142		GILLIAM_02140	TPR repeat-containing protein 08	G2_R9_08	1146	9	42-75, 76-109, 110-143, 144-177, 178-211, 212-245, 246-279, 280-313, 314-347	1-23(Signal peptide)
143		GILLIAM_02655	TPR repeat-containing protein 08	G2_R9_09	1146	9	42-75, 76-109, 110-143, 144-177, 178-211, 212-245, 246-279, 280-313, 314-347	1-24(Signal peptide)
144		TA686_00514	TPR repeat-containing protein 08	G2_R9_01	1146	9	42-75, 76-109, 110-143, 144-177, 178-211, 212-245, 246-279, 280-313, 314-347	1-23(Signal peptide)
145		TA686_01304	TPR repeat-containing protein 08	G2_R9_02	1146	9	42-75, 76-109, 110-143, 144-177, 178-211, 212-245, 246-279, 280-313, 314-347	1-23(Signal peptide)
146		TA686_01568	TPR repeat-containing protein 08	G2_R9_03	1167	9	42-75,83-116, 117-150, 151-184, 185-218, 219-252, 253-286, 287-320, 321-354	1-23(Signal peptide)
147		TA686_01606	TPR repeat-containing protein 08	G2_R9_04	1146	9	42-75, 76-109, 110-143, 144-177, 178-211, 212-245, 246-279, 280-313, 314-347	1-23(Signal peptide)
148		KATO_00041	TPR repeat-containing protein 08	G2_R9_01	1146	9	42-75, 76-109, 110-143, 144-177, 178-211, 212-245, 246-279, 280-313, 314-347	1-23(Signal peptide)
149		KATO_01138	TPR repeat-containing protein 08	G2_R9_02	1146	9	42-75, 76-109, 110-143, 144-177, 178-211, 212-245, 246-279, 280-313, 314-347	1-23(Signal peptide)
150		UT176_00068	TPR repeat-containing protein 08	G2_R9_01	1146	9	42-75, 76-109, 110-143, 144-177, 178-211, 212-245, 246-279, 280-313, 314-347	1-23(Signal peptide)
151		UT176_00511	TPR repeat-containing protein 08	G2_R9_02	1146	9	42-75, 76-109, 110-143, 144-177, 178-211, 212-245, 246-279, 280-313, 314-347	1-23(Signal peptide)
152		UT176_01232	TPR repeat-containing protein 08	G2_R9_03	1146	9	42-75, 76-109, 110-143, 144-177, 178-211, 212-245, 246-279, 280-313, 314-347	1-23(Signal peptide)
153		UT176_00818	TPR repeat-containing protein 08	G2_R9_04	1011	9	1-30, 31-64, 65-98, 99-132, 133--166, 167-200, 201-234, 235-268, 269-302
154		UT176_00977	TPR repeat-containing protein 08	G2_R9_05	1011	9	1-30, 31-64, 65-98, 99-132, 133--166, 167-200, 201-234, 235-268, 269-302
155		KATO_02032	TPR repeat-containing protein 03	G2_R8	996	8	42-75, 76-109, 110-143, 144-177, 178-211, 212-245, 246-279, 280-313	1-22(Signal peptide)
156		KARP_00147	TPR repeat-containing protein 03	G2_R7_01	897	7	42-75, 76-109, 110-143, 144-177, 178-211, 212-245, 246-279	1-22(Signal peptide)
157		KARP_01512	TPR repeat-containing protein 03	G2_R7_02	909	7	42-75, 76-109, 110-143, 144-177, 178-211, 212-245, 246-279	1-22(Signal peptide)
158		UT76HP_01272	TPR repeat-containing protein 03	G2_R7	897	7	42-75, 76-109, 110-143, 144-177, 178-211, 212-245, 246-279	1-21(Signal peptide)
159		TA686_01439	TPR repeat-containing protein 03	G2_R7	894	7	42-75, 76-109, 110-143, 144-177, 178-211, 212-245, 246-279	1-21(Signal peptide)
160		KATO_00278	TPR repeat-containing protein 03	G2_R7_01	897	7	42-75, 76-109, 110-143, 144-177, 178-211, 212-245, 246-279	1-22(Signal peptide)
161		KATO_01697	TPR repeat-containing protein 03	G2_R7_02	897	7	42-75, 76-109, 110-143, 144-177, 178-211, 212-245, 246-279	1-22(Signal peptide)
162		KATO_02046	TPR repeat-containing protein 03	G2_R7_03	897	7	42-75, 76-109, 110-143, 144-177, 178-211, 212-245, 246-279	1-21(Signal peptide)
163		KATO_02319	TPR repeat-containing protein 03	G2_R7_04	897	7	42-75, 76-109, 110-143, 144-177, 178-211, 212-245, 246-279	1-22(Signal peptide)
164		UT176_00719	TPR repeat-containing protein 03	G2_R7	897	7	42-75, 76-109, 110-143, 144-177, 178-211, 212-245, 246-279	1-21(Signal peptide)
165		KATO_02309	TPR repeat-containing protein 08	G2_R7_05	897	7	27-60, 61-94, 95-128, 129-162, 163-196, 197-230, 231-264
166		Boryong_00129	TPR repeat-containing protein 08	G2_R7_01	723	7	1-34, 35-68, 69-102, 103-136, 137-170, 173-206, 207-240
167		Boryong_00717	TPR repeat-containing protein 08	G2_R7_02	723	7	1-34, 35-68, 69-102, 103-136, 137-170, 173-206, 207-240
168		Boryong_01257	TPR repeat-containing protein 08	G2_R7_03	723	7	1-34, 35-68, 69-102, 103-136, 137-170, 173-206, 207-240
169		Boryong_01336	TPR repeat-containing protein 08	G2_R7_04	723	7	1-34, 35-68, 69-102, 103-136, 137-170, 173-206, 207-240
170		Boryong_01369	TPR repeat-containing protein 08	G2_R7_05	723	7	1-34, 35-68, 69-102, 103-136, 137-170, 173-206, 207-240
171		Boryong_02344	TPR repeat-containing protein 08	G2_R7_06	723	7	1-34, 35-68, 69-102, 103-136, 137-170, 173-206, 207-240
172		Ikeda_00745	OTT_0653(TPR05)	G2_R6	792	6	42-75, 76-109, 110-143, 144-177, 178-211, 212-245	1-22(Signal peptide)
173		GILLIAM_00334	TPR repeat-containing protein 03	G2_R6_01	783	6	42-75, 76-109, 110-143, 144-177, 179-212, 213-246	1-21((Signal peptide)
174		GILLIAM_01043	TPR repeat-containing protein 03	G2_R6_02	795	6	42-75, 76-109, 110-143, 144-177, 178-211, 212-245	1-21(Signal peptide)
175		GILLIAM_02009	TPR repeat-containing protein 03	G2_R6_03	795	6	42-75, 76-109, 110-143, 144-177, 178-211, 212-245	1-21(Signal peptide)
176		UT176_00972	TPR repeat-containing protein 03	G2_R6	795	6	42-75, 76-109, 110-143, 144-177, 178-211, 212-245	1-21(Signal peptide)
177		Boryong_02096	TPR repeat-containing protein 08	G2_R6	795	6	1-26, 27-60, 61-94, 95-128, 129-162,163-196
178		Boryong_00587	OTBS_0524(tpr1B7)	G2_R5	693	5	42-75, 76-109, 110-143, 144-177, 178-211	1-21(Signal peptide)
179		KARP_00253	TPR repeat-containing protein 03	G2_R5	645	5	42-75, 76-109, 110-143, 144-177, 178-211	1-22(Signal peptide)
180		UT76HP_01709	TPR repeat-containing protein 03	G2_R5	693	5	42-75, 76-109, 110-143, 144-177, 178-211
181		Boryong_01533	TPR repeat-containing protein 08	G2_R5	561	5	1-26, 27-60, 61-94, 95-128, 129-162
182		UT76HP_00929	TPR repeat-containing protein 03	G2_R3	489	3	42-75, 76-109, 110-143	1-21(Signal peptide)
183		GILLIAM_00335	TPR repeat-containing protein 03	G2_R3	426	3	15-48, 49-82, 83-116
184		Boryong_00252	TPR repeat-containing protein 08	G2_R3	363	3	1-34, 35-68, 69-102
185		Ikeda_00811	TPR repeat-containing protein 08	G2_R2	318	2	9-42, 43-76
186		KARP_01130	TPR repeat-containing protein 03	G2_R2_01	384	2	42-75, 76-109	1-21(Signal peptide)
187		KARP_01924	TPR repeat-containing protein 03	G2_R2_02	372	2	42-75, 76-109	1-21(Signal peptide)
188		Boryong_00321	OTBS_0290 (tpr1B4)	G2_R2_01	375	2	43-76, 77-110	1-21(Signal peptide)
189		Boryong_01378	TPR repeat-containing protein 03	G2_R2_02	309	2	16-49, 50-83
190		GILLIAM_01923	TPR repeat-containing protein 03	G2_R1	303	1	42-75	1-21(Signal peptide)
191		UT76HP_00718	TPR repeat-containing protein 03	G2_R1	189	1	28-61
192		TA686_01464	TPR repeat-containing protein 08	G2_R1	285	1	27-60
193	Group 3	Boryong_00822	TPR repeat-containing protein 08, tpr1B9	G3_R9_01	1002	9	26-59, 60-93, 94-127, 128-161, 162-195, 196-229, 230-263, 266-299, 300-333	28-55 (Coiled coil)
194		Boryong_01898	TPR repeat-containing protein 08, tpr1B16	G3_R9_02	1002	9	26-59, 60-93, 94-127, 128-161, 162-195, 196-229, 230-263, 266-299, 300-333	28-55 (Coiled coil)
195		Boryong_01542	TPR repeat-containing protein 08, tpr1B15	G3_R6	693	6	25-58, 59-92, 93-126, 127-160, 163-196, 197-230
196		UT176_00530	TPR repeat-containing protein 08	G3_R6	741	6	22-55, 56-89, 90-123, 124-157, 158-191, 192-225
197		Boryong_01761	TPR repeat-containing protein 08, tpr1A6	G3_R5	663	5	27-60, 61-94, 95-128, 129-162, 163-196
198		KARP_01761	TPR repeat-containing protein 08	G3_R5	648	5	22-55, 56-89, 90-123, 124-157, 158-191
199		GILLIAM_02609	TPR repeat-containing protein 08	G3_R5	687	5	25-58, 59-92 , 93-126, 127-160, 161-194
200		OTT_1093	TPR repeat-containing protein 01_04	G3_R3	384	3	26-59, 60-93, 94-127
201		Ikeda_01250	TPR repeat-containing protein 03, TPR 01_04	G3_R3	375	3	23-56, 57-90, 91-124
202		KARP_00856	TPR repeat-containing protein 03, TPR01_05	G3_R3	423	3	25-58, 59-92, 93-126
203		UT76HP_00327	TPR repeat-containing protein 08, TPR02_02	G3_R3	453	3	25-58, 59-92, 93-126
204		KATO_02260	TPR repeat-containing protein 08	G3_R3	381	3	25-58, 59-92, 93-126
205		UT176_00476	TPR repeat-containing protein 08	G3_R3	453	3	25-58, 59-92, 93-126
206		KARP_01129	TPR repeat-containing protein 03	G3_R3	450	3	30-63, 64-97, 98-131
207		Ikeda_01251	TPR repeat-containing protein 03, TPR01_05	G3_R2	309	2	25-58, 59-92
208		Boryong_00122	TPR repeat-containing protein 03, tpr1B1	G3_R2_01	285	2	26-59, 60-93
209		Boryong_00359	TPR repeat-containing protein 08, tpr1B5	G3_R2_02	285	2	27-60, 61-94
210		KARP_00443	TPR repeat-containing protein 08	G3_R2	246	2	25-58,
211		UT76HP_00801	TPR repeat-containing protein 08	G3_R2	396	2	24-57, 88-121
212		GILLIAM_02434	TPR repeat-containing protein 03	G3_R2	309	2	25-58, 59-92
213		UT176_02005	TPR repeat-containing protein 03	G3_R2_01	342	2	25-58, 59-92
214		UT176_02006	TPR repeat-containing protein 08	G3_R2_02	285	2	27-60, 61-94
215		Ikeda_01390	TPR repeat-containing protein 08, TPR02_02	G3_R1	216	1	25-58,
216		KATO_00210	TPR repeat-containing protein 08	G3_R1	216	1	25-58,
217	Group 4	Ikeda_00453	TPR 01_03, TPR repeat-containing protein 08	G4_R11_01	1140	11	2-35, 40-73, 74-107, 108-141, 142-175, 176-209, 210-243, 244-277, 278-311, 312-345, 346-379	1-24(Signal peptide)
218		Ikeda_02074	TPR 01_10, TPR repeat-containing protein 08	G4_R11_02	1140	11	2-35, 40-73, 74-107, 108-141, 142-175, 176-209, 210-243, 244-277, 278-311, 312-345, 346-379	1-24(Signal peptide)
219		KARP_00478	TPR repeat-containing protein 03	G4_R10	1140	10	40-73, 74-107, 108-141, 142-175, 176-209, 210-243, 244-277, 278-311, 312-345, 346-379	1-24(Signal peptide)
220		UT76HP_00658	TPR repeat-containing protein 08	G4_R10_01	1140	10	2-35, 40-73, 74-107, 108-141, 142-175, 176-209, 210-243, 244-277, 278-311, 312-345	1-24(Signal peptide)
221		UT76HP_02056	TPR repeat-containing protein 08	G4_R10_02	1140	10	40-73, 74-107, 108-141, 142-175, 176-209, 210-243, 244-277, 278-311, 312-345, 346-379	1-24(Signal peptide)
222		GILLIAM_00157	TPR repeat-containing protein 08	G4_R10	1140	10	40-73, 74-107, 108-141, 142-175, 176-209, 210-243, 244-277, 278-311, 312-345, 346-379	1-24(Signal peptide)
223		TA686_00482	TPR repeat-containing protein 08	G4_R10	1140	10	40-73, 74-107, 108-141, 142-175, 176-209, 210-243, 244-277, 278-311, 312-345, 346-379	1-24(Signal peptide)
224		Boryong_02260	TPR repeat-containing protein 08, tpr1B18	G4_R9	1140	9	40-73, 74-107, 108-141, 142-175, 176-209, 210-243, 244-277, 278-311, 312-345	1-24(Signal peptide)
225		KARP_01053	TPR repeat-containing protein 08	G4_R9_01	1140	9	40-73, 74-107, 108-141, 142-175, 176-209, 210-243, 244-277, 278-311, 312-345	1-24(Signal peptide)
226		KARP_01675	TPR repeat-containing protein 08	G4_R9_02	1140	9	40-73, 74-107, 108-141, 142-175, 176-209, 210-243, 244-277, 278-311, 312-345	1-24(Signal peptide)
227		KARP_02466	TPR repeat-containing protein 08	G4_R9_03	1140	9	40-73, 74-107, 108-141, 142-175, 176-209, 210-243, 244-277, 278-311, 312-345	1-24(Signal peptide)
228		UT76HP_01915	TPR repeat-containing protein 08	G4_R9	1140	9	40-73, 74-107, 108-141, 142-175, 176-209, 210-243, 244-277, 278-311, 312-345	1-24(Signal peptide)
229		GILLIAM_01510	TPR repeat-containing protein 08	G4_R9_01	1140	9	40-73, 74-107, 108-141, 142-175, 176-209, 210-243, 244-277, 278-311, 312-345	1-24(Signal peptide)
230		GILLIAM_01872	TPR repeat-containing protein 08	G4_R9_02	1140	9	40-73, 74-107, 108-141, 142-175, 176-209, 210-243, 244-277, 278-311, 312-345	1-24(Signal peptide)
231		GILLIAM_02472	TPR repeat-containing protein 08	G4_R9_03	1140	9	40-73, 74-107, 108-141, 142-175, 176-209, 210-243, 244-277, 278-311, 312-345	1-24(Signal peptide)
232		TA686_02444	TPR repeat-containing protein 08	G4_R9	1140	9	40-73, 74-107, 108-141, 142-175, 176-209, 210-243, 244-277, 278-311, 312-345	1-24(Signal peptide)
233		KATO_00563	TPR repeat-containing protein 08	G4_R9_01	1140	9	40-73, 74-107, 108-141, 142-175, 176-209, 210-243, 244-277, 278-311, 312-345	1-24(Signal peptide)
234		KATO_01253	TPR repeat-containing protein 08	G4_R9_02	1140	9	40-73, 74-107, 108-141, 142-175, 176-209, 210-243, 244-277, 278-311, 312-345	1-24(Signal peptide)
235		KATO_01629	TPR repeat-containing protein 08	G4_R9_03	1140	9	40-73, 74-107, 108-141, 142-175, 176-209, 210-243, 244-277, 278-311, 312-345	1-24(Signal peptide)
236		UT176_01782	TPR repeat-containing protein 08	G4_R9	1140	9	40-73, 74-107, 108-141, 142-175, 176-209, 210-243, 244-277, 278-311, 312-345	1-24(Signal peptide)
237		KATO_00815	TPR repeat-containing protein 08	G4_R6	786	6	40-73, 74-107, 108-141, 142-175, 176-209, 210-243	1-24(Signal peptide)
238		GILLIAM_02605	TPR repeat-containing protein 08	G4_R2	390	2	40-73, 74-107	1-24(Signal peptide)
239		GILLIAM_02058	TPR repeat-containing protein 03	G4_R3	366	3	20-53, 54-87, 88-121
240		KATO_00814	TPR repeat-containing protein 03	G4_R4	351	3	15-48, 49-82, 83-116
241	Group 5	Ikeda_00123	TPR01_02, TPR repeat-containing protein 03	G5_R2_01	258	2	18-51, 52-85
242		Ikeda_01560	TPR repeat-containing protein 03	G5_R2_02	258	2	18-51, 52-85
243		UT76HP_00465	TPR repeat-containing protein 03	G5_R2_01	258	2	18-51, 52-85
244		UT76HP_01701	TPR repeat-containing protein 03	G5_R2_02	258	2	18-51, 52-85
245		KATO_01057	TPR repeat-containing protein 03	G5_R2_01	258	2	18-51, 52-85
246		KATO_00389	TPR repeat-containing protein 03	G5_R2_02	387	2	18-51, 52-85
247	Group 6	GILLIAM_02203	Uncharacterised protein	G6_R11	2811	11	240-273, 281-314, 323-356, 362-395, 405-438, 444-477, 499-532, 536-569, 571-604, 614-647, 649-682
248		Boryong_00872	Hypothetical protein. OTT_622(Ank)	G6_R8	2775	8	240-273, 281-314, 323-356, 362-395, 405-438, 499-532, 536-569, 577-610
249		KARP_01991	Uncharacterised protein	G6_R8	2832	8	240-273, 281-314, 323-356, 362-395, 405-438, 444-477, 499-532, 536-569
250		UT76HP_01480	Uncharacterised protein	G6_R8	2835	8	240-273, 281-314, 323-356, 362-395, 405-438, 499-532, 536-569
251		KATO_01877	Uncharacterised protein	G6_R8	2820	8	240-273, 281-314, 323-356, 362-395, 405-438, 444-477, 499-532, 536-569
252		TA686_00341	Uncharacterised protein	G6_R6	2769	6	362-395, 405-438, 444-477, 499-532, 536-569, 571-604
253		UT176_01697	Uncharacterized protein	G6_R5	2796	5	362-395, 405-438, 444-477, 499-532, 536-569
254	Group 7	KATO_02173	TPR repeat-containing protein 08	G7_R9	1155	9	45-78, 79-112, 113-146, 147-180, 181-214, 215-248, 249-282, 283-316, 317-350	1-29(Signal peptide)
255		OTBS_2044	tpr1B19	G7_R5	795	5	45-78, 82-115, 119-152, 177-210, 214-247	12-34(transmembrane)
256		GILLIAM_00858	TPR repeat-containing protein 08	G7_R4_01	543	4	45-78, 79-112, 113-146, 147-180
257		GILLIAM_01332	TPR repeat-containing protein 08	G7_R4_02	543	4	45-78, 79-112, 113-146, 147-180
258		GILLIAM_01343	TPR repeat-containing protein 08	G7_R4_03	543	4	45-78, 79-112, 113-146, 147-180
259	Group 8	GILLIAM_00453	TPR repeat-containing protein 08	G8_R10_01	1149	10	43-76, 77-110, 111-144, 145-178, 179-212, 213-246, 247-280, 281-314, 315-348 , 349-382	1-23(Signal peptide)
260		GILLIAM_00662	TPR repeat-containing protein 08	G8_R10_02	1149	10	43-76, 77-110, 111-144, 145-178, 179-212, 213-246, 247-280, 281-314, 315-348 , 349-382	1-23(Signal peptide)
261		GILLIAM_01753	TPR repeat-containing protein 08	G8_R10_03	1149	10	43-76, 77-110, 111-144, 145-178, 179-212, 213-246, 247-280, 281-314, 315-348 , 349-382	1-23(Signal peptide)
262		GILLIAM_02564	TPR repeat-containing protein 08	G8_R10_04	1149	10	43-76, 77-110, 111-144, 145-178, 179-212, 213-246, 247-280, 281-314, 315-348 , 349-382	1-23(Signal peptide)
263		TA686_01671	TPR repeat-containing protein 08	G8_R9	1149	9	43-76, 77-110, 111-144, 145-178, 179-212, 213-246, 247-280, 281-314, 315-348	1-23(Signal peptide)
264		KATO_01816	TPR repeat-containing protein 08	G8_R9	1149	9	43-76, 77-110, 111-144, 145-178, 179-212, 213-246, 247-280, 281-314, 315-348	1-23(Signal peptide)
265		TA686_01501	TPR repeat-containing protein 03	G8_R3	519	3	43-76, 77-110, 111-144	1-21(Signal peptide)
266		Ikeda_00811	TPR repeat-containing protein 08	G8_R2	318	2	9-42, 43-76
267		Boryong_00321	OTBS_0290 (tpr1B4)	G8_R2	375	2	43-76, 77-110	1-21(Signal peptide)
268		KATO_01381	TPR repeat-containing protein 08	G8_R2	318	2	9-42, 43-76
269		UT76HP_01128	TPR repeat-containing protein 08	G8_R2	318	2	9-42, 43-76
270		UT176_01652	TPR repeat-containing protein 08	G8_R2	318	2	9-42, 43-76	1-23(Signal peptide)
271		Ikeda_01602	OTT_1406(TPR07)	G8_R2	279	2	8-41, 42-75
272		KATO_00479	TPR repeat-containing protein 03	G8_R1	282	1	43-76,	1-21(Signal peptide)
273		UT76HP_00424	TPR repeat-containing protein 03	G8_R1	264	1	43-76
274		GILLIAM_02700	TPR repeat-containing protein 08	G8_R1	270	1	27-60
275	Group 9	KATO_00388	TPR repeat-containing protein 03	G9_R2_01	387	2	37-70, 71-104	1-21(Signal peptide)
276		KATO_01056	TPR repeat-containing protein 03	G9_R2_02	387	2	37-70, 71-104	1-21(Signal peptide)
277		Ikeda_00122	TPR repeat-containing protein 06_01	G9_R2_01	387	2	37-70, 71-104
278		Ikeda_01561	TPR repeat-containing protein 03	G9_R2_02	387	2	37-70, 71-104	1-21(Signal peptide)
279		UT76HP_00464	TPR repeat-containing protein 03	G9_R1_01	312	1	37-70	1-21(Signal peptide)
280		UT76HP_01702	TPR repeat-containing protein 03	G9_R1_02	312	1	37-70	1-21(Signal peptide)

## Sheet: Gilliam
No.	locus_tag	Old name	Repeat number	Amino acid location of TPR repeats by SMART	Other elements	Length(bp)	Similar to	Nucleotide identity	Note
1	GILLIAM_00157	TPR repeat-containing protein 08	10	40-73, 74-107, 108-141, 142-175, 176-209, 210-243, 244-277, 278-311, 312-345, 346-379	1-24(Signal peptide)	1140	TPR01_03, TPR01_10	0.9	Absent R1
2	GILLIAM_00305	TPR repeat-containing protein 08	9	42-75, 76-109, 110-143, 144-177, 178-211, 212-245, 246-279, 280-313, 314-347	1-23(Signal peptide)	1146	TPR01_07, TPR01_09	0.92	Absent R10
3	GILLIAM_00334	TPR repeat-containing protein 03	6	42-75, 76-109, 110-143, 144-177, 179-212, 213-246	1-21((Signal peptide)	783
4	GILLIAM_00335	TPR repeat-containing protein 03	3	15-48, 49-82, 83-116		426	TA686_01600	1
5	GILLIAM_00340	TPR repeat-containing protein 08	9	42-75, 76-109, 110-143, 144-177, 178-211, 212-245, 246-279, 280-313, 314-347	1-23(Signal peptide)	1146	TPR01_07, TPR01_09	0.92	Absent R10
6	GILLIAM_00380	TPR repeat-containing protein 08	7	3-36, 37-70, 71-104, 105-138, 139-172, 173-206, 207-240		768
7	GILLIAM_00419	TPR repeat-containing protein 08	10	41-74, 75-108, 109-142, 143-176, 177-210, 211-244, 245-278, 279-312, 313-346, 347-380	1-22(Signal peptide)	1143
8	GILLIAM_00426	TPR repeat-containing protein 03	9	3-36, 37-70, 71-104, 105-138, 139-172, 173-206, 207-240, 241-274, 275-308		984
9	GILLIAM_00453	TPR repeat-containing protein 08	10	43-76, 77-110, 111-144, 145-178, 179-212, 213-246, 247-280, 281-314, 315-348 , 349-382	1-23(Signal peptide)	1149
10	GILLIAM_00662	TPR repeat-containing protein 08	10	43-76, 77-110, 111-144, 145-178, 179-212, 213-246, 247-280, 281-314, 315-348 , 349-382	1-23(Signal peptide)	1149
11	GILLIAM_00805	TPR repeat-containing protein 08	4	63-96, 97-130, 131-164, 165-198		642
12	GILLIAM_00823	TPR repeat-containing protein 08	9	42-75, 76-109, 110-143, 144-177, 178-211, 212-245, 246-279, 280-313, 314-347	1-23(Signal peptide)	1146	TPR01_07, TPR01_09	0.85	Absent R10
13	GILLIAM_00830	TPR repeat-containing protein 08	10	3-36, 37-70, 71-104, 105-138, 139-172, 173-206, 207-240, 241-274, 275-308, 309-342		1074	TPR08	0.99
14	GILLIAM_00858	TPR repeat-containing protein 08	4	45-78, 79-112, 113-146, 147-180		543
15	GILLIAM_00866	TPR repeat-containing protein 08	5	3-36, 37-70, 71-104, 105-138, 139-172		591
16	GILLIAM_00880	TPR repeat-containing protein 08	10	3-36, 37-70, 71-104, 105-138, 139-172, 173-206, 207-240, 241-274, 275-308, 309-342		1056
17	GILLIAM_00886	TPR repeat-containing protein 08	9	41-74, 75-108, 109-142, 143-176, 177-210, 211-244, 245-278, 279-312, 313-346	1-25(Signal peptide)	1143
18	GILLIAM_01043	TPR repeat-containing protein 03	6	42-75, 76-109, 110-143, 144-177, 178-211, 212-245	1-21(Signal peptide)	795
19	GILLIAM_01191	TPR repeat-containing protein 08	9	42-75, 76-109, 110-143, 144-177, 178-211, 212-245, 246-279, 280-313, 314-347	1-23(Signal peptide)	1146	TPR01_07, TPR01_09	0.86	Absent R10
20	GILLIAM_01198	TPR repeat-containing protein 03	17	3-36, 37-70, 71-104, 105-138, 139-172, 173-206, 207-240, 241-274, 275-308, 309-342, 343-376, 377-410, 411-444, 445-478, 479-512, 513-546, 547-580		1815
21	GILLIAM_01285	TPR repeat-containing protein 08	2	3-36, 37-70		282
22	GILLIAM_01324	TPR repeat-containing protein 03	17	3-36, 37-70, 71-104, 105-138, 139-172, 173-206, 207-240, 241-274, 275-308, 309-342, 343-376, 377-410, 411-444, 445-478, 479-512, 513-546, 547-580		1815
23	GILLIAM_01332	TPR repeat-containing protein 08	4	45-78, 79-112, 113-146, 147-180		543
24	GILLIAM_01343	TPR repeat-containing protein 08	4	45-78, 79-112, 113-146, 147-180		543
25	GILLIAM_01354	TPR repeat-containing protein 08	1	3-36,		183
26	GILLIAM_01480	TPR repeat-containing protein 03	11	42-75, 76-109, 110-143, 144-177, 178-211, 212-245, 246-279, 280-313, 314-347, 348-381, 382-415	1-21(Signal peptide)	1305
27	GILLIAM_01486	TPR repeat-containing protein 08	9	42-75, 76-109, 110-143, 144-177, 178-211, 212-245, 246-279, 280-313, 314-347	1-23(Signal peptide)	1146	TPR01_07, TPR01_09	0.85	Absent R10
28	GILLIAM_01510	TPR repeat-containing protein 08	9	40-73, 74-107, 108-141, 142-175, 176-209, 210-243, 244-277, 278-311, 312-345	1-24(Signal peptide)	1140	TPR01_03, TPR01_10	0.9	Absent R1 and R11
29	GILLIAM_01575	TPR repeat-containing protein 03	13	42-75, 76-109, 110-143, 144-177, 178-211, 212-245, 246-279, 280-313, 314-347, 348-381, 382-415, 416-449, 450-483	1-21(Signal peptide)	1509	TPR03	0.83
30	GILLIAM_01581	TPR repeat-containing protein 08	9	42-75, 76-109, 110-143, 144-177, 178-211, 212-245, 246-279, 280-313, 314-347	1-24(Signal peptide)	1146	TPR01_07, TPR01_09	0.86	Absent R10
31	GILLIAM_01593	TPR repeat-containing protein 08	10	3-36, 37-70, 71-104, 105-138, 139-172, 173-206, 207-240, 241-274, 275-308, 309-342		1074	TPR08	0.99
32	GILLIAM_01709	TPR repeat-containing protein 08	8	3-36, 37-70, 71-104, 105-138, 139-172, 173-206, 207-240, 241-274		897
33	GILLIAM_01753	TPR repeat-containing protein 08	10	43-76, 77-110, 111-144, 145-178, 179-212, 213-246, 247-280, 281-314, 315-348 , 349-382	1-23(Signal peptide)	1149
34	GILLIAM_01872	TPR repeat-containing protein 08	9	40-73, 74-107, 108-141, 142-175, 176-209, 210-243, 244-277, 278-311, 312-345	1-24(Signal peptide)	1140	TPR01_03, TPR01_10	0.9	Absent R1 and R11
35	GILLIAM_01877	TPR repeat-containing protein 03	12	42-75, 76-109, 110-143, 144-177, 178-211, 212-245, 246-279, 280-313, 314-347, 348-381, 382-415, 416-449	1-21(Signal peptide)	1404	TPR03	0.84	Absent R13
36	GILLIAM_01923	TPR repeat-containing protein 03	1	42-75	1-21(Signal peptide)	303
37	GILLIAM_02009	TPR repeat-containing protein 03	6	42-75, 76-109, 110-143, 144-177, 178-211, 212-245	1-21(Signal peptide)	795
38	GILLIAM_02016	TPR repeat-containing protein 08	9	42-75, 76-109, 110-143, 144-177, 178-211, 212-245, 246-279, 280-313, 314-347	1-23(Signal peptide)	1146	TPR01_07, TPR01_09	0.92	Absent R10
39	GILLIAM_02058	TPR repeat-containing protein 03	3	20-53, 54-87, 88-121		366	TA686_02444	0.95
40	GILLIAM_02140	TPR repeat-containing protein 08	9	42-75, 76-109, 110-143, 144-177, 178-211, 212-245, 246-279, 280-313, 314-347	1-23(Signal peptide)	1146	TPR01_07, TPR01_09	0.82	Absent R10
41	GILLIAM_02147	TPR repeat-containing protein 03	18	3-36, 37-70, 71-104, 105-138, 139-172, 173-206, 207-240, 241-274, 275-308, 309-342, 343-376, 377-410, 411-444, 445-478, 479-512, 513-546, 547-580, 581-614		1917
42	GILLIAM_02203	Uncharacterised protein	11	240-273, 281-314, 323-356, 362-395, 405-438, 444-477, 499-532, 536-569, 571-604, 614-647, 649-682		2811
43	GILLIAM_02433	TPR repeat-containing protein 03	0			162
44	GILLIAM_02434	TPR repeat-containing protein 03	2	25-58, 59-92		309	Ikeda_1251, OTT_1094	0.99
45	GILLIAM_02472	TPR repeat-containing protein 08	9	40-73, 74-107, 108-141, 142-175, 176-209, 210-243, 244-277, 278-311, 312-345	1-24(Signal peptide)	1140	TPR01_03, TPR01_10	0.9	Absent R1 and R11
46	GILLIAM_02478	TPR repeat-containing protein 03	9	3-36, 37-70, 71-104, 105-138, 139-172, 173-206, 207-240, 241-274, 275-308		984
47	GILLIAM_02564	TPR repeat-containing protein 08	10	43-76, 77-110, 111-144, 145-178, 179-212, 213-246, 247-280, 281-314, 315-348 , 349-382	1-23(Signal peptide)	1149
48	GILLIAM_02605	TPR repeat-containing protein 03	2	40-73, 74-107	1-24(Signal peptide)	390
49	GILLIAM_02609	TPR repeat-containing protein 08	5	25-58, 59-92 , 93-126, 127-160, 161-194		687
50	GILLIAM_02655	TPR repeat-containing protein 08	9	42-75, 76-109, 110-143, 144-177, 178-211, 212-245, 246-279, 280-313, 314-347	1-24(Signal peptide)	1146	TPR01_07, TPR01_09	0.86	Absent R10
51	GILLIAM_02679	TPR repeat-containing protein 08	5	3-36, 37-70, 71-104, 105-138, 139-172		591
52	GILLIAM_02700	TPR repeat-containing protein 08	1	27-60		270	UT76_01128	Overlap R2, 97%

## Sheet: Boryong
No.	Boryong_AM494475				Boryong_NC_009488			Boryong_new annotation			Final Length(bp)	Final			Similar to	Nucleotide identity	Note
	locus_tag	product	Length(bp)	Pseodogenes	locus_tag	Gene name	Length(bp)	locus_tag	Gene name	Length(bp)		Repeat number	Amino acid location of TPR repeats by SMART	Other elements
1	[OTBS_0024]	tpr1A1 CDS	769has many stop codon within the frame	Pseudogene	OTBS_RS00125	tetratricopeptide repeat protein	210	Boryong_00029	tetratricopeptide repeat protein	210	210	1	3-36,
2	[OTBS_0024]	tpr1A1 CDS	769has many stop codon within the frame	Pseudogene	OTBS_RS10050	tetratricopeptide repeat protein	417	Boryong_00030	TPR repeat-containing protein 08	417	417	3	12-45, 47-80, 81-114		Karp_00097	0.87	Overlap R6-R8
3	OTBS_0106	tpr1B1 CDS	285		OTBS_RS00530	tetratricopeptide repeat protein	285	Boryong_00122	TPR repeat-containing protein 03	285	285	2	26-59, 60-93
4	OTBS_0112	tpr1B2 CDS	663		OTBS_RS00550	tetratricopeptide repeat protein	2330 has many stop codon within the frame	Boryong_00129	TPR repeat-containing protein 08	723	723	7	1-34, 35-68, 69-102, 103-136, 137-170, 173-206, 207-240
5	OTBS_0121	tpr1A2 CDS	117									0
6	[OTBS_0130]	tpr1A3 CDS	954has many stop codon within the frame	Pseudogene	[OTBS_RS10950]	tetratricopeptide repeat protein	663	Boryong_00149	TPR repeat-containing protein 08	384	384	3	2-35, 36-69, 70-103
7	[OTBS_0130]	tpr1A3 CDS	954has many stop codon within the frame	Pseudogene	OTBS_RS13625	tetratricopeptide repeat protein	195	Boryong_00150	TPR repeat-containing protein 08	195	195	1	3-36,
8	OTBS_0228	tpr1B3 CDS	339has one stop codon within the frame		OTBS_RS01070	tetratricopeptide repeat protein	258	Boryong_00252	TPR repeat-containing protein 08	363	363	3	1-34, 35-68, 69-102		0.94
9	OTBS_0290	tpr1B4 CDS	375		OTBS_RS01330	tetratricopeptide repeat protein	375	Boryong_00321	TPR repeat-containing protein 03	375	375	2	43-76, 77-110	1-21(Signal peptide)
10	[OTBS_0320]	tpr1B5 CDS	838		[OTBS_RS01485]	tetratricopeptide repeat protein	844 has many stop codon within the frame	Boryong_00357	Hypothetical protein	102	102	0		1-23(Signal peptide)
11	[OTBS_0320]	tpr1B5 CDS	838		[OTBS_RS01485]	tetratricopeptide repeat protein	844 has many stop codon within the frame	Boryong_00358	TPR repeat-containing protein 03	294	294	2	21-54, 55-88
12	[OTBS_0320]	tpr1B5 CDS	838		[OTBS_RS01485]	tetratricopeptide repeat protein	844has many stop codon within the frame	Boryong_00359	TPR repeat-containing protein 08	285	285	2	27-60, 61-94		UT176_02006, OTT_01093	0.993
13	OTBS_0335	tpr1B6 CDS	198									0
14	OTBS_0524	tpr1B7 CDS	693		OTBS_RS02420	tetratricopeptide repeat protein	693	Boryong_00587	TPR repeat-containing protein 03	693	693	5	42-75, 76-109, 110-143, 144-177, 178-211	1-21(Signal peptide)	TPR03	0.83	Absent R6-R13
15	OTBS_0632	tpr1B8 CDS	663		[OTBS_RS02965]	tetratricopeptide repeat protein	2330has many stop codon within the frame	Boryong_00717	TPR repeat-containing protein 08	723	723	7	1-34, 35-68, 69-102, 103-136, 137-170, 173-206, 207-240
16	[OTBS_0721]	tpr1B9 CDS	975		[OTBS_RS03385]	tetratricopeptide repeat protein	975	Boryong_00822	TPR repeat-containing protein 08	1002	1002	9	26-59, 60-93, 94-127, 128-161, 162-195, 196-229, 230-263, 266-299, 300-333	28-55 (Coiled coil)
17	OTBS_0758	tpr1B10 CDS	2775		OTBS_RS03585	ankyrin repeat domain-containing protein	2775	Boryong_00872	Hypothetical protein	2775	2775	8	240-273, 281-314, 323-356, 362-395, 405-438, 499-532, 536-569, 577-610
18	OTBS_1081	tpr1B11 CDS	663		OTBS_RS05145	tetratricopeptide repeat protein	2330 has many stop codon within the frame	Boryong_01257	TPR repeat-containing protein 08	723	723	7	1-34, 35-68, 69-102, 103-136, 137-170, 173-206, 207-240
19	OTBS_1161	tpr1B12 CDS	663		OTBS_RS14895	tetratricopeptide repeat protein	723	Boryong_01336	TPR repeat-containing protein 08	723	723	7	1-34, 35-68, 69-102, 103-136, 137-170, 173-206, 207-240
20	OTBS_1187	tpr1B13 CDS	663		OTBS_RS14900	tetratricopeptide repeat protein	723	Boryong_01369	TPR repeat-containing protein 08	723	723	7	1-34, 35-68, 69-102, 103-136, 137-170, 173-206, 207-240
21	OTBS_1193	tpr1B14 CDS	309		OTBS_RS05610	tetratricopeptide repeat protein	270	Boryong_01378	TPR repeat-containing protein 03	309	309	2	16-49, 50-83		Karp_00690	0.93
22	OTBS_1282	tpr1A4 CDS	1404has many stop codon within the frame	Pseudogene	OTBS_RS05980	tetratricopeptide repeat protein	1404has many stop codon within the frame	Boryong_01473	TPR repeat-containing protein 08	1212	1212	11	3-36, 37-70, 71-104, 105-138, 139-172, 173-206, 207-240, 241-274, 275-308, 309-342, 343-376		TPR08	0.8	Present extra R11
23	OTBS_1324	tpr1A5 CDS	795has one stop codon within the frame	Pseudogene	OTBS_RS12525	tetratricopeptide repeat protein	561	Boryong_01533	TPR repeat-containing protein 08	384	561	5	1-26, 27-60, 61-94, 95-128, 129-162
24	OTBS_1324	tpr1A5 CDS	795has one stop codon within the frame	Pseudogene	OTBS_RS14320	tetratricopeptide repeat protein	195	Boryong_01534	TPR repeat-containing protein 08	195	195	1	3-36,
25	OTBS_1328	tpr1B15 CDS	977has many stop codon within the frame	Pseudogene	OTBS_RS06225	tetratricopeptide repeat protein	687	Boryong_01542	TPR repeat-containing protein 08	693	693	6	25-58, 59-92, 93-126, 127-160, 163-196, 197-230
26	OTBS_1525	tpr1A6 CDS	954has many stop codon within the frame	Pseudogene	OTBS_RS14455	tetratricopeptide repeat protein	195	Boryong_01760	TPR repeat-containing protein 08	195	195	1	3-36,
27	OTBS_1525	tpr1A6 CDS	954has many stop codon within the frame	Pseudogene	OTBS_RS12820	tetratricopeptide repeat protein	663	Boryong_01761	TPR repeat-containing protein 08	384	663	5	27-60, 61-94, 95-128, 129-162, 163-196
28	OTBS_1666	tpr1B16 CDS	975		[OTBS_RS07650]	tetratricopeptide repeat protein	1260	Boryong_01898	TPR repeat-containing protein 08	1002	1002	9	26-59, 60-93, 94-127, 128-161, 162-195, 196-229, 230-263, 266-299, 300-333	28-55 (Coiled coil)
29	OTBS_1858	tpr1A7 CDS	897has many stop codon within the frame	Pseudogene	OTBS_RS13160	tetratricopeptide repeat protein	663	Boryong_02096	TPR repeat-containing protein 08		795	6	1-26, 27-60, 61-94, 95-128, 129-162,163-196
30	OTBS_1858	tpr1A7 CDS	897has many stop codon within the frame	Pseudogene	OTBS_RS14665	tetratricopeptide repeat protein	195	Boryong_02097	TPR repeat-containing protein 08	195	195	1	3-36,
31	OTBS_2002	tpr1B18 CDS	1140		OTBS_RS09140	tetratricopeptide repeat protein	1140	Boryong_02260	TPR repeat-containing protein 08	1140	1140	9	40-73, 74-107, 108-141, 142-175, 176-209, 210-243, 244-277, 278-311, 312-345		TPR01_03, TPR01_10	0.88	Absent R1 and R11
32	OTBS_2044	tpr1B19 CDS	795					Boryong_02314	outer membrane protein assembly factor BamD	795	795	5	45-78, 82-115, 119-152, 177-210, 214-247	12-34(transmembrane)	UT76HP_00953, KATO_01126, UT176_01542, KARP_01100	0.98	outer membrane protein assembly factor BamD
33	OTBS_2064	tpr1B20 CDS	663		OTBS_RS14950	tetratricopeptide repeat protein	723	Boryong_02344	TPR repeat-containing protein 08	723	723	7	1-34, 35-68, 69-102, 103-136, 137-170, 173-206, 207-240
						Red text: repeat not found in SMART

## Sheet: UT76
No.	locus_tag	Old name	Repeat number	Amino acid location of TPR repeats by SMART	Other elements	Length(bp)	Similar to	Nucleotide identity	Note
1	UT76HP_00018	tetratricopeptide repeat protein	1	3-36,		126
2	UT76HP_00178	TPR repeat-containing protein 08	10	3-36, 37-70, 71-104, 105-138, 139-172, 173-206, 207-240, 241-274, 275-308, 309-342		1074	TPR08	0.99
3	UT76HP_00211	TPR repeat-containing protein 08	10	42-75, 76-109, 110-143, 144-177, 178-211, 212-245, 246-279, 280-313, 314-347, 348-381	1-23(Signal peptide)	1146	TPR01_07, TPR01_09	0.85
4	UT76HP_00254	TPR repeat-containing protein 08	10	42-75, 76-109, 110-143, 144-177, 178-211, 212-245, 246-279, 280-313, 314-347, 348-381	1-23(Signal peptide)	1146	TPR01_07, TPR01_09	0.87
5	UT76HP_00279	TPR repeat-containing protein 03	16	42-75, 76-109, 110-143, 144-177, 178-211, 212-245, 246-279, 280-313, 314-347, 348-381, 382-415, 416-449, 450-483, 484-517, 518-551, 552-585	1-22(Signal peptide)	1812	TPR03	0.82	Present extra R14-R16
6	UT76HP_00285	TPR repeat-containing protein 08	9	42-75, 76-109, 110-143, 144-177, 178-211, 212-245, 246-279, 280-313, 314-347	1-23(Signal peptide)	1146	TPR01_07, TPR01_09	0.92	Absent R10
7	UT76HP_00291	TPR repeat-containing protein 08	10	3-36, 37-70, 71-104, 105-138, 139-172, 173-206, 207-240, 241-274, 275-308, 309-342		1074	TPR08	0.98
8	UT76HP_00326	TPR repeat-containing protein 06_01	0			102
9	UT76HP_00327	TPR repeat-containing protein 08	3	25-58, 59-92, 93-126		453
10	UT76HP_00424	TPR repeat-containing protein 03	1	43-76		264
11	UT76HP_00464	TPR repeat-containing protein 03	1	37-70	1-21(Signal peptide)	312
12	UT76HP_00465	TPR repeat-containing protein 03	2	18-51, 52-85		258	TPR_01_02	0.99
13	UT76HP_00628	TPR repeat-containing protein 03	12	42-75, 76-109, 110-143, 144-177, 178-211, 212-245, 246-279, 280-313, 314-347, 348-381, 382-415, 416-449	1-22(Signal peptide)	1404
14	UT76HP_00634	TPR repeat-containing protein 08	10	42-75, 76-109, 110-143, 144-177, 178-211, 212-245, 246-279, 280-313, 314-347, 348-381	1-24(Signal peptide)	1146	TPR01_07, TPR01_09	0.87
15	UT76HP_00658	TPR repeat-containing protein 08	9	40-73, 74-107, 108-141, 142-175, 176-209, 210-243, 244-277, 278-311, 312-345	1-24(Signal peptide)	1140	TPR_01_03, TPR_01_10	0.98	Absent R1
16	UT76HP_00718	TPR repeat-containing protein 03	1	28-61		189	UT176_01468	0.98
17	UT76HP_00801	TPR repeat-containing protein 08	2	24-57, 88-121		396	OTT_1093-OTT_1094	0.96
18	UT76HP_00929	TPR repeat-containing protein 03	3	42-75, 76-109, 110-143	1-21(Signal peptide)	489
19	UT76HP_01042	TPR repeat-containing protein 08	10	42-75, 76-109, 110-143, 144-177, 178-211, 212-245, 246-279, 280-313, 314-347, 348-381	1-23(Signal peptide)	1146	TPR01_07, TPR01_09	0.85
20	UT76HP_01128	TPR repeat-containing protein 08	2	9-42, 43-76		318
21	UT76HP_01195	TPR repeat-containing protein 08	9	42-75, 76-109, 110-143, 144-177, 178-211, 212-245, 246-279, 280-313, 314-347	1-23(Signal peptide)	1146	TPR01_07, TPR01_09	0.86
22	UT76HP_01272	TPR repeat-containing protein 03	7	42-75, 76-109, 110-143, 144-177, 178-211, 212-245, 246-279	1-21(Signal peptide)	897
23	UT76HP_01444	tetratricopeptide repeat protein	1	3-36,		126
24	UT76HP_01451	TPR repeat-containing protein 08	10	42-75, 76-109, 110-143, 144-177, 178-211, 212-245, 246-279, 280-313, 314-347, 348-381	1-23(Signal peptide)	1146	TPR01_07, TPR01_09	0.85
25	UT76HP_01480	Uncharacterised protein	8	240-273, 281-314, 323-356, 362-395, 405-438, 499-532, 536-569		2835
26	UT76HP_01515	TPR repeat-containing protein 08	10	42-75, 76-109, 110-143, 144-177, 178-211, 212-245, 246-279, 280-313, 314-347, 348-381	1-23(Signal peptide)	1146	TPR01_07, TPR01_09	0.91
27	UT76HP_01523	TPR repeat-containing protein 08	2	3-36, 37-70		282
28	UT76HP_01701	TPR repeat-containing protein 03	2	18-51, 52-85		258	TPR_01_02	0.99
29	UT76HP_01702	TPR repeat-containing protein 03	1	37-70	1-21(Signal peptide)	312
30	UT76HP_01709	TPR repeat-containing protein 03	5	42-75, 76-109, 110-143, 144-177, 178-211		693
31	UT76HP_01915	TPR repeat-containing protein 08	9	40-73, 74-107, 108-141, 142-175, 176-209, 210-243, 244-277, 278-311, 312-345	1-24(Signal peptide)	1140	TPR_01_03, TPR_01_10	0.89	Absent R1 and R11
32	UT76HP_02029	TPR repeat-containing protein 03	13	42-75, 76-109, 110-143, 144-177, 178-211, 212-245, 246-279, 280-313, 314-347, 348-381, 382-415, 416-449, 450-483	1-21(Signal peptide)	1509	TPR03	0.98
33	UT76HP_02056	TPR repeat-containing protein 08	10	40-73, 74-107, 108-141, 142-175, 176-209, 210-243, 244-277, 278-311, 312-345, 346-379	1-24(Signal peptide)	1140	TPR_01_03, TPR_01_10	0.89	Absent R1
34	UT76HP_02065	TPR repeat-containing protein 08	10	3-36, 37-70, 71-104, 105-138, 139-172, 173-206, 207-240, 241-274, 275-308, 309-342		1074	TPR08	0.77
35	UT76HP_02223	TPR repeat-containing protein 08	11	3-36, 37-70, 71-104, 105-138, 139-172, 173-206, 207-240, 241-274, 275-308, 309-342, 343-376		1173

## Sheet: UT176
No.	locus_tag		Final			Length(bp)	Similar to	Nucleotide identity	Note
		Old name	Repeat number	Amino acid location of TPR repeats by SMART	Other elements
1	UT176_00068	TPR repeat-containing protein 08	9	42-75, 76-109, 110-143, 144-177, 178-211, 212-245, 246-279, 280-313, 314-347	1-23(Signal peptide)	1146	TPR01_07, TPR01_09	0.87	Absent R10
2	UT176_00073	TPR repeat-containing protein 03	14	42-75, 76-109, 110-143, 144-177, 178-211, 212-245, 246-279, 280-313, 314-347, 348-381, 382-415, 416-449, 450-483, 484-517	1-21(Signal peptide)	1608	TPR03	0.83	Present extra R14
3	UT176_00226	TPR repeat-containing protein 03	10	42-75, 76-109, 110-143, 144-177, 178-211, 212-245, 246-279, 280-313, 314-347, 348-381	1-21(Signal peptide)	1203
4	UT176_00233	TPR repeat-containing protein 08	10	51-84, 85-118, 119-152, 153-186, 187-220, 221-254, 255-288, 289-322, 323-356, 357-390	1-32(Signal peptide)	1173
5	UT176_00242	TPR repeat-containing protein 08	7	3-36, 37-70, 71-104, 105-138, 139-172, 173-206, 207-240		768	TPR08	0.95	Absent R8-R10
6	UT176_00356	TPR repeat-containing protein 08	2	3-36, 37-70		258
7	UT176_00476	TPR repeat-containing protein 08	3	25-58, 59-92, 93-126		453
8	UT176_00477	TPR repeat-containing protein 08	3	21-54, 55-88, 89-122		372	Gilliam_02147	Overlap R11-R13
9	UT176_00488	TPR repeat-containing protein 03	11	42-75, 76-109, 110-143, 144-177, 178-211, 212-245, 246-279, 280-313, 314-347, 348-381, 382-415	1-21(Signal peptide)	1305
10	UT176_00511	TPR repeat-containing protein 08	9	42-75, 76-109, 110-143, 144-177, 178-211, 212-245, 246-279, 280-313, 314-347	1-23(Signal peptide)	1146	TPR01_07, TPR01_09	0.87	Absent R10
11	UT176_00530	TPR repeat-containing protein 08	6	22-55, 56-89, 90-123, 124-157, 158-191, 192-225		741	UT76_00327	0.95
12	UT176_00531	TPR repeat-containing protein 06_01	1	3-36,		168
13	UT176_00719	TPR repeat-containing protein 03	7	42-75, 76-109, 110-143, 144-177, 178-211, 212-245, 246-279	1-21(Signal peptide)	897
14	UT176_00818	TPR repeat-containing protein 08	9	1-30, 31-64, 65-98, 99-132, 133--166, 167-200, 201-234, 235-268, 269-302		1011			Paralog to UT176_00977
15	UT176_00875	TPR repeat-containing protein 03	12	3-36, 37-70, 71-104, 105-138, 139-172, 173-206, 207-240, 241-274, 275-308, 309-342, 343-376, 377-410		1287
16	UT176_00971	TPR repeat-containing protein 03	14	42-75, 76-109, 110-143, 144-177, 178-211, 212-245, 246-279, 280-313, 314-347, 348-381, 382-415, 416-449, 450-483, 484-517	1-21(Signal peptide)	1608	TPR03	0.83	Present extra R14
17	UT176_00972	TPR repeat-containing protein 03	6	42-75, 76-109, 110-143, 144-177, 178-211, 212-245	1-21(Signal peptide)	795
18	UT176_00977	TPR repeat-containing protein 08	9	1-30, 31-64, 65-98, 99-132, 133--166, 167-200, 201-234, 235-268, 269-302		1011			Paralog to UT176_00818
19	UT176_01055	TPR repeat-containing protein 03	7	3-36, 37-70, 71-104, 105-138, 139-172, 173-206, 207-240		777
20	UT176_01056	TPR repeat-containing protein 03	14	42-75, 76-109, 110-143, 144-177, 178-211, 212-245, 246-279, 280-313, 314-347, 348-381, 382-415, 416-449, 450-483, 484-517	1-21(Signal peptide)	1608
21	UT176_01232	TPR repeat-containing protein 08	9	42-75, 76-109, 110-143, 144-177, 178-211, 212-245, 246-279, 280-313, 314-347	1-23(Signal peptide)	1146	TPR01_07, TPR01_09	0.9	Absent R10
22	UT176_01427	TPR repeat-containing protein 08	9	41-74, 75-108, 109-142, 143-176, 177-210, 211-244, 245-278, 279-312, 313-346		1143
23	UT176_01468	TPR repeat-containing protein 03	10	42-75, 76-109, 110-143, 144-177, 178-211, 212-245, 246-279, 280-313, 314-347, 348-381	1-21(Signal peptide)	1149
24	UT176_01600	TPR repeat-containing protein 03	9	41-74, 75-108, 109-142, 143-176, 177-210, 211-244, 245-278, 279-312, 313-346	1-22(Signal peptide)	1143
25	UT176_01611	TPR repeat-containing protein 08	11	3-36, 37-70, 71-104, 105-138, 139-172, 173-206, 207-240, 241-274, 275-308, 309-342, 343-376		1203
26	UT176_01652	TPR repeat-containing protein 08	2	9-42, 43-76	1-23(Signal peptide)	318
27	UT176_01697	Uncharacterized protein	5	362-395, 405-438, 444-477, 499-532, 536-569		2796
28	UT176_01775	TPR repeat-containing protein 03	12	3-36, 37-70, 71-104, 105-138, 139-172, 173-206, 207-240, 241-274, 275-308, 309-342, 343-376, 377-410		1305
29	UT176_01782	TPR repeat-containing protein 08	9	40-73, 74-107, 108-141, 142-175, 176-209, 210-243, 244-277, 278-311, 312-345	1-24(Signal peptide)	1140	TPR_01_03, TPR_01_10	0.89	Absent R1 and R11
30	UT176_01965	TPR repeat-containing protein 03	14	42-75, 76-109, 110-143, 144-177, 178-211, 212-245, 246-279, 280-313, 314-347, 348-381, 382-415, 416-449, 450-483, 484-517	1-21(Signal peptide)	1608
31	UT176_01974	TPR repeat-containing protein 03	12	42-75, 76-109, 110-143, 144-177, 178-211, 212-245, 246-279, 280-313, 314-347, 348-381, 382-415, 416-449	1-21(Signal peptide)	1407
32	UT176_02005	TPR repeat-containing protein 03	2	25-58, 59-92		342	Karp_00856	0.99
33	UT176_02006	TPR repeat-containing protein 08	2	27-60, 61-94		285
34	UT176_02028	TPR repeat-containing protein 08	2	25-58, 59-92		351	Gilliam_01709	0.86

## Sheet: Karp
No.	locus_tag		Final			Length(bp)	Similar to	Nucleotide identity	Note
		Old name	Repeat number	Amino acid location of TPR repeats by SMART	Other elements
1	KARP_00097	TPR repeat-containing protein 08	9	1-30,31-64, 65-98, 100-133, 135-168, 169-202, 216-249, 250-283, 284-317		1026
2	KARP_00126	TPR repeat-containing protein 03	16	3-36, 37-70, 71-104, 105-138, 139-172, 173-206, 207-240, 241-274, 275-308, 309-342, 343-376, 377-410, 411-444, 445-478, 479-512, 513-546		1695
3	KARP_00147	TPR repeat-containing protein 03	7	42-75, 76-109, 110-143, 144-177, 178-211, 212-245, 246-279	1-22(Signal peptide)	897	TPR05	0.91	Present extra R7
4	KARP_00200	TPR repeat-containing protein 08	9	42-75, 76-109, 110-143, 144-177, 178-211, 212-245, 246-279, 280-313, 314-347	1-23(Signal peptide)	1146	TPR01_07, TPR01_09	0.81	Absent R10
5	KARP_00207	TPR repeat-containing protein 03	13	3-36, 37-70, 71-104, 105-138, 139-172, 173-206, 207-240, 241-274, 275-309, 310-343, 344-377, 378-411, 412-445		1410
6	KARP_00253	TPR repeat-containing protein 03	5	42-75, 76-109, 110-143, 144-177, 178-211	1-22(Signal peptide)	645
7	KARP_00341	TPR repeat-containing protein 08	1	4-37,		138
8	KARP_00442	TPR repeat-containing protein 08	1	3-36,		141
9	KARP_00443	TPR repeat-containing protein 08	2	25-58,		246
10	KARP_00478	TPR repeat-containing protein 03	10	40-73, 74-107, 108-141, 142-175, 176-209, 210-243, 244-277, 278-311, 312-345, 346-379	1-24(Signal peptide)	1140	TPR01_03, TPR01_10	0.84
11	KARP_00529	TPR repeat-containing protein 08	10	3-36, 37-70, 71-104, 105-138, 139-172, 173-206, 207-240, 241-274, 275-308, 309-342		1074	TPR8	0.98
12	KARP_00538	TPR repeat-containing protein 08	10	42-75, 76-109, 110-143, 144-177, 178-211, 212-245, 246-279, 280-313, 314-347, 348-381	1-23(Signal peptide)	1146	TPR01_07, TPR01_09	0.88
13	KARP_00690	TPR repeat-containing protein 03	11	14-47, 48-81, 82-115, 116-149, 150-183, 184-217, 218-251, 252-285, 286-319, 320-353, 354-387		1227	UT176_00226	0.88	Paralog to Karp_02088
14	KARP_00716	TPR repeat-containing protein 08	10	3-36, 37-70, 71-104, 105-138, 139-172, 173-206, 207-240, 241-274, 275-308, 309-342		1101
15	KARP_00856	TPR repeat-containing protein 03	3	25-58, 59-92, 93-126		423
16	KARP_00984	TPR repeat-containing protein 08	11	3-36, 37-70, 71-104, 105-138, 139-172, 173-206, 207-240, 241-274, 275-308, 309-342, 343-376		1203
17	KARP_00993	TPR repeat-containing protein 08	10	42-75, 76-109, 110-143, 144-177, 178-211, 212-245, 246-279, 280-313, 314-347, 348-381	1-23(Signal peptide)	1146	TPR01_07, TPR01_09	0.84
18	KARP_01053	TPR repeat-containing protein 08	9	40-73, 74-107, 108-141, 142-175, 176-209, 210-243, 244-277, 278-311, 312-345	1-24(Signal peptide)	1140	TPR01_03, TPR01_10	0.94	Absent R1 and R11
19	KARP_01129	TPR repeat-containing protein 03	3	30-63, 64-97, 98-131		450
20	KARP_01130	TPR repeat-containing protein 03	2	42-75, 76-109	1-21(Signal peptide)	384
21	KARP_01201	TPR repeat-containing protein 08	3	3-36, 37-70, 71-104		360
22	KARP_01308	TPR repeat-containing protein 08	9	42-75, 76-109, 110-143, 144-177, 178-211, 212-245, 246-279, 280-313, 314-347	1-23(Signal peptide)	1146	TPR01_07, TPR01_09	0.91	Absent R10
23	KARP_01428	TPR repeat-containing protein 08	11	3-36, 37-70, 71-104, 105-138, 139-172, 173-206, 207-240, 241-274, 275-308, 309-342, 343-376		1203
24	KARP_01490	TPR repeat-containing protein 08	9	1-30, 31-64, 65-98, 100-133, 135-168,169-202, 216-249, 250-283, 284-317		1026
25	KARP_01512	TPR repeat-containing protein 03	7	42-75, 76-109, 110-143, 144-177, 178-211, 212-245, 246-279	1-22(Signal peptide)	909	TPR05	0.92	Present extra R7
26	KARP_01543	TPR repeat-containing protein 08	11	3-36, 37-70, 71-104, 105-138, 139-172, 173-206, 207-240, 241-274, 275-308, 309-342, 343-376		1203
27	KARP_01552	TPR repeat-containing protein 08	10	42-75, 76-109, 110-143, 144-177, 178-211, 212-245, 246-279, 280-313, 314-347, 348-381	1-23(Signal peptide)	1146	TPR01_07, TPR01_09	0.88
28	KARP_01558	TPR repeat-containing protein 03	12	42-75, 76-109, 110-143, 144-177, 178-211, 212-245, 246-279, 280-313, 314-347, 348-381, 383-416, 417-450	1-22(Signal peptide)	1410	TPR03	0.82	Absent R13
29	KARP_01675	TPR repeat-containing protein 08	9	40-73, 74-107, 108-141, 142-175, 176-209, 210-243, 244-277, 278-311, 312-345	1-24(Signal peptide)	1140	TPR01_03, TPR01_10	0.94	Absent R1 and R11
30	KARP_01684	TPR repeat-containing protein 08	11	3-36, 37-70, 71-104, 105-138, 139-172, 173-206, 207-240, 241-274, 275-308, 309-342, 343-376		1203
31	KARP_01713	TPR repeat-containing protein 08	9	42-75, 76-109, 110-143, 144-177, 178-211, 212-245, 246-279, 280-313, 314-347	1-23(Signal peptide)	1146	TPR01_07, TPR01_09	0.93	Absent R10
32	KARP_01760	TPR repeat-containing protein 06_01	1	3-36,		168
33	KARP_01761	TPR repeat-containing protein 08	5	22-55, 56-89, 90-123, 124-157, 158-191		648
34	KARP_01901	TPR repeat-containing protein 03	14	3-36, 37-70, 71-104, 105-138, 139-172, 173-206, 207-240, 241-274, 275-308, 309-342, 343-376, 377-410, 411-444, 445-478		1509
35	KARP_01924	TPR repeat-containing protein 03	2	42-75, 76-109	1-21(Signal peptide)	372
36	KARP_01991	Uncharacterised protein	8	240-273, 281-314, 323-356, 362-395, 405-438, 444-477, 499-532, 536-569		2832
37	KARP_02088	TPR repeat-containing protein 03	11	14-47, 48-81, 82-115, 116-149, 150-183, 184-217, 218-251, 252-285, 286-319, 320-353, 354-387		1227	UT176_00226	0.88	Paralog to Karp_00690
38	KARP_02162	TPR repeat-containing protein 08	2	4-37, 38-71		261	Kato_00988	0.94
39	KARP_02466	TPR repeat-containing protein 08	9	40-73, 74-107, 108-141, 142-175, 176-209, 210-243, 244-277, 278-311, 312-345	1-24(Signal peptide)	1140	TPR01_03, TPR01_10	0.94	Absent R1 and R11
40	KARP_02495	TPR repeat-containing protein 08	10	42-75, 76-109, 110-143, 144-177, 178-211, 212-245, 246-279, 280-313, 314-347, 348-381	1-23(Signal peptide)	1146	TPR01_07, TPR01_09	0.87
		Red text: repeat not found in SMART

## Sheet: Kato
No.	locus_tag		Final			Length(bp)	Similar to	Nucleotide identity	Note
		Old name	Repeat number	Amino acid location of TPR repeats by SMART	Other elements
1	KATO_00016	TPR repeat-containing protein 08	10	42-75, 76-109, 110-143, 144-177, 178-211, 212-245, 246-279, 280-313, 314-347, 348-381	1-23(Signal peptide)	1146	TPR01_07, TPR01_09	0.84
2	KATO_00041	TPR repeat-containing protein 08	9	42-75, 76-109, 110-143, 144-177, 178-211, 212-245, 246-279, 280-313, 314-347	1-23(Signal peptide)	1146	TPR01_07, TPR01_09	0.9	Absent R10
3	KATO_00126	TPR repeat-containing protein 08	10	42-75, 76-109, 110-143, 144-177, 178-211, 212-245, 246-279, 280-313, 314-347, 348-381	1-23(Signal peptide)	1146	TPR01_07, TPR01_09	0.84
4	KATO_00158	TPR repeat-containing protein 03	14	42-75, 76-109, 110-143, 144-177, 178-211, 212-245, 246-279, 280-313, 314-347, 348-381, 382-415, 416-449, 450-483, 484-517	1-21(Signal peptide)	1611	TPR03	0.83	Present extra R14
5	KATO_00208	TPR repeat-containing protein 06_01	1	3-36,		168
6	KATO_00209	TPR repeat-containing protein 08	0			153
7	KATO_00210	TPR repeat-containing protein 08	1	25-58,		216	Ikeda_01390 or OTT_1214	1
8	KATO_00278	TPR repeat-containing protein 03	7	42-75, 76-109, 110-143, 144-177, 178-211, 212-245, 246-279	1-22(Signal peptide)	897	TPR05	0.93	Present extra R7
9	KATO_00349	TPR repeat-containing protein 08	10	42-75, 76-109, 110-143, 144-177, 178-211, 212-245, 246-279, 280-313, 314-347, 348-381	1-23(Signal peptide)	1146	TPR01_07, TPR01_09	0.84
10	KATO_00388	TPR repeat-containing protein 03	2	37-70, 71-104		387	OTT_0107(TPR_01_01),OTT_1370( TPR_01_08)	0.99
11	KATO_00389	TPR repeat-containing protein 03	2	18-51, 52-85		258	OTT_108(TPR_01_02), Ikeda_00123	1
12	KATO_00479	TPR repeat-containing protein 03	1	43-76,	1-21(Signal peptide)	282
13	KATO_00563	TPR repeat-containing protein 08	9	40-73, 74-107, 108-141, 142-175, 176-209, 210-243, 244-277, 278-311, 312-345	1-24(Signal peptide)	1140	TPR01_03, TPR01_10	0.94	Absent R1 and R11
14	KATO_00768	TPR repeat-containing protein 08	10	42-75, 76-109, 110-143, 144-177, 178-211, 212-245, 246-279, 280-313, 314-347, 348-381	1-23(Signal peptide)	1146	TPR01_07, TPR01_09	0.84
15	KATO_00814	TPR repeat-containing protein 03	3	15-48, 49-82, 83-116		351	UT76_02056	0.99
16	KATO_00815	TPR repeat-containing protein 08	6	40-73, 74-107, 108-141, 142-175, 176-209, 210-243	1-24(Signal peptide)	786
17	KATO_00821	TPR repeat-containing protein 03	12	42-75, 76-109, 110-143, 144-177, 178-211, 212-245, 246-279, 280-313, 314-347, 348-381, 382-415, 416-449	1-21(Signal peptide)	1404
18	KATO_00988	TPR repeat-containing protein 08	4	3-36, 37-70, 71-104, 105-138		462	Ikeda_00122 or OTT_0107	0.99
19	KATO_01056	TPR repeat-containing protein 03	2	37-70, 71-104		387	TPR_01_01, TPR_01_08	0.99
20	KATO_01057	TPR repeat-containing protein 03	2	18-51, 52-85		258	TPR_01_02	1
21	KATO_01074	TPR repeat-containing protein 08	2	3-36, 37-70		285
22	KATO_01138	TPR repeat-containing protein 08	9	42-75, 76-109, 110-143, 144-177, 178-211, 212-245, 246-279, 280-313, 314-347	1-23(Signal peptide)	1146	TPR01_07, TPR01_09	0.91	Absent R10
23	KATO_01174	TPR repeat-containing protein 08	10	42-75, 76-109, 110-143, 144-177, 178-211, 212-245, 246-279, 280-313, 314-347, 348-381	1-23(Signal peptide)	1146	TPR01_07, TPR01_09	0.84
24	KATO_01181	TPR repeat-containing protein 08	2	3-36, 37-70		282
25	KATO_01244	TPR repeat-containing protein 08	10	3-36, 37-70, 71-104, 105-138, 139-172, 173-206, 207-240, 241-274, 275-308, 309-342		1074	TPR08	0.98
26	KATO_01253	TPR repeat-containing protein 08	9	40-73, 74-107, 108-141, 142-175, 176-209, 210-243, 244-277, 278-311, 312-345	1-24(Signal peptide)	1140	TPR01_03, TPR01_10	0.94	Absent R1 and R11
27	KATO_01330	TPR repeat-containing protein 03	13	42-75, 76-109, 110-143, 144-177, 178-211, 212-245, 246-279, 280-313, 314-347, 348-381, 382-415, 416-449, 450-483	1-21(Signal peptide)	1509	TPR03	0.99
28	KATO_01381	TPR repeat-containing protein 08	2	9-42, 43-76		318
29	KATO_01461	TPR repeat-containing protein 08	1	17-50		198	Ikeda_00504 or OTT_0443	1
30	KATO_01623	TPR repeat-containing protein 03	16	3-36, 37-70, 71-104, 105-138, 139-172, 173-206, 207-240, 241-274, 275-308, 309-342, 343-376, 377-410, 411-444, 445-478, 479-512, 513-546		1800
31	KATO_01629	TPR repeat-containing protein 08	9	40-73, 74-107, 108-141, 142-175, 176-209, 210-243, 244-277, 278-311, 312-345	1-24(Signal peptide)	1140	TPR01_03, TPR01_10	0.94	Absent R1 and R11
32	KATO_01638	tetratricopeptide repeat protein	2	3-36, 37-70		237
33	KATO_01639	TPR repeat-containing protein 08	6	2-35, 36-69, 70-103, 104-137, 138-171, 172-205		690	TA686_01061	0.92
34	KATO_01685	TPR repeat-containing protein 03	12	42-75, 76-109, 110-143, 144-177, 178-211, 212-245, 246-279, 280-313, 314-347, 348-381, 382-415, 416-449	1-21(Signal peptide)	1404
35	KATO_01691	TPR repeat-containing protein 08	10	42-75, 76-109, 110-143, 144-177, 178-211, 212-245, 246-279, 280-313, 314-347, 348-381	1-23(Signal peptide)	1146	TPR01_07, TPR01_09	0.84
36	KATO_01697	TPR repeat-containing protein 03	7	42-75, 76-109, 110-143, 144-177, 178-211, 212-245, 246-279	1-22(Signal peptide)	897	TPR05	0.91	Present extra R7
37	KATO_01791	TPR repeat-containing protein 08	4	3-36, 37-70, 71-104, 105-138		462
38	KATO_01816	TPR repeat-containing protein 08	9	43-76, 77-110, 111-144, 145-178, 179-212, 213-246, 247-280, 281-314, 315-348		1149
39	KATO_01877	Uncharacterised protein	8	240-273, 281-314, 323-356, 362-395, 405-438, 444-477, 499-532, 536-569		2820
40	KATO_02032	TPR repeat-containing protein 03	8	42-75, 76-109, 110-143, 144-177, 178-211, 212-245, 246-279, 280-313	1-22(Signal peptide)	996
41	KATO_02046	TPR repeat-containing protein 03	7	42-75, 76-109, 110-143, 144-177, 178-211, 212-245, 246-279	1-21(Signal peptide)	897	TPR05	0.93	Present extra R7
42	KATO_02173	TPR repeat-containing protein 08	9	45-78, 79-112, 113-146, 147-180, 181-214, 215-248, 249-282, 283-316, 317-350	1-29(Signal peptide)	1155
43	KATO_02260	TPR repeat-containing protein 08	3	25-58, 59-92, 93-126		381	UT176_02006	0.93
44	KATO_02309	TPR repeat-containing protein 08	7	27-60, 61-94, 95-128, 129-162, 163-196, 197-230, 231-264		897	Karp_01308	Overlap R3-R10
45	KATO_02310	TPR repeat-containing protein 03	0		1-22(Signal peptide)	201
46	KATO_02319	TPR repeat-containing protein 03	7	42-75, 76-109, 110-143, 144-177, 178-211, 212-245, 246-279	1-22(Signal peptide)	897	TPR05	0.93	Present extra R7
47	KATO_02394	TPR repeat-containing protein 08	3	3-36, 37-70, 71-104		360
		Red text: repeat not found in SMART

## Sheet: Ikeda
	Ikeda_AP008981			Ikeda_NC_010793			Ikeda_new annotation			Final			Similar to	Nucleotide identity
	locus_tag	Gene name	Length(bp)	locus_tag	Gene name	Length(bp)	locus_tag	Gene name	Length(bp)	Repeat number	Amino acid location of TPR repeats by SMART and TPRpred	Other elements
30	OTT_1667	TPR repeat-containing protein 08	1074	OTT_RS08035	tetratricopeptide repeat protein	1074	Ikeda_01889	TPR repeat-containing protein 08	1074	10	3-36, 37-70, 71-104, 105-138, 139-172, 173-206, 207-240, 241-274, 275-308, 309-342		TPR_01_08	100% match
2	OTT_0108	TPR repeat-containing protein 01_02	258	[OTT_RS12530]	hypothetical protein	676has many stop codon within the frame	Ikeda_00123	TPR repeat-containing protein 03	258	2	18-51, 52-85		Ikeda_01560	100% match
8	OTT_0402	TPR repeat-containing protein 01_03	1140	OTT_RS01900	tetratricopeptide repeat protein	1140	Ikeda_00453	TPR repeat-containing protein 08	1140	10	40-73, 74-107, 108-141, 142-175, 176-209, 210-243, 244-277, 278-311, 312-345, 346-379	1-24(Signal peptide)	TPR_01_10	0.88
13	OTT_1093	TPR repeat-containing protein 01_04	384							3	26-59, 60-93, 94-127
12	[OTT_1093]	TPR repeat-containing protein 01_04	384	[OTT_RS05320]	tetratricopeptide repeat protein	839 has many stop codon within the frame	Ikeda_01250	TPR repeat-containing protein 03	375	3	23-56, 57-90, 91-124		Boryong_00359	0.9929
14	OTT_1094	TPR repeat-containing protein 01_05	309	[OTT_RS05320]	tetratricopeptide repeat protein	839 has many stop codon within the frame	Ikeda_01251	TPR repeat-containing protein 03	309	2	25-58, 59-92		Karp_00856	0.99
29	OTT_1620	TPR repeat-containing protein 06_02	360	OTT_RS07825	tetratricopeptide repeat protein	360	Ikeda_01838	TPR repeat-containing protein 08	360	3	3-36, 37-70, 71-104
17	OTT_1138	TPR repeat-containing protein 01_07	1146	OTT_RS05530	tetratricopeptide repeat protein	1146	Ikeda_01301	TPR repeat-containing protein 08	1146	10(9)	42-75, 76-109, 110-143, 144-177, 178-211, 212-245, 246-279, 280-313, 314-347, 348-381	1-23(Signal peptide)	TPR_01_09	1
1	OTT_0107	TPR repeat-containing protein 01_01	387	[OTT_RS12530]	hypothetical protein	676has many stop codon within the frame	Ikeda_00122	TPR repeat-containing protein 03	387	2	37-70, 71-104		TPR_01_01	100% match
6	OTT_0231	TPR repeat-containing protein 03	1509	OTT_RS10010	tetratricopeptide repeat protein	1509	Ikeda_00261	TPR repeat-containing protein 03	1509	13	42-75, 76-109, 110-143, 144-177, 178-211, 212-245, 246-279, 280-313, 314-347, 348-381, 382-415, 416-449, 450-483	1-21 (Signal peptide)	TPR_01_07	1
31	OTT_1831	TPR repeat-containing protein 01_10	1140	OTT_RS08855	tetratricopeptide repeat protein	1140	Ikeda_02074	TPR repeat-containing protein 08	1140	11	2-35, 40-73, 74-107, 108-141, 142-175, 176-209, 210-243, 244-277, 278-311, 312-345, 346-379	1-24(Signal peptide)	TPR_01_03	0.88
24	OTT_1370	TPR repeat-containing protein 01_08	387	[OTT_RS13355]	hypothetical protein	676 has many stop codon within the frame	Ikeda_01561	TPR repeat-containing protein 03	387	2	37-70, 71-104		TPR_01_01	100% match
22	OTT_1214	TPR repeat-containing protein 02_02	216	[OTT_RS13225]	tetratricopeptide repeat protein	648 has many stop codon within the frame	Ikeda_01390	TPR repeat-containing protein 08	216	1	25-58,
28	OTT_1485	TPR repeat-containing protein 01_09	1146	OTT_RS07185	tetratricopeptide repeat protein	1146	Ikeda_01693	TPR repeat-containing protein 08	1146	10	42-75, 76-109, 110-143, 144-177, 178-211, 212-245, 246-279, 280-313, 314-347, 348-381	1-23(Signal peptide)
3	OTT_0121	TPR repeat-containing protein 02_01	285	OTT_RS00570	tetratricopeptide repeat protein	285	Ikeda_00138	TPR repeat-containing protein 08	285	2	3-36, 37-70
10	OTT_0653	TPR repeat-containing protein 05	792	OTT_RS03165	tetratricopeptide repeat protein	792	Ikeda_00745	TPR repeat-containing protein 03	792	6	42-75, 76-109, 110-143, 144-177, 178-211, 212-245	1-22(Signal peptide)
7	OTT_0332	TPR repeat-containing protein 04	282	OTT_RS01600	tetratricopeptide repeat protein	282	Ikeda_00379	TPR repeat-containing protein 08	282	2	3-36, 37-70
16	OTT_1095	TPR repeat-containing protein 01_06	111							1	3-36,
26	OTT_1406	TPR repeat-containing protein 07	279	OTT_RS06800	tetratricopeptide repeat protein	384	Ikeda_01602	TPR repeat-containing protein 03	279	2	8-41, 42-75		OTBS_0290 or Boryong_0321	0.911
20	OTT_1212	TPR repeat-containing protein 06_01	168	[OTT_RS13225]	tetratricopeptide repeat protein	648 has many stop codon within the frame	Ikeda_01388	TPR repeat-containing protein 06_01	168	1	3-36,
9	OTT_0443	hypothetical protein	138	[OTT_RS12790]	hypothetical protein	207	Ikeda_00504	TPR repeat-containing protein 08	138	1	4-37		Kato_01461	1
11				OTT_RS11130	tetratricopeptide repeat protein	318	Ikeda_00811	TPR repeat-containing protein 08	318	2	9-42, 43-76
15				OTT_RS13125	tetratricopeptide repeat protein	308				0
21				[OTT_RS13225]	tetratricopeptide repeat protein	648 has many stop codon within the frame	Ikeda_01389	TPR repeat-containing protein 08	153	0
23		[1397212 - 1396955]		[OTT_RS13355]	hypothetical protein	676 has many stop codon within the frame	Ikeda_01560	TPR repeat-containing protein 03	258	2	18-51, 52-85		TPR_01_02	100% match
		Red text: repeat not found in SMART

## Sheet: TA686
No.	locus_tag	Old name	Repeat number	Amino acid location of TPR repeats by SMART	Other elements	Length(bp)	Similar to	Nucleotide identity	Note
1	TA686_00043	TPR repeat-containing protein 03	13	42-75, 76-109, 110-143, 144-177, 178-211, 212-245, 246-279, 280-313, 314-347, 348-381, 382-415, 416-449, 450-483	1-21(Signal peptide)	1509	TPR03	0.99
2	TA686_00341	Uncharacterised protein	6	362-395, 405-438, 444-477, 499-532, 536-569, 571-604		2769
3	TA686_00408	TPR repeat-containing protein 03	12	42-75, 76-109, 110-143, 144-177, 178-211, 212-245, 246-279, 280-313, 314-347, 348-381, 382-415, 416-449	1-21(Signal peptide)	1404
4	TA686_00426	TPR repeat-containing protein 08	9	3-36, 37-70, 71-104, 105-138, 139-172, 173-206, 207-240, 241-274, 275-308		999
5	TA686_00482	TPR repeat-containing protein 08	10	40-73, 74-107, 108-141, 142-175, 176-209, 210-243, 244-277, 278-311, 312-345, 346-379	1-24(Signal peptide)	1140	TPR01_03, TPR01_10	0.89	Absent R1
6	TA686_00514	TPR repeat-containing protein 08	9	42-75, 76-109, 110-143, 144-177, 178-211, 212-245, 246-279, 280-313, 314-347	1-23(Signal peptide)	1146	TPR01_07, TPR01_09	0.95	Absent R10
7	TA686_00613	TPR repeat-containing protein 08	1	3-36,		165
8	TA686_00618	TPR repeat-containing protein 08	1	17-50		198	OTT_1667 or Ikeda_01889	0.97
9	TA686_00686	TPR repeat-containing protein 08	6	2-35, 36-69, 70-103, 104-137, 138-171, 172-205		723	TPR08	0.91	Absent R7-R10
10	TA686_00687	TPR repeat-containing protein 08	1	3-36,		141	TPR08	0.9	Absent R2-R10
11	TA686_01038	TPR repeat-containing protein 03	13	42-75, 76-109, 110-143, 144-177, 178-211, 212-245, 246-279, 280-313, 314-347, 348-381, 382-415, 416-449, 450-483	1-21(Signal peptide)	1509	TPR03	0.99
12	TA686_01061	TPR repeat-containing protein 08	8	3-36, 37-70, 71-104, 105-138, 139-172, 173-206, 207-240, 241-274		897
13	TA686_01243	TPR repeat-containing protein 08	8	3-36, 37-70, 71-104, 105-138, 139-172, 173-206, 207-240, 241-274		897
14	TA686_01299	TPR repeat-containing protein 03	13	42-75, 76-109, 110-143, 144-177, 178-211, 212-245, 246-279, 280-313, 314-347, 348-381, 382-415, 416-449, 450-483	1-21(Signal peptide)	1506	TPR03	0.99
15	TA686_01304	TPR repeat-containing protein 08	9	42-75, 76-109, 110-143, 144-177, 178-211, 212-245, 246-279, 280-313, 314-347	1-23(Signal peptide)	1146	TPR01_07, TPR01_09	0.86	Absent R10
16	TA686_01439	TPR repeat-containing protein 03	7	42-75, 76-109, 110-143, 144-177, 178-211, 212-245, 246-279	1-21(Signal peptide)	894
17	TA686_01464	TPR repeat-containing protein 08	1	27-60		285	Gilliam_01191	0.968	Overlap with R9
18	TA686_01501	TPR repeat-containing protein 03	3	43-76, 77-110, 111-144	1-21(Signal peptide)	519
19	TA686_01523	TPR repeat-containing protein 08	11	3-36, 37-70, 71-104, 105-138, 139-172, 173-206, 207-240, 241-274, 275-308, 309-342, 343-376		1203
20	TA686_01568	TPR repeat-containing protein 08	9	42-75,83-116, 117-150, 151-184, 185-218, 219-252, 253-286, 287-320, 321-354	1-23(Signal peptide)	1167
21	TA686_01600	TPR repeat-containing protein 03	10	42-75, 76-109, 110-143, 144-177, 178-211, 212-245, 246-279, 280-314, 315-348, 349-382	1-21(Signal peptide)	1224
22	TA686_01606	TPR repeat-containing protein 08	9	42-75, 76-109, 110-143, 144-177, 178-211, 212-245, 246-279, 280-313, 314-347	1-23(Signal peptide)	1146	TPR01_07, TPR01_09	0.82	Absent R10
23	TA686_01664	TPR repeat-containing protein 03	11	42-75, 76-109, 110-143, 144-177, 178-211, 212-245, 246-279, 280-313, 314-347, 348-381, 382-415	1-21(Signal peptide)	1305
24	TA686_01671	TPR repeat-containing protein 08	9	43-76, 77-110, 111-144, 145-178, 179-212, 213-246, 247-280, 281-314, 315-348	1-23(Signal peptide)	1149
25	TA686_01869	TPR repeat-containing protein 08	8	3-36, 37-70, 71-104, 105-138, 139-172, 173-206, 207-240, 241-274		861
26	TA686_01870	TPR repeat-containing protein 08	3	11-44, 45-78, 79-112		411	Gilliam_01198	0.99
27	TA686_01926	TPR repeat-containing protein 08	1	15-48		219	Gilliam_00866	0.844
28	TA686_02222	TPR repeat-containing protein 08	10	42-75, 76-109, 110-143, 144-177, 178-211, 212-245, 246-279, 280-313, 314-347, 348-381	1-23(Signal peptide)	1146	TPR01_07, TPR01_09	0.85
29	TA686_02444	TPR repeat-containing protein 08	9	40-73, 74-107, 108-141, 142-175, 176-209, 210-243, 244-277, 278-311, 312-345	1-24(Signal peptide)	1140	TPR01_03, TPR01_10	0.88	Absent R1 and R11
30	TA686_02490	TPR repeat-containing protein 03	11	42-75, 76-109, 110-143, 144-177, 178-211, 212-245, 246-279, 280-313, 314-347, 347-380, 381-414	1-21(Signal peptide)	1299
31	TA686_02496	TPR repeat-containing protein 08	10	42-75, 76-109, 110-143, 144-177, 178-211, 212-245, 246-279, 280-313, 314-347, 348-381	1-23(Signal peptide)	1146	TPR01_07, TPR01_09	0.85
