# Supplementary material for: Orientia tsutsugamushi: comprehensive analysis of the mobilome of a highly fragmented and repetitive genome reveals the capacity for ongoing lateral gene transfer in an obligate intracellular bacterium
Source: mSphere. 2023 Oct 18;8(6):e00268-23. doi: 10.1128/msphere.00268-23 (PMC10732058; doi:10.1128/msphere.00268-23)
Supplement: Data Set S7 — Gene transfer agents. [file msphere.00268-23-s0007.xlsx]

## Sheet: Sheet1
	Wolbachia gene name	Wolbachia gene ID	Gilliam	Boryong	UT76	UT176	Karp	Kato	Ikeda	TA686	New name	IR location	adjacent genes
	TIM (pseudogenised)	WP1282	GILLIAM_00491	Boryong_02076	UT76HP_00518	UT176_00157	Karp_00287	KATO_00336	Ikeda_01505	TA686_01894	GTA glycoside hydrolase TIM-barrel-like domain-containing protein	IR9	TSA47, pal/ompA, THIS, fpr, folD
	Head-tail connector	WP0011	-	-	-	-	-	-	-	-	-
	Prohead protease	WP0162	GILLIAM_01415	Boryong_00775	UT76HP_01552	UT176_01334	Karp_02210	KATO_00961	Ikeda_01030	TA686_00555	GTA prohead protease	IR74	murA, ftsZ, hypo, THIS, major capsid protein, hypo, hypo, hypo, TIGR02217, GTA DUF 2163, hypo, grxC, hypo
	Terminase	WP1013	-	-	-	-	-	-	-	-	-
	Terminase	WP1045	GILLIAM_00131	Boryong_02036	UT76HP_00538	UT176_00131	Karp_00267	KATO_00189	Ikeda_01370	TA686_00370	GTA phage terminase large subunit	IR7	ychF, arfB, ctc, THIS, cytochrome c oxidase, cyoB, asd, hinT
	Major capsid	WP0102	GILLIAM_01414	Boryong_00774	UT76HP_01553	UT176_01335	Karp_02209	KATO_00962	Ikeda_01029	TA686_00556	GTA phage major capsid protein	IR74	murA, ftsZ, hypo, protease, THIS, hypo, hypo, hypo, TIGR02217, GTA DUF 2163, hypo, grxC, hypo
	BR0599	WP0711	GILLIAM_01409	Boryong_00769	UT76HP_01558	UT176_01340	Karp_02204	KATO_00967	Ikeda_01024	TA686_00561	GTA DUF2163 domain containing protein	IR74	murA, ftsZ, hypo, protease, major capsid, hypo, hypo, hypo, TIGR02217, THIS, hypo, grxC, hypo
	Portal protein		GILLIAM_01553	Boryong_01920	UT76HP_01779	UT176_01265	Karp_01625	KATO_01767	Ikeda_00528	TA686_01402	GTA phage portal protein	RAGE	Ank11, ScaC, transcriptional regulator, hypo, THIS
