# Supplementary material for: Orientia tsutsugamushi: comprehensive analysis of the mobilome of a highly fragmented and repetitive genome reveals the capacity for ongoing lateral gene transfer in an obligate intracellular bacterium
Source: mSphere. 2023 Oct 18;8(6):e00268-23. doi: 10.1128/msphere.00268-23 (PMC10732058; doi:10.1128/msphere.00268-23)
Supplement: Data Set S8 — Type 4 secretion systems. [file msphere.00268-23-s0008.xlsx]

## Sheet: Overview
	Boryong ○ (0/1/83)			UT76 ● (0/2/69)			UT176 ○ (0/3/69)			Karp ● (0/13/65)			Kato ● (1/10/70)			Ikeda ○ (0/0/76)			TA686 ○ (0/7/86)			Gilliam ● (3/7/81)
	full	t/d	total	full	t/d	total	full	t/d	total	full	t/d	total	full	t/d	total	full	t/d	total	full	t/d	total	full	t/d	total
TraL	27	0	27	17	13	30	13	7	20	23	9	32	28	6	34	15	19	34	16	17	33	19	13	32
TraE	16	22	38	5	45	50	6	25	31	11	43	54	7	40	47	8	30	38	2	55	57	7	34	41
TraK-1	3	21	24	8	17	25	11	5	16	16	14	30	14	17	31	8	17	25	15	16	31	13	13	26
TraK-2	3	2	5	6	4	10	7	2	9	18	0	18	11	1	12	7	0	7	5	13	18	21	1	22
TraB	1	38	39	5	34	39	5	17	22	9	28	37	8	25	33	2	34	36	10	19	29	17	23	40
TraV	4	24	28	17	8	25	14	3	17	15	3	18	17	3	20	11	5	16	12	0	12	24	5	29
TraC	0	28	28	5	47	52	6	32	38	8	29	37	8	44	52	1	34	35	4	30	34	6	38	44
TraW	4	3	7	7	2	9	3	4	7	14	3	17	12	8	20	5	2	7	6	1	7	12	4	16
TraU	0	48	48	7	20	27	5	10	15	14	14	28	16	14	30	6	15	21	8	11	19	9	20	29
TrbC	1	23	24	10	15	25	6	5	11	21	3	24	16	1	17	6	9	15	8	9	17	24	0	24
TraN	7	39	46	7	32	39	4	30	34	15	19	34	14	21	35	6	24	30	10	18	28	12	20	32
TraF	2	45	47	9	26	35	8	16	24	18	12	30	14	10	24	7	14	21	12	9	21	21	4	25
TraH	0	45	45	4	42	46	2	29	31	6	39	45	4	50	54	2	39	41	2	33	35	7	32	39
TraG	0	38	38	10	18	28	5	13	18	9	23	32	13	14	27	1	22	23	9	17	26	9	22	31
TraD	1	42	43	8	32	40	2	39	41	14	34	48	11	31	42	4	23	27	7	32	39	16	23	39
TraI	0	42	42	5	26	31	5	16	21	3	61	64	14	20	34	3	26	29	6	46	52	15	34	49
TraATi	2	84	86	9	53	62	5	36	41	8	71	79	7	61	68	1	71	72	5	65	70	14	72	86
TraDTi	4	45	49	20	14	34	11	14	25	21	39	60	20	21	41	22	13	35	23	21	44	27	16	43
Sum	75	589	664	159	448	607	118	303	421	243	444	687	234	387	621	115	397	512	160	412	572	273	374	647
Merged tra
	* TraG-TraD_01137			* TraB-TraV_00922 and _01156			* TraC-TraW_01276 and _00807			* TraC-TraW_01634			* TraB-TraC_02413			* TraB-TraC_01817			* TrbC-TraN_01471			* TraE-TraW_01470
	(N-terminal TraG and Middle fragment TraD)			(C-terminal TraB and N-terminal TraV)			(C-terminal TraC and C-terminal TraW)			(C-terminal TraC and C-terminal TraW)			(C-terminal TraB and N-terminal TraC)			(C-terminal TraB and N-terminal TraC)			(N-terminal TrbC and C-terminal TraN)			(N-terminal TraE and C-terminal TraW)
	* TraG-TraD_OTBS2033			* TraC-TrbC_01050 and 02207			* TraC-TrbC_00722			* TraB-TraN_02581			* TraA-TraI_02360			* TraN-TraH_01638			(Nearly full length TraN)			* TraF-TraD_02528
	(N-terminal TraG and Middle fragment TraD)			(C-terminal TraC, nearly full length TrbC)			(Middle fragment TraC and C-terminal TrbC)			(N-terminal TraB and C-terminal TraN)			(full length of both TraA and TraI region)			(Middle fragment TraN and Middle fragment TraH)			* TraA-TraI_01526			(N-terminal TraF and C-terminal TraD)
	* TrbC-TraDTi_00046			(full length TraC, nearly full length TrbC)			* TraU-TraN_00174			* TraN-TraH_00381			* TraN-TraH_00512			* TraF-TraD_01916			(N-terminal TraA and C-terminal TraI)			* TraL-TraC_00045
	(N-terminal TrbC and C-terminal TraDTi)			* TraC-TraW_01787			(C-terminal TraU and N-terminal TraN)			(Middle fragment TraN and Middle fragment TraH)			(Middle fragment TraN and Middle fragment TraH)			(N-terminal TraF and C-terminal TraD)			* TraU-TraN_01856			(N-terminal TraL and C-terminal TraC)
	* TraF-TraD_OTBS0814			(C-terminal TraC and C-terminal TraW)			* TraF-TraH_00345			* TraF-TraD_00100			* TraF-TraD_02343						(Middle fragment TraU and C-terminal TraN)
	(N-terminal TraF and C-terminal TraD)			* TraU-TrbC_00592			(N-terminal TraF and Middle fragment TraH)			(N-terminal TraF and C-terminal TraD)			(N-terminal TraF and C-terminal TraD)						* TraB-TraC_00143
	* TraA-TraC_00262			(N-terminal TraU, nearly full length TrbC)			* TraN-TraH_00173												(N-terminal TraB and Middle fragment TraC)
	(Middle fragment TraA and Middle fragment TraC)			* TraF-TraH_02243			(Middle fragment TraN and Middle fragment TraH)												* TraC-TraD_00703
				(N-terminal TraF and C-terminal TraH)			* TraH-TraG_01970												(Middle fragment TraC and Middle fragment TraD)
				* TraF-TraD_01013			(Middle fragment TraH and C-terminal TraG)
				(N-terminal TraF and C-terminal TraD)			* TraE-TraK-1_00413
				* TraC-TrbC_01332			(N-terminal TraE and C-terminal TraK-1)
				(C-terminal TraC and N-terminal TrbC)
				* TraC-TrbC_01206, 01714 and 02033
				(N-terminal TraC and N-terminal TrbC)
				* TraK-1-TraK-2_01157
				(N-terminal TraK-1 and C-terminal TraK-2)
Total number of T4SS genes in Ot
		Boryong	UT76	UT176	Karp	Kato	Ikeda	TA686	Gilliam
	Vir	18	18	18	19	19	18	19	19
	Tra	664	607	421	687	621	512	572	647
	Tra+vir	682	625	439	706	640	530	591	666

## Sheet: Gilliam
					Update T4SS*blast hypothetical protein nearby		Amino acids		Note
locus_tag	product	Name	Length	% nt identity within strain	Name	Details of domains	AA length	AA reference		Annotated translation
GILLIAM_00003	type VI secretion protein	type VI secretion protein CDS	681	53.5	VirB8-2	Homodimerization domain I, NPxG motif, VirB4 interaction region	226	226 (ots); 239 (rbe)		MFFWKNKKKVEQQKQNKPAIKSWFNDHYETVLVQRNIAVLLSFICIILIFIAVVAVMKISLARNFEPFVIQIEEKTGATRVVNPVGIEVLNTEKALAQYFIKLYISARETYNPVDFEIKARQTIKLLSNNNVYWSYLNFINRKENDPRLIYGQRETTTLKVRSWSELPDRRFIVRIAIHESISGKVFNKIVVVQYQYVPMELSPEEFDINPVGFQIIGYRIDDDYS
GILLIAM_00004	P-type conjugative transfer protein VirB9	virB9 CDS	438	58.3	VirB9-2	DXR-YXP motif	145	145 (ots); 161 (rbe)		MMIIVRIFLILNLLFSSVVYSSYFEEEFPTTADDRIKTYIYNPSEVYLLVLHAGFQSSIEFAKNEEIRSIFFGDNYAWEVTYPLPNRIFIKSLEKNVRTNMTIITNKRTYEFDIVSKELEVGREHDLVYLIRFYYPQKKACNKEK
GILLIAM_00005	type VI secretion protein	type VI secretion protein CDS	1533		VirB10	OM pore gating , Beta 6a, Beta 7a	509	509 (ots); 477 (rbe)		MQNINNDSNQDPQGQYDHSEDSKVVGPEVHNEFSKVASSAKRSVLLTIVIVVISIVILYFVISSIFIDESPKEESIAVPVPVDVIKPNIELSGDIVIPELPTIPTLITPELPEIKVPDQAKLNNLNNDNSSKDEVVQSNKLPKEPKLIKPPVLPLTEQGEYNNAKQDAKIPSLDLSAQTKDRAARLQEKRTSTNIVLINKSPPSPTREEMEQIRNFTDAGELRYLLGRGTVIDAVIISAVNSDFIGEIVAMVSKDVYSQEGKTILIPRGSKIFGYPSILDNAAHGRMMITWSEVQIAGSQYKLNLSAPTIDRLGKIGVAGKVNNKNLARIMHAVLVSAVNIGAAFTLDKVVALQQQMANTTSGLTGTLIKNAMNINNDSVKSDGQKITEICGMSRSLIT…
GILLIAM_00006	type VI secretion protein	type VI secretion protein CDS	990		VirB11	Linker A, Beta 1, Beta 5, Beta 7 - Alpha E, Beta 8, Alpha F - Beta 10, Beta 11	329	329 (ots); 334 (rbe)		MKNNIALETYLTPFKLIFDEAGVNEVMINRPGEVWVEKKGSYRQELMKDLDFSHLAGLARLIAQSTEQVISEEKPLLSATLPNGYRVQVVFPPACEVGSIGIAIRKVSSLNMTLEDYNKAGAFDYTAIDEVIDENDKILSEYLINKQFKNFLQHAIKSKKNIIISGGTSSGKTTFTNSALLEVPHTERLITVEDAREISIPNHPNRLHLLASKGNQGRAKVTTQDLIEACLRLRPDRIIIGELRGAEAFSFLRAINTGHPGSISTLHADTTAMALEQLKLMVMQAGLGMPPDEIKNYINAVIDIVVQLKRGDRGIRYISEIYFKKMRKK
GILLIAM_00007	type IV secretion system protein VirD4	virD4 CDS	1773		VirD4	DNA binding motif A, DNA binding motif B	590	590 (ots); 592 (rbe)		MNENAFLTKIRNLVIKIMVHCIGVILVVFIIKFFILLFTVKQQNLIDALLTFNVSIVYQYLIWIINSWSLIDFSSYDYLKLKLAFSFIVPPVITIVLYIKNFEKIKSWQPYKLKEKVYGDARWGDQDDIKKAGLRSKHGTLLGVDKGGYYVADGFQHALLFAPTGSGKGVGFVIPNLLFWEHSVIVHDIKLENYELTSGWRAQQGQNVYVWEPANPDGITHCYNPIDWVSSKPGQMVDDVQKIANLIMPEKDFWNNEARSLFLGVVLYLIADNTKAKTFGEVVRTMRSNDVVYNLAVVLDTMGAVIHPVAYMNIAAFLQKADKERSGVISTMNSGLELWANPLIDAATASSDFNILEIKRKKTTIYVGLTPDNINRLQKLMQVFYQQSTEFLSRKIPDV…
GILLIAM_00030	conjugal transfer protein TraA	traA CDS	822	93	TraATi pseudo	Nickase region-3	273	940 (ott); 1383 (rbe); 1100 (atu)	C-terminal fragment	MQWVQNGLGVQIDIHKPQTEDKNWHVHILLTIRRFREDGTGLGDIAVDLNPKIITLSNGKKVVIKDPEMIHEKVKEIINAYFAKLGLPNRVDEISEVPGKHIGPRRIRSLINKVVNENELRKEAHLKIINDADVIMDSITHYKSIFTKHDVEKAVKDIPDLTAREQLVQQVFSSNRILELYHDDGESSKYFTIIEVRNEETRIIRIANKINDRVYYNNIYNLKSDIEGLANVSEEQKQALRHMYYSTLAWSKQKYPLYLIYLIFVKIKTYLLD
GILLIAM_00031	conjugal transfer protein TraA	traA CDS	321	95.7	TraATi pseudo	Nickase region-1,2	106	940 (ott); 1383 (rbe); 1100 (atu)	N-terminal fragment	MRIGIEMAIQFARIEFLRRSEGGDSCRKAAYNARTIVKNENTGIKYNFSRKKDNVYHTVLIPAYVNQKFKNIQTLMNEVERTAKRDNSQLLKDIVIALPDDKELNL
GILLIAM_00034	conjugative transfer protein	conjugative transfer protein CDS	456	93.1	TraDTi	Predicted conserved region-1,2	151	151 (ott); 97 (rbe); 77 (atu)		MANLMQQKITLQQKKARLIMDEVNLKIKERKMRTRRLIEMGGLVAKAKLDHLSANTLFGAIVSLKETLTQHPNVQNHWTTIGKDIFDKEQQNKAAVILKFTSEPDEDTKRNIRLHGLKWNSFRQEWCGHVKDIEALKNALLNVQYKLEIVS
GILLIAM_00045	conjugal transfer protein TraC	traC CDS	1056	90.6	TraC pseudo	Walker B, Motif D-E	351	829 (ott); 862 (rbe); 875 (ecz)		MLQLRLKVIMQNQKLCWALSRPLKYMGLSIDECGVVLAGVAPGIVLLNSRHAKLGLAFMVGASRKGELILLVKDQLWKEKLDPLLQRALISVWQKKGAKAEITDIADWLSNREESYAKELGNMLFPFTKDGQHGRFFSGKAQLSLNSDIVVIETDHLRSVPELLAVIVQIMIVHINQTMVKGDRSRPFLIMIDEAWKLLAGKRSGEFIEEAGRIARKYNGSIALATQQLTDYFRQEGSASEKAFENSSHKIILKQNSESFKAMRANPKLAGFVDEDWKLNLLQSVHSNLPYYSEIAIYSPNVSGVIGRLMIDPFTLLLTSTNARDYQAIEDHMAKGMNVSEAINYVILEDL
GILLIAM_00046	conjugal transfer protein	TrbL/VirB6 CDS	873	95.5	TraU pseudo	Hydrophobic-2,3,4, Hydrophilic-1,2	290	325 (ott); 322 (rbe); 330 (ecz)		MCWKCLFPITIAGFKVVSSSMPDTNASGRLICLCPKPGIPVPIPGIPVGFWEPVRLVDVTKSPMCMVSLGGLSFGSATQKGMKDEAEGNAFYHIHWYVYSMIYWLEILLDFICLEMAAVDIAYLTEFDPLWSDDAKSAILNPETLLFQNVAAYQACIADCMSCSAGLLASDYAFWCAGCQGMLYPFTGTAAAHNGGVGTSVLMVSKFMARMHRQLMLWGYYGYKGLCGKYPMPIMKKSQYRLQMTYPIPETKSCKSIGQTEAIWQAGREFPVNGEDFGYLIWRKRDCCLL
GILLIAM_00047	type-F conjugative transfer system pilin assembly protein TrbC	trbC CDS	384	94.5	TrbC	Signaling domain, Predicted conserved region-1,2, TraW interaction region	127	127 (ott); 144 (rbe); 213 (ecz)		MVIRVMMLMVLLFVNNANAFFLDKQKTFIFVSFSMSDEALKSYFADSQKAGTQLVMRGLINNSFIQTKNKTMELGISFDIDPGLFEQYKIDVVPVIVIDDEKRGLTKKLTSHIPLAIALEIMENNTP
GILLIAM_00056	conjugative transfer protein	conjugative transfer protein CDS	456	94.7	TraDTi	Predicted conserved region-1,2	151	151 (ott); 97 (rbe); 77 (atu)		MANLMQQKITLQQKKAKLIMDEVNLKIKERKMRTRRLIEMGGLVAKAKLDHLSANTLFGAIVSLKETLTQHRNVQNHWTTIGKDIFDKEQQNKAAVILKFASEPDENTKRHIRLHGLKWNSFRQEWCGHVKDIEALKNGLLNVQYKLELVS
GILLIAM_00058	conjugal transfer protein TraI	traI CDS	1002	93	TraI pseudo	Predicted conserved region-1	333	890 (ott); 1383 (rbe); 1756 (ecz)	N-terminal fragment	MKSIVGMSNISQRYQRQPRTDDSQQYTQQPESVKIAKVQNLYELSSKIHGYEIDKNPHAEVVNKYLENRGITFDKSTASLDLKGSILFDTQTRENYSAFTAFARNTKGKITGVQAVYLNPETGYKASISINRRSFGKISGSFITIAKRNANDPNITIIAEGAETALSLQQSGIKGNIIASAGISNLRNYSPFPGEKIIIAADNDSKNSITNNTVIKAAKTLEMKGAITCIVKPPENGDFNNLLQSCGDQSIRDIIEPEITKLTKAVETTKLTQTENNSIAKQNDITNVKELYNKSSSLYYFKQEEEAKVETIVVNKFLENHTGIYSSKIFNNS
GILLIAM_00059	conjugal transfer protein TraI	traI CDS	498	89.5	TraI pseudo	Predicted conserved region-2	165	890 (ott); 1383 (rbe); 1756 (ecz)	C-terminal fragment	MVFDEETQKSWPALTIFVKNDKGEITGAKILTLNSKTCNKDDIPEKSVGTISGSFAEIAQQNSKYSPVTIITKDIETALTIQQAGVEGKILCAIEAENLQNYNSGPKEKIILAVKNDVNTEKAEKVLEDKGAVVCTVKNDFNNVLKTQDTVIRIKKRNNNFIKKM
GILLIAM_00063	conjugal transfer protein TraG	traG CDS	1662	89.1	TraG pseudo	Membrane spanning region-2,3, Cleavage site, Predicted conserved region-1	553	875 (ott); 905 (rbe); 836 (ecz)		MFGAKAVAKIRDVQIQDSITLTNTKEFLRQCFMKPYIIGNILGKKAAAQQTNDIIGFIEQNIPNNFGIYYREPSNLGISFKTCRQATPLIKAAIHKELNEGLLTKFAAAIGVQSDQSSMLSQRLKVMTGDTLKYLQREQQDIHEWMKQAMLLNANRESYDDWREKFSLSRIYPNLVSMHAIRGLFQKSFSYLVAGEMAAHMMPILQSVFFALVVSMIFIVFPMGLLPGGYNILKTWILLIIWVSSWPVFFTIIHCLGMISLSSKSGAFGSDYGLNMLSQGSFAEMILYSYATFQMLASSIPMLSWSVINACAHATANLASQFSPIQVASSLGSNIVDNNLSMDNYSIGNRTISQQNLAPSLDMTDSIINYGSHKIIIGNNGEQFVIQTVHSLETNFRSS…
GILLIAM_00064	conjugal transfer protein TraH	traH CDS	387	86.8	TraH pseudo	Predicted conserved region-2,3	128	433 (ott); 446 (rbe); 458 (ecz)	C-terminal fragment	MIVLVACIQRLQRNITILPEQSYAGKAKQQLKNLKIKFDKNTEFSDHEIAFLSSIGDIFSIYDYIILESISGVTILEISSELIASYTLVQHLKEVITEIRRAVTSLGAKQVSDKHLVQYLKDWYYVWS
GILLIAM_00065	conjugal transfer protein TraH	traH CDS	630	94.1	TraH pseudo	TrbI interaction region-1, Predicted conserved region-1	209	433 (ott); 446 (rbe); 458 (ecz)	N-terminal fragment	MSIRIRVYAITMLLLLQAPISLAWNIENVFQGMSVNVTRSGSYQNQAAGYYAAGGLSARTSQTSFQPFAITPPSLNMSCSGIDAYLGSFSVISVEELVQLMKNIGSQAKVYAFSLGLKTFAPQIENALKDLRNLAMEMNQFAKGDCELTKALFATALPKNWAMREAVCRDIQSQSGFDYFAAGKKCRNYLDQKQALRQAQNKDSELMLE
GILLIAM_00066	conjugal transfer protein	TrbL/VirB6 CDS	729	92.3	TraF	Predicted conserved region, C-X-X-C motif, Beta 10, Alpha 7	242	240 (ott); 300 (rbe); 257 (ecz)		MNWLLFVCYGILMVLNYLSVELATANSLPTGFLWYNDKHGHELDESATNSKLIHGTHDHRIEELKEQFNQAQRIALDNPTLENVITAQRLQKQIMEKAHKFATMWQLATLLDYQLINANEPANSLHKKLYQEKSEQKNDSKLKNIAKNWGLILQVKQDCLLCKAFMPIVQGFANKYAFQLLAVSKNNELLNKLNPEHVVPVLYSVASDGKKIYSVARGIISENKIIDNILAIDRYYHKLETR
GILLIAM_00068	conjugal transfer protein TraI	traI CDS	501	87.4	TraI pseudo	Predicted conserved region-2	166	890 (ott); 1383 (rbe); 1756 (ecz)	C-terminal fragment	MVFDEETQKSWPALTIFVKNDKDEITGAKILTLNSKTCNKADIPEKSVGTISGSFAEIAQQNSKYSPVTIITKDIETALTIRQAGVEGKILCAIEAENLQNYNSGPKEKIILAVKNDVNTEKAEKVLEDKGAVVCTVKNDFNNVLKTQDKILSCFDVANYFLHKDE
GILLIAM_00069	conjugal transfer protein TraI	traI CDS	2106	91.4	TraI pseudo	Helicase region-5, Predicted conserved region-1	701	890 (ott); 1383 (rbe); 1756 (ecz)	N-terminal fragment	MTDKINDSNNFNNIHNSKTDIENPKANSLNHNVAVKLINGDIADGIVLLSDHDSLKADNTLKESINQLINDWKNSKFELQDRLIIAGHKEAENINQNIRNYMKENGDLKGPEYSILISGAESKKYANYMAGDRIVFQTNDKDLQIQNSEFATLVSIDESKFVAKTDTGNEVSFDLNKISFKHGYATTVCNPQTAFKKDVYVLHNNGVGIESSNISMIGNAEQVRLYYNVQATKNVANLIEQLSTAKTDSINSKEENNDVQANEVRQYQSAQNYRKNDYYSNSKEELQKLRDAIAYRADTIACELLGDPNKRLSRYGKIRWGNTGKIQVTTEGKYAGKWYDFSTGEKGDLLSLVQRERGYSFFEAKEYLKSMVGMSNISQRYQRPPKTDDSQQYTQQPES…
GILLIAM_00070	conjugal transfer protein TraA	traA CDS	2868	94.6	TraATi	Nickase region-1,2,3, Helicase region-1,2,3,5,6	955	940 (ott); 1383 (rbe); 1100 (atu)		MRIGIEMAIQFTRIEFLTRSKGGDSCRKAAYNARTIVKNENTGIKYNFSRKKDNVYHTVLIPDYVHQDFKNIQTLMNEVERTAKKDNSQLLKDIVIALPDEKELNLEHRIELTHQIVDEMEWVQKGIGVQIDIHKPQIGDKNWHVHILLTMRRFREDGTGLGDIAVDLNPKIITVNGQKVVIKDSKMIHEIAKEETNAYFAELGLPNRVKDISKVPGKHIGNIKYIEIRNLINEVLNENELRKEAHLKIINDADVIMDSITHYKSIFTKQDVEKAVKDIPDPTAREQLVQQVLSSNRILELYHDDGESSKYFTTIEVRNEETRIIRIANKINNQVYYNDIYNLKSDIEGLANVSEEQKQALRHILLSTSGVRVLRGRAGTGKSYVLIKAHELATNRGQK…
GILLIAM_00071	conjugative transfer protein	conjugative transfer protein CDS	456	95.6	TraDTi	Predicted conserved region-1,2	151	151 (ott); 97 (rbe); 77 (atu)		MANLMQQKITLQQKKARLIMDEVNLKIKERKMRTRRLIEMGGLVAKAKLDHLSANTLFGAIVSLKETLTQHPNVQDHWTTIGKDIFDKEQQNKAAVILKFTSEPDENTKRHIRLHGLKWNSFRQEWCGHVKDIEALKNGLLNVQYSIELVV
GILLIAM_00107	type-F conjugative transfer system protein TraW	traW CDS	153	83.8	TraW pseudo		50	219 (ott); 254 (rbe); 210 (ecz)		MLVNGNHIELNNLLGRHVFFDQFGFLSMKFKIQAMLAIIKEKTLYLKLAK
GILLIAM_00143	conjugative transfer protein	conjugative transfer protein CDS	552	98.2	TraE	Anchor region, Predicted conserve region-1,2,3	183	183 (ott); 183 (rbe); 188 (ecz)		MNHLFKQNAIQELVKYNKCLLSVTILLAAANIIAIMAAITKEEKWLLIPAMEPDRKMMVSSKNYHETYLKEWAIYVTKLLFTTSPNEVERQIANMKVASSNTESLNKFFHDHLQFVKGSNVSSVFFPKKIEVIKDGVLISGTLRYWFSDSKDIAVDKTYLLTYKQTPNYLLLLTGVKENGIKK
GILLIAM_00146	conjugal transfer protein	TrbL/VirB6 CDS	1323	91.3	TraB	Coiled-coil domain, Predicted conserved region, OM pore gating, Alpha-3	440	444 (ott); 472 (rbe); 475 (ecz)		MEQDNSDNNNTKEEDLELNDKPKAESVRHNSKLSELTNIIRRKPVIALTFISITIMVVSYFLSESGKTKESIIFIENRESREAISGVEQAVDLRAKWTEEILNEVKTLKDRFESVIDSRYLEITAQINNFNQKLEILENQPKQSLYNNDSDEFSSDLNHHISNSPHDNKTEQAPVQSFVNLRRAAESEQKKNVENYVTSGSSARAVLLTGVVVGTGTNSSSSPEPIVLQLLDTAILYDKYKTDQIKKAILIGSCNGEMSSERAKCRIETLSVVNNQGDIIEKKVEGWLIGEDGRSGIKGIVVDKSSNIAGMAALNGVFSSIAKFLQSKAIKPDMLPTLNLVAGGQQQEFQIGDALQSGAYAGASNAFDKLADFAIKRADSMSPVVLIASGRVIDVVFKK…
GILLIAM_00147	Uncharacterised protein	Uncharacterised protein CDS	321	95.2	TraV	Conserved cysteine region, Predicted conserved region-1	106	109 (ott); 84 (rbe); 171 (ecz)		MKFLLLLLGCMSLTSFFYRSTFDCKIPKGLKCKSLYEIKNMVAQGAFDIDNLETSKIKSKRRCILCYRQAKAVQGVDVVNKSPKKPKKYLINLFKSKQSQGERKHT
GILLIAM_00148	conjugal transfer protein TraC	traC CDS	2490	94.1	TraC	Predicted conserved region-1,2, Walker A, Motif C, Walker B, Motif D-E	829	829 (ott); 862 (rbe); 875 (ecz)		MNASIHKDFDRERFSKHFVYESYDDETQLFFNRGSIGFVLLAWPLVGASVSAQNEIAEFLKSDENLPAESSLQVLMIGSNNIENFLSNWQSYRKGEIFIELANKRTEFLRDQAQKVGSIKDVVLLISVTIPNLNANIDDMIRRRDALKDTFRSIGLSTENVNAQQLLKFLRVIFGWPEEEHSNINQYEILSEQILSGDFSLFENDDCVNVNDDQIFISLEARKRPAEWKLSAMDLFLGNEMRRDEYIKSNFLIHFGLQILPNQAMERTAAITKREALERNINAGMGKFFPDIQQEAADLAGVVAALQSGDRVVNIHFNVIMFDKTKKAKQSASAFCSMLRRSGWYFVPCKYDHVAVLLAALPMQLVEQGPKGILGQKTSGVGVALSSLGRGIKTVSVES…
GILLIAM_00149	type-F conjugative transfer system protein TraW	traW CDS	660	94.5	TraW	TrbC interaction region, Predicted conserved region-1,2	219	219 (ott); 254 (rbe); 210 (ecz)		MKHGVVIGIGTFFALFAVAYQVSDIRANLLNADIGVEIKDYGTRGHVFPIIEESLLEVIMAKLNAASKSGLLNQMQLEFQEKVKQKIMRPVPVKNLSKATENKTRIYDSTYVQKDDIKTKNGIIIVKGGTKINPLEIINWGEPLILIDGDDEDQVAWAKSRPGKIVLVNGNPIELSNLLGRHVFFDQLGFLSMKFKIQAVPAIIEQENTVLKISEVSTY
GILLIAM_00151	conjugal transfer protein	TrbL/VirB6 CDS	978	95.1	TraU	Signaling domain, Hydrophobic-2,3,4, Hydrophilic-1,2	325	325 (ott); 322 (rbe); 330 (ecz)		MKELVILLAIVMSITANNCYAAAGCVGRFVNPITDVCWKCLFPITIAGFKVVSSSMPDTNASGRLICLCPKPGIPVPIPGIPVGFWEPVRLVDVTKSPMCMVSLGGLSFGSATQKGMKDEAEGSAFYHIHWYVYPVIYWLEILLDFICLEMAAVDIAYLTEFDPLWSDDAKSAILNPETLLFQNVAAYQACIADCMSCSAGLLASDYAFWCAGCQGMLYPFTGTAAAHNGGVGTSVLMVSKFMAKMHRQLMLWGYYGYKGLCGKYPMPIMKKSQYRLQMTYPIPETKSCKSIGQTEAIWQAGREFPVNGEDFGYLIWRKRDCCLL
GILLIAM_00152	type-F conjugative transfer system pilin assembly protein TrbC	trbC CDS	384	93.8	TrbC	Signaling domain, Predicted conserved region-1,2, TraW interaction region	127	127 (ott); 144 (rbe); 213 (ecz)		MVIRVMMLMVLLFVNNANAFFLDQQKTFIFVSFSMSDEALKSYFAESQKAGAQLIMRGLINNSFTQTKNKTMELDISFNIDPSLFEQYKIDVVPVIVIDDEKRGLTKKLTGHIPLATALEIMENNTP
GILLIAM_00153	conjugal transfer protein TraN	traN CDS	1692	96.1	TraN	Conserved cysteine region-1,2,3,4-5,6, Predicted conserved region-1,2,3,4	563	564 (ott); 603 (rbe); 602 (ecz)		MKQLIVLVLIILNINGCIASMQSSYNEASNYNVNLGNSSNTQELFHQGSNVNYPNNDEDLTYHGRNQLATESGAMLFQAENSKNNALTQHNINDQNYMIANSMRIESDPLSALDSSNFVTQTSTTNTEIIQSCTEGSKFNIELIRELNVECRLDNVWLPWQNRQMEFATEKIKENHSNWLKSRSDVYDESGAQIYCLVDDPEAIVKQMKRAIANRLGASIHHIGRNFLLEVNEKICILHYDYRDKTQELRKVAEYWKVLNPELEQLTESNECYEVNRINYDGGDRVFFDKFKVNRPYWKQKIVFSCTSDPKDGCKHLKIQNCELKNSTCQKSVANICLLWQHDYSCSTEKQTMLHSSLRNNSIFCLGGNCNTPTIIPNRDIAKVAHLAMLNQMSKDIKT…
GILLIAM_00154	conjugal transfer protein	TrbL/VirB6 CDS	684	91.7	TraF	Predicted conserved region, C-X-X-C motif, Beta 10, Alpha 7	227	240 (ott); 300 (rbe); 257 (ecz)		MFMILISHLSTVDASPTGFLWYNDKHGHELTESSSKLISSAYDHRIEELKEQFNRAQRIALDNPTLENVITAQRLQKKIMEKAHKFATMWQLATLLDYQLINAYEPSNSLHRKLYQEKSEQKNDLKLKNIAKNWGLILQVKQDCLLCKAFMPIVQDFANKYAFQLLAVSKNNELLNKLNPKHVVPVLYLVASDGKKIYAVARGIISEDKIIDNILAIDRYYHKLETR
GILLIAM_00155	conjugal transfer protein TraH	traH CDS	1302	95.5	TraH	TrbI interaction region-1,2, Predicted conserved region-1,2,3	433	433 (ott); 446 (rbe); 458 (ecz)		MSIKIRVYAITILLLLQAPVSLAWNIENVFQGMSVNVTRSGSYQDQAAGYYAAGGLSARTSQTSFQPFAITPPSLNMSCSGIDAYLGSFSVISGEELVQLMKNIGSQAKVYAFSLGLKTFAPQIENALKDLRNLAMEMNQFAKGDCELTKALFATALPKNWAMREAVCRDIQSQSGFDYFAAGKKCRNDLAQKQALRQAQNKDSELMLDDYNIFTKAAAKVGIPSDMRDSIMSMTGTIVVTNNNVHFYDSLAQDEKSWISHLKGGESASIYSCDNVSCLHPSLQRNITILPEKSYAGKAKQQLKNLKINFENNSEFTDSEIAFLSSIGDIFPIYDYIILESISGVTILDSSSELIASYTLVQHLKEVITEIRRAVTSLGAKQVSNEHLERYLKELNRVQ…
GILLIAM_00156	conjugal transfer protein TraG	traG CDS	2625	91.6	TraG	Membrane spanning region-1,2,3, Cleavage site, Predicted conserved region-1,2	874	875 (ott); 905 (rbe); 836 (ecz)		MDYVIYTFGGGDLLWHVFNGIGRVFASNSEYFTPVGHLALTIGGIWAATRAIFRGNIGIFAMEWFFPSIFIFTLLFTPKATVWLKDEVSMSAPVKVDNIPIGIAMFASLSSQTSYFVSKMLENHLLPAYEGLSSRKTGIMFGAKAVAKIRDVQIHDPVTLTNTKEFLRQCFMKPYIIGNILGKKAAAQQTNDIIGFIEQNIPNNFGIYYREPSNLAISFKTCRQATPLIKAAIHKELNEGLLTNFAAAIGVQSDQSHMLSQRLKVMTGDTLKYLQREQQDIHEWMKQAMLLNANRESYDDWREKFSLSRIYPNLVSMHAIRGLFQQSFSYLVTGEMAAHMMPILQSVFFAVVVSMIFIVFPMALLPGGYNILKTWILLIIWVSSWPVFFTIIHCLGMIS…
GILLIAM_00158	conjugal transfer protein	TrbL/VirB6 CDS	1755	93.1	TraD	Transmembrane region-1,2, Walker A, Walker B	584	584 (ott); 562 (rbe); 717 (ecz)		MNFQNQGNFTRGSQLFAHKLRMFGQGSTNVFMIGLGLSIFWIICRLYQKVFLSSLYYFAIERYVQLKLAIGEHFYDIDQIGIKFYSLRFKKWMHLNAQDFLHEFYTGQHGFKIQQLFEFLINSALLESLVVFTIGVIISIVFFTAQGKKTIIKAKIRGADFVGYKCLAKMLKSAKKASKIRFGGLPLVKNSERLHILITGTTGTGKTNMLNELLPQIRLHKDRAIIVDTTGAFTDRFFDSKCDKLLNPFEKNSEQWLPWNDCFEAADFHDIASSFSNYTPKLDDFFAKNAELVLSEALKLYKDDKDIIKLIHTIIYSDNRQFAKAFRSTAVSGIISESALETSAGIQSTLGKNITSLQYLKPGGSFSIKEWFSNSNETSWLFITANPNQRATLCPLISA…
GILLIAM_00160	conjugal transfer protein TraI	traI CDS	2670	91.9	TraI	Helicase region-5, Predicted conserved region-1,2	889	890 (ott); 1383 (rbe); 1756 (ecz)		MTDKINDSNNFNNIHNAKTDIENSKANSLNHNVAIKLINGDIADGIVLLSDNNSLRADNTLKESINQLINDWKNSKFELQDRLIIAGHKEAENINQNIRNYMKENGALKGPEYSILISGAESKKYANYMAGDRIVFQTNDKDLQIQNSEFATLVSIDENKFVAKTDTGNEVSFDLNKISFKHGYATTVCNPQTAVKKDVYVLHNDGVGIESSNISMIGNAEQVRLYYNVQATKNVANLIEQLSTAKTDSINSKEENNDVQANEVRQYQSAQNYRKNDYYSNSEEELQKLRDAIVDRAETIARDLLGDPNERLSRHGRIRWGDHGKIQVTTEGKYAGKWYDFSTGQKGDLLSLVQRERVCSFFEAKEYLKTILGMPNVRQQYQRPPKTDDSQQYTQQSES…
GILLIAM_00161	conjugal transfer protein TraA	traA CDS	2820	96.8	TraATi	Nickase region-1,2,3, Helicase region-1,2,3,5,6	939	940 (ott); 1383 (rbe); 1100 (atu)		MRIGIEMAIQFTRIEFLSRSKGGDSCRKAAYNARTIVKNKQTGIKYNFSRKKDNVYHTVLIPDYVKQEFKNIQTLMNEVERTAKKDNSQLLKDIVIALPDEKELNLEHRIELTHQIVDEMEWVQKGIGVQIDIHKPQIGDKNWHVHILLTMRRFREDGTGLGDIAVDLNPKIITVNGKKVVIKDPEMIHERVKEIINAYFAELGLPYRVDETSEVPGKHIGPRRIRNLINEVLNENELRKEAHLKIINDADVITDSITHYKSIFTKQDVEKAVKDIPDPTAREQLVQQVLSSNRILELYHDDGESSKYFTTIEVRNEETRIIRIANKINNQVYYNDIYNLKSDIEGLANVSEEQKQALRHILLSTSGVRVLRGRAGTGKSYVLIKAHELATNRGQKVIG…
GILLIAM_00162	conjugative transfer protein	conjugative transfer protein CDS	456	95.4	TraDTi	Predicted conserved region-1,2	151	151 (ott); 97 (rbe); 77 (atu)		MANLMQQKITLQQKKARLIMDEVNLKIKERKMGTRRLIEMGGLVAKAKLDHLPTNTLFGAIVSLKETLTQHPNVQDHWTTIGKDIFDKEQQNKAAVILKFSSEPDENTKRHIRLHGLKWNSFRQEWCGHVKDIEALKNGLLNVQYSIELVV
GILLIAM_00205	conjugal transfer protein TraE	traE CDS	420	95.2	TraE pseudo	Anchor region, Predicted conserve region-1,2	139	183 (ott); 183 (rbe); 188 (ecz)	N-terminal fragment	MNHLFKQNAIQELVKYNKCLLSVTILIAAANIIAIMAAITKEEKWLLIPEMEPDRKMMVSSKNYHETYLKEWAIYVMKLLFATSPNEVERQIANMNVVFSNTESLNKFFQNHLQFVKGSNVSSVFFPKNVEVINEWSIN
GILLIAM_00206	conjugative transfer protein	conjugative transfer protein CDS	153	96.1	TraE pseudo	Predicted conserve region-3	50	183 (ott); 183 (rbe); 188 (ecz)	C-terminal fragment	MNGVLISGTLRYWFSDSKHIAVDKTYLLTYKRTPNYLLLLTGVKENGIKK
GILLIAM_00209	conjugal transfer protein	TrbL/VirB6 CDS	1326	91.4	TraB	Coiled-coil domain, Predicted conserved region, OM pore gating, Alpha-3	441	444 (ott); 472 (rbe); 475 (ecz)		MEQDNSDNNNTKEEDLELNDKPKAESVRHNSKLSELTNIIRRKPVIALTFISITIMVVSYFLSESGKTKESIIFIENRESREAISGIEQAVDLRAKWTEEILNEVKTLKDRFDSVIDSRYLEITAQINNFNQKLEILENQPKQSLYNNDSDEFSSDLNHNILNSPHDNKTEQAPVVVKPYVNLRRAGSEPKKNVENYVTSGSSARAVLLTGVVVGTGTNSSSSPEPIVLQLLDTAILYNKYKTDQIKNAILIGSCNGEMSSERAKCRIETLSVVNNQGDIIEKKVEGWLIGEDGRSGIKGIVVDKSSNIASMAALNGVFSSIAKFLQSKAIKPDMLPTLNLVAGGQQQEFQIGDALQSGAYAGASNAFDKLADFAIKRADSMSPVVLIASGRVIDVVFK…
GILLIAM_00210	Uncharacterised protein	Uncharacterised protein CDS	330	98.2	TraV	Conserved cysteine region, Predicted conserved region-1	109	109 (ott); 84 (rbe); 171 (ecz)		MKFLLLLLGCMSLTSFFYRSTFDCKIPKGLKCKSLYEIKNMVAQGVFDIDNLEKDETSKIKSKRRCILCYRQAKAIQSVAVVNKSPKKPKKYLINLFKSKQSQGERKHT
GILLIAM_00211	conjugal transfer protein TraC	traC CDS	1029	62.7	TraC pseudo	Predicted conserved region-1, Walker A, Motif C	342	829 (ott); 862 (rbe); 875 (ecz)		MNASIHKDFDRERFSKHFVYESYDEETQLFFNRASIGFVLLAWPLVGASVSAQNEIAEFLKSDENLPAESSLQVLMIGSNNIENFLSNWQSYRKGEIFIELANKRTEFLRDQAQKVGSIKKDVVLLISVTIPNLNANIDDMIRRRDALKDTFRSMKAKQSASAFCSMLRRSGWYFVPCKYDHVAVLLAALPMQLVEQGPKGVLGQKTSGVGVALSSLGRGIKTVSVESKVLLPIIGEWKGDLSSPGMLLAGRRGQIMYWSPFGGALLPALNKHGTAPNENFNLCIAGVPWSGKSVFMQELMLSVLGVGGKVFVLDYGRSFKRTCLILGGSYIEFDMKKSCIY
GILLIAM_00214	conjugal transfer protein	TrbL/VirB6 CDS	684	95.9	TraU pseudo	Hydrophobic-2,3,4, Hydrophilic-1,2	227	325 (ott); 322 (rbe); 330 (ecz)		MCMVSLGGLSFGSATQKGMKDEAEGSAFYHIHWYVYSMIYWLEILLDFICLEMAAVDIAYLTEFDPLWSDDAKSAILNPETLLFQNVAAYQACIADCMSCSAGLLASDYAFWCAGCQGMLYPFTGTAAAHNGGVGTSVLMVSKFMAKMHRQLMLWGYYGYKGLCGKYPMPIMKKSQYRLQMTYPIPETKSCKSIGQTEAIWQAGREFPVNGEDFGYLIWRKRDCCLL
GILLIAM_00215	type-F conjugative transfer system pilin assembly protein TrbC	trbC CDS	384	94.3	TrbC	Signaling domain, Predicted conserved region-1,2, TraW interaction region	127	127 (ott); 144 (rbe); 213 (ecz)		MVIRVMMLMVLLFVNNANAFFLGQQKTFIFVSFSMSDEALKSYFADSQKAGARLVMRGLINNSFTQTKNKTMELGISFDIDPSLFEQYKIDVVPVIVIDDKKRGLTKKLTGHIPLATALEIMENNTP
GILLIAM_00216	conjugal transfer protein TraN	traN CDS	324	89.4	TraN pseudo		107	564 (ott); 603 (rbe); 602 (ecz)	N-terminal fragment	MRLSILTLIVLNISCCLASMQNDYNEARNYNVNLGNSSNTQELFHQGSNVNYPNNDEDLTYHGRNQLGTESETMLFQAENSKNNALTQHNINDQKFFKNSDIRYLLS
GILLIAM_00217	conjugal transfer protein TraN	traN CDS	198	96.5	TraN pseudo	Conserved cysteine region-6	65	564 (ott); 603 (rbe); 602 (ecz)	C-terminal fragment	MNFGTPECPKCRGLTVEELQKVDFTKINMDELFGDILTKAQNSMNKDIIAGIKDKVHRMQQSQSK
GILLIAM_00218	conjugal transfer protein	TrbL/VirB6 CDS	690	91.3	TraF pseudo	Predicted conserved region, Beta 10, Alpha 7	229	240 (ott); 300 (rbe); 257 (ecz)	Lack CXXC motif	MFMILTSHLSTVDASSTGFLWYNDKHGHELNKSASNSELILAVHDHRIEDLKEQFNRAQRIALDNPTLENVITAQRLQKQIMEKAHKFATMWQLATLLDYQLINANEPANSLHRKLYQEKSEQKNDLKLKNIAKNWGLILQVKEDCLLYKAFIPIVQGFANKYAFQLLAVSKNNELLNKLNPKHIVPVLYLVASDGKKIYSVARGIISEDKIIDNILAIDRYYHKLETT
GILLIAM_00219	conjugal transfer protein TraH	traH CDS	186	94.6	TraH pseudo	TrbI interaction region-1	61	433 (ott); 446 (rbe); 458 (ecz)		MSIRIRVYVIAALFLLQAPVSLAWNIENVFQGMSVNVTRSGSYQNQAAGYYAAGGLSARTS
GILLIAM_00232	conjugal transfer protein TraA	traA CDS	681	90.2	TraATi pseudo		226	940 (ott); 1383 (rbe); 1100 (atu)	N-terminal fragment	MSFDPSEIQFKHSYASTVYKVQGVSIKDVYVLHNGVSNISSSYVAMTMHIENLQLYCNKKATVSINSLINQLSRPNDKSASITLKTAHDLEKARTKTTVFSKIENWFKSIINDINDRSHVNEEYYHFTAKPEEEAKVEIVQQENSIKQCTTKDISTPLFMQIKEQRQYDYDVTILSAEGKAISSFQEVGIDSRMVYSSNVNNLKYYQPFQGEKILIEIMINRIKSM
GILLIAM_00233	conjugal transfer protein TraA	traA CDS	144	95.8	TraATi pseudo		47	940 (ott); 1383 (rbe); 1100 (atu)	C-terminal fragment	MLKNKGAIAVKELMIPEIMKLINTQNVKTESEQIVKADIAPKIGLRR
GILLIAM_00234	conjugal transfer protein TraI	traI CDS	315	90.5	TraI pseudo		104	890 (ott); 1383 (rbe); 1756 (ecz)		MSLQQAGIKGNIIASAGVMNFKNYSPFSGEKIIIAADNDGKNSLTNNTVIKFAKILEMKEAITCIVKPPENGDFNNLLQTCGDQSIRDIRHLSKLVKVVQNYKC
GILLIAM_00243	conjugative transfer protein	conjugative transfer protein CDS	552	97.5	TraE	Anchor region, Predicted conserve region-1,2,3	183	183 (ott); 183 (rbe); 188 (ecz)		MNHLFKQNAIQELVKYNKCLLSVTILLAAANIIAIIAAITKEEKWLLIPAMEPDRKMMVSSKNYHETYLKEWAIYVTKLLFTTSPNEVERQIADMKVASSNTESLNKFFHDHLQFVKGSNVSSVFFPKKIEVIKDGVLISGTLRYWFSDSKDIAVDKTYLLTYKRTPNYLLLLTGVKENGIKK
GILLIAM_00253	conjugative transfer protein	conjugative transfer protein CDS	732	93.4	TraD pseudo	Walker B	243	584 (ott); 562 (rbe); 717 (ecz)		MNYFNQFRKRSNVTSLQYLKPGGSFSIKKWFSNSAETGWLFITANPSQRATLCPLISAWISIAIKALMCRNPNHDNKNMWFILDELPALQKVSSLPVALAESRKYGGCFVAGLQNIHQLEAIYGFAECASMLDLFNSKFIFRVSDQVTAYKSALTLGEQEIIETQENLSYGSNTMRDGVNMNNVERKRILVMPSEIMNLPDLTCYVKLAGNFPITKLTMQLQNLNTAFVCEYKLLKKLKLLEY
GILLIAM_00299	conjugative transfer protein	conjugative transfer protein CDS	456	95.6	TraDTi	Predicted conserved region-1,2	151	151 (ott); 97 (rbe); 77 (atu)		MANLMQQKITLQQKKARLIMDEVNLKIKERKMRTRRLIEMGGLVAKAKLDHLSANTLFGAIVSLKETLTQHPNVQDHWTTIGKDIFDKEQQNKAAVILKFTSEPDENTKRHIRLHGLKWNSFRQEWCGHVKDIEALKNGLLNVQYSIELVV
GILLIAM_00300	conjugal transfer protein TraA	traA CDS	2715	94	TraATi	Nickase region-1,2,3, Helicase region-1,2,3,5,6	904	940 (ott); 1383 (rbe); 1100 (atu)	N-terminal fragment	MRIGIEMAIQFTRIEFLTRSKGGDSCRKAAYNARTIVKNENTGIKYNFSRKKDNVYHTVLIPDYVHQDFKNIQTLMNEVERTAKKDNSQLLKDIVIALPDEKELNLEHRIELTHQIVDEMEWVQKGIGVQIDIHKPQIGDKNWHVHILVTTRRFKENGEELGDKAVDLEAKFITVKGQRRIIKDSKMIYEIAKEETNAYFAKLGLPYRVDETSKVPGKHIGPRRIRNLINEVLNENELRKEAHLKIINDADVITDSITHYKSIFTKQDVEKAVKDIPDLTAREQLVQQVLSSNRILELYHDDGESSKYFTTIEVRNEETRIIRIANKINNQVYYNDIYNLKSDIEGLANVSEEQKQALRHILLSTSGVRVLRGRAGTGKSYVLIKAHELATNRGQKVIG…
GILLIAM_00301	conjugal transfer protein TraA	traA CDS	162	94.4	TraATi pseudo		53	940 (ott); 1383 (rbe); 1100 (atu)	C-terminal fragment	MKILTKLLKNKGAVAVKELMIPEIMKLINTQNVKTEPEQIVKADIAPKIGVRR
GILLIAM_00302	conjugal transfer protein TraI	traI CDS	2670	92.2	TraI	Helicase region-5, Predicted conserved region-1,2	889	890 (ott); 1383 (rbe); 1756 (ecz)		MTDKINDSNNFNNIHNSKTDIENPKANSLNHNVAVKLINGDIADGIVLLSDHDSLKADNTLKESINQLINDWKNSKFELQDRLIIAGHKEAENINQNIRNYMKENGDLKGPEYSILISGAESKKYANYMAGDRIVFQTNDKDLQIQNSEFATLVSIDESKFVAKTDTGNEVSFDLNKISFKHGYATTVCNPQTAFKKDVYVLHNNGVGIESSNISMIGNAEQVRLYYNVQATKNVANLIEQLSTAKTDSINSKEENNDVQANEVRQYQSAQNYKQNDYYSNSEEELQKLRDAIVDRAETIARDVLGDPNERLFRHGRIRWGDHGKIQVTTEGKYAGKWYDFSTGEKGDLLSLVQRERGYSFFEAKEYLKSMVGMSNISQRYQRPPKTDDSQQYTQQPES…
GILLIAM_00304	conjugal transfer protein	TrbL/VirB6 CDS	1755	94	TraD	Transmembrane region-1,2, Walker A, Walker B	584	584 (ott); 562 (rbe); 717 (ecz)		MNFQNQGNFTRGSQLFAHKLRMFGQGSTNVFIIGLGLSIFWIICRLYQKVFLSSLYYFVIERYVQLKLAIGEHFYDIDQIGIKFYSLRFKKWMHLNAQDFLHEFYTSQHGFKIHQLWEFLINSALLEGLIVFAIGVIISIVFFTAQGKKTIIKAKIRGADFVGYRCLAKMLKSAKKASKIRFGGLPLVKNSERLHILITGTTGTGKTNMLNELLPQIRLHKDRAIIVDTTGAFTDRFFDSKCDKLLNPFEKNSEQWLPWNDCFEAADFHDIASSFSNYTPKLDDFFAKNAELVLSEALKLYQDDKDIIKLIHTIIYSDNRQFAKAFRNTAVSGIISESALETSAGIQSTLGKNITSLQYLKPGGSFSIKEWFSNSNETGWLFITANPNQRATLCPLISA…
GILLIAM_00306	conjugal transfer protein TraG	traG CDS	2235	87.3	TraG pseudo	Membrane spanning region-2,3, Cleavage site, Predicted conserved region-1,2	744	875 (ott); 905 (rbe); 836 (ecz)		MFGAKAVAKIRDVQIQDSITLTNTKEFLRQCFMKPYIIGNILGKKAAAQQTNDIIGFIEQNIPNNFGIYYREPSNLAISFKSCRQATPLIKAAIHKELNEGLLTKFAAAIGVQSDQSHMLSQRLKVMTGDTLKYLQREQQDIHEWMKQAMLLNANRESYDDWREKFSLSRIYPNLVSMHAIRGLFQQSFSYLVAGEMAAHMMPILQSVFFALVVSMIFIVFPMGLLPGGYNILKTWILLIIWVSSWPVFFTIIHCLGMISLSSKSGAFGSDYGLNMLSQASFAEMILYSYATFQMLASSIPMLSWGVLKACAHATANLAIQFSPIPVASSLGSNIVDNNLSMDNYSIGNRTISQQNLVPSLDMTASIINYGSYKIITGNNGEQFVIQTVHSLETNFRSS…
GILLIAM_00307	conjugal transfer protein TraH	traH CDS	525	91.1	TraH pseudo	Predicted conserved region-2,3	174	433 (ott); 446 (rbe); 458 (ecz)	C-terminal fragment	MHDSIMSMTGTIVVTNNNVHFYDSLAQDEKSWISHLKGGESASIYSCDNVSCLHPSLQRNITILPEKSYAGKAKQQLKNLKINFENNSEFTDSEIAFLSSIGDIFPIYDYIILESISGVTILDSSSELIASYTLVQHLKEVITEIRRAVTSLGAKQVSDKHLVQYLKDWYYVWS
GILLIAM_00308	conjugal transfer protein TraH	traH CDS	630	93.8	TraH pseudo	TrbI interaction region-1, Predicted conserved region-1	209	433 (ott); 446 (rbe); 458 (ecz)	N-terminal fragment	MSIRIRVYAITMLLLLQAPISLAWNIENVFQGMSVNVTRSGSYQNQAAGYYAAGGLSARTSQTSFQPFAITPPSLNMSCSGIDAYLGSFSVISVEELVQLMKNIGSQAKVYAFSLGLKTFAPQIENALKDLRNLAMEMNQFAKGDCELTKALFATALPKNWAMREAVCRDIQSQSGFDYFAAGKKCRNDLAQKQALRQAQNKDSELMLE
GILLIAM_00309	conjugal transfer protein	TrbL/VirB6 CDS	684	91.3	TraF	Predicted conserved region, C-X-X-C motif, Beta 10, Alpha 7	227	240 (ott); 300 (rbe); 257 (ecz)		MVMILISQLSTVDASPTGFLWYNDKHGHELTESTSKLMSGAHDHRIEELKEQFNQAQRIALDNPTLENVITAQRLQKQIMEKAHKFATMWQLATLLDYQLINANEPANSLHKKLYQEKSEQKNDSKLKNIAKNWGLILQVKQDCLLCKAFMPIVQGFANKYAFQLLAVSKNNELLNKLNPEHVVPVLYSVASDGKKIYSVARGIISENKIIDNILAIDRYYHKLETR
GILLIAM_00310	conjugal transfer protein TraN	traN CDS	1116	96.1	TraN pseudo	Conserved cysteine region-2,3,4-5,6, Predicted conserved region-1,2,3,4	371	564 (ott); 603 (rbe); 602 (ecz)		MLYCLADDPEAIVKQMKWAIANRLGASIHHIGRNFLLEVNEKICILHYDYRDKTQELREVAEYWKVLNPELEQLTESNECYEVNRINYDGGDRVFFDKFKVNRPYWKQKIVFSCTSDPKDGSKHLKIQNCELKNSTCQKSVANICLLWQHDYSCSTEKQTMLHSSLRNNSIFCLGGNCNTPTIIPNRDIAKVAHIAMLNQMSKDIKTNPVSVFSGKHRKCKKDVFSFLNCCSSMTGWGRDIGLSQCKSKEQELALYRKKGYCYYIGTYCSSRIPILGICLARKSTYCCFQSKLARIFQEEARKQLKIDFGTPECPNCRGLTVKELQKVDFTKINMDELFGDILTKAQNSMNKDIIAGIKDKVHRMQQSQSK
GILLIAM_00313	conjugal transfer protein TraN	traN CDS	333	88.3	TraN pseudo	Conserved cysteine region-1	110	564 (ott); 603 (rbe); 602 (ecz)	C-terminal fragment	MIANSMRIESDPLSALDSSNFVTQTSTTNTEIIQSCTEGSKFNIELIRELNVECRLEDLWLPWQNRQMEFAKKEIVENHSNWLHGRSDVYDDELDAQIYSTNVGNRYIIC
GILLIAM_00314	conjugal transfer protein TraN	traN CDS	261	91.9	TraN pseudo		86	564 (ott); 603 (rbe); 602 (ecz)	N-terminal fragment	MRLLSILTLITLNISSCIASMQSSYNEASNYNVNLGNSSNTQELFHQGSNVSYPNNDEDLTYHGRNQLGTESGAMLFQAENSKNNA
GILLIAM_00315	type-F conjugative transfer system pilin assembly protein TrbC	trbC CDS	384	95.1	TrbC	Signaling domain, Predicted conserved region-1,2, TraW interaction region	127	127 (ott); 144 (rbe); 213 (ecz)		MVIRVMMLMVLLFVNNANAFFLDKQKTFIFVSFSMSDEALKSYFAESQKAGAQLVMRGLINNSFIQTKNKTMELGISFDIDPSLFEKYKVDVVPVIVIDDEKRGLTKKLTSHIPLAIALEIMENNTP
GILLIAM_00316	conjugal transfer protein	TrbL/VirB6 CDS	858	94.6	TraU pseudo	Hydrophobic-2,3,4, Hydrophilic-1,2	285	325 (ott); 322 (rbe); 330 (ecz)		MFPITIAGFKVVSSSMPDTNASGRLICLCPKPGIPVPIPGIPVGFWEPVRLVDVTKSPMCMVSLGGLSFGSATQKGMKDEAEGNAFYHIHWYVYSMIYWLEILLDFICLEMAAVDIAYLTEFDPLWSDDAKSAILNSETLLFQNVAAYQACIADCMSCSAGLLASDYAFWCAECQGMLYPFIETAAAHNGGVGTSVLMVSKFMAKMHRQLMLWGYYGYKGLCAKYPMPIIKKSQYRLQMTYSIPETKSCKSIGQTEAIWQAGKEFPVNGEDFGYLIWRKRDCCLL
GILLIAM_00317	conjugal transfer protein TraC	traC CDS	1200	92.2	TraC pseudo	Walker A, Motif C, Walker B, Motif D-E	399	829 (ott); 862 (rbe); 875 (ecz)		MYWSPFGEALLPALNKHGVAPNENFNLCIAGVPGSGKSVFMQELMLSVLGVGGKVFVLDYGRSFKRTCLILGGSYIEFDMKNPVSINPFSEVPENDSAKSIEARSDFLSNFPSILATMAAPQYGTSDLQQPMLQRALISVWQKKGAKAEITDIADWLSNREESYAKELGNMLFPFTKDGQHGRFFSGKAQLSLNSDIVVIETDHLRSVPELLAVIVQIMIVHINQTMVKGDRSRPFLIMIDEAWKLLAGKRSGEFIEEAGRIARKYNGSIALATQQLTDYFRQEGSASEKAFENSSHKIILKQNSESFKAMRANPKLAGFVDEDWKLNLLQSVHSNLPYYSEIAIYSPNVSGVIGRLMIDPFTLLLTSTNARDYQAIEDHMAKGMNVSEAINYVILEDL
GILLIAM_00318	Uncharacterised protein	Uncharacterised protein CDS	300	95	TraV pseudo	Predicted conserved region-1	99	109 (ott); 84 (rbe); 171 (ecz)		MYLTSFFYRSTFDCKIPKGLKCKSLYEIKNMVAQGAFDIDNLEKVEASKTKSKRRCILCYRQAKAVQGVDVVNKSQKKPKKYLINLFKSKQSQGERKHT
GILLIAM_00321	conjugative transfer protein	conjugative transfer protein CDS	420	96.9	TraE pseudo	Anchor region, Predicted conserve region-1,2	139	183 (ott); 183 (rbe); 188 (ecz)	N-terminal fragment	MNHLFKQNAIQELVKYNKCLLSVTILLAAANIIAIMAAITKEEKWLLIPAMEPDRKMMVSSKNYHETYLKEWAIYVTKLLFTTSPNEVERQIADMKVASSNTESLNKFFHDHLQFVKGSNVSSVFFPKKIEVINEWSIN
GILLIAM_00322	conjugative transfer protein	conjugative transfer protein CDS	153	96.1	TraE pseudo	Predicted conserve region-3	50	183 (ott); 183 (rbe); 188 (ecz)	C-terminal fragment	MNGVLISGTLRYWFSDSKHIAVDKTYLLTYKRTPNYLLLLTGVKENGIKK
GILLIAM_00325	conjugal transfer protein	TrbL/VirB6 CDS	1320	91.3	TraB	Coiled-coil domain, Predicted conserved region, OM pore gating, Alpha-3	439	444 (ott); 472 (rbe); 475 (ecz)		MEQDNSDNNNTKEEDLELNDKPKAESVRHNSKLSELTNIIRRKPVIALTFISITIMVVSYFLSESGKTKEPITFTENRESREAISGVEQAVDLRAKWTEEILNEVKTLKDRFESVIESRYLEITAQINKKLEIFENQPKQSLYNNDSDEFSADLNHHISNSPHDNKTEQAPVVVVKPYVNLRRAGSEPKKNAENYVTSGSSARAVLLTGVVVGTGTNSSSSPEPIVLQLLDTAILYNKYKTDQIKNAILIGSCNGEMSSERAKCRIETLSVVNNQGDIIEKKVEGWLIGEDGRSGIKGIVVDKSSNIASMAALNGVFSSIAKFLQSKAIKPDMLPTLNLVAGGQQQEFQIGDALQSGAYAGASNAFDKLADFAIKRADSMSPVVLIASGRVIDVVFKKG…
GILLIAM_00326	Uncharacterised protein	Uncharacterised protein CDS	330	96.4	TraV	Conserved cysteine region, Predicted conserved region-1	109	109 (ott); 84 (rbe); 171 (ecz)		MKFLLLLLGCMSLTSFFYRSTFDCKIPKGLKCKSLYEIKNMVAQGAFDIDNLEKVEASKTKSKRRCILCYRQAKAVQGVDVVNKSQKKPKKYLINLFKSKQSQGERKHT
GILLIAM_00327	conjugal transfer protein TraC	traC CDS	873	95.9	TraC pseudo	Predicted conserved region-1,2	290	829 (ott); 862 (rbe); 875 (ecz)	N-terminal fragment	MNASIHKDFDRERFSKHFVYESYDEKTQLFFNRGSIGFVLLACPLAEASVSAQNEIAEFLKSDENLPAESSLQVLMIGSNNIENFLSNWQSYRKGEIFIELANKRIEFLRDQAQKSGSVKDVVLLISVTIPNLNANIDDMIRRRDALKDTFRSIGLSTENVNAQQLLKSLRVIFGWPEEEHSNINQYEILSEQILSGDFSLFENDDCVNVNNDQIFISLEARKRPAEWKLSAMDLFLGNEMRRDEYIKSNFLIHFGLQILPNQAMERTAAITKREALERNINAGMGKFFS
GILLIAM_00328	conjugal transfer protein TraC	traC CDS	435	90.1	TraC pseudo		144	829 (ott); 862 (rbe); 875 (ecz)	Middle fragment	MQEWANFFHDIQQKAADLAGVVAALQSGDRVVNIHFNVIMFDKIKKAKQSASAFCSMLRRSGWYFVPCKYDHVAVLLAALPMQLVEQGPKGILGQKTSGVGVALSSLGRGIKTVSVESKVLLPIIGEWKGDLSSPGMLLAGRRG
GILLIAM_00329	conjugal transfer protein TraC	traC CDS	522	91.1	TraC pseudo	Walker A, Motif C	173	829 (ott); 862 (rbe); 875 (ecz)	C-terminal fragment	MYWSPFGGALLPALNKNAAAPNENFNLCIAGVPGSGKSVFMQELMLSVLGVGGKVFVLDYGRSFKRTCLILGGSYIEFDMKNPVSINPFSEVPEDDSAKSIEARSDFLSNFPSILATMAAPQYGTSDLQQQMLQMNLTLALLSIIYSICSFNFSFNFSTSFTSFCYISALNFC
GILLIAM_00331	conjugal transfer protein	TrbL/VirB6 CDS	678	94.4	TraU pseudo	Hydrophobic-3,4, Hydrophilic-1,2	225	325 (ott); 322 (rbe); 330 (ecz)		MVSLGGLSFGSATQKGMKDEAEGSAFYHIHWYVYPVIYWLEILLDFICLEMAAVDIAYLTEFDPLWSDDAKSAILNPETLLFQNVAAYQACIADCMSCSAGLLASDYAFWCAECQGMLYPFIETAAAHNGGVGTSVLMVSKFMARMHRQLMLWGYYGYKGLCAKYPMPIIKKSQYRLQMTYSIPETKSCKSIGQTEAILQAGKEFPVNGEDFGYLIWRKRDCCLL
GILLIAM_00332	type-F conjugative transfer system pilin assembly protein TrbC	trbC CDS	384	94.8	TrbC	Signaling domain, Predicted conserved region-1,2, TraW interaction region	127	127 (ott); 144 (rbe); 213 (ecz)		MVIRVMMLMVLLFVNNANAFFLDKQKTFIFVSFSMSDEALKSYFAESQKAGAQLVMRGLINNSFTQTKNKTMELGISFDIDPSLFEQYKIDVVPVIVIDDKKRGLTKKLTGHIPLASALEIMNENTP
GILLIAM_00333	conjugal transfer protein TraN	traN CDS	1689	95.8	TraN	Conserved cysteine region-1,2,3,4-5,6, Predicted conserved region-1,2,3,4	562	564 (ott); 603 (rbe); 602 (ecz)		MKQLIALVLITLNINGCIASMQSSYNEAKNYNVNLGNSSNTQELFHQGSNVNYPNNDEDLTYHGRNQLATESGAMLFQAENSKNNALTQHNINDQNYMIANSMRIESDPLSALDSSNFVTQTSTTNTEIIQSCTEGSKFNIELIRELNVECRLENVWLPWQTRQMEFATEEIKENHSNWLHGRSDVYDESGAQIYCLVDDPEAIEKQMKRAIANRLGASIHHIGRNFLLEVNEKICILHYDYRDKTQELRKVAEYWQVLNPELEQLTESNECYEVNRINYDGGDRVFFDKFKVNRPYWKQKIVFSCTSDPKDGSKHLKIQNCELKNSTCQKSVANICLLWQHDYSCSTEKQTMLHSSLRNNSIFCLGGNCNTQTIIPNRDIAKVAHLAMLNQMSKDIKT…
GILLIAM_00337	conjugal transfer protein	TrbL/VirB6 CDS	717	92.3	TraF	Predicted conserved region, C-X-X-C motif, Beta 10, Alpha 7	238	240 (ott); 300 (rbe); 257 (ecz)		MNAIHLSVIIVLFGYLSMELATANSLPTGFLWYNDKHGHELDDSTSKLMRRAHDHRIEELKEQFNQAQRIALDNPTLENVIIAQRLQKKIMEKAHKFATMWQLATLLDYQLINAHEPSNSLHRKLYQEKSEQKNDSKLKNIAKNWGLILQVKEDCLLCKAFMPIVHGFANKYAFQLLAVSKNNELLNKLNPKHVVPVLYLVASDGKKIYAVARGIISEDKIIDNILAIDRYYHKLETR
GILLIAM_00338	conjugal transfer protein TraH	traH CDS	1302	94.8	TraH	TrbI interaction region-1,2, Predicted conserved region-1,2,3	433	433 (ott); 446 (rbe); 458 (ecz)		MSIKIRVYAITILLLLQAPVSLAWNIENVFQGMSVNVTRSGSYQDQAAGYYAAGGLSARTSQTSFQPFAITPPSLNMSCSGIDAYLGSFSVISGEELVQLMKNIGSQAKVYAFSLGLKTFAPQIENALKDLRNLAMEMNQFAKGDCELTKALFATALPKNWAMREAVCRDIQSQSGFDYFAAGKKCRNDLAQKQALRQAQNKDSELMLDDYNIFTKAAAKVGIPSNMHDSIMSMTGTIVVTNNNVHFYDSLAQDEKSWISHLKGGESASIYSCDNVSCLHPSLRRNITISPEQSYAGKAKQQLTNLKNKFDYNTEFSNHEIAFLSSIGDIFPIYDYIILEYISGVTILDSSSELIASYTLVQHLKEVITEIRRAVTSLGAKQVSNEHLERYLKELNRVQ…
GILLIAM_00339	conjugal transfer protein TraG	traG CDS	2652	88.6	TraG	Membrane spanning region-1,2,3, Cleavage site, Predicted conserved region-1,2	883	875 (ott); 905 (rbe); 836 (ecz)		MDYVIYTFGGGDLLWHVFNGIGRVFASNSEYFTPVGHLALTIGGIWAATRAIFRGNIGIFAMEWFFPSIFIFTLLFAPKATVWLKDEVSMSAPVKVDNIPIGIAMFASLSSQTSYFVSKMLENHLLPAYEGLSSRKTGIMFGAKAVAKIRDVQIQDSITLTNTKEFLRQCFMKPYIIGNILGKKAAAQQTNDIIGFIEQNIPNNFGIYYREPSNLAISFKSCRQATPLIKAAIHKELNEGLLTKFAAAIGVQSDQSHMLSQRLKVMTGDTLKYLQRELQDIHEWMKQAMLLNANRESYDDWREKFSLSRIYPNLVSMHAIRGLFQQSFSYLVAGEMAAHMMPILQSVFFALVVSMIFIVFPMGLLPGGYNILKTWILLIIWVSSWPVFFTIIHCLGMIS…
GILLIAM_00341	conjugal transfer protein	TrbL/VirB6 CDS	1755	94	TraD	Transmembrane region-1,2, Walker A, Walker B	584	584 (ott); 562 (rbe); 717 (ecz)		MNFQNQGNFTRGSQLFAHKLRMFGQGSTNVFIIGLGLSIFWIICRLYQKVFLSSLYYFVIERYVQLKLAIGEHFYDIDQIGIKFYSLRFKKWMHLNAQDFLHEFYTSQHGFKIHQLWEFLINSALLEGLIVFAIGVIISIVFFTAQGKKTIIKAKIRGADFVGYRCLAKMLKSAKKASKIRFGGLPLVKNSERLHILITGTTGTGKTNMLNELLPQIRLHKDRAIIVDTTGAFTDRFFDSKCDKLLNPFEKNSEQWLPWNDCFEAADFHDIASSFSNYTPKLDDFFAKNAELVLSEALKLYQDDKDIIKLIHTIIYSDNRQFAKAFRNTAVSGIISESALETSAGIQSTLGKNITSLQYLKPGGSFSIKEWFSNSNETGWLFITANPNQRATLCPLISA…
GILLIAM_00343	conjugal transfer protein TraI	traI CDS	1011	93.5	TraI pseudo	Predicted conserved region-2	336	890 (ott); 1383 (rbe); 1756 (ecz)		MRNYSPFPGEKIIIAADNDSKNPITNNTVIKAAKTLEMKGAITCIVKPPENGDFNNLLQSCGDQSIRDIIEPEITKLTKAVETTKLTQTENNSIAKQNDITNVKELYNKSSSLYYFKQKEEAKVETIVVNKYLENHTGIYSSKIFNNPNLRANMVFDEETQKSWPALTIFVKNDKDEITGAKILALNSKTCNKADVAEKSVGTISGSFAEIAQQNSKYSPVTIITKDIETALTIQQAGVEGKILCAIEAENLQNYNPGPKEKIILAVKNDVNTEKAEKVLEDKEAVVCTVKNDFNNVLKTQGLYAVRNIISPEIRKLNEKIESIQTNIQPGLCPKH
GILLIAM_00345	conjugal transfer protein TraA	traA CDS	2553	95.5	TraATi pseudo	Nickase region-3, Helicase region-1,2,3,5,6	850	940 (ott); 1383 (rbe); 1100 (atu)	C-terminal fragment	MLKDIVIALPDEKELNLEHRIELTHRIVDAMEWVQNGLGVQIDIHKPQIGDKNWHVHILVTTRRFKENGEELGDKAVDLEAKFITVKGQWRIIKDSKMIHEIAKEETNAYFAELGLPYRVDETSEVPGKHIGPRRIRNLINEVLNENELRKEAHLKIINDADVITDSITHYKSIFTKQDVEKAVKDIPDLTAREQLVQQVLSSNRILELYHDDGESSKYFTTIEVRNEETRIIRIANKINNQVYYNDIYNLKSDIEGLANVSEEQKQALRHILLSTSGVRVLRGRAGTGKSYVLIKAHELATNRGQKVIGLAPTHKAVSELKSKGYTEVYTVKGFLYNRKKIFMKGSLIVVDEAGMVGTKAYAELFRVVRNNNCQLILAGDEKQLASIERGGMFEMLSN…
GILLIAM_00346	conjugal transfer protein TraA	traA CDS	240	95.4	TraATi pseudo	Nickase region-1	79	940 (ott); 1383 (rbe); 1100 (atu)	N-terminal fragment	MRIGIEMAIQFTRIEFLRRSEGGDSCRKAAYNARTIVKNKQTGIRYNFSRKKDNVYHTVLIPDYVNQDFKNIQTLMNEV
GILLIAM_00347	conjugative transfer protein	conjugative transfer protein CDS	456	94.3	TraDTi	Predicted conserved region-1,2	151	151 (ott); 97 (rbe); 77 (atu)		MANLMQQKITLQQKKARLIMDEVNLKIKERKMRTRRLIEMGGLLAKAELDHLPTNTLFGAIVSLKETLTQHPNVQDHWTTIGKDIFDKEQQNKAAVILKFASEPDENTKRHIRLHGLKWNSFRQEWCGHVKDIESLKNGLLNVQYKLELVV
GILLIAM_00364	conjugal transfer protein	TrbL/VirB6 CDS	159	91.8	TraD pseudo		52	584 (ott); 562 (rbe); 717 (ecz)		MLNELLPQIRLHKDRAIIVDTTGAFTDRFFDPKCDKLLNPFEKNSEPMVALE
GILLIAM_00368	conjugative transfer protein	conjugative transfer protein CDS	639	91.8	TraD pseudo	Walker B	212	584 (ott); 562 (rbe); 717 (ecz)		MSEALKLYKDDKDIIKLIHTIIYSDNRQFAKAFRSTAVSGIISESALETSAGIQSTLGKNITSLQYLKPGGSFSIKEWFSNSNETGWLFITANPNQRATLCPLISAWISISIKALMCRNPNHDNKNMWFILDELPALQKVSSLPVALAESRKYGGCFVAGLQNIHQLEAIYGAAECASMLDLFNSKFIFRVSDQVTAYKRQFRIRKSREGII
GILLIAM_00374	conjugal transfer protein	TrbL/VirB6 CDS	210	91.4	TraD pseudo		69	584 (ott); 562 (rbe); 717 (ecz)		MRDGVNMNNVERKRILVMPSEIMNLPDLTCYVKLAGNFPITKLTMQLQNLNTAFVCEYKLLKKLKLLEY
GILLIAM_00376	conjugal transfer protein TraI	traI CDS	2670	92.1	TraI	Helicase region-5, Predicted conserved region-1,2	889	890 (ott); 1383 (rbe); 1756 (ecz)		MTDKINDSNNFNNIHNSKTDIENSKANSWNHNVAVKLINGDIADGIVLLSDNNSLRADNTLKESINQLINDWKNSKFELQDRLIIADHKEAENINQNIRNYMKENGALKGPEYSILISGAESKKYANYMAGDRIVFQTNDKDLQIQNSEFATLVSIDESKFVAKTDTGNEVSFDLNKISFKHGYATTVCNPQTAVKKDVYVLHNNGVGIESSNISMIGNAEQVRLYYNVQATKNVANLIEQLSTAKTDSINSKEENNDVQANEVKQYQSAQNYRKNDYYSNSEEDLQKLRDAIAYRAETIACDLLGDPNKRLSRHGKLRWGDTGKIQVTTEGKYAGKWYDFSTGQKGDLLSLARRERGYNFFEAIEYLKSIVGMSNISQRYQRRPKTDDSQQYTQESES…
GILLIAM_00377	conjugal transfer protein TraA	traA CDS	162	94.4	TraATi pseudo		53	940 (ott); 1383 (rbe); 1100 (atu)	C-terminal fragment	MKILTKLLKNKGAVAVKELMIPEIMKLINTQNVKTEPEQIVKADIAPKIGVRR
GILLIAM_00378	conjugal transfer protein TraA	traA CDS	2733	93.6	TraATi	Nickase region-1,2,3, Helicase region-1,2,3,5,6	910	940 (ott); 1383 (rbe); 1100 (atu)	N-terminal fragment	MRIGIEMAIQFARIEFLTRSTGGDSCRKAAYNARTIVKNKQTGIKYNFSHKKDNVYHTVLIPDYVNQDFKNIQTLMNEVERTETRENSKLFKDIVIALPDEKELNLEHRIELTHQIVDAMEWVQKGLGVQINIHEPQTGDKNWHAHILLTMRRFREDGTGLGDRAVDLNPKCRTVNGKKVVIREVEMIHEIAKEETNAYFAKLGLPYRVKDISKVPQKHLGNIKHIEHIEIRNLINEVVNENELRKEAHLKIINDADVITDSITHYKSIFTKQDVEKAVKDIPDPTAREQLVQKVLSSNRILELYHDDGESSKYFTTIEVRNEETRIIRIANKINNQVYYNDIYNLKSDIEGLANVSEEQKQALRHILLSTSGVRVLRGRAGTGKSYVLIKAHKLATNR…
GILLIAM_00379	conjugative transfer protein	conjugative transfer protein CDS	444	95.2	TraDTi	Predicted conserved region-1,2	147	151 (ott); 97 (rbe); 77 (atu)		MANLMQQKITLQQKKARLIMDEVNLKIKERKMRTRRLIEMGGLVAKAKLDHLSANTLFGAIVSLKETLTQHPNVQDHWTTIGKDIFDKEQQNKAAVILKFTSEPDENTKRHIRLHGLKWNSFRQEWCGHVKDIEALKNGLLNVQYKL
GILLIAM_00381	conjugative transfer protein	conjugative transfer protein CDS	213	96.1	TraDTi pseudo	Predicted conserved region-2	70	151 (ott); 97 (rbe); 77 (atu)		MTIHPNVQDHWTTIGKDIFDKEQQNKAAVILKFASEPDENTKRHIRLHGLKWNSFRQEWCGHVKDIEAKE
GILLIAM_00408	conjugative transfer protein	conjugative transfer protein CDS	396	94.9	TraDTi pseudo	Predicted conserved region-1,2	131	151 (ott); 97 (rbe); 77 (atu)		MRLTLKFKERKMRTRRLIEMGGLVAKAKLDHLSTNTLFGAIVSLKETLTQHPNVQNHWTTIGKDIFDKEQQNKAAVILKFTSEPDEDTKRNIRLHGLKWNSFRQEWCGHVKDIEALKNSLLNVQYSIELVV
GILLIAM_00409	conjugal transfer protein TraA	traA CDS	300	88.8	TraATi pseudo	Nickase region-1	99	940 (ott); 1383 (rbe); 1100 (atu)	N-terminal fragment	MRIGIEMAIQFTRIEFLTRSKGGDSCRKAAYNARTIVKNKQTDIKYNFSRKKDNVYHTVLIPDYVNQEFKNIQTLMNEVERTAKKGNSQLLKDGAKFRA
GILLIAM_00410	conjugal transfer protein TraA	traA CDS	126	92.1	TraATi pseudo		41	940 (ott); 1383 (rbe); 1100 (atu)	Middle fragment	MELNLEHRIEITHQIVDAMELVQNGLGVQIDIHKPHRGDKN
GILLIAM_00411	conjugal transfer protein TraA	traA CDS	1587	94.8	TraATi pseudo	Helicase region-1,2,3	528	940 (ott); 1383 (rbe); 1100 (atu)	Middle fragment	MQEIKLNLIPNLLRLFRYLSAIILNSLTSFERSLVKGQRCIIRDSEMIHEIAKEETNAYFAELGLPYRVDETSEVPGKHIGPRRIRNLINEVVNENELRKEAHLKIINDADVITDSITHYKSIFTKQDVEKAVKDIPDLTAREQLVQQVLSSNRILELYHDDGESSKYFTTIEVRNEETRIIRIANKINDQVYYNNIYNLKSDIEGLANVSEEQKQALRHILLSTSGVRVLRGRAGTGKSYVLIKAHKLATNRGQKVIGLAPTHKAVSELRSKGYTEVYTVKGFLYNRKKIFMQDSLIVVDEAGMVGTKAYAELFRVVRNNNCQLILAGDEKQLASIERGGMFEMLSNIFGSHVLVNIRRQSKNWSRKAAMEFAESNILSGITLLRQNNCVRFDNTLQD…
GILLIAM_00412	conjugal transfer protein TraA	traA CDS	756	94.8	TraATi pseudo		251	940 (ott); 1383 (rbe); 1100 (atu)	C-terminal fragment	MTRYIENLKLYCNKEATKSINSLINQLSRPNEKSASITLKTAHDLEKERTKPTVFSKVENWFKSIINDINDRSHVNEEYYYFTAKPEEEAKVEKVQLKDISTPLFMHIKEQRQYDYDVTILSAEGKTISSFQEAGIDSRMVYSSNVNNLKYYQPFQGEKILIAANNDKQNKEYVSTINEAAKVLTSKGAITSIVVPSKGEDFNEMLKNKGATAVKELMIPEIMKLINTQNVKTEPEQIVKADIAPKIVIRR
GILLIAM_00414	conjugal transfer protein TraI	traI CDS	1206	93.2	TraI pseudo	Predicted conserved region-2	401	890 (ott); 1383 (rbe); 1756 (ecz)		MAGDKANISINRRSFGKISGSFITIAKRNANDPNITIIAEGAETALSLQQSGIKGNIVASAGIANLRNYSPFPGEKIIIAADNDSKNSITNNTVIKAAKTLEMKGAITCIVKPPENGDFNNLLQSCGEQSIRDIIEPEITKLTKAVETTKLTQTENNSIEKQNDITNVKELYNKSSSLYYLKQEEEAKLEAIVVNKFLENHTEIYSSKIFNNSNLRANMVFDEETQKSWPALTIFVKNETGEITGAKILTLNSKTCNKADILEKSIGTISGSFAEIAQQNLKYSPVTIITKDIETALTIWQARVEGKILCAIEAENLQNYNPGPKEKIILAVKNDVNTEKAEKVLEDKEAVVCTVKNDFNNVLKTQGLYAVRNIISPEIRKLNEKIESIQTNIQPGLCL…
GILLIAM_00416	conjugal transfer protein	TrbL/VirB6 CDS	531	94.7	TraD pseudo	Walker B	176	584 (ott); 562 (rbe); 717 (ecz)	C-terminal fragment	MCRNPNHDNKNMWFILDELPALQKVSSLPVALAESRKYGGCFVAGLQNIHQLEAIYGAAECASMLDLFNSKFIFRVSDQVTAYKSALTLGEQEIIETQENLSYGSNTMRDGVNMNNVERKKLLVMPSEIMNLPDLTCYVKLAGNFPITKLTMQLQNLNTAFVWGYKLLKKLKLVEY
GILLIAM_00417	conjugal transfer protein	TrbL/VirB6 CDS	570	95.3	TraD pseudo	Walker A	189	584 (ott); 562 (rbe); 717 (ecz)	Middle fragment	MLKSAKKASKICFGGLPLVKNSERLHILITGTTGTGKTNMLNELLPQIRLHKDRAIIVDTTGAFTDRFFDSKCDKLLNPFEKNSEQWLPWNDCFEAADFHDIASSFSNYTPKLDDFFAKNAELVLSEALKLYKDDKDIIKLIHTIIYSDNRQFAKAFRNTAVSGIISESALETSAGIQSTLGKNITSLQ
GILLIAM_00418	conjugal transfer protein	TrbL/VirB6 CDS	516	94.8	TraD pseudo	Transmembrane region-1,2	171	584 (ott); 562 (rbe); 717 (ecz)	N-terminal fragment	MNFQNQGNFTRGSQLFAHKLRMFGQGSTNVFIIGLGLSIFWIICRLYQKVFLSSLYYFAIERYVQLKLAIGEHFYDIDQIGIKFYSLRFKKWMHLNAQDFLNEFYTSQHGFKIQQLWEFLINSALLEGLIVFAIGVIISIVFFTAQGKKTIIKAKIRGADFVRSIEIYLKC
GILLIAM_00420	conjugal transfer protein TraG	traG CDS	327	73.7	TraG pseudo		108	875 (ott); 905 (rbe); 836 (ecz)	C-terminal fragment	MNDHINDGNFSTKRDIQNTFEKNVEQLQAKASNIHNNSNIMHVQNIKQTSSDNEKIKNLDQISDSIKNKTKKNQEEFDNTSNSALVLAGKEVLKAAKDLEWNKKQKKD
GILLIAM_00421	conjugal transfer protein TraG	traG CDS	2283	91.2	TraG pseudo	Membrane spanning region-1,2,3, Cleavage site, Predicted conserved region-1,2	760	875 (ott); 905 (rbe); 836 (ecz)	N-terminal fragment	MDYVIYTFGGGDLLWHVFNGIGRVFASNSEYFTPVGHLALTIGGIWAATRAIFRGNIGIFAMEWFFPSIFIFTLLFAPKATVWLKDEVSMSAPVKVDNIPIGIAMFASLSSQTSYFVSKMLENHLLPAYEGLSSRKTGIMFGAKAVAKIRDVQIHDPVTLTNTKEFLRQCFMKPYIIGNILGKKAAAQQTNDIIGFIEQNIPNNFGIYYREPSNLGISFKTCRQATPLIKAAIHKELNEGLLTNFAAAIGVQSDQSHMLSQRLKVMTGDTLKYLQREQQDIHEWMKQAMLLNANRESYDDWREKFSLSRIYPNLVSMHAIRGLFQKSFSYLVAGEMAAHMMPILQSVFFALVVSMIFIVFPMGLLPGGYNILKTWILLIIWVSSWPVFFTIIHCLGMIS…
GILLIAM_00422	conjugal transfer protein TraH	traH CDS	456	94.3	TraH pseudo	Predicted conserved region-2,3	151	433 (ott); 446 (rbe); 458 (ecz)	C-terminal fragment	MQRNITILPEQSYAGKAKQQLTNLKNKFDYNTEFSNHEIAFLSSIGDIFPIYDYIILEYISGVTILDSSSELIASYTLVQHLKEVITEIRRAVTSLGAKQVSNEHLERYLKELNRVQLFANEKWTSLQTDASRIDKRARLIEQHLIAKEKS
GILLIAM_00423	conjugal transfer protein TraH	traH CDS	861	95.7	TraH pseudo	TrbI interaction region-1,2, Predicted conserved region-1	286	433 (ott); 446 (rbe); 458 (ecz)	N-terminal fragment	MLLLLQAPVSLAWNIENVFQGMSVNVTRSGSYQNQAAGYYAAGGLSARTSQTSFQPFAITPPSLNMSCSGIDAYLGSFSVISGEELVQLMKNIGSQAKVYAFSLGLKTFAPQIENALKDLRNLAMEMNQFAKGDCELTKALFATALPRNWAMREAVCRDIQSQSGFDYFAAGKKCRNDLAQKQALRQAQNKDSELMLDDYNIFTKAAAKVGIPSNMRDSIMSMTGTIVVTNNNVHFYDSLAQDEKSWISHLKGGESASIYSCDNVSCLHSTLATKYHNITRAVLCR
GILLIAM_00424	conjugal transfer protein	TrbL/VirB6 CDS	747	93.1	TraF	Predicted conserved region, C-X-X-C motif, Beta 10, Alpha 7	248	240 (ott); 300 (rbe); 257 (ecz)		MIPAFLGIERMNAIHLSVIIVLFGYLSIELATANSLPTGFLWYNDKHGHELTESSSKLISRAHDHRIEELKEQFNRAQRIALDNPTLENVIAAQRLQKQIMEKAHKFATMWQLATLLDYQLINAHEPANSLHRKLYQEKSEQKNDSKLKNIAKNWGLILQVKEDCLLCKAFIPIVQGFANKYAFQLLAVSKNNELLNKLNPKHVVPVLYLVASDGKKIYSVARGIISENKIIDNILAIDRYYHKLETR
GILLIAM_00427	conjugal transfer protein TraN	traN CDS	1689	95.2	TraN	Conserved cysteine region-1,2,3,4-5,6, Predicted conserved region-1,2,3,4	562	564 (ott); 603 (rbe); 602 (ecz)		MRLLSILTLITLNISCCLASMQSSYNEAKNYNVNLGNSSNTQELFHQGSNVNYPNNDEDLTYHGRNQLATESGAMLFQAENSKNNALTQHNINDQNYMIANSMRIESDPLSALDSSNFVTQTSTTNTEIIQSCTEGSKFNIELIRELNVECRLENVWLPWQTRQMEFATEEIKENHSNWLHGRSDVYDESGAQIYCLVDDPEAIEKQMKRAIANRLGASIHHIGRNFLLEVNEKICILHYDYRDKTQELRKVAEYWQVLNPELEQLTESNECYEVNRINYDGGDRVFFDKFKVNRPYWKQKIVFSCTSDPKDGSKHLKIQNCELKNSTCQKSVANICLLWQHDYSCSTEKQTMLHSSLRNNSIFCLGGNCNTQTIIPNRDIAKVAHLAMLNQMSKDIKT…
GILLIAM_00428	type-F conjugative transfer system pilin assembly protein TrbC	trbC CDS	390	93.3	TrbC	Signaling domain, Predicted conserved region-1,2, TraW interaction region	129	127 (ott); 144 (rbe); 213 (ecz)		MVIRVMMLMVLLFVNNANANAFFLDKQKTFIFVSFSMSDEALKSYFAESQKAGAQLIMRGLINNSFTQTKNKTMELGISFDIDPSLFEQYKIDVVPVIVIDDEKRGLTKKLTGHIPLAIALEIMNENTQ
GILLIAM_00429	conjugal transfer protein	TrbL/VirB6 CDS	678	95.3	TraU pseudo	Hydrophobic-3,4, Hydrophilic-1,2	225	325 (ott); 322 (rbe); 330 (ecz)		MVSLGGLSFGSATQKGMKDEAEGSAFYHIHWYVYPVIYWLEILLDFICLEMAAVDIAYLTEFDPLWSDDAKSAILNPETLLFQNVAAYQACIADCMSCSAGLLASDYAFWCAGCQGMLYPFIETAAAHNGGVGTSVLMVSKFMAKMHRQLMLWGYYGYKGLCGKYPMPIMKKSQYRLQMTYPIPETKSCKSIGQTEAIWQAGKEFPVNGEDFGYLIWRKRDCCLL
GILLIAM_00431	conjugal transfer protein TraC	traC CDS	522	91.1	TraC pseudo	Walker A, Motif C	173	829 (ott); 862 (rbe); 875 (ecz)	C-terminal fragment	MYWSPFGGALLPALNKNAAAPNENFNLCIAGVPGSGKSVFMQELMLSVLGVGGKVFVLDYGRSFKRTCLILGGSYIEFDMKNPVSINPFSEVPEDDSAKSIEARSDFLSNFPSILATMAAPQYGTSDLQQQMLQMNLTLALLSIIYSICSFNFSFNFSTSFTSFCYISALNFC
GILLIAM_00432	conjugal transfer protein TraC	traC CDS	435	90.1	TraC pseudo		144	829 (ott); 862 (rbe); 875 (ecz)	Middle fragment	MQEWANFFHDIQQKAADLAGVVAALQSGDRVVNIHFNVIMFDKIKKAKQSASAFCSMLRRSGWYFVPCKYDHVAVLLAALPMQLVEQGPKGILGQKTSGVGVALSSLGRGIKTVSVESKVLLPIIGEWKGDLSSPGMLLAGRRG
GILLIAM_00433	conjugal transfer protein TraC	traC CDS	873	95.9	TraC pseudo	Predicted conserved region-1,2	290	829 (ott); 862 (rbe); 875 (ecz)	N-terminal fragment	MNASIHKDFDRERFSKHFVYESYDEKTQLFFNRGSIGFVLLACPLAEASVSAQNEIAEFLKSDENLPAESSLQVLMIGSNNIENFLSNWQSYRKGEIFIELANKRIEFLRDQAQKSGSVKDVVLLISVTIPNLNANIDDMIRRRDALKDTFRSIGLSTENVNAQQLLKSLRVIFGWPEEEHSNINQYEILSEQILSGDFSLFENDDCVNVNNDQIFISLEARKRPAEWKLSAMDLFLGNEMRRDEYIKSNFLIHFGLQILPNQAMERTAAITKREALERNINAGMGKFFS
GILLIAM_00434	Uncharacterised protein	Uncharacterised protein CDS	300	95.3	TraV pseudo	Predicted conserved region-1	99	109 (ott); 84 (rbe); 171 (ecz)		MYLTSFFYRSTFDCKIPKGLKCKSLYEIKNMVAQGAFDIDNLEKVEASKTKSKRRCILCYRQAKAVQGVDVVNKSQKKPKKYLINLFKSKQSQGERKHT
GILLIAM_00438	conjugal transfer protein TraE	traE CDS	420	96	TraE pseudo	Anchor region, Predicted conserve region-1,2	139	183 (ott); 183 (rbe); 188 (ecz)	N-terminal fragment	MNHLFKQNAIQELVKYNKCLLSVTILLAAANIIAIMAAITKEEKWLLIPAMDPDRKMMVSSKNYHETYLKEWAIYVTKLLFTTSPNEVERQIANMNVVFSNTESLNKFFQNHLQFVKDSNVSSVFFPKNVEVINEWSIN
GILLIAM_00439	conjugative transfer protein	conjugative transfer protein CDS	153	96.1	TraE pseudo	Predicted conserve region-3	50	183 (ott); 183 (rbe); 188 (ecz)	C-terminal fragment	MNGVLISGTLRYWFSDSKHIAVDKTYLLTYKRTPNYLLLLTGVKENGIKK
GILLIAM_00442	conjugal transfer protein	TrbL/VirB6 CDS	1320	90.9	TraB	Coiled-coil domain, Predicted conserved region, OM pore gating, Alpha-3	439	444 (ott); 472 (rbe); 475 (ecz)		MEQDNSDNNNTKEEDLELNDKPKAESVRHNSKLSELTNIIRRKPVIALTFISITIMVVSYFLSESGKTKESIIFIENRESREAISGIEQAVDLRAKWTEEILNEVKTLKDRFESVIESRYLEITAQINKKLEIFENQPKQSLYNNDSDEFSADLNHHISNSPHDNKTEQAPVVVVKPYVNLRRAGSEPKKNAENYVTSGSSARAVLLTGVVVGTGTNSSSSPEPIVLQLLDTAILYNKYKTDQIKNAILIGSCNGEMSSERAKCRIETLSVVNNQGDIIEKKVEGWLIGEDGRSGIKGIVVDKSSNIASMAALNGVFSSIAKFLQSKAIKPDMLPTLNLVAGGQQQEFQIGDALQSGAYAGASNAFDKLADFAIKRADSMSPVVLIASGRVIDVVFKKG…
GILLIAM_00443	Uncharacterised protein	Uncharacterised protein CDS	330	95.5	TraV	Conserved cysteine region, Predicted conserved region-1	109	109 (ott); 84 (rbe); 171 (ecz)		MKFLLLLLGCMSLTSFFYRSNFDCKIPKGLKCKSLYEIKNMVAQGAFDIDNLEKDETSKIKSKRRCILCYRQAKAVQGVDVVNTSPKKHKKYLINLFKSKQSQGERKHT
GILLIAM_00444	conjugal transfer protein TraC	traC CDS	1278	94.4	TraC pseudo	Predicted conserved region-1,2	425	829 (ott); 862 (rbe); 875 (ecz)	N-terminal fragment	MNASIHKDFDRERFSKHFVYESYDDETQLFFNRGSIGFVLLACPLAEASVSAQNEIAEFLKSDENLPAESSLQVLMIGSNNIENFLSNWQSYRKGEIFIELANKRTEFLRDQAQKVGSIKDIVLLISVTIPNLNANIDDMIRRRDALKDTFRSIGLSTENVNAQQLLKFLRVIFGWPEEEHSNINQYEILSEQILSGDFSLFENDDCVNVNDDQIFISLEARKRPAEWKLSAMDLFLGNEMRRDEYIKSNFLIHFGLQILPNQTMERTAAITKREALERNINAGMGKFFPDIQQEAADLAGVVAALQSGDRVVNIHFNVIMFDKTKKAKQSASAFCSMLRRSGWYFVPCKYDHVAVLLAALPMQLVEQGPKGILGQKTSGVGVALSSLGRGIKTVSVES…
GILLIAM_00445	conjugal transfer protein TraC	traC CDS	1200	92.7	TraC pseudo	Walker A, Motif C, Walker B, Motif D-E	399	829 (ott); 862 (rbe); 875 (ecz)	C-terminal fragment	MYWSPFGGALLPALNKNAAAPNENFNLCIAGVPGSGKSVFMQELMLSVLGVGGKVFVLDYGRSFKRTCLILGGSYIEFDMKNPVSINPFSEVPEDDSAKSIEARSDFLSNFPSILATMAAPQYGTSDLQQPMLQRALISVWQKKGAEAEITDIADWLSNREESYAKELGNMLFPFTKDGQHGRFFSGKAQLSLNSDIVVIETDHLRSVPELLAVIVQIMIVHINQTMVKGDRSRPFLIMIDEAWKLLAGKRSGEFIEEAGRIARKYNGSIALATQQLTDYFRQEGSASEKAFENSSHKIILKQNSESFKAMRANPKLAGFVDEDWKLNLLQSVHSNLPYYSEIAIYSPNVSGVIGRLMIDPFTLLLTSTNARDYQAIEDHMAKGMNVSEAINYVILEDL
GILLIAM_00446	conjugal transfer protein	TrbL/VirB6 CDS	858	94.6	TraU pseudo	Hydrophobic-2,3,4, Hydrophilic-1,2	285	325 (ott); 322 (rbe); 330 (ecz)		MFPITIAGFKVVSSSMPDTNASGRLICLCPKPGIPVPIPGIPVGFWEPVRLVDVTKSPMCMVSLGGLSFGSATQKGMKDEAEGNAFYHIHWYVYSMIYWLEILLDFICLEMAAVDIAYLTEFDPLWSDDAKSAILNSETLLFQNVAAYQACIADCMSCSAGLLASDYAFWCAECQGMLYPFIETAAAHNGGVGTSVLMVSKFMAKMHRQLMLWGYYGYKGLCAKYPMPIIKKSQYRLQMTYSIPETKSCKSIGQTEAIWQAGKEFPVNGEDFGYLIWRKRDCCLL
GILLIAM_00447	type-F conjugative transfer system pilin assembly protein TrbC	trbC CDS	384	95.1	TrbC	Signaling domain, Predicted conserved region-1,2, TraW interaction region	127	127 (ott); 144 (rbe); 213 (ecz)		MVIRVMMLMVLLFVNNANAFFLDKQKTFIFVSFSMSDEALKSYFAESQKAGAQLVMRGLINNSFIQTKNKTMELGISFDIDPSLFEKYKVDVVPVIVIDDEKRGLTKKLTSHIPLAIALEIMENNTP
GILLIAM_00448	conjugal transfer protein TraN	traN CDS	378	91.2	TraN pseudo	Conserved cysteine region-3,4-5,6	125	564 (ott); 603 (rbe); 602 (ecz)		MRLLSILTLITLNISYYYIGTYCSSRIPILGICLARKSTYCCFQSKLARIFQEEARKQLKIDFGTPECPNCRGLTVKELQKVDFTKINMDELFGDILTKAQNSMNKDIIAGIKDKVHRMQQSQSK
GILLIAM_00449	conjugal transfer protein	TrbL/VirB6 CDS	684	90.2	TraF	Predicted conserved region, C-X-X-C motif, Beta 10, Alpha 7	227	240 (ott); 300 (rbe); 257 (ecz)		MVMILISQLSTVDASPTGFLWYNDKHGHELDESSSKLICNAHDHRIEELKEQFNRAQRIALDNPTLENVITAQRLQKQIMEKAHKFATMWQLATLLDYQLINANEPANSLHKKLYQEKSEQKNDSKLKNIAKNWGLILQVKQDCLLCKAFMPIVQGFANKYAFQLLAVSKNNELLNKLNPEHVVPVLYSVASDGKKIYSVARGIISENKIIDNILAIDRYYHKLETR
GILLIAM_00450	conjugal transfer protein TraH	traH CDS	630	94.1	TraH pseudo	TrbI interaction region-1, Predicted conserved region-1	209	433 (ott); 446 (rbe); 458 (ecz)	N-terminal fragment	MSIRIRVYAITMLLLLQAPISLAWNIENVFQGMSVNVTRSGSYQNQAAGYYAAGGLSARTSQTSFQPFAITPPSLNMSCSGIDAYLGSFSVISVEELVQLMKNIGSQAKVYAFSLGLKTFAPQIENALKDLRNLAMEMNQFAKGDCELTKALFATALPKNWAMREAVCRDIQSQSGFDYFAAGKKCRNYLDQKQALRQAQNKDSELMLE
GILLIAM_00451	conjugal transfer protein TraH	traH CDS	387	87.8	TraH pseudo	Predicted conserved region-2,3	128	433 (ott); 446 (rbe); 458 (ecz)	C-terminal fragment	MIVLVACIQRLQRNITILPEQSYAGKAKQQLTNLKNKFDYNTEFSDHEIAFLSSIGDIFSIYDYIILESISGVTILDSSSELIASYTLVQHLKEVITEIRRAVTSLGAKQVSDKHLVQYLKDWYYVWS
GILLIAM_00452	conjugal transfer protein TraG	traG CDS	2220	88.2	TraG pseudo	Membrane spanning region-2,3, Cleavage site, Predicted conserved region-1,2	739	875 (ott); 905 (rbe); 836 (ecz)		MFGAKAVAKIRDVQIQDSITLTNTKEFLRQCFMKPYIIGNILGKKAAAQQTNDIIGFIEQNIPNNFGIYYREPSNLAISFKSCRQATPLIKAAIHKELNEGLLTKFAAAIGVQSDQSHMLSQRLKVMTGDTLKYLQREQQDIHEWMKQAMLLNANRESYDDWREKFSLSRIYPNLVSMHAIRGLFQQSFSYLVAGEMAAHMMPILQSVFFALVVSMIFIVFPMGLLPGGYNILKTWILLIIWVSSWPVFFTIIHCLGMISLSSKSGAFGSDYGLNMLSQASFAEMILYSYATFQMLASSIPMLSWGVLKACAHATANLAIQFSPIPVASSLGSNIVDNNLSMDNYSIGNRTIAQQNLAPSLHMAAGIINDGGRSVTTTADGRQIINENVDSLLNNFRAS…
GILLIAM_00454	conjugal transfer protein	TrbL/VirB6 CDS	1722	94.1	TraD	Transmembrane region-1,2, Walker A, Walker B	573	584 (ott); 562 (rbe); 717 (ecz)		MNFQNQGNFTRGSQLFAHKLRMFGQGSTNVFIIGLGLSIFWIICRLYQKVCLSSLYYFAIERYVQLKLAIGEHFYDIDQIGIKFYSLRFKKWMHLNAQDFLHEFYTSQHGFKIQQLLEFLINSALLEGLIVFTIGVIISIVFFTAQGKNTIIKAKIRGADFVRSRNLAKMLKSAKKASKICFGGLPLVKNSERLHILITGTTGTGKTNMLNELLPQIRLHKDRAIIVDTTGAFTDRFFDPKCDKLLNPLEKNSEQWLPWNDCFEAADFHDIASSFSNYTPKLDDFFAKNAELVLSEALKLYQNDKDIIKLIHTIIYSDNRQFAKAFRNTAVSGIISESALETSAGIQSTLGKNITSLQYLKPGGSFSIKEWFSNSNETSWLFITANPNQRATLCPLISA…
GILLIAM_00456	conjugal transfer protein TraI	traI CDS	2670	92.6	TraI	Helicase region-5, Predicted conserved region-1,2	889	890 (ott); 1383 (rbe); 1756 (ecz)		MTDKINDSNNFNNIHNSKTDIENSKANSWNHNVAVKLINGDIADGIVLLSDNNSLRADNTLKESINQLINDWKNSKFELQDRLIIADHKEAENINQNIRNYMKENGALKGPEYSILISGAESKKYANYMAGDRIVFQTNDKDLQIQNSEFATLVSIDESKFVAKTDTGNEVSFDLNKISFKHGYATTVCNPQTAFKKDVYVLHNNGVGIESSNISMIGNAEQVRLYYNVQATKNVANLIEQLSTAKTDSINSKEENNDVQANEVRQYQSAQNYRKNDYYSNSKEELQKLRDAIAYRADTIACELLGDPNKRLSRYGKIRWGNTGKIQVTTEGKYAGKWYDFSTGEKGDLLSLVQRERGYSFFEAKEYLKSMVGMSNISQRYQRPPKTDDSQQYTQQPES…
GILLIAM_00457	conjugal transfer protein TraA	traA CDS	273	86	TraATi pseudo		90	940 (ott); 1383 (rbe); 1100 (atu)		MFFDLHKQNKEYISTINEAATALKSKGAITSIVIPSEGEDFNEMLKNKGAMAVKGLMIPEIMKLINTQNVKTEPEQIIKADIAPKIVIRR
GILLIAM_00459	conjugal transfer protein TraA	traA CDS	483	87.3	TraATi pseudo		160	940 (ott); 1383 (rbe); 1100 (atu)	C-terminal fragment	MTRYIENLKLYCNKEATKSINSLINQLSRPNEKSASITLKTAHDLEKARTKTTVFSKIENWFKSIINDINDRSHVNEEYYHFTAKPEEEAKVEKVEQKNSIKQCTTKDISTPLFMQIKEQRQYNYDVTILSAEGKTISSFQEVGIDSRMVYIVNYNEVCV
GILLIAM_00460	conjugal transfer protein TraA	traA CDS	711	95.5	TraATi pseudo	Helicase region-2,3	236	940 (ott); 1383 (rbe); 1100 (atu)	Middle fragment	MQNRLIVVDEAGMVGTKAYAELFRVVRNNNCQLILAGDEKQLASIERGGMFEILSNIFGSHVLVNVRRQSENWSREAATKFAESNILSGITLLRQNKCVRFDNTWQDSMSKLIYNWSLSKFKLHEKLVITVRNKDADILNSSIRSLLKANGTLQGTEYRCSIDGKKESYMAGDRIVFQKSDKDLQIQNSEFATLTSVSKNKFIAKTDTGKEVSFDSVKYNLNMGMQVLFIRLRELL
GILLIAM_00461	conjugal transfer protein TraA	traA CDS	1323	93.8	TraATi pseudo	Nickase region-1,2,3, Helicase region-1	440	940 (ott); 1383 (rbe); 1100 (atu)	N-terminal fragment	MRIGIEMAIQFTRIEFLTRSKGGDSCRKAAYNARTIVKNKQTDIKYNFSRKKDNVYHTVLIPDYVNQEFKNIQTLMNEVERTAKKDNSQLLKDIVIALPDEKELNLEHRIELTHQIVDEMEWVQKGIGVQIDIHKPQTGDKNWHVHILLTMRRFREDGTGLGDIAVDLNPKIITVNGKKVVIKDPEMIHERVKEIINAYFAKLGLPYRVDEKSKVPGKHIGNIKYIEIRNLINEVVNENELRKEAHLKIINDADVITDSITHYKSIFTKQDVEKAVQDIPYSAKAERELLVQQVLSSNRILELYHDDGESSKYFTTIEVRNEKTRIIRIANKINNQVYYNNIYNLKSDIEGLANVSEEQKQALRHILLSTSGVRVLRGRAGTGKSYVLIKAHELATNRG…
GILLIAM_00462	conjugative transfer protein	conjugative transfer protein CDS	456	94.7	TraDTi	Predicted conserved region-1,2	151	151 (ott); 97 (rbe); 77 (atu)		MANLMQQKITLQQKKARLIMDEVNLKIKERKMRTRRLIEMGGLVAKAKLDHLSTNTLFGAIVSLKETLTQHPNVQDHWTTIGKDIFDKEQQNKAAVILKFASEPDENTKRHIRLHGLKWNSFRQEWCGHVKDIEALKNGLLNVQYKLELVS
GILLIAM_00510	conjugal transfer protein TraA	traA CDS	330	94.4	TraATi pseudo		109	940 (ott); 1383 (rbe); 1100 (atu)		MYLFPTFVLYQPFQEEKILIAANNYKQNKEYVSTINEAAKVLTSKGAITSIVVPSEGEDFNEMLKNKGEIAVKELMIPEIMKLVNNQNVKTEPEQVVKTDIAPKIGIRR
GILLIAM_00512	conjugal transfer protein TraI	traI CDS	627	92.8	TraI pseudo		208	890 (ott); 1383 (rbe); 1756 (ecz)		MNKFLENHTEIYSSKIFNNSNLRANMVFDEETQKSWPALTIFVKNETGEITGAKILTLNSKTCNKADILEKSIGTISGSFAEIAQQNLKYSPVTIITKDIETALTIWQARVEGKILCAIEAENLQNYNPGPKEKIILAVKNDVNTEKAKKVLEDKEAVVCTVKNDFNNILKTQGLYAVRNIISPEIRKLTEKTESMQTNIQQRLCLKI
GILLIAM_00514	conjugal transfer protein	TrbL/VirB6 CDS	1479	93.6	TraD pseudo	Transmembrane region-2, Walker A, Walker B	492	584 (ott); 562 (rbe); 717 (ecz)		MHLNAEDFLHEFYTGQHGFKIQQLWEFLINSVLLEGLIIFTIGVIISIVFFTAQGKKTIIKAKIRGADFVEYKYLSKMLKSAKKASKICFGGLPLVKNSERLHILITGTTGTGKTNMLNELLPQIRLHKDRAIIVDTTGAFTDRFFDSKCDKLLNPFEKNSEQWLPWNDCFEAADFHDIASSFSNYTPKLDDFFAKNAELVLSEALKLYKDDKDIIKLIHTIIYSDNRQFAKAFRNTAVSGIISESALETSAGIQSTLGKNITSLQYLKPGGSFSIKEWFSNSNETSWLFITANPNQRATLCPLISAWISIAIKALMCRNPNHDNKNMWFILDELPALQKVSSLPVALAESRKYGGCFVAGLQNIHQLEAIYGAAECASMLDLFNSKFIFRVSDQVTAY…
GILLIAM_00515	conjugal transfer protein TraG	traG CDS	1566	81.1	TraG pseudo	Membrane spanning region-2,3, Cleavage site	521	875 (ott); 905 (rbe); 836 (ecz)		MFGAKAVAKIRDVQIQDSITLTNTKEFLRQCFMKPYIIGNILGKKAAAQQTNDIIGFIEQNIPNNFGIYYREPSNLAISFKSCRQATPLIKAAIHKELNEGLLTKFAAAIGVQSDQSHMLSQRLKVMTGDTLKYLQREQQDIHEWMKQAMLLNANRESYDDWREKFSLSRIYPNLVSMHAIRGLFQQSFSYLVAGEMAAHMMPILQSVFFALVVSMIFIVFPMGLLPGGYNILKTWILLIIWVSSWPVFFTIIHCLGMISLSSKSGAFGSDYGLNMLSQASFAEMILYSYATFQMLASSIPMLSWGVLKACAHATANLASQFSPIPVASSLGSNIVDNNLSMDNYSIGNRTISQQNLAPLLDMAAGIINDGSYRVVNANNGNQFVTQDTTAYHNKGYVL…
GILLIAM_00516	conjugal transfer protein TraH	traH CDS	381	88.7	TraH pseudo	Predicted conserved region-2,3	126	433 (ott); 446 (rbe); 458 (ecz)		MSVACIQRLQRNITILPEKSYAGKAKQQLKNLKINFENNSEFTDSEIAFLSSIGDIFPIYDYIILESISGVTILDSSSELIASYTLVQHLKEVITEIRRAVTSLGAKQVSDKHLVQYLKDWYYVWS
GILLIAM_00520	conjugal transfer protein TraE	traE CDS	420	96	TraE pseudo	Anchor region, Predicted conserve region-1,2	139	183 (ott); 183 (rbe); 188 (ecz)	N-terminal fragment	MNHLFKQNAIQELVKYNKCLLSVTILLAAANIIAIMAAITKEEKWLLIPAMDPDRKMMVSSKNYHETYLKEWAIYVTKLLFTTSPNEVERQIANMNVVFSNTESLNKFFQNHLQFVKDSNVSSVFFPKNVEVINEWSIN
GILLIAM_00521	conjugative transfer protein	conjugative transfer protein CDS	153	96.1	TraE pseudo	Predicted conserve region-3	50	183 (ott); 183 (rbe); 188 (ecz)	C-terminal fragment	MNGVLISGTLRYWFSDSKHIAVDKTYLLTYKRTPNYLLLLTGVKENGIKK
GILLIAM_00524	conjugal transfer protein	TrbL/VirB6 CDS	1326	91.3	TraB	Coiled-coil domain, Predicted conserved region, OM pore gating, Alpha-3	441	444 (ott); 472 (rbe); 475 (ecz)		MEQDNSDNNNTKEEDLELNDKPKAESVRHNSKLSELTNIIRRKPVIALTFISITIMVVSYFLSESGKTKESIIFIENRESREAISGIEQAVDLRAKWTEEILNEVKTLKDRFDSVIDSRYLEITAQINNFNQKLEILENQPKQSLYNNDSDEFSSDLNHNILNSPHDNKTEQAPVVVKPYVNLRRAGSEPKKNVENYVTSGSSARAVLLTGVVVGTGTNSSSSPEPIVLQLLDTAILYNKYKTDQIKNAILIGSCNGEMSSERAKCRIETLSVVNNQGDIIEKKVEGWLIGEDGRSGIKGIVVDKSSNIASMAALNGVFSSIAKFLQSKAIKPDMLPTLNLVAGGQQQEFQIGDALQSGAYAGASNAFDKLADFAIKRADSMSPVVLIASGRVIDVVFK…
GILLIAM_00525	Uncharacterised protein	Uncharacterised protein CDS	330	94.8	TraV	Conserved cysteine region, Predicted conserved region-1	109	109 (ott); 84 (rbe); 171 (ecz)		MKFLLLLLGCMSLTSFFYRSTFDCKIPKGLKCKSLYEIKNMVAQGVFDIDNLEKDETSKIKSKRRCILCYRQAKAVQGVDVVNTSPKKHKKYLINLFKSKQSQGERKHT
GILLIAM_00526	conjugal transfer protein TraC	traC CDS	873	95.3	TraC pseudo	Predicted conserved region-1,2	290	829 (ott); 862 (rbe); 875 (ecz)	N-terminal fragment	MNASIHKDFDRERFSKHFVYESYDDETQLFFNRGSIGFVLLACPLAEASVSAQNEIAEFLKSDENLPAESSLQVLMIGSNNIENFLSNWQSYRKGEIFIELANKRTEFLRDQAQKVGSIKDIVLLISVTIPNLNANIDDMIRRRDALKDTFRSIGLSTENVNAQQLLKFLRVIFGWPEEEHSNINQYEILSEQILSGDFSLFENDDCVNVNDDQIFISLEARKRPAEWKLSAMDLFLGNEMRRDEYIKSNFLIHFGLQILPNQAMERTAAITKREALERNINAGMGKFFS
GILLIAM_00527	conjugal transfer protein TraC	traC CDS	435	89.9	TraC pseudo		144	829 (ott); 862 (rbe); 875 (ecz)	Middle fragment	MQEWANFFHDIQQKAADLAGVVAALQSGDRVVNIHFNVIMFDKIKKAKQSASAFCSMLRRSGWYFVPCKYDHVAVLLAALPMQLVEQGPKGILGQKTSGVGVALSSLGRGIKTVSVESKVLLPIIGEWKGDLSSPGMLLAGRRG
GILLIAM_00528	conjugal transfer protein TraC	traC CDS	1209	91.4	TraC pseudo	Walker A, Motif C, Walker B, Motif D-E	402	829 (ott); 862 (rbe); 875 (ecz)	C-terminal fragment	MYWSPFGGALLPALNKNAAAPNENFNLCIAGVPGSGKSVFMQELMLSVLGVGGKVFVLDYGRSFKRTCLILGGSYIEFDMKNPVSINPFSEVPEDDSAKSIEARSDFLSNFPSILATMAAPQYGTSDLQQQMLQRALISVWQKKGAEAEITDIADWLSNREESYAKELGNMLFPFTKDGQHGRFFSGKAQLSLNSDIVVIETDHLRSVPELLAVIVQIMIVHINQTMVKGDRSRPFLIMIDEAWKLLAGKRSGEFIEEAGRIARKYNGSIALATQQLTDYFRQEGSASEKAFENSSHKIILKQNSESFKAMRANPKLAGFVDEDWKLNLLQSVHSNPPYYSEIAIYSPNVSGVIGRLMIDPFTLLLTSTNARDYQAIEDHMAKGMNVSEAIKSILIDRG…
GILLIAM_00530	type-F conjugative transfer system protein TraW	traW CDS	645	93.6	TraW	TrbC interaction region, Predicted conserved region-1,2	214	219 (ott); 254 (rbe); 210 (ecz)		MKRVIIIIFFALFAYQVSDIRANLLNADIGVEIKDYGTRGHVFPIIEESLLEVIMAKLNAASKSGLLNQMQLEFQEKVKQKIMRPVPVKNLTKATENKTRIYDSTYVQKDDIKTKNGIIIVKGGTKINPLEIINWGEPLILIDGDDEDQVAWAKSRPGKIVLVNGNPIELSNLLGRNIFFDQLGMLIRKFKIQAVPAIIEQENNVLKISEVSTY
GILLIAM_00532	conjugal transfer protein	TrbL/VirB6 CDS	978	95	TraU	Signaling domain, Hydrophobic-2,3,4, Hydrophilic-1,2	325	325 (ott); 322 (rbe); 330 (ecz)		MKELVILLAIVMSITANSCYAAAGCVGRFVNPITDVCWKCLFPITIAGFKVVSSSMPDTNASGRLICLCPKPGIPVPVPGIPVGFWEPVRLVDVTKSPMCMVSLGGLSFGSATQKGMKDEAEGSAFYHIHWYVYSMIYWLEILLDFICLEMAAVDIAYLTEFDPLWSDDAKSAILNSETLLFQNVAAYQACIADCMSCSAGLLASDYAFWCAECQGMLYPFTGTAAAHNGGVGTSVLMVSKFMAKMHRQLMLWGYYGYKGLCGKYPMPIMKKSQYRLQMTYPIPETKSCKSIGQTEAIWQAGREFPVNGEDFGYLIWRKRDCCLL
GILLIAM_00533	type-F conjugative transfer system pilin assembly protein TrbC	trbC CDS	384	96.6	TrbC	Signaling domain, Predicted conserved region-1,2, TraW interaction region	127	127 (ott); 144 (rbe); 213 (ecz)		MVIRVMMLMVLLFVNNANAFFLGQQKTFIFVSFSMSDEALKSYFAESQKAGAQLIMRGLINNSFTQTKNKTMELGISFDIDPSLFEKYKVDVVPVIVIDDEKRGLTKKLTGHIPLAIALEIMNENTQ
GILLIAM_00534	conjugal transfer protein TraN	traN CDS	1695	90.3	TraN	Conserved cysteine region-1,2,3,4-5,6, Predicted conserved region-1,2,3,4	564	564 (ott); 603 (rbe); 602 (ecz)		MRLLSILTLITLNISCCLASMQSSYNEAKNYNVNLGNSSNTQELFHQGSNVNYPNNDEDLTYHGRNQLGTESGTMLFQAENSKNNALTQHNINDQNYMIANSMRIESDPLSALDSSNFVTQTSKINTEIIQSCTEGSNFNIELIRELNVECRLEDLWLPWQNRQMEFAKKEIVENHSNWLNGRADFPDVDENNKIVGYISFDSKVVDEMISAVTNRLGVSIEHIGTHFTQAFINEKYILGYEYRDKTQELIEVVDYWRAVNPELEQLIESNECYEVNRINYESGDRVFFDKFKVNRPYWKQKIVFSCTSDPKDGCKHLKIQNCELKNSTCQKSVANICLLWQHDYSCSTEKQTMLRSSLRNNSIFCLGGNCNTPTIIPNRDIAKVAHLAMLNQMSKDIK…
GILLIAM_00536	conjugal transfer protein TraI	traI CDS	2214	89.4	TraI pseudo	Helicase region-5, Predicted conserved region-1	737	890 (ott); 1383 (rbe); 1756 (ecz)		MTDKINDSNNFNNIHNSKTDIENSKTNSLNHNVAVKLINGDIADGIVLLSDNNSLRADNTLKESINQLINDWKNSKFELHDRLIIASHKEAENINQNIRNYMKENGDLKGPEYSILISGAESKKYANYMAGDRIIFQTNDKDLQIQNSEFATLVSIDENKFVAKTDTGEDISFDLNKISFKHGYATTVCNPQTAVKKDVYVLHNNGVGIESSNISMIGSADQVRLYYNVQATKNVANLIEQLSTAKTDFINLKEENNDVQANEVRQYQSAQNYRKNDYYSNSEEDLQKLRDAIAYRADTIACDLLGDPNKRLSKYGKLRWGDTGKIQVTTEGKYAGKWYDFSTGQKGDLLSLAQRERGYSFFEAIEYLKSIVGTPNVRQQYPRYATTNNDSQQSESIKI…
GILLIAM_00537	conjugal transfer protein TraA	traA CDS	2841	93.8	TraATi	Nickase region-1,2,3, Helicase region-1,2,3,5,6	946	940 (ott); 1383 (rbe); 1100 (atu)		MRIGVEMAIQFARIEFLRRSEGGDSCRKAAYNARTIVKNKQTGIRYNFSRKKDNVYHTVLIPDYVNQKFKNIQTLMNEVERTETRENSKLLKDIVIALPDEKELNLEHRIELTHQIVDAMEWVQNGLGVQIDIHKPQIGDKNWHVHILVTTRRFKENGEELGDKAVDLEAKFITVKGQRRIIKDSKMIHEIAKEETNAYFAKLGLPYRVDEISEVPGKHIGPRRIRNLINEVLNENELRKEAHLKIINDADVITDSITHYKSIFTKQDVEKAVKDIPDPTAREQLVQQVLSSNRILELYHDDGESSKYFTTIEVRNEETRIIRIANKINNQVYYNDIYNLKSDIEGLANVSEEQKQALRHILLSTSGVRVLRGRAGTGKSYVLIKAHKLATNRGQKVIG…
GILLIAM_00538	conjugative transfer protein	conjugative transfer protein CDS	456	95.8	TraDTi	Predicted conserved region-1,2	151	151 (ott); 97 (rbe); 77 (atu)		MANLMQQKITLQQKKARLIMDEVNLKIKERKMRTRRLIEMGGLVAKAKLDHLSANTLFGAIVSLKETLTQHPNVQNHWTTIGKDIFDKEQQNKAAVILKFTSEPDENTKRHIRLHGLKWNSFRQEWCGHVKDIEALKNGLLNVQYSIELVV
GILLIAM_00551	conjugal transfer protein TraH	traH CDS	792	92.9	TraH pseudo	TrbI interaction region-1,2, Predicted conserved region-1	263	433 (ott); 446 (rbe); 458 (ecz)		MSIRIRVYAITMLLLLQAPVSLAWNIENVFQGMSVNVTRSGSYQDQAAGYYAAGGLSARTSQTSFQPFAITPPSLNMSCSGIDAYLGSFSVISVEELVQLMKNIGSQAKVYAFSLGLKTFAPQIENALKDLRNLAMEMNQFAKGDCELTKALFATALPKNWAMREAVCRDIQSQSGFDYFAAGKKCRNDLAQKQALRQAQNKDSELMLDDYNIFTKAAAKVGIPSNMHDSIMSMTGTIVGTFQCLRLLCYYKPFRVLNFEYSY
GILLIAM_00592	conjugal transfer protein	TrbL/VirB6 CDS	2217	50.9	VirB6-5	Variable TM region, Conserved cytoplasmic loop	738	738 (ots); 1157 (rbe)		MIQHNFSEFNTRNLNIMNQQNTLFLKFIVSIILFCSVISYSIAECIDADDFGFPTIVISSRYDAKQLTGQKDNQVAPWVDSKLLVNGKPLVVMVKHWNYHEYDNDISHLSAWSAWYGTNKNKHTLASITKRFPECRFSNNKTFSDSYDDNDDVPVINPPCLFKHGIGLYALIAKPGVDPNANVHSQSYGISKKTINFHVGQNYLSSLNSTELDSGFLDTTPDGNIVKTGGYFHKYQDQEAEQYVGGRLYFKILDRFYDDNNGQYKIIIKSGVGDEKDSPETFLINIVKEMLFGNKKNQNKNGVIQNLFINILKNPSYKIVVNLTLILFIAFSGLAFLIGNINMTAHELVLRTVKILVISVLLNSDTAWKFFYDYLFFIFVDGPQFIIKTINEATAIGPG…
GILLIAM_00624	type VI secretion protein	type VI secretion protein CDS	2565	52.4	VirB6-4	Variable TM region, Conserved cytoplasmic loop	854	855 (ots); 886 (rbe)		MTKILKILITKNKSLMTYINILILLSYMFVSTSIQASNELPQAGAQLPTSNSLQWMDKYPNDSNTGCTSVSPTWLSVADVKWIDIQANSNNNWIDSGIMTKAGKSISVEIPKMSQNFRKLQKRYLVLHRVDPRFPVIGQTFIIELGTNNKPISRLHNFENGKLLNYQNENSSNFQNGSTNFTNAINLQKNFFNGADTKISVKAGDVIDIALISSVDFFNKLQLKGGTEKSGFTGELYPRWDDYKYYKPYGIYTVSLKSNVGVVDNALLVTGQTSDKKALSKLLVGVKSIDSISSFEKCNLNNLSKSKSCIMQSGIGMEIKLDQEVLKSKFDKFLVGYNVGNVHSSAFLDKPIEGMYHIVAKSDGDLSFSTPLFNNNVKYRTNGLQDVEYSSILSSCSTL…
GILLIAM_00625	type VI secretion protein	type VI secretion protein CDS	3273	51.7	VirB6-3	Variable TM region, Conserved cytoplasmic loop	1090	1091 (ots); 955 (rbe)		MQSKIIKFAIIAVCIAVVSFILMLFGALRSGDDCWYRYNADGQDLDVIRLTQNVRASGQYDSLRLGGIVDPSKPCGLWIKSDFYVSVPEENGKLKPVNIDFLIDGTVSLCQAYLPKNALTCKLKYNDGKECNISDINKFFNGEKSDCIEDCEDNTDDSGNLIPIPRILDPGDGLPVILKANVGEWRNLAQVSAGDEIEVKIGRNQNFSHGGVENTEIGYAYSRPEFDWFNDTSLDWQKDTNDTFGIIKRTKQVRADCQEGKKNYSPLCGRYSPWGEGDNYIKQCDECKGCTCEDCGMKPKCPGSKPVCPAPECEMAGSHGWFSKHFAVFNSELGKDKCFYTGTVKDIFGGKDCPEKYLLDCKRGVLADGLPEEYRDDGTRTVPATLTDQDRNDIKSLGR…
GILLIAM_00626	type VI secretion protein	type VI secretion protein CDS	3864	52.2	VirB6-2	Variable TM region, Conserved cytoplasmic loop	1287	1290 (ots); 673 (rbe)		MIKHLLYNFRIVINNHYVLKILRSVFWSILLLIIVLPSIAYAEKDCCVRQNNKKRCCTYDQQFCYAYVRSKCIQKEELRYQNPDILQEKIQLLESSSKQAWNNAQNNQFSSNIEKLNAVTDAGAKTREIISLSEQWKKVLVNEGKARGVAFQATFQIVKGKTDILKLSKDKDFQQHRSLAKERQAALKLADELGANASSQYNRIRANARDLVLVAGMEFWNALLLYKKINEELDLKVRNGADKKRILIAKKKVLYEIEKVLKAFIEGRDMYNTFVEWVIGYSGVTEEKEKAVIEFLLQNRGYSTVGRSASFEITLKTVIEIYKNGDFINGLKLQNESVKNDIAKIEHSIQVAEDDMKRKQQEEEAKKLLEFQKKVKKAKEEVDAAKDKFKEKQTQAHEA…
GILLIAM_00627	type VI secretion protein	type VI secretion protein CDS	2448	Ref	VirB6-1	Variable TM region, Conserved cytoplasmic loop	815	815 (ots); 1039 (rbe)		MQWLYQLAKIVILISVFALQIEAIKAIPAIDMINVGDIIPDEVKDVADDIKDGVKKVVDTLSNITCETRGVNNLLFKDEFSHTCTPAPFFSLATSSILGIGTYLPMVLKLNMTNAELFGEQFPGGQCLKKNRADPADPRISFALCNNVKLMVAAATAIGGTVVNAAVAIASGDNVWDAVARAWHIKAEDIFEVYKDKEVGYSHHFVDINLAGSPYIPYKIVRDKDKICVAAWTLLGGYLNVGCKYISEPCSSSIYSNFLNNSSSVSDISKPVCHTGNGNKESKELSDKNRLVECGNMSGCYADAVENSKTLLPITGPIIKCFVQMARKVLGESTVCKLNAKGDEVITNASDVNMITKFSRHMRRAVTAFMCLYIIFWGYNILLSPNEISRKDVINAVLK…
GILLIAM_00628	VirB4 family type IV secretion/conjugal transferATPase	VirB4 family type IV secretion/conjugal transferATPase CDS	2418	Ref	VirB4-1	Walker A, Motif C, Walker B, Motif D, Motif E	805	805 (ots); 805 (rbe)		MKFFKTKVAREYYSKREVHVAKFIPYAYHWNKSTIITKKNELIKVIKISGFAFETADDQDLDIRKRLRNLLFKGMASGSLNLYFHIIRRRKQLASAMDEGDVDPTVGMAKDFVTYVDNEWKKKYSDFQSFINDIYITILYKPDVEGGEILKYFYNKLLQKSDKNAWMQSMNEMYANLDEMVSRVVTTFSDYDAQILKVKNEPNGVFCEILEFLATIVNCGSSMPVLLPRGSIDSYIPTHRLFFGDRSIEARGAGQRRYAGIVSIQEYGPKTSAGVLDSFLQLPFELIISQSFQFSSRTAAINKMQLQQNRMIQTEDKAVSQIAEISQALDMATSGEIGFGEHHLTVLCIADSLKALENALSIASVEMANTGMQPVREKVNLEAAYWAQLPGNIEYAVRK…
GILLIAM_00629	type VI secretion protein	type VI secretion protein CDS	288		VirB3	L-TRP-GV motif	95	95 (ots); 95 (rbe)		MLGKLEADPLFLGLTRPPMIFGVSLSYALLNIMLSTMYLTVASNFYVVPVSLVVHGLGYLLCFKEPRFMEIYLMRAQKFNKCPNRLYYGANSYGI
GILLIAM_00652	conjugative transfer protein	conjugative transfer protein CDS	396	92.8	TraDTi pseudo	Predicted conserved region-1,2	131	151 (ott); 97 (rbe); 77 (atu)		MRLTLKFKERKMRTRRLIEMGGLVAKAKLDHLSTNTLFGAIVSLKETLTQHPNVQNHWTTIGKDIFDKEQQNKAAVILKFTSEPDEDTKRNIRLHGLKWNSFRQEWCGHVKDIESLKNGLLNVQYKLELIS
GILLIAM_00653	conjugal transfer protein TraA	traA CDS	300	88.8	TraATi pseudo	Nickase region-1	99	940 (ott); 1383 (rbe); 1100 (atu)	N-terminal fragment	MRIGIEMAIQFTRIEFLTRSKGGDSCRKAAYNARTIVKNKQTDIKYNFSRKKDNVYHTVLIPDYVNQEFKNIQTLMNEVERTAKKGNSQLLKDGAKFRA
GILLIAM_00654	conjugal transfer protein TraA	traA CDS	126	92.1	TraATi pseudo		41	940 (ott); 1383 (rbe); 1100 (atu)	Middle fragment	MELNLEHRIEITHQIVDAMELVQNGLGVQIDIHKPHRGDKN
GILLIAM_00655	conjugal transfer protein TraA	traA CDS	1407	95.2	TraATi pseudo	Helicase region-1,2,3	468	940 (ott); 1383 (rbe); 1100 (atu)	C-terminal fragment	MQEIKLNLIPNLLRLFRYLSAIILNSLTSFERSLVKGQRCIIRDSEMIHEIAKEETNAYFAELGLPYRVDETSEVPGKHIGPRRIRNLINEVVNENELRKEAHLKIINDADVITDSITHYKSIFTKQDVEKAVKDIPDLTAREQLVQQVLSSNRILELYHDDGESSKYFTTIEVRNEETRIIRIANKINDQVYYNNIYNLKSDIEGLANVSEEQKQALRHILLSTSGVRVLRGRAGTGKSYVLIKAHKLATNRGQKVIGLAPTHKAVSELRSKGYTEVYTVKGFLYNRKKIFMQDSLIVVDEAGMVGTKAYAELFRVVRNNNCQLILAGDEKQLASIERGGMFEMLSNIFGSHVLVNIRRQSKNWSRKAAMEFAESNILSGITLLRQNNCVRFDNTLQD…
GILLIAM_00658	conjugal transfer protein TraA	traA CDS	1056	92.8	TraATi pseudo	Helicase region-5,6	351	940 (ott); 1383 (rbe); 1100 (atu)		MIVPISYVRAIFQKSDKDLQIQNSEFATLTSVNKNEFVAKTDAGKEVSFDPSKIQFKHGYASTVYKVQGASIKDVYVLHNGVSNISSSYVAMTRHIKSLKLYCNNEATKSVNSLINQLSRPNEKSASITLKTAHDLEKERTKTTVFSKIENWFKSIINDINDRSHVNEEYYHFTAKPEQEAKVERVQQENSIKQYPFKDISTPLFMHIKEQRQYDYDVTILSAEGKTISSFQEAGIDSRMVYSSNVNNLKYYQPFQGEKILIAANNDKQNKEYVSTINEAAKVLTSKGAITSIVVPSKGEDFNEMLKNKGATAVKELMIPEIMKLINTQNVKTESEQVVKTDIAQKIGLRR
GILLIAM_00659	conjugal transfer protein TraI	traI CDS	2670	92.3	TraI	Helicase region-5, Predicted conserved region-1,2	889	890 (ott); 1383 (rbe); 1756 (ecz)		MTDKINDSNNFNNIHNSKTDIENPKANSLNHNVAIKLINGDIADGIVLLSDNNSLRADNTLKESINQLINDWKNSKFEPQDRLIIAGHKEAENINQNIRNYMKENGALKGPEYSILISGAESKKYANYMAGDRIVFQTNDKDLQIQNSEFATLVSIDESKFVAKTDTGNEVSFDLNKISFKHGYATTVCNPQTAFKKDVYVLHNNGVGIESSNISMIGNAEQVRLYYNVQATKNVANLIEQLSTAKTDSINSKEENNDVQANEVRQYQSAQNYRKNDYYSNSKEELQKLRDAIAYRADTIACELLGDPNKRLSRYGKIRWGNTGKIQVTTEGKYAGKWYDFSTGEKGDLLSLVQRERGYSFFEAKEYLKSMVGMSNISQRYQRPPKTDDSQQYTQQPES…
GILLIAM_00661	conjugal transfer protein	TrbL/VirB6 CDS	1755	94	TraD	Transmembrane region-1,2, Walker A, Walker B	584	584 (ott); 562 (rbe); 717 (ecz)		MNFQNQGNFTRGSQLFAHKLRMFGQGSTNVFIIGLGLSIFWIICRLYQKVCLSSLYYFAIERYVQLKLAIGEHFYDIDQIGIKFYSLRFKKWMHLNAQDFLHEFYTSQHGFKIQQLLEFLINSALLEGLIVFTIGVIISIVFFTAQGKNTIIKAKIRGADFVRSRNLAKMLKSAKKASKICFGGLPLVKNSERLHILITGTTGTGKTNMLNELLPQIRLHKDRAIIVDTTGAFTDRFFDPKCDKLLNPLEKNSEQWLPWNDCFEAADFHDIASSFSNYTPKLDDFFAKNAELVLSEALKLYQNDKDIIKLIHTIIYSDNRQFAKAFRNTAVSGIISESALETSAGIQSTLGKNITSLQYLKPGGSFSIKEWFSNSNETSWLFITANPNQRATLCPLISA…
GILLIAM_00663	conjugal transfer protein TraG	traG CDS	2220	88.2	TraG pseudo	Membrane spanning region-2,3, Cleavage site, Predicted conserved region-1,2	739	875 (ott); 905 (rbe); 836 (ecz)		MFGAKAVAKIRDVQIQDSITLTNTKEFLRQCFMKPYIIGNILGKKAAAQQTNDIIGFIEQNIPNNFGIYYREPSNLAISFKSCRQATPLIKAAIHKELNEGLLTKFAAAIGVQSDQSHMLSQRLKVMTGDTLKYLQREQQDIHEWMKQAMLLNANRESYDDWREKFSLSRIYPNLVSMHAIRGLFQQSFSYLVAGEMAAHMMPILQSVFFALVVSMIFIVFPMGLLPGGYNILKTWILLIIWVSSWPVFFTIIHCLGMISLSSKSGAFGSDYGLNMLSQASFAEMILYSYATFQMLASSIPMLSWGVLKACAHATANLAIQFSPIPVASSLGSNIVDNNLSMDNYSIGNRTIAQQNLAPSLHMAAGIINDGGRSVTTTADGRQIINENVDSLLNNFRAS…
GILLIAM_00664	conjugal transfer protein TraH	traH CDS	525	91.1	TraH pseudo	Predicted conserved region-2,3	174	433 (ott); 446 (rbe); 458 (ecz)	C-terminal fragment	MHDSIMSMTGTIVVTNNNVHFYDSLAQDEKSWISHLKGGESASIYSCDNVSCLHPSLQRNITILPEKSYAGKAKQQLKNLKINFENNSEFTDSEIAFLSSIGDIFPIYDYIILESISGVTILDSSSELIASYTLVQHLKEVITEIRRAVTSLGAKQVSDKHLVQYLKDWYYVWS
GILLIAM_00665	conjugal transfer protein TraH	traH CDS	630	93.8	TraH pseudo	TrbI interaction region-1, Predicted conserved region-1	209	433 (ott); 446 (rbe); 458 (ecz)	N-terminal fragment	MSIRIRVYAITMLLLLQAPISLAWNIENVFQGMSVNVTRSGSYQNQAAGYYAAGGLSARTSQTSFQPFAITPPSLNMSCSGIDAYLGSFSVISVEELVQLMKNIGSQAKVYAFSLGLKTFAPQIENALKDLRNLAMEMNQFAKGDCELTKALFATALPKNWAMREAVCRDIQSQSGFDYFAAGKKCRNDLAQKQALRQAQNKDSELMLE
GILLIAM_00666	conjugal transfer protein	TrbL/VirB6 CDS	684	91.3	TraF	Predicted conserved region, C-X-X-C motif, Beta 10, Alpha 7	227	240 (ott); 300 (rbe); 257 (ecz)		MVMILISQLSTVDASPTGFLWYNDKHGHELTESTSKLMSGAHDHRIEELKEQFNQAQRIALDNPTLENVITAQRLQKQIMEKAHKFATMWQLATLLDYQLINANEPANSLHKKLYQEKSEQKNDSKLKNIAKNWGLILQVKQDCLLCKAFMPIVQGFANKYAFQLLAVSKNNELLNKLNPEHVVPVLYSVASDGKKIYSVARGIISENKIIDNILAIDRYYHKLETR
GILLIAM_00667	conjugal transfer protein TraN	traN CDS	1551	86.9	TraN pseudo	Conserved cysteine region-2,3,4-5,6, Predicted conserved region-1,2,3,4	516	564 (ott); 603 (rbe); 602 (ecz)		MRLLSILTLITLNISSCIASMQSSYNEASNYNVNLGNSSNTQELFHQGSNVNYPNNDEDLTYHGRNQLGTESGAMLFQAENSKNNALTQHNINIELIRELNVECRLEDLWLPWQNRQMEFAKKEIVENHSNWLHGRSDVYDESGAQIYCLVDDPEAIEKQMKRAIANRLGASIHHIGRNFLLEVNEKICILHYDYRDKTQELRKVAEYWQVLNPELEQLTESNECYEVNRINYDGGDRVFFDKFKVNRPYWKQKIVFSCTSDPKDGSKHLKIQNCELKNSTCQKSVANICLLWQHDYSCSTEKQTMLHSSLRNNSIFCLGGNCNTQTIIPNRDIAKVAHLAMLNQMSKDIKTNPVSVFSGKHRKCKKDVFSFLNCCSSMTGWGRDIGLSQCKSKEQELA…
GILLIAM_00668	type-F conjugative transfer system pilin assembly protein TrbC	trbC CDS	384	94.8	TrbC	Signaling domain, Predicted conserved region-1,2, TraW interaction region	127	127 (ott); 144 (rbe); 213 (ecz)		MVIRVMMLMVLLFVNNANAFFLDKQKTFIFVSFSMSDEALKSYFADSQKAGTQLVMRGLINNSFIQTKNKTMELGISFDIDPGLFEQYKIDVVPVIVIDDEKRGLTKKLTGHIPLAIALEIMENNTP
GILLIAM_00669	conjugative transfer protein	conjugative transfer protein CDS	267	94	TraU pseudo	Hydrophilic-1,2	88	325 (ott); 322 (rbe); 330 (ecz)	C-terminal fragment	MVSKFMARMHRQLMLWGYYGYKGLCGKYPMPIMKKSQYRLQMTYPIPETKSCKSIGQTEAIWQAGREFPVNGEDFGYLIWRKRDCCLL
GILLIAM_00670	conjugal transfer protein	TrbL/VirB6 CDS	609	95.9	TraU pseudo	Hydrophobic-2,3,4	202	325 (ott); 322 (rbe); 330 (ecz)	N-terminal fragment	MCWKCLFPITIAGFKVVSSSMPDTNASGRLICLCPKPGIPVPIPGIPVGFWEPVRLVDVTKSPMCMVSLGGLSFGSATQKGMKDEAEGSAFYHIHWYVYSMIYWLEILLDFICLEMAAVDIAYLTEFDPLWSDDAKSAILNSETLLFQNVAAYQACIADCMSCSAGLLASDYAFWCAECQGMLYPFIETAAAHNGGVGTSVY
GILLIAM_00671	conjugal transfer protein TraC	traC CDS	1200	92.2	TraC pseudo	Walker A, Motif C, Walker B, Motif D-E	399	829 (ott); 862 (rbe); 875 (ecz)		MYWSPFGEALLPALNKHGVAPNENFNLCIAGVPGSGKSVFMQELMLSVLGVGGKVFVLDYGRSFKRTCLILGGSYIEFDMKNPVSINPFSEVPENDSAKSIEARSDFLSNFPSILATMAAPQYGTSDLQQPMLQRALISVWQKKGAKAEITDIADWLSNREESYAKELGNMLFPFTKDGQHGRFFSGKAQLSLNSDIVVIETDHLRSVPELLAVIVQIMIVHINQTMVKGDRSRPFLIMIDEAWKLLAGKRSGEFIEEAGRIARKYNGSIALATQQLTDYFRQEGSASEKAFENSSHKIILKQNSESFKAMRANPKLAGFVDEDWKLNLLQSVHSNLPYYSEIAIYSPNVSGVIGRLMIDPFTLLLTSTNARDYQAIEDHMAKGMNVSEAINYVILEDL
GILLIAM_00672	Uncharacterised protein	Uncharacterised protein CDS	330	94.5	TraV	Conserved cysteine region, Predicted conserved region-1	109	109 (ott); 84 (rbe); 171 (ecz)		MKFLLLLLGCMSLTSFFYRSTFDCKIPKGLKCKSLYEIKNMVAQGAFDIDNLEKVEASKTKSKRRCILCYRQAKAVQGVDVVNTSPKKPKKYLINLFKSKQSQGEHKHT
GILLIAM_00673	conjugal transfer protein	TrbL/VirB6 CDS	183	91.8	TraB pseudo		60	444 (ott); 472 (rbe); 475 (ecz)	C-terminal fragment	MSPVVLVASGRVIDVVFKKGFDLREHKKKPHNSTYTPSTSNEKVNSHNQFNQSQKLEEHL
GILLIAM_00674	conjugal transfer protein	TrbL/VirB6 CDS	210	96.2	TraB pseudo	OM pore gating	69	444 (ott); 472 (rbe); 475 (ecz)	N-terminal fragment	MEGWLIGEDGRSGIKGIVVDKSSKVVRMAALNGVFSNIAKFLQAKAIKPDMTPTLNLVAGGHQQQEFQI
GILLIAM_00676	conjugative transfer protein	conjugative transfer protein CDS	153	93.5	TraE pseudo	Predicted conserve region-3	50	183 (ott); 183 (rbe); 188 (ecz)	C-terminal fragment	MNGVLISGTLRYWFSDSKHIAVNKTYFLTYKRSPNYLLLLTGVKENGIKK
GILLIAM_00677	conjugative transfer protein	conjugative transfer protein CDS	195	87.1	TraE pseudo		64	183 (ott); 183 (rbe); 188 (ecz)	N-terminal fragment	MNRYCQVQQTIVNTYQVQQYEVERQIADMKVVFSNTESLNKFFHDHLQFVKGSNVSSVFFSKEG
GILLIAM_00709	conjugal transfer protein TraC	traC CDS	516	91.9	TraC pseudo	Walker A, Motif C	171	829 (ott); 862 (rbe); 875 (ecz)		MYWSPFGGALLPTLNKNAAAPNENFNLYIAGVPGSGKSVFMQELMLSVLGVGGKVFVLDYGRSFKRTCLILGGSYIEFDMKNPVSINPFSDVPENDSAKSIEARSDFLSNFPSILATMAAPQYGTSDLQQPMLQSALTLALLSLIYSSCNFIFNFSTSFTSFCFLILLKFC
GILLIAM_00788	conjugal transfer protein TraI	traI CDS	681	85.5	TraI pseudo	Predicted conserved region-2	226	890 (ott); 1383 (rbe); 1756 (ecz)	C-terminal fragment	MVFDEETQKSWPALTIFVKNDKGEITGAKILALNSKTCNKADVAEKSVGTISGSFAEIAQQNSKYSPVTIITKDIETALTIRQAGVEGKILCAIEAENLQNYNPGPKEKIILAVKNDVNTEKAEKVLEDKEAVVCTVKNDFNNVLKTQENLSYGSNTMRDGVNMNNVERKKLLVMPSEIMNLPDLTCYVKLAGNFPITKLTMQLQNLNTAFVCEYTLLKKLKLVEY
GILLIAM_00789	conjugal transfer protein TraI	traI CDS	507	93.5	TraI pseudo		168	890 (ott); 1383 (rbe); 1756 (ecz)	Middle fragment	MSLQQAGIKGNIIASAGISNLTNYSPFPGEKIIIAADNDSKNSITNNTVIKAAKTLEMKGAITCIVKPPENGDFNNLLQSCGEQSIRDIIEPEITKLTKAVETTKLTQTENNSIAKQNDITNVKELYNKSSSLYYFKQEEEAKLEAIVVNKYLENHTEIYSSKIFNNS
GILLIAM_00790	conjugal transfer protein TraI	traI CDS	1491	90.7	TraI pseudo	Helicase region-5	496	890 (ott); 1383 (rbe); 1756 (ecz)	N-terminal fragment	MTDKINDSNNFNNIHNSKTDIENPKANSLNHNVAVKLINGDIADGIVLLSDHDSLKADNTLKESINQLINDWKNSKFELQDRLIIAGHKEAENINQNIRNYMKENGDLKGPEYSILISGAESKKYANYMAGDRIVFQTNDKDLQIQNSEFATLVSIDENKFVAKTDTGNEVSFDLNKISFKHGYATTVCNPQTAVKKDVYVLHNDGVGIESSNISMIGNAEQVRLYYNVQATKNVANLIEQLSIAKTDSMNSKEENNNVQANEVRQYQSAQNYRKNDYYSNSKEELQKLRDAIAYRAETIACELLGDPNKRLSRYGKIRWGDTGKIQVTTEGKYAGKWYDFSTGQKGDLLSLARRERGYGFFEAIEYLKSMVGMSNIRQQYHRRPKTDDSQQYTQESES…
GILLIAM_00791	conjugal transfer protein TraA	traA CDS	162	94.4	TraATi pseudo		53	940 (ott); 1383 (rbe); 1100 (atu)	C-terminal fragment	MKILTKLLKNKGAVAVKELMIPEIMKLINTQNVKTEPEQIVKADIAPKIGVRR
GILLIAM_00792	conjugal transfer protein TraA	traA CDS	2295	93.6	TraATi pseudo	Helicase region-1,2,3,5,6	764	940 (ott); 1383 (rbe); 1100 (atu)	Middle fragment	MQEIKLNLIPNLLRLFRYLSAIILNSLTSFERSLVKGQRCIIRDSEMIHEIAKEETNAYFAELGLPYRVDETSEVPGKHIGPRRIRNLINEVVNENELRKEAHLKIINDADVITDSITHYKSIFTKQDVEKAVKDIPDPTAREQLVQKVLSSNRILELYHDDGESSKYFTTIEVRNEETRIIRIANKINNQVYYNDIYNLKSDIEGLANVSEEQKQALRHILLSTSGVRVLRGRAGTGKSYVLIKAHKLATNRGQKVIGLAPTHKAVSELRSKGYTEVYTVKGFLYNRKKIFMQGSLIVVDEAGMVGTKAYAELFRVVRNNNCQLILAGDEKQLASIERGGMFEMLSNNFGSHVLIDIRRQSENWSREAATKFAESNILSGITLLRQNKCVKFDNTLQD…
GILLIAM_00793	conjugal transfer protein TraA	traA CDS	429	91.7	TraATi pseudo	Nickase region-1,2	142	940 (ott); 1383 (rbe); 1100 (atu)	N-terminal fragment	MRIGIEMAIQFARIEFLRRSEGGDSCRKAAYNARTIVKNKQTGIRYNFSRKKDNVYHTVLIPDYVNQDFKNIQTLMNEVERTETRENSKLLKDIVIALPDEKELNLEHRIELTHRIVDAMELVQNGLGVQIDIHKPHRGDKN
GILLIAM_00794	conjugative transfer protein	conjugative transfer protein CDS	456	94.5	TraDTi	Predicted conserved region-1,2	151	151 (ott); 97 (rbe); 77 (atu)		MANLVQQKITLQQKKARLIIDEVNLKIKERKMRTRRLIEMGGLVAKANLDHLSANTLFGAIVSLKETLTQHPNVQDHWTTIGKDIFDKEQQNKAAVILKFASEPDENTKRHIRLHGLKWNSFRQEWCGHVKDIEALKNGLLNVQYKLELVV
GILLIAM_00809	conjugative transfer protein	conjugative transfer protein CDS	420	98.3	TraE pseudo	Anchor region, Predicted conserve region-1,2	139	183 (ott); 183 (rbe); 188 (ecz)		MNHLFKQNAIQELVKYNKCLLSVTILLAAANIIAIMAAITKEEKWLLIPAMEPDRKMMVSSKNYHETYLKEWAIYVTKLLFTTSPNEVERQIANMKVASSNTESLNKFFHDHLQFVKGSNVSSVFFSKKVEVINEWSIN
GILLIAM_00812	conjugal transfer protein	TrbL/VirB6 CDS	1323	92.7	TraB	Coiled-coil domain, Predicted conserved region, OM pore gating, Alpha-3	440	444 (ott); 472 (rbe); 475 (ecz)		MEQDNSDNNNTKEEDLELNDKLKAESGVRSNSKLSELTNIIRRKPVIALTFISITIMVVSYFLSESGKTKESIIFIENRESREAISGVEQAVDLRAKWTEEILNEVKTLKDRLESVIESRYLETTAQINNFNQKLEILENQPKQSLYNNDSDEFSSDLNHHISNSPHDNKTEQAPVQSFVNLRRAESEPKKNVENYVTSGSSARAVLLTGVVVGTGTNSSSSPEPIVLQLLDTAILYDEYKTDQIKKAILIGSCNGEMSSERAKCRIETLSVVNNQGDIIEKKVEGWLIGEDGRSGIKGIVVDKSSKVVRMAALNGVFSSIAKFLQTKAIKPDMTPTLNLVAGGQQQEFQIGDALQSGAYSGASNAFDKLADFAIKRADSMSPVIVVASGRVIDVVFKK…
GILLIAM_00813	Uncharacterised protein	Uncharacterised protein CDS	330	95.5	TraV	Conserved cysteine region, Predicted conserved region-1	109	109 (ott); 84 (rbe); 171 (ecz)		MKLLLLLLGCMSLTSFFFESNFDCKIPKGVKCKSLYEIKNMVAQGAFDIDNLEKVETSKTKSKRRCILCYRQAKATQGAAVVNKSPKKPKKYLINLFKSKQSQGERKHT
GILLIAM_00814	conjugal transfer protein TraC	traC CDS	2490	93.9	TraC	Predicted conserved region-1,2, Walker A, Motif C, Walker B, Motif D-E	829	829 (ott); 862 (rbe); 875 (ecz)		MNASIHKDFDRERFSKHFVYESYDDETQLFFNRGSIGFVLLACPLAEASVSAQNEIAEFLKSDENLPAESSLQVLMIGSNNIENFLSNWQSYRKGEIFIELANKRTEFLRDQAQKVGSIKDIVLLISVTIPNLNANIDDMIRRRDALKDTFKSIGLSTENVNAQQLLKFLRVIFGWPEEEHSNINQYEILSEQILSGDFSLFENDDCINVNDDQIFISLEARKRPAEWKLSAMDLFLGNEMRRDEYIKSNFLIHFGLQILPNQAMERTAAITKREALERNINAGMGKFFPDIQQEAADLAGVVAALQSGDRVVNIHFNVIMFDKIKKAKQSASAFCSMLRRSGWYFVPCKYDHVAVLLAALPMQLVEQGPKGILGQKTSGVGVALSSLGRGIKTVSVES…
GILLIAM_00815	type-F conjugative transfer system protein TraW	traW CDS	660	94.7	TraW	TrbC interaction region, Predicted conserved region-1,2	219	219 (ott); 254 (rbe); 210 (ecz)		MKHQVMISIGALFALFAVAYQISDTMANSLNADIGVEIKDYGTRGHVFPIIEESLLEVIMAKLNAASKSGLLNQMQLEFQEKVRQKIMRPVPVKNLSKATENKTRIYDSTYVQKDDIKTKNGIIIVRRGTKINPLEIINWGEPLILIDGDDEDQVAWAKSRTGKIVLVNGNPIELSNLLGRHVFFDQLGFLSTKFKIQAVPAIIEQQNNVLKISEISTL
GILLIAM_00817	conjugal transfer protein	TrbL/VirB6 CDS	978	96.4	TraU	Signaling domain, Hydrophobic-2,3,4, Hydrophilic-1,2	325	325 (ott); 322 (rbe); 330 (ecz)		MKELVILLAIVMSITANNCYAAAGCVGRFVNPITDVCWKCLFPITIAGFKVVSSSMPDTNASGRLICLCPKPGIPVPVPGIPVGFWEPVRLVDVTKSPMCMVSLGGLSFGSATQKGMKDEAEGSAFYHIHWYVYPVIYWLEILLDFICLEMAAVDIAYLTEFDPLWSDDAKSAILNPETLLFQNVAAYQACIADCMSCSAGLLASDYAFWCAGCQGMLYPFTGTAAAHNGGVGTSVLMVSKFMAKMHRQLMLWGYYGYKGLCGKYPMPIIKKSQYRLQMTYPIPETKSCKSIGQTEATWQAGREFPVNGEDFGYLIWRKRDCCLL
GILLIAM_00818	type-F conjugative transfer system pilin assembly protein TrbC	trbC CDS	384	95.6	TrbC	Signaling domain, Predicted conserved region-1,2, TraW interaction region	127	127 (ott); 144 (rbe); 213 (ecz)		MVIRVMMLMVLLFVNNANAFFLDKQKTFIFVSFSMSDEALKSYFADSQKAGAQLIMRGLINNSFTQTKNKTMELGISFDIDPSLFEQYKIDVVPVIVIDDEKRGLTKKLTGHIPLATALEIMNENTQ
GILLIAM_00819	conjugal transfer protein TraN	traN CDS	1692	95.4	TraN	Conserved cysteine region-1,2,3,4-5,6, Predicted conserved region-1,2,3,4	563	564 (ott); 603 (rbe); 602 (ecz)		MRLLSILTLITLNISCCLASMQSSYNEAKNYNVNLGNSSNTQELFHQGSNVNYPNNDEDLTYHGRNQLGTESGAMLFQAENSKNNALTQHNINDQNYMIANSMRIESDPLSALDSSNFVTQTSTTNTEIIQSCTEGSNFNIELIRELNVECRLDNVWLPWQNRQMEFATEKIKENHSNWLKSRSDVYDESGAQIYCLVDDPEAIERQMKWAIANRLGVSTQHIGRNFLLHEINEICILEYDYRDKTQELRKVAEYWKVLNPELEQLTESNECYEVNRINYESGDRVFFDKFKVNRPYWKQKIVFSCTSDPKDGCKHLKIQNCELKNSTCQKSVANICLLWQHDYSCSTEKQTMLHSSLRNNSIFCLGGNCNTQTIIPNRDIAKVAHLAMLNQMSKDIKT…
GILLIAM_00820	conjugal transfer protein	TrbL/VirB6 CDS	690	91.4	TraF	Predicted conserved region, C-X-X-C motif, Beta 10, Alpha 7	229	240 (ott); 300 (rbe); 257 (ecz)		MVMILISQLSTVDASPTGFLWYNDKHGYELDESAANSKLIHAAHDHRIEELKEQFNRAQRIALDNPTLENVITAQRLQKQIMEKAHKFATMWQLATLLDYQLINAHEPANSLHRKLYQEKSEQKNDLKLKNIAKNWGLILQVKQDCLLCKAFIPIVQSFANKYAFQLLAVSKNNELLNKLNPKHIVPVLYLVASDGKKIYSVARGIISEEKIIDNILAIDRYYHKLETT
GILLIAM_00821	conjugal transfer protein TraH	traH CDS	1302	95	TraH	TrbI interaction region-1,2, Predicted conserved region-1,2,3	433	433 (ott); 446 (rbe); 458 (ecz)		MSIRIRVYAITMLLLLQAPVSLAWNIENVFQGMSVNVTRSGSYQDQAAGYYAAGGLSARTSQTSFQPFAITPPSLNMSCSGIDAYLGSFSVISGEELVQLMKNIGSQAKVYAFSLGLKTFAPQIENALKDLRNLAMEMNQFAKGDCELTKALFATALPRNWAMREAVCRDIQSQSGFDYFAAGKKCRNYLDQKQALRQAQNKDSELMLDDYNIFTKAAAKVGIPSDMRDSIMSITGTIVVTNNNVHFYDSLAQDEKSWISHLKGGESASIYSCDNVSCLHPSLQRNITILPEKSYAGKAKQQLTNLKIKFDKNSEFIDSEIAFLSSIGDIFPIYDYIILESISGVTILDSSSELIASYTLVQHLKEVITEIRRAVTSLGAKQVSNEHLERYLKELNRVQ…
GILLIAM_00822	conjugal transfer protein TraG	traG CDS	2652	88.2	TraG	Membrane spanning region-1,2,3, Cleavage site, Predicted conserved region-1,2	883	875 (ott); 905 (rbe); 836 (ecz)		MDYVIYTFGGGDLLWHVFNGIGRVFASNSEYFTPVGHLALTIGGIWAATRAIFRGNIGIFAMEWFFPSIFIFTLLFAPKATVWLKDEVSMNAPVKVDNIPIGIAMFASLSSQTSYFVSKMLENHLLPAYEGLSSRKTGIMFGAKAVAKIRDVQIHDPVTLTNTKEFLRQCFMKPYIIGNILGKKAAAQQTNDIIGFIEQNIPNNFGIYYREPSNLAISFKSCRQATPLIKAAIHKELNEGLLTKFAAAIGVQSDQSHMLSQRLKVMTGDTLKYLQREQQDIHEWMKQAMLLNANRESYDDWREKFSLSRIYPNLVSMHAIRGLFQQSFSYLVAGEMAAHMMPILQSVFFALVVSMIFIVFPMGLLPGGYNILKTWILLIIWVSSWPVFFTIIHCLGMIS…
GILLIAM_00824	conjugal transfer protein	TrbL/VirB6 CDS	1755	94	TraD	Transmembrane region-1,2, Walker A, Walker B	584	584 (ott); 562 (rbe); 717 (ecz)		MNFQNQGNFTRGSQLFAHKLRMFGQGSTNVFMIGLGLSIFWIICRLYQKVFLSSLYYFVIERYVQLKLAIGEHFYDIDQIGIKFYSLRFKKWMHLNAQDFLHEFYTGQHGFKIQQLWEFLINSALLEGLIVFAIGVIISIVFFTAQGKNTIIKAKIRGADFVECKCLSKMLKSAKKASKICFAGLPLVKNSERLHILITGTTGTGKTNMLNELLPQIRLYKDRAIIVDTTGAFTDRFFDPKCDKLLNPFEKNSEQWLPWNDCFEAADFHDIASSFSNYTPKLDDFFAKNAELVLSEALKLYKNDKDIIKLIHTIIYSDNRQFAKAFRNTAVSGIISESALETSAGIQSTLGKNITSLQYLKPGGSFSIKEWFSNSNETGWLFITANPSQRATLCPLISA…
GILLIAM_00826	conjugal transfer protein TraI	traI CDS	2670	91.8	TraI	Helicase region-5, Predicted conserved region-1,2	889	890 (ott); 1383 (rbe); 1756 (ecz)		MTDKINDSNNFNNIHNSKTEIENSKANSLNHNVAIKLINGDIADGIVLLSDNNSLRADNTLKESINQLINDWKNSKFELQDRLIIAGHKEAENINQNIRNYMKENGALKGPEYSILISGAESKKYANYMAGDRIVFQTNDKDLQIQNSEFATLVSIDESKFVAKTDTGNEVSFDLNKISFKHGYATTVCNPQTAVKKDVYVLHNNGVGIESSNISMIGNAEQVRLYYNVQATKNVANLIEQLSTAKTDSINSKEENNDVQANEVKQYQSAQNYRKNDYYSNSEEDLQKLRDAIAYRAETIACDLLGDPNKRLSRHGKLRWGDTGKIQVTTEGKYAGKWYDFSTGQKGDLLSLARRERGYNFFEAIEYLKSIVGMSNISQRYQRRPKTDDSQQYTQESES…
GILLIAM_00827	conjugal transfer protein TraA	traA CDS	2877	93.7	TraATi	Nickase region-1,2,3, Helicase region-1,2,3,5,6	958	940 (ott); 1383 (rbe); 1100 (atu)		MRIGIEMAIQFTRIEFLTRSKGGDSCRKAAYNARTIVENEKTGIKYNFSRKKDNVYHTVLIPDYVNQDFKNIQTLMNEVERTAKDPNSQLLKDIVIALPDDKELNLEHRIELTHRIVDAMEWVQNGLGVQIDIHKSQTEENWHAHILLTMRRFRKDGTGLGDRAVDLNAKIITFNGKKVVIKDSKMIHEIAKEETNAYFAELGLPNRVKDISKVPQKHLGNIKHIKHIGRIRNLINEVVNENELRKEAHLKIINDADVITDSITHYKSIFTKQDVEKAVKDIPDPTAREQLVQQVLSSNRILELYHDDGESSKYFTTIEVRNEETRIIRIANKINNQVYYNDIYNLKSDIEGLANVSEEQKQALRHILLSTSGVRVLRGRAGTGKSYVLAKAYKLATNR…
GILLIAM_00828	conjugative transfer protein	conjugative transfer protein CDS	456	94.4	TraDTi	Predicted conserved region-1,2	151	151 (ott); 97 (rbe); 77 (atu)		MANLMQQKITLQQKKARLIMDEVNLKIKERKMRTRRLIEMGGLVAKANLDHLPTNTLFGAIVSLKETLTQHPNVQDHWTTIGKDIFDKEQQNKAAVILKFASEPDENTKRYIRLHGLKWNSFRQEWCGHVKDIEALKNGLLNVQYKLELVS
GILLIAM_00829	Uncharacterised protein	Uncharacterised protein CDS	144	68.9	TraG pseudo		47	875 (ott); 905 (rbe); 836 (ecz)		MVIIKKIKNFDEISDSIKNKAVKKKICNSTFDLAIITANQKFKGEFL
GILLIAM_00831	conjugative transfer protein	conjugative transfer protein CDS	213	95.1	TraDTi pseudo	Predicted conserved region-2	70	151 (ott); 97 (rbe); 77 (atu)		MTIHQNVQNHWTTIGKDIFDKEQQNKAAVILKFASEPDENTKRHIRIHGLKWNSFRQEWCGHVKDIEAKE
GILLIAM_00859	conjugal transfer protein	TrbL/VirB6 CDS	1479	93.4	TraD pseudo	Transmembrane region-2, Walker A, Walker B	492	584 (ott); 562 (rbe); 717 (ecz)		MHLNAEDFLHEFYTGQHGFKIQQLWEFLINSVLLEGLIIFTIGVIISIVFFTAQGKKTIIKAKIRGADFVEYKYLSKMLKSAKKASKICFGGLPLVKNSERLHILITGTTGTGKTNMLNELLPQIRLHKDRAIIVDTTGAFTDRFFDPKCDKLLNPLEKNSEQWLPWNDCFEAADFHDIASSFSNYTPKLDDFFAKNAELVLSEALKLYQNDKDIIKLIHTIIYSDNRQFAKAFRNTAVSGIISESALETSAGIQSTLGKNITSLQYLKPGGSFSIKEWFSNSNETSWLFITANPNQRATLCPLISAWISIAIKALMCRNPNHDNKNMWFILDELPALQKVSSLPVALAESRKYGGCFVAGLQNIHQLEAIYGAAECASMLDLFNSKFIFRVSDQVTAY…
GILLIAM_00861	conjugal transfer protein TraI	traI CDS	2142	92	TraI pseudo	Helicase region-5, Predicted conserved region-1,2	713	890 (ott); 1383 (rbe); 1756 (ecz)		MNKISFKHGYATTVCNPQTAFKKDVYVLHNNGVGIESSNISMIGNAEQVRLYYNVQATKNVANLIEQLSTAKTDSMNSKDENNNVQANEVRQYQSAQNYKQNDYYSNSEEELQKLRDAIVDRADTIARDVLGDPNEHLSKNGRIRWGDHGKIQVTTEGKYTGKWYDFSTGEKGDLLSLVQRERVCSFFEAKEYLKSIVGMSNISQRYQRQPRTDDSQQYTQQPESVKIAKVQNLYELSSKIHGYEIDKNPHAEVVNKYLENRGITFDKSTASSDLKGSILFDTQTRENYPAFTAFARNSKGEITGVQAVYLNLAGDKANISINRRSFGKISGSFITIAKRNANDPNITIIAEGAETALSLQQSGIKGNIIASARISNLRNYSPFSGEKIIIAADNDSKN…
GILLIAM_00862	conjugal transfer protein TraA	traA CDS	780	90.5	TraATi pseudo	Helicase region-1	259	940 (ott); 1383 (rbe); 1100 (atu)	C-terminal fragment	MQEIKLNLIPNLLRLFRYLSAIILNSLTSFERSLVKGQRCIIRDSEMIHEIAKEETNAYFAELGLPYRVDETSEVPGKHIGPRRIRNLINEVVNENELRKEAHLKIINDADVITDSITHYKSIFTKQDVKKAVKDIPDLTVREQLVQQVLSSNRILELYHDDGESSKYFTTTEVRNEETRIIRIANKINDRVYYNDIYNLKSDIEGLTNVSEEQKQALRHILLSTSGVRVLRGRAGTGKSYVLAKAHKLATNQGFTNTK
GILLIAM_00863	conjugal transfer protein TraA	traA CDS	126	92.1	TraATi pseudo		41	940 (ott); 1383 (rbe); 1100 (atu)	Middle fragment	MELNLEHRIEITHQIVDAMELVQNGLGVQIDIHKPHRGDKN
GILLIAM_00864	conjugal transfer protein TraA	traA CDS	300	88.8	TraATi pseudo	Nickase region-1	99	940 (ott); 1383 (rbe); 1100 (atu)	N-terminal fragment	MRIGIEMAIQFTRIEFLTRSKGGDSCRKAAYNARTIVKNKQTDIKYNFSRKKDNVYHTVLIPDYVNQEFKNIQTLMNEVERTAKKGNSQLLKDGAKFRA
GILLIAM_00865	conjugative transfer protein	conjugative transfer protein CDS	444	95	TraDTi	Predicted conserved region-1,2	147	151 (ott); 97 (rbe); 77 (atu)		MANLMQQKITLQQKKARLIMDEVNLKIKERKMRTRRLIEMGGLLAKAELDHLPTNTLFGAIVSLKETLTQHPNVQNHWTTIGKDIFDKEQQNKAAVILKFTSEPDENTKRHIRLHGLKWNSFRQEWCGHVKDIEALKNGLLNVQYKL
GILLIAM_00878	conjugal transfer protein TraD	traD CDS	276	95.1	TraDTi pseudo	Predicted conserved region-2	91	151 (ott); 97 (rbe); 77 (atu)		MLLFLNRLSLHPNVQNHWTTIGKDIFDKEQQNKAAVILKFTSEPDENTKRHIRLHGLKWNSFRQEWCGHVKDIESLKNALLNVQYSIELVV
GILLIAM_00881	conjugative transfer protein	conjugative transfer protein CDS	444	95.2	TraDTi	Predicted conserved region-1,2	147	151 (ott); 97 (rbe); 77 (atu)		MANLMQQKITLQQKKARLIMDEVNLKIKERKMRTRRLIEMGGLVAKAKLDHLSANTLFGAIVSLKETLTQHPNVQDHWTTIGKDIFDKEQQNKAAVILKFTSEPDENTKRHIRLHGLKWNSFRQEWCGHVKDIEALKNGLLNVQYKL
GILLIAM_00882	conjugal transfer protein TraA	traA CDS	2856	94.2	TraATi	Nickase region-1,2,3, Helicase region-1,2,3,5,6	951	940 (ott); 1383 (rbe); 1100 (atu)		MRIGIEMAIQFTRIEFLTRSKGGDSCRKAAYNARTIVKNENTGIKYNFSRKKDNVYHTVLIPDYVHQDFKNIQTLMNEVERTAKKDNSQLLKDIVIALPDEKELNLEHRIELTHQIVDEMEWVQKGIGVQIDIHKPQIGDKNWHVHILLTMRRFREDGTGLGDIAVDLNPKIITVNGQKVVIKDSKMIHEIAKEETNAYFAELGLPNRVKDISKVPGKHIGNIKYIEIRNLINEVLNENELRKEAHLKIINDADVIMDSITHYKSIFTKHDVEKAVKDIPDLTAREQLVQQVFSSNRILELYHDDGESSKYFTIIEVRNEETRIIRIANKINDRVYYNDIYNLKSDIEGLANVSEEQKQALRHILLSTSGVRVLRGRAGTGKSYVLIKAHELATNRGQK…
GILLIAM_00883	conjugal transfer protein TraI	traI CDS	2670	92.5	TraI	Helicase region-5, Predicted conserved region-1,2	889	890 (ott); 1383 (rbe); 1756 (ecz)		MTDKINDSNNFNNIHNSKTDIENPKANSLNHNVAIKLINGDIADGIVLLSDNNSLRADNTLKESINQLINDWKNSKFEPQDRLIIAGHKEAENINQNIRNYMKENGALKGPEYSILISGAESKKYANYMAGDRIVFQTNDKDLQIQNSEFATLVSIDESKFVAKTDTGNEVSFDLNKISFKHGYATTVCNPQTAVKKDVYVLHNDGVGIESSNISMIGNAEQVRLYYNVQATKNVANLIEQLSTAKTDSINSKEENNDVQANEVRQYQSAQNYKQNDYYSNSEEELQKLRDAIVDRAETIARDVLGDPNERLFRHGRIRWGDHGKIQVTTEGKYAGKWYDFSTGEKGDLLSLVQRERGYSFFEAKEYLKSMVGMSNISQRYQRPPKTDDSQQYTQQPES…
GILLIAM_00885	conjugal transfer protein	TrbL/VirB6 CDS	1755	94.1	TraD	Transmembrane region-1,2, Walker A, Walker B	584	584 (ott); 562 (rbe); 717 (ecz)		MNFQNQGNFTRGSQLFAHKLRMFGQGSTNVFIIGLGLSIFWIICRLYQKVFLSSLYYFAIERYVQLKLAIGEHFYDIDQIGIKFYSLRFKKWMHLNAQDFLHEFYTSQHGFKIHQLWEFLINSALLEGLIVFAIGVIISIVFFTAQGKKTIIKAKIRGADFVGYRCLAKMLKSAKKASKIRFGGLPLVKNSERLHILITGTTGTGKTNMLNELLPQIRLHKDRAIIVDTTGAFTDRFFDSKCDKLLNPFEKNSEQWLPWNDCFEAADFHDIASSFSNYTPKLDDFFAKNAELVLSEALKLYQDDKDIIKLIHTIIYSDNRQFAKAFRNTAVSGIISESALETSAGIQSTLGKNITSLQYLKPGGSFSIKEWFSNSNETGWLFITANPNQRATLCPLISA…
GILLIAM_00887	conjugal transfer protein TraG	traG CDS	2241	86.7	TraG pseudo	Membrane spanning region-2,3, Cleavage site, Predicted conserved region-1,2	746	875 (ott); 905 (rbe); 836 (ecz)		MFGAKAVAKIRDVQIQDSITLTNTKEFLRQCFMKPYIIGNILGKKAAAQQTNDIIGFIEQNIPNNFGIYYREPSNLGISFKTCRQATPLIKAAIHKELNEGLLTKFAAAIGVQSDQSSMLSQRLKVMTGDTLKYLQREQQDIHEWMKQAMLLNANRESYDDWREKFSLSRIYPNLVSMHAIRGLFQKSFSYLVAGEMAAHMMPILQSVFFALVVSMIFIVFPMGLLPGGYNILKTWILLIIWVSSWPVFFTIIHCLGMISLSSKSGAFGSDYGLNMLSQGSFAEMILYSYATFQMLASSIPMLSWSVINACAHATANLASQFSPIQVASSLGSNIVDNNLSMDNYSIGNRTISQQNLAPSLDMTDSIINYGSHKIIIGNNGEQFVIQTVHSLETNFRSS…
GILLIAM_00888	conjugal transfer protein TraH	traH CDS	387	86.8	TraH pseudo	Predicted conserved region-2,3	128	433 (ott); 446 (rbe); 458 (ecz)	C-terminal fragment	MIVLVACIQRLQRNITILPEQSYAGKAKQQLKNLKIKFDKNTEFSDHEIAFLSSIGDIFSIYDYIILESISGVTILEISSELIASYTLVQHLKEVITEIRRAVTSLGAKQVSDKHLVQYLKDWYYVWS
GILLIAM_00889	conjugal transfer protein TraH	traH CDS	630	94.1	TraH pseudo	TrbI interaction region-1, Predicted conserved region-1	209	433 (ott); 446 (rbe); 458 (ecz)	N-terminal fragment	MSIRIRVYAITMLLLLQAPISLAWNIENVFQGMSVNVTRSGSYQNQAAGYYAAGGLSARTSQTSFQPFAITPPSLNMSCSGIDAYLGSFSVISVEELVQLMKNIGSQAKVYAFSLGLKTFAPQIENALKDLRNLAMEMNQFAKGDCELTKALFATALPKNWAMREAVCRDIQSQSGFDYFAAGKKCRNYLDQKQALRQAQNKDSELMLE
GILLIAM_00890	conjugal transfer protein	TrbL/VirB6 CDS	684	89.7	TraF	Predicted conserved region, C-X-X-C motif, Beta 10, Alpha 7	227	240 (ott); 300 (rbe); 257 (ecz)		MFMILISHLSTVDASPTGFLWYNDKHGHELDESSSKLICNAHDHRIEELKEQFNRAQRIALDNPTLENVITAQRLQKQIMEKAHKFATMWQLATLLDYQLINANEPANSLHKKLYQEKSEQKNDSKLKNIAKNWGLILQVKQDCLLCKAFMPIVQGFANKYAFQLLAVSKNNELLNKLNPEHVVPVLYSVASDGKKIYSVARGIISENKIIDNILAIDRYYHKLETR
GILLIAM_00891	conjugal transfer protein TraN	traN CDS	378	92.3	TraN pseudo	Conserved cysteine region-3,4-5,6	125	564 (ott); 603 (rbe); 602 (ecz)		MRLLSILTLITLNISYYYIGTYCSSRIPILGICLARKSTYCCFQSKLARIFQEEARKQLKIDFGTPECPKCRGLTVKELQKVDFTKINMDELFGDILTKAQNSMNKDIIAGIKDKVHRMQQSQSK
GILLIAM_00892	type-F conjugative transfer system pilin assembly protein TrbC	trbC CDS	384	94.5	TrbC	Signaling domain, Predicted conserved region-1,2, TraW interaction region	127	127 (ott); 144 (rbe); 213 (ecz)		MVIRVMMLMVLLFVNNANAFFLDKQKTFIFVSFSMSDEALKSYFADSQKAGTQLVMRGLINNSFIQTKNKTMELGISFDIDPGLFEQYKIDVVPVIVIDDEKRGLTKKLTSHIPLAIALEIMENNTP
GILLIAM_00893	conjugal transfer protein	TrbL/VirB6 CDS	873	95.2	TraU pseudo	Hydrophobic-2,3,4, Hydrophilic-1,2	290	325 (ott); 322 (rbe); 330 (ecz)		MCWKCLFPITIAGFKVVSSSMPDTNASGRLICLCPKPGIPVPIPGIPVGFWEPVRLVDVTKSPMCMVSLGGLSFGSATQKGMKDEAEGNAFYHIHWYVYSMIYWLEILLDFICLEMAAVDIAYLTEFDPLWSDDAKSAILNSETLLFQNVAAYQACIADCMSCSAGLLASDYAFWCAECQGMLYPFTETAAAHNGGVGTSVLMVSKFMAKMHRQLMLWGYYGYKGLCAKYPMPIIKKSQYRLQMTYSIPETKSCKSIGQTEAIWQAGKEFPVNGEDFGYLIWRKRDCCLL
GILLIAM_00894	conjugal transfer protein TraC	traC CDS	1200	92.2	TraC pseudo	Walker A, Motif C, Walker B, Motif D-E	399	829 (ott); 862 (rbe); 875 (ecz)		MYWSPFGEALLPALNKHGVAPNENFNLCIAGVPGSGKSVFMQELMLSVLGVGGKVFVLDYGRSFKRTCLILGGSYIEFDMKNPVSINPFSEVPENDSAKSIEARSDFLSNFPSILATMAAPQYGTSDLQQPMLQRALISVWQKKGAKAEITDIADWLSNREESYAKELGNMLFPFTKDGQHGRFFSGKAQLSLNSDIVVIETDHLRSVPELLAVIVQIMIVHINQTMVKGDRSRPFLIMIDEAWKLLAGKRSGEFIEEAGRIARKYNGSIALATQQLTDYFRQEGSASEKAFENSSHKIILKQNSESFKAMRANPKLAGFVDEDWKLNLLQSVHSNLPYYSEIAIYSPNVSGVIGRLMIDPFTLLLTSTNARDYQAIEDHMAKGMNVSEAINYVILEDL
GILLIAM_00895	Uncharacterised protein	Uncharacterised protein CDS	330	94.5	TraV	Conserved cysteine region, Predicted conserved region-1	109	109 (ott); 84 (rbe); 171 (ecz)		MKFLLLLLGCMSLTSFFYRSTFDCKIPKGLKCKSLYEIKNMVAQGAFDIDNLEKVEASKTKSKRRCILCYRQAKAVQGVDVVNTSPKKPKKYLINLFKSKQSQGEHKHT
GILLIAM_00896	conjugal transfer protein	TrbL/VirB6 CDS	183	91.8	TraB pseudo		60	444 (ott); 472 (rbe); 475 (ecz)	C-terminal fragment	MSPVVLVASGRVIDVVFKKGFDLREHKKKPHNSTYTPSTSNEKVNSHNQFNQSQKLEEHL
GILLIAM_00897	conjugal transfer protein	TrbL/VirB6 CDS	1110	91.2	TraB pseudo	Coiled-coil domain, Predicted conserved region, OM pore gating	369	444 (ott); 472 (rbe); 475 (ecz)	N-terminal fragment	MEQDNSDNNNTKEEDLELNDKPKAESVRHNSKLSELTNIIRRKPVIALTFISITIMVVSYFLSESGKTKEPITFTENRESREAISGVEQAVDLRAKWTEEILNEVKTLKDRFESVIESRYLEITAQINKKLEIFENQPKQSLYNNDSDEFSADLNHHISNSPHDNKTEQAPVVVVKPYVNLRRAGSEPKKNAENYVTSGSSARAVLLTGVVVGTGTNSSSSPEPIVLQLLDTAILYNKYKTDQIKNAILIGSCNGEMSSERAKCRIETLSVVNNQGDIIEKKVEGWLIGEDGRSGIKGIVVDKSSNIAGMAALNGVFSSIAKFLQSKAIKPDMLPTLNLVAGGQQQEFQIGDALQSGACAGALAMLLIS
GILLIAM_00900	conjugative transfer protein	conjugative transfer protein CDS	153	96.1	TraE pseudo	Predicted conserve region-3	50	183 (ott); 183 (rbe); 188 (ecz)	C-terminal fragment	MNGVLISGTLRYWFSDSKHIAVDKTYLLTYKRTPNYLLLLTGVKENGIKK
GILLIAM_00901	conjugal transfer protein TraE	traE CDS	420	96	TraE pseudo	Anchor region, Predicted conserve region-1,2	139	183 (ott); 183 (rbe); 188 (ecz)	N-terminal fragment	MNHLFKQNAIQELVKYNKCLLSVTILLAAANIIAIMAAITKEEKWLLIPAMDPDRKMMVSSKNYHETYLKEWAIYVTKLLFTTSPNEVERQIANMNVVFSNTESLNKFFQNHLQFVKDSNVSSVFFPKNVEVINEWSIN
GILLIAM_00938	conjugal transfer protein TraA	traA CDS	150	72.7	TraATi pseudo		49	940 (ott); 1383 (rbe); 1100 (atu)		MLVKHFIILELEMLHEKIKEIINAFFAKLALPNRFDKTSTVPQVYYWNN
GILLIAM_00946	conjugal transfer protein	TrbL/VirB6 CDS	378	90	TraB pseudo		125	444 (ott); 472 (rbe); 475 (ecz)	N-terminal fragment	MQHDNSDNENTKEKDLELNDKAKAESVSSNSKLSELTNIIRRKPVIALTFISITIMVVSYFLSESRKRKESITFTENRESREAISGVEQAVDLRAKWTDEILSEVKTLKDRLESVIESRYLETTA
GILLIAM_00947	conjugal transfer protein TraB	traB CDS	288	87	TraB pseudo		95	444 (ott); 472 (rbe); 475 (ecz)	C-terminal fragment	MENQPKQPLYNNDSDKFDSDLNHHISNSPHDNKTKQAHVVVVQSFVNLRRAKSEIKKMLRTMLLAVVLLELYHSLELLQVLEQPFITIANCSAVS
GILLIAM_00960	conjugative transfer protein	conjugative transfer protein CDS	456	94.4	TraDTi	Predicted conserved region-1,2	151	151 (ott); 97 (rbe); 77 (atu)		MANLMQQKITLQQKKARLIMDEVNLKIKERKMRTRRLIEMGGLVAKAKLDHLSANTLFGAIVSLKETLTQHPNVQDHWTTIGKDIFDKEQQNKAAVILKFASEPDENTKRHIRLHGLKWNSFRQEWCGHVKDIEALKNGLLNVQYKLELIS
GILLIAM_00961	conjugal transfer protein TraA	traA CDS	303	96.4	TraATi pseudo	Nickase region-1,2	100	940 (ott); 1383 (rbe); 1100 (atu)	N-terminal fragment	MRIGIEMAIQFTRIEFLSRSKGGDSCRKAAYNARTIVKNENTGIKYNFSHKKDNVYHTVLIPDYVKQEFKNIQTLMNEVERTAKKDNSQLLKDIVIALPD
GILLIAM_00962	conjugal transfer protein TraA	traA CDS	342	92.6	TraATi pseudo	Nickase region-3	113	940 (ott); 1383 (rbe); 1100 (atu)	C-terminal fragment	MEWVQKGIGVQIDIHKPQTGDKNWHVHILLTMRRFREDGTGLGDIAVDLNPKIITVNGKKVVIKDPEMIHERVKEIINAFFAKLGLTNRVDKISTVPQKHIGPRRIRNLINEV
GILLIAM_00970	virB4 protein precursor	virB4-2 CDS	2454	52.9	VirB4-2	Wlaker A, Walker B	817	817 (ots); 807 (rbe)		MGFIHKFLHSRKIDAKQFDSNAQNFIPITCHYNDETLLTKNGELIQILQIKGINSEYTNKDLLGIRAAIRNAIKNHINNSNFAVWIHVVRRCDNIDDSTPYSQALPNFIHNIWSKKNYWQDKFVSTLYISIVHHGCNLGIRNLDSFLNSLSFKTLDSFYDKFIVSALKNLSIATNNIITELQRYNPCKLSIKIDNNKVYSDLLNFYKKIIQLNTGLIEVKDVDCAVQLATHKYSFGGDKIEVIHKQEKKFASILGIKEYQDIKDELVSKCLHAPVEFIATEIFYFADQVKAINSYSQQSKVISASRDSELALFKGIEPIVNSDNTLPQFCHQQISIMIMADSIDLLESRVAYISQRLVKQGIIHVREDINLAQTFWSQLPGNFNYIRRVSYNIIDNVAA…
GILLIAM_01035	conjugal transfer protein	TrbL/VirB6 CDS	1116	92.6	TraB pseudo	Coiled-coil domain, Predicted conserved region, OM pore gating	371	444 (ott); 472 (rbe); 475 (ecz)	N-terminal fragment	MEQDNSDNNNTKEEDLELNDKPKAESVRSNSKLSELTNIIRRKPVIALTFISITIMVVSYFLSESGKTKEPITFTENRESREAISGVEQAVDLRAKWTEEILNEVKTLKDRLESVIESRYLETTAQINNFNQKLEILENQPKQSLYNNDSDEFSADLNHHISNSPHDNKTEQAPVVVKPFVNLRRDVAEPKKNVENYVTSGSSARAVLLTGVVVGTGTNSSSSPEPIVLQLLDTAILYDEYKTDQIKKAILIGSCNGEMSSERAKCRIETLSVINKQGDIIEKQVEGWLIGEDGRSGIKGIVVDKSSNIAGMAALNGVFSSIAKFLQSKAIKPDMLPTLNLVAGGQQQEFQIGDALQSGACAGALAMLLIS
GILLIAM_01036	conjugal transfer protein	TrbL/VirB6 CDS	183	91.8	TraB pseudo		60	444 (ott); 472 (rbe); 475 (ecz)	C-terminal fragment	MSPVVLVASGRVIDVVFKKGFDLREHKKKPHNSTYTPSTSNEKVNSHNQFNQSQKLEEHL
GILLIAM_01037	Uncharacterised protein	Uncharacterised protein CDS	330	94.5	TraV	Conserved cysteine region, Predicted conserved region-1	109	109 (ott); 84 (rbe); 171 (ecz)		MKFLLLLLGCMSLTSFFYRSTFDCKIPKGLKCKSLYEIKNMVAQGAFDIDNLEKVEASKTKSKRRCILCYRQAKAVQGVDVVNTSPKKPKKYLINLFKSKQSQGEHKHT
GILLIAM_01038	conjugal transfer protein TraC	traC CDS	1200	92.2	TraC pseudo	Walker A, Motif C, Walker B, Motif D-E	399	829 (ott); 862 (rbe); 875 (ecz)		MYWSPFGEALLPALNKHGVAPNENFNLCIAGVPGSGKSVFMQELMLSVLGVGGKVFVLDYGRSFKRTCLILGGSYIEFDMKNPVSINPFSEVPENDSAKSIEARSDFLSNFPSILATMAAPQYGTSDLQQPMLQRALISVWQKKGAKAEITDIADWLSNREESYAKELGNMLFPFTKDGQHGRFFSGKAQLSLNSDIVVIETDHLRSVPELLAVIVQIMIVHINQTMVKGDRSRPFLIMIDEAWKLLAGKRSGEFIEEAGRIARKYNGSIALATQQLTDYFRQEGSASEKAFENSSHKIILKQNSESFKAMRANPKLAGFVDEDWKLNLLQSVHSNLPYYSEIAIYSPNVSGVIGRLMIDPFTLLLTSTNARDYQAIEDHMAKGMNVSEAINYVILEDL
GILLIAM_01039	conjugal transfer protein	TrbL/VirB6 CDS	858	94.4	TraU pseudo	Hydrophobic-2,3,4, Hydrophilic-1,2	285	325 (ott); 322 (rbe); 330 (ecz)		MFPITIAGFKVVSSSMPDTNASGRLICLCPKPGIPVPIPGIPVGFWEPVRLVDVTKSPMCMVSLGGLSFGSATQKGMKDEAEGNAFYHIHWYVYSMIYWLEILLDFICLEMAAVDIAYLTEFDPLWSDDAKSAILNSETLLFQNVAAYQACIADCMSCSAGLLASDYAFWCAECQGMLYPFIETAAAHNGGVGTSVLMVSKFMARMHRQLMLWGYYGYKGLCAKYPMPIIKKSQYRLQMTYSIPETKSCKSIGQTEAIWQAGKEFPVNGEDFGYLIWRKRDCCLL
GILLIAM_01040	type-F conjugative transfer system pilin assembly protein TrbC	trbC CDS	384	94.8	TrbC	Signaling domain, Predicted conserved region-1,2, TraW interaction region	127	127 (ott); 144 (rbe); 213 (ecz)		MVIRVMMLMVLLFVNNANAFFLDKQKTFIFVSFSMSDEALKSYFAESQKAGAQLVMRGLINNSFTQTKNKTMELGISFDIDPSLFEQYKIDVVPVIVIDDKKRGLTKKLTGHIPLASALEIMNENTP
GILLIAM_01041	conjugal transfer protein TraN	traN CDS	261	93.5	TraN pseudo		86	564 (ott); 603 (rbe); 602 (ecz)	N-terminal fragment	MKQLIALVLITLNINGCIASMQSSYNEAKNYNVNLGNSLNTQELFHQGSNVNYPNNDEDLTYHGRNQLGTESGAMLFQAENSKNNA
GILLIAM_01042	conjugal transfer protein TraN	traN CDS	1398	95.8	TraN pseudo	Conserved cysteine region-1,2,3,4-5,6, Predicted conserved region-1,2,3,4	465	564 (ott); 603 (rbe); 602 (ecz)	C-terminal fragment	MIANSMRIESDPLSALDSSNFVTQTSTTNTEIIQSCTEGSKFNIELIRELNVECRLEDLWLPWQNRQMEFAKKEIVENHSNWLHGRSDVYDESGAQIYCLVDDPEAIEKQMKRAIANRLGASIHHIGRNFLLEVNEKICILHYDYRDKTQELRKVAEYWQVLNPELEQLTESNECYEVNRINYDGGDRVFFDKFKVNRPYWKQKIVFSCTSDPKDGCKHLKIQNCELKNSTCQKSVANICLLWQHDYSCSTEKQTMLHSSLRNNSIFCLGGNCNTPTIIPNRDIAKVAHLAMLNQMSKDIKTNPVSVFSGKHRKCKKDVFSFLNCCSSMTGWGRDIGLSQCKSKEQELALYRKKGYCYYIGTYCSSRIPILGICLARKSTYCCFQSKLARIFQEEARKQ…
GILLIAM_01045	conjugal transfer protein	TrbL/VirB6 CDS	747	90.7	TraF	Predicted conserved region, C-X-X-C motif, Beta 10, Alpha 7	248	240 (ott); 300 (rbe); 257 (ecz)		MIPAFLGIERMNAIHLSVIIVLFGYLSIELATANSLPTEFLWYNDKHGHEPNDSTSKLIQSAHDHRIEGLKEQFNRAQRIALDNPTLENVITAQRLQKQIMEKAHKFATMWQLATLLDYQLINANEPSNSLHRKLYQEKSEQKNDSKLKNIAKNWGLILQVKQDCLLCKAFMPIVQGFANKYAFQLLAVSKNNELLNKLNPEHVVPVLYSVASDGKKIYSVARGIISENKIIDNILAIDRYYHKLETR
GILLIAM_01046	conjugal transfer protein TraH	traH CDS	630	93.8	TraH pseudo	TrbI interaction region-1, Predicted conserved region-1	209	433 (ott); 446 (rbe); 458 (ecz)	N-terminal fragment	MSIRIRVYAITMLLLLQAPISLAWNIENVFQGMSVNVTRSGSYQNQAAGYYAAGGLSARTSQTSFQPFAITPPSLNMSCSGIDAYLGSFSVISVEELVQLMKNIGSQAKVYAFSLGLKTFAPQIENALKDLRNLAMEMNQFAKGDCELTKALFATALPKNWAMREAVCRDIQSQSGFDYFAAGKKCRNDLAQKQALRQAQNKDSELMLE
GILLIAM_01047	conjugal transfer protein TraH	traH CDS	525	91.1	TraH pseudo	Predicted conserved region-2,3	174	433 (ott); 446 (rbe); 458 (ecz)	C-terminal fragment	MHDSIMSMTGTIVVTNNNVHFYDSLAQDEKSWISHLKGGESASIYSCDNVSCLHPSLQRNITILPEKSYAGKAKQQLKNLKINFENNSEFTDSEIAFLSSIGDIFPIYDYIILESISGVTILDSSSELIASYTLVQHLKEVITEIRRAVTSLGAKQVSDKHLVQYLKDWYYVWS
GILLIAM_01048	conjugal transfer protein TraG	traG CDS	1566	81	TraG pseudo	Membrane spanning region-2,3, Cleavage site	521	875 (ott); 905 (rbe); 836 (ecz)		MFGAKAVAKIRDVQIQDSITLTNTKEFLRQCFMKPYIIGNILGKKAAAQQTNDIIGFIEQNIPNNFGIYYREPSNLAISFKSCRQATPLIKAAIHKELNEGLLTKFAAAIGVQSDQSHMLSQRLKVMTGDTLKYLQREQQDIHEWMKQAMLLNANRESYDDWREKFSLSRIYPNLVSMHAIRGLFQQSFSYLVAGEMAAHMMPILQSVFFALVVSMIFIVFPMGLLPGGYNILKTWILLIIWVSSWPVFFTIIHCLGMISLSSKSGAFGSDYGLNMLSQASFAEMILYSYATFQMLASSIPMLSWGVLKACAHATANLAIQFSPIPVASSLGSNIVDNNLSMDNYSIGNRTISQQNLAPLLDMADGIINDGSYRVVNANNGNQFVTQDATAYHNKGYVL…
GILLIAM_01049	conjugal transfer protein	TrbL/VirB6 CDS	1479	93.8	TraD pseudo	Transmembrane region-2, Walker A, Walker B	492	584 (ott); 562 (rbe); 717 (ecz)		MHLNAEDFLHEFYTGQHGFKIQQLWEFLINSVLLEGLIIFTIGVIISIVFFTAQGKKTIIKAKIRGADFVEYKYLSKMLKSAKKASKICFGGLPLVKNSERLHILITGTTGTGKTNMLNELLPQIRLHKDRAIIVDTTGAFTDRFFDSKCDKLLNPFEKNSEQWLPWNDCFEAADFHDIASSFSNYTPKLDDFFAKNAELVLSEALKLYQDDKDIIKLIHTIIYSDNRQFAKAFRNTAVSGIISESALETSAGIQSTLGKNITSLQYLKPGGSFSIKEWFSNSNETGWLFITANPNQRATLCPLISAWISIAIKALMCRNPNHDNKNMWFILDELPALQKVSSLPVALAESRKYGGCFVAGLQNIHQLEAIYGAAECASMLDLFNSKFIFRVSDQVTAY…
GILLIAM_01059	conjugal transfer protein TraI	traI CDS	498	89.5	TraI pseudo	Predicted conserved region-2	165	890 (ott); 1383 (rbe); 1756 (ecz)	C-terminal fragment	MVFDEETQKSWPALTIFVKNDKGEITGAKILTLNSKTCNKDDIPEKSVGTISGSFAEIAQQNSKYSPVTIITKDIETALTIQQAGVEGKILCAIEAENLQNYNSGPKEKIILAVKNDVNTEKAEKVLEDKGAVVCTVKNDFNNVLKTQDTVIRIKKRNNNFIKKM
GILLIAM_01060	conjugal transfer protein TraI	traI CDS	2106	91	TraI pseudo	Helicase region-5, Predicted conserved region-1	701	890 (ott); 1383 (rbe); 1756 (ecz)	N-terminal fragment	MTDKINDSNNFNNIHNSKTDIENSKANSWNHNVAVKLINGDIADGIVLLSDNNSLRADNTLKESINQLINDWKNSKFELQDRLIIADHKEAENINQNIRNYMKENGALKGPEYSILISGAESKKYANYMAGDRIVFQTNDKDLQIQNSEFATLVSIDESKFVAKTDTGNEVSFDLNKISFKHGYATTVCNPQTAVKKDVYVLHNNGVGIESSNISMIGNAEQVRLYYNVQATKNVANLIEQLSTAKTDSINSKEENNDVQANEVKQYQSAQNYRKNDYYSNSEEDLQKLRDAIAYRAETIACDLLGDPNKRLSRHGKLRWGDTGKIQVTTEGKYAGKWYDFSTGQKGDLLSLARRERGYGFFEAIEYLKSMVGMSNIRQQYHRRPKTDDSQQYTQESES…
GILLIAM_01061	conjugal transfer protein TraA	traA CDS	2679	94.5	TraATi pseudo	Nickase region-2,3, Helicase region-1,2,3,5,6	892	940 (ott); 1383 (rbe); 1100 (atu)		MLIPDYVHQDFKNIQTLMNEVERTAKKDNSQLLKDIVIALPDEKELNLEHRIELTHQIVDEMEWVQKGIGVQIDIHKPQIGDKNWHVHILLTMRRFREDGTGLGDIAVDLNPKIITVNGQKVVIKDSKMIHEIAKEETNAYFAELGLPNRVKDISKVPGKHIGNIKYIEIRNLINEVLNENELRKEAHLKIINDADVIMDSITHYKSIFTKQDVEKAVKDIPDPTAREQLVQQVLSSNRILELYHDDGESSKYFTTIEVRNEETRIIRIANKINNQVYYNDIYNLKSDIEGLANVSEEQKQALRHILLSTSGVRVLRGRAGTGKSYVLIKAHKLATNRGQKVIGLAPTHKAVSELRGKGYTEVYTVKGFLYNRKKIFMKGSLIVVDEAGMVGTKAYAEL…
GILLIAM_01062	conjugative transfer protein	conjugative transfer protein CDS	456	94.2	TraDTi	Predicted conserved region-1,2	151	151 (ott); 97 (rbe); 77 (atu)		MANLMQQKITLQQKKARLIMDEVNLKIKERKMRTRRLIEMGGLVAKAKLDHLSANTLFGAIVSLKETLTQHPNVQDHWTTIGKDIFDKEQQNKAAVILKFTSEPDENTKRHIRLHGLKWNSFRQEWCGHVKDIEALKNGLLNVQYKLELVS
GILLIAM_01148	conjugal transfer protein TraI	traI CDS	405	92.1	TraI pseudo		134	890 (ott); 1383 (rbe); 1756 (ecz)	N-terminal fragment	MQSCGDQSIRDIIEPEITKLTKAVETTKLTPTENNSIAKQNDITNVKELYNKSSSLYYFKQEEEAKVETIVVNKYLENHTEIYSSKIFNNSNLRANMVFDEETQKSWPALTIFVKNETGEITGAKIISSEFKNM
GILLIAM_01149	conjugal transfer protein TraI	traI CDS	585	86.6	TraI pseudo	Predicted conserved region-2	194	890 (ott); 1383 (rbe); 1756 (ecz)	C-terminal fragment	MKQVKLLELRLLALNSKTCNKADVAEKSVGTISGSFAEIAQQNSKYSPVTIITKDIETALTIWQAGVEGKILCGIEAENLQNYNPVPKEKIILAVKNDVNTEKAEKVLEDKGAVVCTVKNDFNNVLKTQDNRLLNKRSLIESVFNVLKKHIHLEHTRHHSPFNFFVHIIASLASYSSSTLNPHLISSSSPDSLS
GILLIAM_01162	conjugal transfer protein TraC	traC CDS	633	91	TraC pseudo	Predicted conserved region-2	210	829 (ott); 862 (rbe); 875 (ecz)	N-terminal fragment	MEKSASIKESEKINFEKVSKRFEIGTEFLRDQAQKSGSVKDVALLISVTIPNVNANIDDMIRRRDALKDTFRSIGLSTENVNAQQLLKFLRVIFGWPEEEHSNINQYEILSEQILSGDFSLFENDDCVNVNDDQIFISLEARKRPVEWKLSAMDLFLGNEMRRDEYIKSNFLIHFGLQILPNQAMERTAAITKREALERNINAGMGKFFS
GILLIAM_01163	conjugal transfer protein TraC	traC CDS	150	73.8	TraC pseudo		49	829 (ott); 862 (rbe); 875 (ecz)	C-terminal fragment	MQEWVNFFHDMQQEAADLAGVVAALQSGDRNDSKLLMISIHKKKIFLAI
GILLIAM_01167	conjugal transfer protein TraA	traA CDS	2505	94.1	TraATi pseudo	Nickase region-3, Helicase region-1,2,3,5,6	834	940 (ott); 1383 (rbe); 1100 (atu)		MQWVQNGLGVQIDIHKPQTEDKNWHVHILLTIRRFREDGTGLGDIAVDLNPKIITLSNGKKVVIKDPEMIHEKVKEIINAYFAKLGLPNRVDEISEVPGKHIGPRRIRSLINKVVNENELRKEAHLKIINDADVIMDSITHYKSIFTKHDVEKAVKDIPDLTAREQLVQQVFSSNRILELYHDDGESSKYFTIIEVRNEETRIIRIANKINDRVYYNDIYNLKSDIEGLANVSEEQKQALRHILLSTSGVRVLRGRAGTGKSYVLIKAHKLATNRGQKVIGLAPTHKAVSELRSKGYTEVYTVKGFLYNRKKIFMQDSLIVVDEAGMVGTKAYAELFRVVRNNNCQLILAGDEKQLASIERGGMFEMLSNIFGSHVLVNIRRQSENWSREAATKFAESN…
GILLIAM_01176	conjugative transfer protein	conjugative transfer protein CDS	552	97.6	TraE	Anchor region, Predicted conserve region-1,2,3	183	183 (ott); 183 (rbe); 188 (ecz)		MNHLFKQNAIQELVKYNKCLLSVTILLAAANIIAIMAAITKEEKWLLIPAMEPDRKMMVSSKNYHETYLKEWAIYVTKLLFTTSPNEVERQIADMKVASSNTESLNKFFHDHLQFVKGSNVSSVFFPKNIEVIKDGVLISGTLRYWFSDSKHIAVDKTYLLTYKRTPNYLLLLTGVKENGIKK
GILLIAM_01178	Uncharacterised protein	Uncharacterised protein CDS	93	76.3	TraE pseudo		30	183 (ott); 183 (rbe); 188 (ecz)		MQNLLISNNNVYMQFVKGSNVSSVFFSKES
GILLIAM_01180	conjugal transfer protein	TrbL/VirB6 CDS	1323	93.2	TraB	Coiled-coil domain, Predicted conserved region, OM pore gating, Alpha-3	440	444 (ott); 472 (rbe); 475 (ecz)		MEQDNSDNDNTKEEDLELNDKLKAESAVRSNSKLSELTNIIRRKPVIALTFISITIMVVSYFLSESGKTKEPITFTENRESREAISGVEQAVDLRAKWTEEILNEVKTLKDRLESVIESRYLETTAQINNFNQKLEILENQPKQLLYNNDSDEFSSDLNHHILNSPHDNKTEQAPVQSFVNLRRAESEQKKNVENYVTSGSSARAVLLTGVVVGTGTNSSSSPEPIVLQLLDTAILYDEYKTDQIKKAILIGSCNGEMSSERAKCRIETLSVVNNQGDIIEKKVEGWLIGEDGRSGIKGIVVDKSSKVVRMAALNGVFSSIAKFLQTKAIKPDMTPTLNLVAGGQQQEFQIGDALQSGAYSGASNAFDKLADFAIKRADSMSPVIVVASGRVIDVVFKK…
GILLIAM_01181	Uncharacterised protein	Uncharacterised protein CDS	330	96.7	TraV	Conserved cysteine region, Predicted conserved region-1	109	109 (ott); 84 (rbe); 171 (ecz)		MKLLLLLLGCMSLTSFFFESNFDCKIPKGVKCKSLYEIKNMVAQGAFDIDNLEKVETSKTKSKRRCILCYRQAKAIQSVAVVNKSPKKPKKYLINLFKSKQSQGERKHT
GILLIAM_01182	conjugal transfer protein TraC	traC CDS	2490	94	TraC	Predicted conserved region-1,2, Walker A, Motif C, Walker B, Motif D-E	829	829 (ott); 862 (rbe); 875 (ecz)		MNASIHKDFDRERFSKHFVYESYDDETQLFFNRGSIGFVLLAWPLVGASVSAQNEIAEFLKSDENLPAESSLQVLMIGSNNIENFLSNWQSYRKGEIFIELANKRTEFLRDQAQKVGSIKDIVLLISVTIPNLNANIDDMIRRRDALKDTFKSIGLSTENVNAQQLLKFLRVIFGWPEEEHSNINQYEILSEQILSGDFSLFENDDCINVNDDQIFISLEARKRPAEWKLSAMDLFLGNEMRRDEYIKSNFLIHFGLQILPNQAMERTAAITKREALERNINAGMGKFFPDIQQEAADLAGVVAALQSGDRVVNIHFNVIMFDKTKKAKQSASAFCSMLRRSGWYFVPCKYDHVAVLLAALPMQLVEQGPKGILCQKTSGVGVALSSLGRGIKTVSVES…
GILLIAM_01183	type-F conjugative transfer system protein TraW	traW CDS	660	94.4	TraW	TrbC interaction region, Predicted conserved region-1,2	219	219 (ott); 254 (rbe); 210 (ecz)		MKQGVVIGIGTLFALFAVAYQVSDIRANLLNADIGVEIKDYGTRGHVFPIIEESLLEVIMAKLNAASKSGLLNQMQLEFQEKVRQKIMRPVPVKNLSKATENKTRIYDSTYVQKDDIKTKNGIIIVRRGTKINPLEIINWGEPLILIDGDDEDQVAWAKSRPGKIVLVNGNPIELSNLLGRHVFFDQLGFLSMKFKIQAVPAIIEQENTVLKISEVSTL
GILLIAM_01185	conjugal transfer protein	TrbL/VirB6 CDS	945	95	TraU	Signaling domain, Hydrophobic-2,3,4, Hydrophilic-1,2	314	325 (ott); 322 (rbe); 330 (ecz)		MSITANNCYAAAGCVGRFVNPITDVCWKCLFPITIAGFKVVSSSMPDTNASGRLICLCPKPGIPVPIPGIPVGFWEPVRLVDVTKSPMCMVSLGGLSFGTATQKGMKDEAEGSAFYHIHWYVYPVIYWLEILLDFICLEMAAVDIAYLTEFDPLWSDDAKSAILNPETLLFQNVAAYQACVADCMSCSAGLLASDYAFWCAGCQGMLYPFTGTAAAHNGGVGTSVLMVSKFMARMHRQLMLWGYYGYKGLCGKYPMPIIKKSQYRLQMTYPIPETKSCKSIGQTEATWQAGREFPVNGEDFGYLIWRKRDCCLL
GILLIAM_01186	type-F conjugative transfer system pilin assembly protein TrbC	trbC CDS	384	94.5	TrbC	Signaling domain, Predicted conserved region-1,2, TraW interaction region	127	127 (ott); 144 (rbe); 213 (ecz)		MVIRVMVLMVLLFVNNANAFFLGQQKTFIFVSFSMSDEALKSYFAESQKAGAQLVMRGLINNSFTQTKNKTMELGISFDIDPSLFEQYKIDVVPVIVIDDKKRGLTKKLTGHIPLASALEIMNENTP
GILLIAM_01187	conjugal transfer protein TraN	traN CDS	1692	95.7	TraN	Conserved cysteine region-1,2,3,4-5,6, Predicted conserved region-1,2,3,4	563	564 (ott); 603 (rbe); 602 (ecz)		MKQLIVLVLTILNINCCLASMQNDYNEARNYNVNLGNSSNTQELFHQGSNVNYPNNDEDLTYHGRNQLGTESGAMLFQAENSKNNALTQHNINDQNYMIANSMRIESDPLSALDSSNFVTQTSTTNTEIIQSCTEGSNFNIELIRELNVECRLENVWLPWQNRQMEFATEKIKENHSNWLKSRSDVYDESGSQIYCLVDDPEAIERQMKRAIANRLGASTQHIGRNFLLEVNEKICILHYDYRDKTQELRKVAEYWKVLNPELEQLTESNECYEVNRINYDGGDRVFFDKFKVNRPYWKQKIVFSCTSDPKDGCKHLKIQNCELKNSTCQKSVANICLLWQHDYSCSTEKQTMLRSSLRNNSIFCLGGNCNTPTIIPNRDIAKVAHLAMLNQMSKDIKT…
GILLIAM_01188	conjugal transfer protein	TrbL/VirB6 CDS	684	90.8	TraF	Predicted conserved region, C-X-X-C motif, Beta 10, Alpha 7	227	240 (ott); 300 (rbe); 257 (ecz)		MVMILISQLSTVDASPTGFLWYNDKHGHELDESTSKLMRSAHDHRIDELKEQFNRAQRIALDNPTLENVIVAQRLQKQIMEKAHKFATMWQLATLLDYQLINAHEPSNSLHRKLYQEKSEQKNDLKLKNIAKNWGLILQVKQDCLLCKAFMPIVQGFANKYAFQLLAVSKNNELLNKLNPKHIVPVLYLVASDGKKIYAVARGIISEDKIIDNMLAIDRYYHKLETT
GILLIAM_01189	conjugal transfer protein TraH	traH CDS	1302	95	TraH	TrbI interaction region-1,2, Predicted conserved region-1,2,3	433	433 (ott); 446 (rbe); 458 (ecz)		MSTRIRVYAITMLLLLQAPVSLAWNIENVFQGMSVNVTRSGSYQDQAAGYYAAGGLSARTSQTSFQPFAITPPSLNMSCSGIDAYLGSFSVISGEELVQLMKNIGSQAKVYAFSLGLKTFAPQIENALKDLRNLAMEMNQFAKGDCELTKALFATALPRNWAMREAVCRDIQSQSGFDYFAAGKKCRNYLDQKQALRQAQNKDSELMLDDYNIFTKAAAKVGIPSDMHDSIMSMTGTIVVTNNNVHFYDSLAQDEKSWISHLKGGESASIYSCDNVSCLHPSLRRNITILPEKSYAGKAKQQLTNLKIKFDKNSEFIDSEIAFLSSIGDIFPIYDYIILESISGVTILEISSELIASYTLVQHLKEVITEIRRAVTSLGAKQVSNEHLERYLKELNRVQ…
GILLIAM_01190	conjugal transfer protein TraG	traG CDS	2640	88.8	TraG	Membrane spanning region-1,2,3, Cleavage site, Predicted conserved region-1,2	879	875 (ott); 905 (rbe); 836 (ecz)		MDYVIYTFGGGDLLWHVFNGIGRIFASNSEYFTPVGHLALTIGGIWAATRAIFRGNIGIFAMEWFFPSIFIFTLLFAPKATVWLKDEVSMSAPVKVDNIPIGIAMFASLSSQTSYFVSKMLENHLLPAYEGLSSRKTGIMFGAKAVAKIRDVQIHDPVTLTNTKEFLRQCFMKPYIIGNILGKKAAAQQTNDIIGFIEQNIPNNFGIYYREPSNLGISFKTCRQATPLIKAAIHKELNEGLLTKFAAAIGVQSDQSHMLSQRLKVMTGDTLKYLQREQQDIHEWMKQAMLLNANRESYDDWREKFSLSRIYPNLVSMHAIRGLFQKSFSYLVAGEMAAHMMPILQSVFFALVVSMIFIVFPMGLLPGGYNILKTWILLIIWVSSWPVFFTIIHCLGMIS…
GILLIAM_01192	conjugal transfer protein	TrbL/VirB6 CDS	1755	94.1	TraD	Transmembrane region-1,2, Walker A, Walker B	584	584 (ott); 562 (rbe); 717 (ecz)		MNFQNQGNFTRGSQLFAHKLRMFGQGSTNVFIIGLGLSIFWIICRLYQKVFLSSLYYFVIERYVQLKLAIGEHFYDIDQIGIKFYSLRFKKWMHLNAQDFLHEFYTGQHGFKIQQLWEFLINSALLEGLIVFAIGVIISIVFFTAQGKKTIIKAKIRGADFVRCRNLAKMLKSAKKASKICFGGLPLVKNSERLHILITGTTGTGKTNMLNELLPQIRLHKDRAIIVDTTGTFTDRFFDSKCDKLLNPLEKNSEQWLPWNDCFEAADFHDIASSFSNYTPKLDDFFAKNAELVLSEALKLYKDDKDIIKLIHTIIYSDNRQFAKAFRNTAVSGIISESALETSAGIQSTLGKNITSLQYLKPGGSFSIKEWFSNSNDTGWLFITANPNQRATLCPLISA…
GILLIAM_01194	conjugal transfer protein TraI	traI CDS	2670	92.1	TraI	Helicase region-5, Predicted conserved region-1,2	889	890 (ott); 1383 (rbe); 1756 (ecz)		MTDKINDSNNFNNIHNSKTDIENPKANSLNHNVAVKLINGDIADGIVLLSDHDSLKADNTLKESINQLINDWKNSKFELQDRLIIAGHKEAENINQNIRNYMKENGALKGPEYSILISGAESKKYANYMAGDRIVFQTNDKDLQIQNSEFATLVSIDESKFVAKTDTGNEVSFDLNKISFKHGYATTVCNPQTAVKKDVYVLHNNGVGIESSNISMIGNAEQVRLYYNVQATKNVANLIEQLSTAKTDSINSKEENNDVQANEIRQYQSAQNYRKNDYYSNSEEDLQKLRDAIAYRAETIACDLLGDPNKRLSRHGKLRWGDTGKIQVTTEDKYAGKWYDFSTGQKGDLLSLAQRERGYSFFEAKEYLKSMVGMSNISQRYQRPPKTDDSQQYTQQPES…
GILLIAM_01195	conjugal transfer protein TraA	traA CDS	2484	93.8	TraATi pseudo	Nickase region-3, Helicase region-1,2,3,5,6	827	940 (ott); 1383 (rbe); 1100 (atu)	C-terminal fragment	MEWVQKGIGVQIDIHKPQTGDKNWHVHILLTMRRFREDGTGLGDIAVDLNPKIITVNGKKVVIKDPEMIHERVKEIINAFFAKLGLPYRVKDTSKVPGKHIGRIRNLINEVVNENELRKEAHLKIINDADVITDSITHYKSIFTKQDVEKAVKDIPDPTAREQLVQQVLSSNRILELYHDDGESSKYFTTIEVRNEETRIIRIANKINNQVYYNDIYNLKSDIEGLANVSEEQKQALRHILLSTSGVRVLRGRAGTGKSYVLIKAHELATNRGQKVIGLAPTHKAVSELRSKGYTDVYTVKGFLYNRKKIFMQNRLIVVDEAGMVGTKAYAELFRVVRNNNCQLILAGDEKQLASIERGGMFEMLSNIFGSHVLVNIRRQSENWSREAAMKFAESNILS…
GILLIAM_01196	conjugal transfer protein TraA	traA CDS	303	96.4	TraATi pseudo	Nickase region-1,2	100	940 (ott); 1383 (rbe); 1100 (atu)	N-terminal fragment	MRIGIEMAIQFTRIEFLSRSKGGDSCRKAAYNARTIVKNENTGIKYNFSHKKDNVYHTVLIPDYVKQEFKNIQTLMNEVERTAKKDNSQLLKDIVIALPD
GILLIAM_01197	conjugative transfer protein	conjugative transfer protein CDS	456	93.6	TraDTi	Predicted conserved region-1,2	151	151 (ott); 97 (rbe); 77 (atu)		MANLMQQKITLQQKKARLIMDEVNLKIKERKMRTRRLIEMGGLVAKAKLDHLSANTLFGAIVSLKETLTQHPNVQDHWTTIGKDIFDKEQQNKAAVILKFTSEPDENTKRHIRLHGLKWNSFRQEWCGHVKDIESLKNGLLNVQYKLELVS
GILLIAM_01260	conjugal transfer protein TraI	traI CDS	1542	92.1	TraI pseudo	Predicted conserved region-1,2	513	890 (ott); 1383 (rbe); 1756 (ecz)		MKSIVGMSNISQRYQRQPRTDDSQQYTQQPESVKIAKVQNLYELSSKIHGYEIDKNPHAEVVNKYLENRGITFDKSTASLDLKGSILFDTQTRENYSAFTAFARNTKGKITGVQAVYLNPETGYKASISINRRSFGKISGSFIIIAKRNANDPNITIIAEGAETALSLQQSGIKGNIIASAGVMNFKNYSPFPSEKIIIAADNDSKNSITNNTVIKAAKTLEMKGAITCIVKPPENGDFNNLLQSCGDQSIRDIIEPEITKLTKAVEATKLTQTENNSIAKQNDITNVKELYNKSSSLYYFKQEEEAKVETIVVNKYSENHTEIYSSKIFNNSNLRANMVFDEETQKSWPALTIFVKNEAGEITGAKILTLNSKTCNKADVAEKSVGTISGSFAEIAQQ…
GILLIAM_01262	conjugal transfer protein TraA	traA CDS	339	94.7	TraATi pseudo		112	940 (ott); 1383 (rbe); 1100 (atu)		MLYSSNVNNLKYYQPFQGEKILIAANNDKQNKEYASTINKAAKALKSKVAITSIVVPSEGEDFNEMLKNKGATATKELMIPEIMKLINTQNVKTEPEQIIKADIAPKIGLRR
GILLIAM_01265	conjugal transfer protein TraA	traA CDS	1407	95.3	TraATi pseudo	Helicase region-1,2,3	468	940 (ott); 1383 (rbe); 1100 (atu)	C-terminal fragment	MQEIKLNLIPNLLRLFRYLSAIILNSLTSFERSLVKGQRCIIRDSEMIHEIAKEETNAYFAELGLPYRVDETSEVPGKHIGPRRIRNLINEVLNENELRKEAHLKIINDADVITDSITHYKSIFTKQDVEKAVKDIPDLTAREQLVQQVLSSNRILELYHDDGESSKYFTTIEVRNEETRIIRIANKINDQVYYNNIYNLKSDIEGLANVSEEQKQALRHILLSTSGVRVLRGRAGTGKSYVLIKAHKLATNRGQKVIGLAPTHKAVSELRSKGYTEVYTVKGFLYNRKKIFMQDSLIVVDEAGMVGTKAYAELFRVVRNNNCQLILAGDEKQLASIERGGMFEMLSNIFGSHVLVNIRRQSKNWSRKAAMEFAESNILSGITLLRQNNCVRFDNTLQD…
GILLIAM_01266	conjugal transfer protein TraA	traA CDS	126	92.1	TraATi pseudo		41	940 (ott); 1383 (rbe); 1100 (atu)	Middle fragment	MELNLEHRIEITHQIVDAMELVQNGLGVQIDIHKPHRGDKN
GILLIAM_01267	conjugal transfer protein TraA	traA CDS	300	88.8	TraATi pseudo	Nickase region-1	99	940 (ott); 1383 (rbe); 1100 (atu)	N-terminal fragment	MRIGIEMAIQFTRIEFLTRSKGGDSCRKAAYNARTIVKNKQTDIKYNFSRKKDNVYHTVLIPDYVNQEFKNIQTLMNEVERTAKKGNSQLLKDGAKFRA
GILLIAM_01268	conjugative transfer protein	conjugative transfer protein CDS	396	94.6	TraDTi pseudo	Predicted conserved region-1,2	131	151 (ott); 97 (rbe); 77 (atu)		MRLTLKFKERKMRTRRLIEMGGLVAKANLDHLSANTLFGAIVSLKETLTQHPNVQDHWTTIGKDIFDKEQQNKAAVILKFASEPDENTKRHIRLHGLKWNSFRQEWCGHVKDIEALKNGLLNVQYKLELVS
GILLIAM_01286	conjugative transfer protein	conjugative transfer protein CDS	456	94.7	TraDTi	Predicted conserved region-1,2	151	151 (ott); 97 (rbe); 77 (atu)		MANLMQQKITLQQKKARLIMDEVNLKIKERKMRTRRLIEMGGLVAKANLDHLSANTLFGAIVSLKETLTQHPNVQDHWTTIGKDIFDKEQQNKAAVILKFTSEPDENTKRHIRLHGLKWNSFRQEWCGHVKDIEALKNGLLNVQYKLELVS
GILLIAM_01287	conjugal transfer protein TraA	traA CDS	429	91	TraATi pseudo	Nickase region-1,2	142	940 (ott); 1383 (rbe); 1100 (atu)	N-terminal fragment	MKNGVEMAIQFARIEFLRRSEGGDSCRKAAYNARTIVKNKQTGIRYNFSRKKDNVYHTVLIPDYVNQDFKNIQTLMNEVERTETRENSKLLKDIVIALPDEKELNLEHRIELTHRIVDAMELVQNGLGVQIDIHKPHRGDKN
GILLIAM_01288	conjugal transfer protein TraA	traA CDS	2277	93.9	TraATi pseudo	Helicase region-1,2,3,5,6	758	940 (ott); 1383 (rbe); 1100 (atu)	Middle fragment	MVTTRRFKENGEELGDKAVDLEAKFITVKGQWRIIKDSKMIHEIAKEETNAYFAELGLPYRVDETSEVPGKHIGPRRIRNLINEVLNENELRKEAHLKIINDADVITDSITHYKSIFTKQDVEKAVKDIPDLTAREQLVQQVLSSNRILELYHDDGESSKYFTTIEVRNEETRIIRIANKINNQVYYNDIYNLKSDIEGLANVSEEQKQALRHILLSTSGVRVLRGRAGTGKSYVLIKAHELATNRGQKVIGLAPTHKAVSELKSKGYTEVYTVKGFLYNRKKIFMKGSLIVVDEAGMVGTKAYAELFRVVRNNNCQLILAGDEKQLASIERGGMFEMLSNIFGSHVLVNIRRQSKNWSREAAMKFAESNILSGITLLRQNKCVRFDNTWQDSMSKLIY…
GILLIAM_01289	conjugal transfer protein TraA	traA CDS	162	94.4	TraATi pseudo		53	940 (ott); 1383 (rbe); 1100 (atu)	C-terminal fragment	MKILTKLLKNKGAVAVKELMIPEIMKLINTQNVKTEPEQIVKADIAPKIGVRR
GILLIAM_01290	conjugal transfer protein TraI	traI CDS	1491	90.7	TraI pseudo	Helicase region-5	496	890 (ott); 1383 (rbe); 1756 (ecz)	N-terminal fragment	MTDKINDSNNFNNIHNSKTDIENPKANSLNHNVAVKLINGDIADGIVLLSDHDSLKADNTLKESINQLINDWKNSKFELQDRLIIAGHKEAENINQNIRNYMKENGDLKGPEYSILISGAESKKYANYMAGDRIVFQTNDKDLQIQNSEFATLVSIDENKFVAKTDTGNEVSFDLNKISFKHGYATTVCNPQTAVKKDVYVLHNDGVGIESSNISMIGNAEQVRLYYNVQATKNVANLIEQLSIAKTDSMNSKEENNNVQANEVRQYQSAQNYRKNDYYSNSKEELQKLRDAIAYRAETIACELLGDPNKRLSRYGKIRWGDTGKIQVTTEGKYAGKWYDFSTGQKGDLLSLARRERGYGFFEAIEYLKSMVGMSNIRQQYHRRPKTDDSQQYTQESES…
GILLIAM_01291	conjugal transfer protein TraI	traI CDS	507	93.5	TraI pseudo		168	890 (ott); 1383 (rbe); 1756 (ecz)	Middle fragment	MSLQQAGIKGNIIASAGISNLTNYSPFPGEKIIIAADNDSKNSITNNTVIKAAKTLEMKGAITCIVKPPENGDFNNLLQSCGEQSIRDIIEPEITKLTKAVETTKLTQTENNSIAKQNDITNVKELYNKSSSLYYFKQEEEAKLEAIVVNKYLENHTEIYSSKIFNNS
GILLIAM_01292	conjugal transfer protein TraI	traI CDS	552	95.4	TraI pseudo	Predicted conserved region-2	183	890 (ott); 1383 (rbe); 1756 (ecz)	C-terminal fragment	MVFDEETQKSWPALTIFVKNDKGEITGAKILALNSKTCNKADVAEKSVGTISGSFAEIAQQNSKYSPVTIITKDIETALTIRQAGVEGKILCAIEAENLQNYNPGPKEKIILAVKNDVNTEKAKKVLEDKEAVVCTVKNDFNNVLKTQGLYAVRNIISPEIRKLNEKIESIQTNIQPGLCPKH
GILLIAM_01294	conjugal transfer protein	TrbL/VirB6 CDS	342	92.1	TraD pseudo		113	584 (ott); 562 (rbe); 717 (ecz)		MLDLFNSKFIFRVSDQVTAYKSALTLGEQEIIETQENLSYGSNTMRDGVNMNNVERKKLLVVPSEIINLPDLTCYVKLAGNFPITKLTMQLQNLNTAFVCEYKLLKKLKLVEY
GILLIAM_01295	conjugal transfer protein TraC	traC CDS	603	92.2	TraC pseudo	Walker A	200	829 (ott); 862 (rbe); 875 (ecz)	C-terminal fragment	MQEWVNFFYDIQQEAADLTSVVAALQSGDRVVNIHFNVIMFDKTKKAKQSASAFCSMLRRSGWYFVPCKYDHVAVLLAALPMQLVEQGPKGILGQKTSGVGVALSSLGRGIKTVSVESKVLLPIIGEWKSDLSSPGMLLAGRRGQIMYWSPFGGALLPALNKHAADPNENFNLCIAGVPGSGKSVFMAEHSSIRSNIWGC
GILLIAM_01296	conjugal transfer protein TraC	traC CDS	873	95.6	TraC pseudo	Predicted conserved region-1,2	290	829 (ott); 862 (rbe); 875 (ecz)	N-terminal fragment	MNASIHKDFDRERFSKHFVYESYDEETQLFFNRASIGFVLLAWPLVGASVSAQNEIAEFLKSDENLPAESSLQVLMIGSNNIENFLSNWQSYRKGEIFIELANKRTEFLRDQAQKVGSIKDVVLLISVTIPNLNANIDDMIRRRDALRDTFKSIGLSTENVNAQQLLKFLRVIFSWPEEEHSNINQYEILSEQILSGDFSLFENDDCVNVNDDQIFISLEARKRPVEWKLSAMDLFLGNEMRRDEYIKSNFLIHFGLQILPNQAMERTAAITKREALERNINAGMGKFFL
GILLIAM_01297	Uncharacterised protein	Uncharacterised protein CDS	330	97.6	TraV	Conserved cysteine region, Predicted conserved region-1	109	109 (ott); 84 (rbe); 171 (ecz)		MKFLLLLLGCMSLTSFFYRSTFDCKIPKGLKCKSLYEIKNMVAQGAFDIDNLEKVETSKIKSKRRCIICYRQAKAVQGVDVVNKSPKKPKKYLINLFKSKQSQGERKHT
GILLIAM_01298	conjugal transfer protein	TrbL/VirB6 CDS	474	90.6	TraB pseudo	OM pore gating, Alpha-3	157	444 (ott); 472 (rbe); 475 (ecz)		MKGWLIGEDGRSGIKGIVVDKLSNIASMAALNGVFSSIAKFLQSKAIKPDMLPTLNLVAGGQQQEFQIGDALQSGAYAGASNAFDKLADFAIKRADSMSPVVLIASGRVIDVVFKKGFDLCEHKKKPHNSTYTPSTSHEKVNLHNKFDQSQKLEEHL
GILLIAM_01300	conjugal transfer protein TraE	traE CDS	420	94.5	TraE pseudo	Anchor region, Predicted conserve region-1,2	139	183 (ott); 183 (rbe); 188 (ecz)		MNHLFKQNVIRELVKYNKCLLSVTILLAVANIIAIMAAITKEEKWLLIPAMEPDRKMMVSSKNYHETYLKEWAIYVTKLLFTTSPNEVERQIADMKVVFSNTESLNKFFHDHLQFVKGSNVSSVFFSKKVEVINEWSIN
GILLIAM_01314	Uncharacterised protein	Uncharacterised protein CDS	234	88.7	TraV pseudo	Conserved cysteine region	77	109 (ott); 84 (rbe); 171 (ecz)		MLLQEKMKFLLLLLCCMSLTSFFFESNFDCKISKEQKCKSLYEIKNMAAQGVFDTNNLEKVETSKIKSKRRCILCYR
GILLIAM_01325	conjugative transfer protein	conjugative transfer protein CDS	444	95	TraDTi	Predicted conserved region-1,2	147	151 (ott); 97 (rbe); 77 (atu)		MANLMQQKITLQQKKARLIMDEVNLKIKERKMRTRRLIEMGGLLAKAELDHLPTNTLFGAIVSLKETLTQHPNVQNHWTTIGKDIFDKEQQNKAAVILKFTSEPDENTKRHIRLHGLKWNSFRQEWCGHVKDIEALKNGLLNVQYKL
GILLIAM_01326	conjugal transfer protein TraA	traA CDS	300	88.8	TraATi pseudo	Nickase region-1	99	940 (ott); 1383 (rbe); 1100 (atu)	N-terminal fragment	MRIGIEMAIQFTRIEFLTRSKGGDSCRKAAYNARTIVKNKQTDIKYNFSRKKDNVYHTVLIPDYVNQEFKNIQTLMNEVERTAKKGNSQLLKDGAKFRA
GILLIAM_01327	conjugal transfer protein TraA	traA CDS	126	92.1	TraATi pseudo		41	940 (ott); 1383 (rbe); 1100 (atu)	Middle fragment	MELNLEHRIEITHQIVDAMELVQNGLGVQIDIHKPHRGDKN
GILLIAM_01328	conjugal transfer protein TraA	traA CDS	2427	93.5	TraATi pseudo	Helicase region-1,2,3,5,6	808	940 (ott); 1383 (rbe); 1100 (atu)	C-terminal fragment	MQEIKLNLIPNLLRLFRYLSAIILNSLTSFERSLVKGQRRIIKDSKMIYEIAKEETNAYFAKLGLPYRVDETSKVPGKHIGPRRIRNLINEVLNENELRKEAHLKIINDADVITDSITHYKSIFTKQDVEKAVKDIPDLTAREQLVQQVLSSNRILELYHDDGESSKYFTTIEVRNEETRIIRIANKINNQVYYNDIYNLKSDIEGLANVSEEQKQALRHILLSTSGVRVLRGRAGTGKSYVLIKAHELATNRGQKVIGLAPTHKAVSELKSKGYTDVYTVKGFLYNRKKIFMQNRLIVVDEAGMVGTKAYAELFRVVRNNNCQLILAGDEKQLASIERGGMFEMLSNIFGSHVLVNIRRQSENWSREAAMKFAESNILSSITLLRQNNCVKFDNTLQD…
GILLIAM_01329	conjugal transfer protein TraI	traI CDS	2670	91.8	TraI	Helicase region-5, Predicted conserved region-1,2	889	890 (ott); 1383 (rbe); 1756 (ecz)		MTDKINDSNNFNNIHNSKTDIENPKANSWNHNVAVKLTNGDIADGIVLLSDHNSLRADNTLKESINQLINDWKNSKFELQDRLIIAGHKEAENINQNIRNYMKENGDLKGPEYSILISGAESKKYANYMAGDRIIFQTNDKDLQIQNSEFATLVSIDENKFVAKTDTGEDISFDLNKISFKHGYATTVCNPQTAVKKDVYVLHNNGVGIESSNISMIGSADQVRLYYNVQATKNVANLIEQLSTAKTDFINLKEENNDVQANEVRQYQSAQNYRKNDYYSNSEEDLQKLRDAIAYRADTIACDLLGDPNKRLSKYGKLRWGDTGKIQVTTEGKYAGKWYDFSTGQKGDLLSLAQRERGYSFFEAKEYLKSMVGMSNISQRYQRPPKTDDSQQYTQQSES…
GILLIAM_01331	conjugal transfer protein	TrbL/VirB6 CDS	1479	93.5	TraD pseudo	Transmembrane region-2, Walker A, Walker B	492	584 (ott); 562 (rbe); 717 (ecz)		MHLNAEDFLHEFYTGQHGFKIQQLWEFLINSVLLEGLIIFTIGVIISIVFFTAQGKKTIIKAKIRGADFVEYKYLSKMLKSAKKASKICFGGLPLVKNSERLHILITGTTGTGKTNMLNELLPQIRLHKDRAIIVDTTGAFTDRFFDHKCDKLLNPFEKNSEQWLPWNDCFEAADFHDIASSFSNYTPKLDDFFAKNAELVLSEALKLYKDDKDIIKLIHTIIYSDNRQFAKAFRNTAVSGIISESALETSAGIQSTLGKNITSLQYLKPGGSFSIKEWFSNSNETGWLFITANPNQRATLCPLISAWISIAIKALMCRNPNHDNKNMWFILDELPALQKVSSLPVALAESRKYGGCFVAGLQNIHQLEAIYGAAECASMLDLFNSKFIFRVSDQVTAY…
GILLIAM_01344	conjugal transfer protein	TrbL/VirB6 CDS	1479	93.9	TraD pseudo	Transmembrane region-2, Walker A, Walker B	492	584 (ott); 562 (rbe); 717 (ecz)		MHLNAEDFLHEFYTGQHGFKIQQLWEFLINSVLLEGLIIFTIGVIISIVFFTAQGKKTIIKAKIRGADFVEYKYLSKMLKSAKKASKICFGGLPLVKNSERLHILITGTTGTGKTNMLNELLPQIRLHKDRAIIVDTTGAFTDRFFDSKCDKLLNPFEKNSEQWLPWNDCFEAADFHDIASSFSNYTPKLDDFFAKNAELVLSEALKLYKDDKDIIKLIHTIIYSDNRQFAKAFRNTAVSGIISESALETSAGIQSTLGKNITSLQYLKPGGSFSIKEWFSNSNETGWLFITANPNQRATLCPLISAWISIAIKALMCRNPNHDNKNMWFILDELPALQKVSSLPVALAESRKYGGCFVAGLQNIHQLEAIYGAAECASMLDLFNSKFIFRVSDQVTAY…
GILLIAM_01346	conjugal transfer protein TraI	traI CDS	1071	93.3	TraI pseudo	Predicted conserved region-2	356	890 (ott); 1383 (rbe); 1756 (ecz)		MSLQQSGIKGNIVASAGIANLRNYSPFPGEKIIIAADNDSKNSITNNTVIKFAKMLEMKGAITCIVKPPENGDFNNLLQSCGDQSIRDIIEPEITKLTKAVETTKLTQTENNSIAKQNDITNVKELYNKSSSLYYFKQEEEAKVETIVVNKFLENHTGIYSAKIFNNSNLRANMVFDEETQKSWPALTIFVKNEAGEITGAKILTLNSKTCNKADVAEKSVGTISGSFAEIAQQNPKYSPVTIITKDIETALTIRQAGVEGKILCAIEAENLQNYNPGSKEKIILAVKNDVNTEKAEKVLEDKEAVVCTVKNDFNNVLKTQGLYAVRNIISPEIRKLNEKIESIQTNIQPGLCPKH
GILLIAM_01348	conjugal transfer protein TraA	traA CDS	2004	94.4	TraATi pseudo	Nickase region-1,2,3, Helicase region-1,2,3	667	940 (ott); 1383 (rbe); 1100 (atu)		MRIGIEMAIQFTRIEFLTRSKGGDSCRKAAYNARTIVENEKTGIKYNFSRKKDNVYHTVLIPDYVNQDFKNIQTLMNEVERTAKKDNSQLLKDIVIALPDEKELNLEHRIELTHQIVDEMEWVQKGIGVQIDIHKPQIGDKNWHVHILLTMRRFREDGTGLGDIAVDLNPKIITVNGKKVVIKDPEMIHERVKEIINAYFAKLGLPYRVDEKSKVPGKHIGNIKYIEIRNLINEVVNENELRKEAHLKIINDADVITDSITHYKSIFTKQDVEKAVQDIPYSAKAERELLVQQVLSSNRILELYHDDGESSKYFTTIEVRNEKTRIIRIANKINDRVYYNDIYNLKSDIEGLANVSEEQKQALRHILLSTSGVRVLRGRAGTGKSYVLIKAHKLATNRG…
GILLIAM_01352	conjugative transfer protein	conjugative transfer protein CDS	444	93.8	TraDTi	Predicted conserved region-1,2	147	151 (ott); 97 (rbe); 77 (atu)		MQQKITLQQKKARLIMDEVNLKIKERKMRTRRLIEMGGLLAKAELDHLSANTLFGTIVSLKETLTQHPNVQDHWTTIGKDIFDKEQQNKAAVILKFASEPDENTKRHIRLHGLKWNSFRQEWCGHVKDIEALKNSLLNVQYKLELVS
GILLIAM_01353	Uncharacterised protein	Uncharacterised protein CDS	144	68.9	TraG pseudo		47	875 (ott); 905 (rbe); 836 (ecz)		MVIIKKIKNFDEISDSIKNKAVKKKICNSTFDLAIITANQKFKGEFL
GILLIAM_01366	conjugal transfer protein TraC	traC CDS	153	75.4	TraC pseudo		50	829 (ott); 862 (rbe); 875 (ecz)		MESTAAITKREALERNINAEMGKFFPDIQQEVADLADVVATLQSDDYYVG
GILLIAM_01369	conjugal transfer protein TraA	traA CDS	675	76.7	TraATi pseudo	Nickase region-3	224	940 (ott); 1383 (rbe); 1100 (atu)		MEDRIKIIHEIVDAMEWVKNGLGVQIDIHKPHRGDKNWHVHILVTTRRFKENGEELCSKAVDLEPKFRTVKGQPYIISDSEMIHEKVKEIINAFFAKLGLSNRVDQISAVLQKHIGPTRIRSLINEAANENELRKEANLKIIKDADVITDSITHHKSIFTKQDVEKAVKDMPDRNRSSKLSLFLRTPFDFLRPSAFLKISTIFENVPFLTLVNRRNFSSSNSLI
GILLIAM_01387	conjugal transfer protein	TrbL/VirB6 CDS	192	91.5	TraB pseudo		63	444 (ott); 472 (rbe); 475 (ecz)		MEQDNSDNDNTKEEDLELNDKAKAESAIRSNNKLSELASIIRRKPVIALTFISITIMVVLMNI
GILLIAM_01388	Uncharacterised protein	Uncharacterised protein CDS	330	93	TraV	Conserved cysteine region, Predicted conserved region-1	109	109 (ott); 84 (rbe); 171 (ecz)		MKFLLLLLGCMSLTSFFYRSTFDCKIPKGLKCKSLYEIKNMVAQGAFDIDNLEKVEASKTKSKRRCIICYRQAKAVQGVDVVNALPKKTKKYLINLFKSKQSECECKHT
GILLIAM_01389	conjugal transfer protein	TrbL/VirB6 CDS	1326	91.4	TraB	Coiled-coil domain, Predicted conserved region, OM pore gating, Alpha-3	441	444 (ott); 472 (rbe); 475 (ecz)		MEQDNSDNNNTKEEDLELNDKPKAESVRHNSKLSELTNIIRRKPVIALTFISITIMVVSYFLSESGKTKESIIFIENRESREAISGIEQAVDLRAKWTEEILNEVKTLKDRFDSVIDSRYLEITAQINNFNQKLEILENQPKQSLYNNDSDEFSSDLNHNILNSPHDNKTEQAPVVVKPYVNLRRAGSEPKKNVENYVTSGSSARAVLLTGVVVGTGTNSSSSPEPIVLQLLDTAILYNKYKTDQIKNAILIGSCNGEMSSERAKCRIETLSVVNNQGDIIEKKVEGWLIGEDGRSGIKGIVVDKSSNIASMAALNGVFSSIAKFLQSKAIKPDMLPTLNLVAGGQQQEFQIGDALQSGAYAGASNAFDKLADFAIKRADSMSPVVLIASGRVIDVVFK…
GILLIAM_01392	conjugative transfer protein	conjugative transfer protein CDS	153	96.1	TraE pseudo	Predicted conserve region-3	50	183 (ott); 183 (rbe); 188 (ecz)	C-terminal fragment	MNGVLISGTLRYWFSDSKHIAVDKTYLLTYKRTPNYLLLLTGVKENGIKK
GILLIAM_01393	conjugal transfer protein TraE	traE CDS	420	95.2	TraE pseudo	Anchor region, Predicted conserve region-1,2	139	183 (ott); 183 (rbe); 188 (ecz)	N-terminal fragment	MNHLFKQNAIQELVKYNKCLLSVTILIAAANIIAIMAAITKEEKWLLIPEMEPDRKMMVSSKNYHETYLKEWAIYVMKLLFATSPNEVERQIANMNVVFSNTESLNKFFQNHLQFVKGSNVSSVFFPKNVEVINEWSIN
GILLIAM_01397	conjugal transfer protein TraE	traE CDS	420	95.5	TraE pseudo	Anchor region, Predicted conserve region-1,2	139	183 (ott); 183 (rbe); 188 (ecz)		MNHLFKQNAIQELVKYNKCLLSVTILLAAANIIAIMAAITKEEKWLLIPAMEPDRKMMVSSKNYHETYLKEWAIYVTKLLFTTSPNEVERQIADMKVVFSNTESLNKFFHDHLQFVKGSNVSSVFFSKKVEVINEWSIN
GILLIAM_01434	Uncharacterised protein	Uncharacterised protein CDS	351	Ref	VirB2-1	TMS region 1, TMS region 2	116	122 (rbe); 121 (atu)		MKLLSFKQNCYLKPLLMLCFFVLLLSSSIVSAQEVTDPIGEKLCNIVGILSGKTTKALCLVAIVVLGITTFMGKVNMSTAVITICAIIITTQSAKVYEFIAGKDANGNNTTCEKSK
GILLIAM_01435	Uncharacterised protein	Uncharacterised protein CDS	360	89.6	VirB2-2	TMS region 1, TMS region 2	119	122 (rbe); 121 (atu)		MKLLNFKQNCYLKPLLILCFFMLILSTSIVSTQAADNTDPIGEKLCNIVGILSGKTTKALCLVAIVVLGITTFMGKVNMSTAVITICAIIITTQSAKVYEFIAGKDANGGNTQCEASKQ
GILLIAM_01436	Uncharacterised protein	Uncharacterised protein CDS	351	81.1	VirB2-3	TMS region 1, TMS region 2	116	122 (rbe); 121 (atu)		MKLLSFKQNCYLKPLLMLCFLVLLLSTSSIVSANGSADDDIIGKKLCNIVGILSGRTTKALCLVAIIVLGITTFMGRVNMSTAIITVCAIVIVTQSSMVLKFISGNDAADCKTEQS
GILLIAM_01470	type-F conjugative transfer system protein TraW	traW CDS	840	78	TraE-TraW pseudo	Anchor region, Predicted conserve region-1(traE), Predicted conserve region-2(traW)	279	183 (ott); 183 (rbe); 188 (ecz)	Matches with both traE (N-terminal) and traW (C-terminal)	MNHLFKQNAIQELVKYNKCLLSVTILLAAANIIAIMAAITKEEKWLLIPAMEPDRKMMVSSKNYHETYLKEWAIYVTKLLFTTSPNEVERQIADMKVASSNTESLNKFFHDHLQFVKVIMAKLNAASKSGLLNQIQLEFQEKVRQKIMRPVPVKNLSKATENKTQIYDSTYVQKDDIKTKNGIIIVKGGTKINPLEVINWGEPLILIDGDDEDQVAWAKSRPGKIVLVNGNPIELSNLLGRHVFFDQLGFLSMKFKIQAVPAIIEQQNNVLKISEVSTL
GILLIAM_01472	conjugal transfer protein	TrbL/VirB6 CDS	681	96.2	TraU pseudo	Signaling domain, Hydrophobic-2,3,4	226	325 (ott); 322 (rbe); 330 (ecz)	N-terminal fragment	MSITANNCYAAAGCVGRFVNPITDVCWKCLFPITIAGFKVVSSSVPDTNASGRLICLCPKPGIPVPIPGIPVGFWEPVRLVDVTKSPMCMVSLGGLSFGSATQKGMKDEAEGSAFYHIHWYVYSMIYWLEILLDFICLEMAAVDIAYLTEFDPLWSDDAKSAILNSETLLFQNVAAYQACIADCMSCSAGLLASDYAFWCAECQGMLYPFIETAAAHNGGVGTSVY
GILLIAM_01473	conjugative transfer protein	conjugative transfer protein CDS	267	93.6	TraU pseudo	Hydrophilic-1,2	88	325 (ott); 322 (rbe); 330 (ecz)	C-terminal fragment	MVSKFMARMHRQLMLWGYYGYKGLCAKYPMPIIKKSQYRLQMTYSIPETKSCKSIGQTEAIWQAGKEFPVNGEDFGYLIWRKRDCCLL
GILLIAM_01474	type-F conjugative transfer system pilin assembly protein TrbC	trbC CDS	384	95.1	TrbC	Signaling domain, Predicted conserved region-1,2, TraW interaction region	127	127 (ott); 144 (rbe); 213 (ecz)		MVIRVMMLMVLLFVNNANAFFLDKQKTFIFVSFSMSDEALKSYFAESQKAGAQLVMRGLINNSFIQTKNKTMELGISFDIDPSLFEKYKVDVVPVIVIDDEKRGLTKKLTSHIPLAIALEIMENNTP
GILLIAM_01475	conjugal transfer protein TraN	traN CDS	261	91.9	TraN pseudo		86	564 (ott); 603 (rbe); 602 (ecz)	N-terminal fragment	MRLLSILTLITLNISSCIASMQSSYNEASNYNVNLGNSSNTQELFHQGSNVSYPNNDEDLTYHGRNQLGTESGAMLFQAENSKNNA
GILLIAM_01476	conjugal transfer protein TraN	traN CDS	333	88.3	TraN pseudo	Conserved cysteine region-1	110	564 (ott); 603 (rbe); 602 (ecz)	C-terminal fragment	MIANSMRIESDPLSALDSSNFVTQTSTTNTEIIQSCTEGSKFNIELIRELNVECRLEDLWLPWQNRQMEFAKKEIVENHSNWLHGRSDVYDDELDAQIYSTNVGNRYIIC
GILLIAM_01479	conjugal transfer protein TraN	traN CDS	1119	95.6	TraN pseudo	Conserved cysteine region-2,3,4-5,6, Predicted conserved region-1,2,3,4	372	564 (ott); 603 (rbe); 602 (ecz)		MLLLYCLADDPEAIVKQMKWAIANRLGASIHHIGRNFLLEVNEKICILHYDYRDKTQELREVAEYWKVLNPELEQLTESNECYEVNRINYDGGDRVFFDKFKVNRPYWKQKIVFSCTSDPKDGSKHLKIQNCELKNSTCQKSVANICLLWQHDYSCSTEKQTMLHSSLRNNSIFCLGGNCNTPTIIPNRDIAKVAHIAMLNQMSKDIKTNPVSVFSGKHRKCKKDIFSFLNCCSSMTGWGRDIGLSQCKSKEQELALYRKKGYCYYIGTYCSSRIPILGICLARKSTYCCFQSKLARIFQEEARKQLKIDFGTPECPNCRGLTVKELQKVDFTKINMDELFGDILTKAQNSMNKDIIAGIKDKVHRMQQSRH
GILLIAM_01482	conjugal transfer protein	TrbL/VirB6 CDS	603	91.1	TraF pseudo	Predicted conserved region, C-X-X-C motif	200	240 (ott); 300 (rbe); 257 (ecz)		MIPAFLGIERMNAIHLSVIIVLFGYLSIELATANSLPTGFLWYNDKHDHELDDSATNSRPIHWTHDHRIEELKEQFNRAQRIALDNPTLENVITAQRLQKQIMEKAHKFATMWQLATLLDYQLINANEPSNSLHRKLYQEKSEQKNDLKLKNIAKNWRLILQVKQDCLLCKAFMPIVQGFANKYAFQLLERLKKKTKATQ
GILLIAM_01483	conjugal transfer protein TraG	traG CDS	465	82.2	TraG pseudo		154	875 (ott); 905 (rbe); 836 (ecz)		MEQLSYSMNYVSQNSITIDRNINELVLNEIIAQNPEIRSKEQAARWAKDHSAEAEKIAFEVAQINNEIPKDLNNHINDSNFSTKEDLQNTFEKNVEQLQAEASNIHNNSNVVHVQNIEQTFSDNEKVKTLDKIPDNIKTEAQKIQKKFSDIAIT
GILLIAM_01487	conjugal transfer protein	TrbL/VirB6 CDS	249	92.6	TraD pseudo	Transmembrane region-1	82	584 (ott); 562 (rbe); 717 (ecz)		MNFQNQGNFTRGSQLFAHKLRMFGQGSTNVFIIGLGLSIFWIICRLYQKVCLSSLYYSNNIGNRYNQINFITCSTAMLISLN
GILLIAM_01490	conjugal transfer protein TraI	traI CDS	2610	91.1	TraI	Helicase region-5, Predicted conserved region-1,2	869	890 (ott); 1383 (rbe); 1756 (ecz)		MTDKINDSNNFNNIHNSKTDIENPKANSLNHNVAVKLINGDIADGIVLLSDHDSLKADNTLKESINQLINDWKNSKFELQDRLIIAGHKEAENINQNIRNYMKENGDLKGPEYSILISGAESKKYANYMAGDRIVFQTNDKDLQIQNSEFATLVSIDESKFVAKTDTGNEVSFDLNKISFKHGYATTVCNPQTAFKKDVYVLHNNGVGIESSNISMIGNAEQVRLYYNVQATKNVANLIEQLSTAKTDSINSKEENNDVQANEVRQYQSAQNYKQNDYYSNSEEELQKLRDAIVDRAETIARDVLGDPNERLFRHGRIRWGDHGKIQVTTEGKYAGKWYDFSTGEKGDLLSLVQRERGYSFFEAKEYLKSMVGMSNISQRYQRPPRTDDSQQYTQQPES…
GILLIAM_01491	conjugal transfer protein TraA	traA CDS	162	94.4	TraATi pseudo		53	940 (ott); 1383 (rbe); 1100 (atu)	C-terminal fragment	MKILTKLLKNKGAVAVKELMIPEIMKLINTQNVKTEPEQIVKADIAPKIGVRR
GILLIAM_01492	conjugal transfer protein TraA	traA CDS	2733	93.6	TraATi	Nickase region-1,2,3, Helicase region-1,2,3,5,6	910	940 (ott); 1383 (rbe); 1100 (atu)	N-terminal fragment	MRIGIEMAIQFARIEFLTRSTGGDSCRKAAYNARTIVKNKQTGIKYNFSHKKDNVYHTVLIPDYVNQDFKNIQTLMNEVERTETRENSKLFKDIVIALPDEKELNLEHRIELTHQIVDAMEWVQKGLGVQINIHEPQTGDKNWHAHILLTMRRFREDGTGLGDRAVDLNPKCRTVNGKKVVIREVEMIHEIAKEETNAYFAKLGLPYRVKDISKVPQKHLGNIKHIEHIEIRNLINEVVNENELRKEAHLKIINDADVITDSITHYKSIFTKQDVEKAVKDIPDPTAREQLVQKVLSSNRILELYHDDGESSKYFTTIEVRNEETRIIRIANKINNQVYYNDIYNLKSDIEGLANVSEEQKQALRHILLSTSGVRVLRGRAGTGKSYVLIKAHKLATNR…
GILLIAM_01494	conjugative transfer protein	conjugative transfer protein CDS	345	97.1	TraDTi pseudo	Predicted conserved region-1,2	114	151 (ott); 97 (rbe); 77 (atu)		MQQKITLQQKMAKLIMDEVNLKIKERKMRTRRLIEMGGLVAKAKLDHLSTNTLFGAIVSLKETLTQHPNVQDHWTTIGKDIFDKEQQNKSAVILKFSSEPDENTKRHICLHGLK
GILLIAM_01502	conjugative transfer protein	conjugative transfer protein CDS	558	97.6	TraE	Anchor region, Predicted conserve region-1,2,3	185	183 (ott); 183 (rbe); 188 (ecz)		MNHLFKQNAIQELVKYNKCLLSVTILLATANIIAIMAAITKEEKWLLIPAMEPDRKMMVSSKNYHETYLKEWAIYVTKLLFTTSPNEVERQIADMKVASSNTESLNKFFHDHLQFVKGSNVSSVFFPKNIEVIKDGVLISGTLRYWFSDSKHIAVDKTYLLTYKRTPNYLLLLTGVKENGKKNEY
GILLIAM_01505	conjugal transfer protein	TrbL/VirB6 CDS	1320	91.8	TraB	Coiled-coil domain, Predicted conserved region, OM pore gating, Alpha-3	439	444 (ott); 472 (rbe); 475 (ecz)		MEQDNSDNNNTKEEDLELNDKPKAESVRHNSKLSELTNIIRRKPVIALTFISITIMVVSYFLSESGKTKEPITFTENRESREAISGVEQAVDLRAKWTEEILNEVKTLKDRLESVIESRYLETTAQINKKLEIFENQPKQSLYNNDSDEFSADLNHHISNSPHDNKTEQAPVVVVKPYVNLRRAGSEPKKNAENYVTSGSSARAVLLTGVVVGTGTNSSSSPEPIVLQLLDTAILYNKYKTDQIKNAILIGSCNGEMSSERAKCRIETLSVVNNQGDIIEKKVEGWLIGEDGRSGIKGIVVDKSSNIASMAALNGVFSSIAKFLQSKAIKPDMLPTLNLVAGGQQQEFQIGDALQSGAYAGASNAFDKLADFAIKRADSMSPVVLVASGRVIDVVFKKG…
GILLIAM_01506	Uncharacterised protein	Uncharacterised protein CDS	330	94.5	TraV	Conserved cysteine region, Predicted conserved region-1	109	109 (ott); 84 (rbe); 171 (ecz)		MKFLLLLLGCMSLTSFFYRSTFDCKIPKGLKCKSLYEIKNMVAQGAFDIDNLEKVEASKTKSKRRCILCYRQAKAVQGVDVVNTSPKKPKKYLINLFKSKQSQGEHKHT
GILLIAM_01507	conjugal transfer protein TraC	traC CDS	1209	92.2	TraC pseudo	Walker A, Motif C, Walker B, Motif D-E	402	829 (ott); 862 (rbe); 875 (ecz)		MYWSPFGEALLPALNKHGVAPNENFNLCIAGVPGSGKSVFMQELMLSVLGVGGKVFVLDYGRSFKRTCLILGGSYIEFDMKNPVSINPFSEVPEDDSAKSIEARSDFLSNFPSILATMAAPQYGTSDLQQPMLQRALISVWQKKGAEAEITDIADWLSNREESYAKELGNMLFPFTKDGQHGRFFSGKAQLSLNSDIVVIETDHLRSVPELLAVIVQIMIVHINQTMVKGDRSRPFLIMIDEAWKLLAGKRSGEFIEEAGRIARKYNGSIALATQQLTDYFRQEGSASEKAFENSSHKIILKQNSESFKAMRANPKLAGFVDEDWKLNLLQSVHSNLPYYSEIAIYSPNVSGVIGRLMIDPFTLLLTSTNARDYQAIEDHMAKGMNVSEAINHVIKERE…
GILLIAM_01508	type-F conjugative transfer system protein TraW	traW CDS	660	94.4	TraW	TrbC interaction region, Predicted conserved region-1,2	219	219 (ott); 254 (rbe); 210 (ecz)		MKPQVVMSIGTLFALFAVAYQVSDTMANSLNADIGVEIKDYGTRGHVFPIIEESLLEVIMAKLNAASKSGLLNQMQLEFQEKVRQKIMRPVPVKNLSKATENKTRIYDSTYVQKDDIKTKNGIIIVKGGTKINPLEIINWGEPLILIDGDDEDQVAWAKSRPGKIVLVNGNPIELSNLLGRHVFFDQLGFLSTKFKIQAVPAIIEQENNVLKISEVSTL
GILLIAM_01509	conjugal transfer protein TraG	traG CDS	198	65.6	TraG pseudo		65	875 (ott); 905 (rbe); 836 (ecz)		MKSWKLQQLEQDLVKIVNNTLRGEIQEIQDEFNNTSNSAVILTGKQAVEASTEVLKTVKNLKDNK
GILLIAM_01511	conjugal transfer protein	TrbL/VirB6 CDS	1755	93.9	TraD	Transmembrane region-1,2, Walker A, Walker B	584	584 (ott); 562 (rbe); 717 (ecz)		MNFQNQGNFTRGSQLFAHKLRMFGQGSTNVFIIGLGLSIFWIICRLYQKVFLSSLYYFAIERYVQLKLAIGEHFYDIDQIGIKFYSLRFKKWMHLNAQDFLHEFYTGQHGFKIQQLLEFLINSALLESLIVFAIGVIISIVFFTAQGKNTIIKAKIRGADFVRSRNLSKMLKSAKKASKICFGGLPLVKNSERLHILITGTTGTGKTNMLNELLPQIRLHKDRAIIVDTTGAFTDRFFDPKCDKLLNPLEKNSEQWLPWNDCFEAADFHDIASSFSNYTPKLDDFFAKNAELVLSEALKLYKDDKDIIKLIHTIIYSDNRQFAKAFRNTAVSGIISESALETSAGIQSTLGKNITSLQYLKPGGSFSIKEWFSNSNETGWLFITANPNQRATLCPLISA…
GILLIAM_01524	conjugative transfer protein	conjugative transfer protein CDS	222	93.7	TraDTi pseudo	Predicted conserved region-1	73	151 (ott); 97 (rbe); 77 (atu)		MQQKITLQQKKAKLIMDEVNLKIKERKMRTRRLIEMGGLVAKAKLDHLPTNTLFGAIISLKETLTQHPNVQDH
GILLIAM_01566	conjugal transfer protein TraI	traI CDS	279	77.2	TraI pseudo		92	890 (ott); 1383 (rbe); 1756 (ecz)		MTIYVYVLHNNGVGTESSNISVKGNAEQDGCTTTCSYKKNVANLIEQLSLAKNILYAFTIIAEGAEIVLSLQQACIRLLSKLDNDVEWCYNM
GILLIAM_01568	conjugal transfer protein	TrbL/VirB6 CDS	156	81.9	TraB pseudo		51	444 (ott); 472 (rbe); 475 (ecz)	C-terminal fragment	MVDKSSKVVRMAALNGVFSSIAKFLQAKAIKPDMTTAPTLNIMTQCQVNQS
GILLIAM_01569	conjugal transfer protein	TrbL/VirB6 CDS	189	91	TraB pseudo		62	444 (ott); 472 (rbe); 475 (ecz)	Middle fragment	MLLTGVVVGTGTNSSSSPEPIVLQLLDTAILYDKYKTYQIKKAILIGSCNGEIPSERATCRI
GILLIAM_01570	conjugal transfer protein TraB	traB CDS	237	91.2	TraB pseudo		78	444 (ott); 472 (rbe); 475 (ecz)	Middle fragment	MENQPKQGLYNNDSEDFSSDLNHHISNSPDDNKTKQVPVVVVKSFVNLRRDESEPKKMLRTMLLAVVLLEMCYLLESL
GILLIAM_01571	conjugal transfer protein	TrbL/VirB6 CDS	126	92.1	TraB pseudo		41	444 (ott); 472 (rbe); 475 (ecz)	N-terminal fragment	MLVLYFFSESGKTKESITFTENCESREEISGVEQAVDLRAK
GILLIAM_01574	conjugal transfer protein TraN	traN CDS	633	96.2	TraN pseudo	Conserved cysteine region-2,3,4-5,6, Predicted conserved region-4	210	564 (ott); 603 (rbe); 602 (ecz)		MLHSSLRNNSIFCLGGNCNTQTIIPNRDIAKVAHLAMLNQMSKDIKTNPVSVFSGKHRKCKKDVFSFLNCCSSMTGWGRDIGLSQCKSKEQELALYRKKGYCYYIGTYCSSRIPILGICLARKSTYCCFQSKLARIFQEEARKQLKIDFGTPECPNCRGLTVKELQKVDFTKINMDELFGDILTKAQNSMNKDIIAGIKDKVHRMQQSHH
GILLIAM_01577	conjugal transfer protein	TrbL/VirB6 CDS	747	91	TraF	Predicted conserved region, C-X-X-C motif, Beta 10, Alpha 7	248	240 (ott); 300 (rbe); 257 (ecz)		MIPAFLGIERMNAIHLSVIIVLFGYLSIELATANSLPTEFLWYNDKHGHEPNDSTSKLIQSAHDHRIEGLKEQFNRAQRIALDNPTLENVITAQRLQKQIMEKAHKFATMWQLATLLDYQLINANEPSNSLHRKLYQEKSEQKNDSKLKNIAKNWGLILQVKQDCLLCKAFMPIVQGFANKYAFQLLAVSKNNELLNKLNPKHVVPVLYLVASDGKKIYSVARGIISENKIIDNILAIDRYYHKLETR
GILLIAM_01578	conjugal transfer protein TraH	traH CDS	861	95.7	TraH pseudo	TrbI interaction region-1,2, Predicted conserved region-1	286	433 (ott); 446 (rbe); 458 (ecz)	N-terminal fragment	MLLLLQAPVSLAWNIENVFQGMSVNVTRSGSYQNQAAGYYAAGGLSARTSQTSFQPFAITPPSLNMSCSGIDAYLGSFSVISGEELVQLMKNIGSQAKVYAFSLGLKTFAPQIENALKDLRNLAMEMNQFAKGDCELTKALFATALPRNWAMREAVCRDIQSQSGFDYFAAGKKCRNDLAQKQALRQAQNKDSELMLDDYNIFTKAAAKVGIPSNMRDSIMSMTGTIVVTNNNVHFYDSLAQDEKSWISHLKGGESASIYSCDNVSCLHSTLATKYHNITRAVLCR
GILLIAM_01579	conjugal transfer protein TraH	traH CDS	456	94.3	TraH pseudo	Predicted conserved region-2,3	151	433 (ott); 446 (rbe); 458 (ecz)	C-terminal fragment	MQRNITILPEQSYAGKAKQQLTNLKNKFDYNTEFSNHEIAFLSSIGDIFPIYDYIILEYISGVTILDSSSELIASYTLVQHLKEVITEIRRAVTSLGAKQVSNEHLERYLKELNRVQLFANEKWTSLQTDASRIDKRARLIEQHLIAKEKS
GILLIAM_01580	conjugal transfer protein TraG	traG CDS	2646	88.5	TraG	Membrane spanning region-1,2,3, Cleavage site, Predicted conserved region-1,2	881	875 (ott); 905 (rbe); 836 (ecz)		MDYVIYTFGGGDLLWHVFNGIGRVFASNSEYFTPVGHLALTIGGIWAATRAIFRGNIGIFAMEWFFPSIFIFTLLFAPKATVWLKDEVSMSAPVKVDNIPIGIAMFASLSSQTSYFVSKMLENHLLPAYEGLSSRKTGIMFGAKAVAKIRDVQIHDPVTLTNTKEFLRQCFMKPYIIGNILGKKAAAQQTNDIIGFIEQNIPNNFGIYYREPSNLGISFKTCRQATPLIKAAIHKELNEGLLTNFAAAIGVQSDQSHMLSQRLKVMTGDTLKYLQREQQDIHEWMKQAMLLNANRESYDDWREKFSLSRIYPNLVSMHAIRGLFQKSFSYLVAGEMAAHMMPILQSVFFALVVSMIFIVFPMGLLPGGYNILKTWILLIIWVSSWPVFFTIIHCLGMIS…
GILLIAM_01582	conjugal transfer protein	TrbL/VirB6 CDS	759	93.4	TraD pseudo	Transmembrane region-1,2, Walker A	252	584 (ott); 562 (rbe); 717 (ecz)	N-terminal fragment	MNFQNQGNFTRGSQLFAHKLRMFGQGSTNVFIIGLGLSIFWIICRLYQKVCLSSLYYFTIERYVQLKLAIGEHFYDIDQIGIKFYSLRFKKWMHLNAEDFLHEFYAGQHGFKIQQLWEFLINSALLESLIVFAIGVIISIVFFTAQGKKTIIKAKIRGADFVRSRNLAKMLKSTKKASKICFGDLPLVKNSERLHILITGTTGTGKTNMLNELLPQIRLHKDRAIIVDTTGTFTDRFFDHKCDKLLNPLEKK
GILLIAM_01583	conjugal transfer protein	TrbL/VirB6 CDS	987	93.2	TraD pseudo	Walker B	328	584 (ott); 562 (rbe); 717 (ecz)	C-terminal fragment	MPWNDCFEAADFHDIASSFSNYTPKLDDFFAKNAELVLSEALKLYKDDKDIIKLIHTIIYSDNRQFAKAFRNTAVSGIISESALETSAGIQSTLGKNITSLQHLKPGGSFSIKEWFSNSNETGWLFITANPNQRATLCPLISAWISIAIKALMCRNPNYDNKNMWFILDELPALQKVSSLPVALAESRKYGGCFVAGLQNIHQLEAIYGAAECASMLDLFNSKFIFRVSDQVTAYKSALTLGEQEIIETQENLSYGSNTMRDGVNMNNVERKKILVMPSEIMNLPDLTCYVKLAGNFPITKLTMQLQNLNTAFVCEYKLLKKLKLVEY
GILLIAM_01585	conjugal transfer protein TraI	traI CDS	2286	91.8	TraI pseudo	Helicase region-5, Predicted conserved region-1,2	761	890 (ott); 1383 (rbe); 1756 (ecz)		MAGDRIVFQTNDKDLQIQNSEFATLVSIDESKFVAKTDTGNEVSFDLNKISFKHGYATTVCNPQTAFKKDVYVLHNNGVGIESSNISMIGNAEQVRLYYNVQATKNVANLIEQLSTAKTDSINSKEENNDVQANEVRQYQSAQNYRKNDYYSNSKEELQKLRDAIAYRADTIACELLGDPNKRLSRYGKIRWGNTGKIQVTTEGKYAGKWYDFSTGEKGDLLSLVQRERGYSFFEAKEYLKSMVGMSNISQRYQRPPKTDDSQQYTQQPESVKIANVQNLYERSSRIHGYEIDTSPSAEVEIVKKYLENRGITFDKSTASSDLKASILFDTQTRENYTAFTAFARNSKGEITGVQAVYLNLAGDKANISINRRSFGKISGSFITIAKRNANDPNITIIA…
GILLIAM_01588	conjugal transfer protein TraI	traI CDS	357	96.5	TraI pseudo		118	890 (ott); 1383 (rbe); 1756 (ecz)		MTDKINDSNNFNNIHNSKTDIENSKANSLNHNVAVKLINGDIADGIVLLSDNNSLRADNTLKESINQLINDWKNSKFELQDRLIIAGHKEAENINQNIRNYMKENGDLKGPEYSIART
GILLIAM_01589	conjugal transfer protein TraA	traA CDS	756	95.4	TraATi pseudo		251	940 (ott); 1383 (rbe); 1100 (atu)	C-terminal fragment	MTRYIENLKLYCNKEATKSINSLINQLSRPNEKSASITLKTAHDLEKERTKPTVFSKVENWFKSIINDINDRSHVNEEYYYFTAKPEEEAKVEKVQLKDISTPLFMQIKEQRQYDYDVTILSAEGKAISSFQEAGIDSRMVYSSNVNNLKYYQPFQGEKILIAANNDKQNKEYASTINEAAKALKSKGAITSIVVPSEGEDFNEMLKNKGATAVKELMIPEIMKLINTQNVKTEPEQIVKADIAPKIVIRR
GILLIAM_01590	conjugal transfer protein TraA	traA CDS	711	95.5	TraATi pseudo	Helicase region-2,3	236	940 (ott); 1383 (rbe); 1100 (atu)	Middle fragment	MQNRLIVVDEAGMVGTKAYAELFRVVRNNNCQLILAGDEKQLASIERGGMFEILSNIFGSHVLVNVRRQSENWSREAATKFAESNILSGITLLRQNKCVRFDNTWQDSMSKLIYNWSLSKFKLHEKLVITVRNKDADILNSSIRSLLKANGTLQGTEYRCSIDGKKESYMAGDRIVFQKSDKDLQIQNSEFATLTSVSKNKFIAKTDTGKEVSFDSVKYNLNMGMQVLFIRLRELL
GILLIAM_01591	conjugal transfer protein TraA	traA CDS	1323	93.8	TraATi pseudo	Nickase region-1,2,3, Helicase region-1	440	940 (ott); 1383 (rbe); 1100 (atu)	N-terminal fragment	MRIGIEMAIQFTRIEFLTRSKGGDSCRKAAYNARTIVKNKQTDIKYNFSRKKDNVYHTVLIPDYVNQEFKNIQTLMNEVERTAKKDNSQLLKDIVIALPDEKELNLEHRIELTHQIVDEMEWVQKGIGVQIDIHKPQTGDKNWHVHILLTMRRFREDGTGLGDIAVDLNPKIITVNGKKVVIKDPEMIHERVKEIINAYFAKLGLPYRVDEKSKVPGKHIGNIKYIEIRNLINEVVNENELRKEAHLKIINDADVITDSITHYKSIFTKQDVEKAVQDIPYSAKAERELLVQQVLSSNRILELYHDDGESSKYFTTIEVRNEKTRIIRIANKINNQVYYNNIYNLKSDIEGLANVSEEQKQALRHILLSTSGVRVLRGRAGTGKSYVLIKAHELATNRG…
GILLIAM_01592	conjugative transfer protein	conjugative transfer protein CDS	456	94.7	TraDTi	Predicted conserved region-1,2	151	151 (ott); 97 (rbe); 77 (atu)		MANLMQQKITLQQKKARLIMDEVNLKIKERKMRTRRLIEMGGLVAKAKLDHLSTNTLFGAIVSLKETLTQHPNVQDHWTTIGKDIFDKEQQNKAAVILKFASEPDENTKRHIRLHGLKWNSFRQEWCGHVKDIEALKNGLLNVQYKLELVS
GILLIAM_01594	conjugative transfer protein	conjugative transfer protein CDS	213	96.1	TraDTi pseudo	Predicted conserved region-2	70	151 (ott); 97 (rbe); 77 (atu)		MTIHPNVQDHWTTIGKDIFDKEQQNKAAVILKFASEPDENTKRHIRLHGLKWNSFRQEWCGHVKDIEAKE
GILLIAM_01672	conjugative transfer protein	conjugative transfer protein CDS	420	96.9	TraE pseudo	Anchor region, Predicted conserve region-1,2	139	183 (ott); 183 (rbe); 188 (ecz)	N-terminal fragment	MNHLFKQNAIQELVKYNKCLLSVTILLAAANIIAIMAAITKEEKWLLIPAMEPDRKMMVSSKNYHETYLKEWAIYVTKLLFTTSPNEVERQIADMKVASSNTESLNKFFHDHLQFVKGSNVSSVFFPKKIEVINEWSIN
GILLIAM_01673	conjugative transfer protein	conjugative transfer protein CDS	153	96.1	TraE pseudo	Predicted conserve region-3	50	183 (ott); 183 (rbe); 188 (ecz)	C-terminal fragment	MNGVLISGTLRYWFSDSKHIAVDKTYLLTYKRTPNYLLLLTGVKENGIKK
GILLIAM_01676	conjugal transfer protein	TrbL/VirB6 CDS	1122	91.7	TraB pseudo	Coiled-coil domain, Predicted conserved region, OM pore gating	373	444 (ott); 472 (rbe); 475 (ecz)	N-terminal fragment	MEQDNSDNNNTKEEDLELNDKPKAESVRHNSKLSELTNIIRRKPVIALTFISITIMVVSYFLSESGKTKEPITFTENRESREAISGVEQAVDLRAKWTEEILNEVKTLKDRFESVIESRYLEITAQINKKLEIFENQPKQSLYNNDSDEFSADLNHHISNSPHDNKTEQAPVVVVKPYVNLRRAGSEPKKNAENYVTSGSSARAVLLTGVVVGTGTNSSSSPEPIVLQLLDTAILYNKYKTDQIKNAILIGSCNGEMSSERAKCRIETLSVVNNQGDIIEKKVEGWLIGEDGRSGIKGIVVDKSSNIASMAALNGVFSSIAKFLQSKAIKPDMLPTLNLVAGGQQQEFQIGDALQSGAYSGASNAFDKLLILL
GILLIAM_01677	conjugal transfer protein	TrbL/VirB6 CDS	183	91.8	TraB pseudo		60	444 (ott); 472 (rbe); 475 (ecz)	C-terminal fragment	MSPVVLVASGRVIDVVFKKGFDLREHKKKPHNSTYTPSTSNEKVNSHNQFNQSQKLEEHL
GILLIAM_01678	Uncharacterised protein	Uncharacterised protein CDS	330	94.5	TraV	Conserved cysteine region, Predicted conserved region-1	109	109 (ott); 84 (rbe); 171 (ecz)		MKFLLLLLGCMSLTSFFYRSTFDCKIPKGLKCKSLYEIKNMVAQGAFDIDNLEKVEASKTKSKRRCILCYRQAKAVQGVDVVNTSPKKPKKYLINLFKSKQSQGEHKHT
GILLIAM_01679	conjugal transfer protein TraC	traC CDS	1200	92.2	TraC pseudo	Walker A, Motif C, Walker B, Motif D-E	399	829 (ott); 862 (rbe); 875 (ecz)		MYWSPFGEALLPALNKHGVAPNENFNLCIAGVPGSGKSVFMQELMLSVLGVGGKVFVLDYGRSFKRTCLILGGSYIEFDMKNPVSINPFSEVPENDSAKSIEARSDFLSNFPSILATMAAPQYGTSDLQQPMLQRALISVWQKKGAKAEITDIADWLSNREESYAKELGNMLFPFTKDGQHGRFFSGKAQLSLNSDIVVIETDHLRSVPELLAVIVQIMIVHINQTMVKGDRSRPFLIMIDEAWKLLAGKRSGEFIEEAGRIARKYNGSIALATQQLTDYFRQEGSASEKAFENSSHKIILKQNSESFKAMRANPKLAGFVDEDWKLNLLQSVHSNLPYYSEIAIYSPNVSGVIGRLMIDPFTLLLTSTNARDYQAIEDHMAKGMNVSEAINYVILEDL
GILLIAM_01680	conjugal transfer protein	TrbL/VirB6 CDS	594	94.6	TraU pseudo	Hydrophobic-2,3,4	197	325 (ott); 322 (rbe); 330 (ecz)	N-terminal fragment	MFPITIAGFKVVSSSMPDTNASGRLICLCPKPGIPVPIPGIPVGFWEPVRLVDVTKSPMCMVSLGGLSFGSATQKGMKDEAEGNAFYHIHWYVYSMIYWLEILLDFICLEMAAVDIAYLTEFDPLWSDDAKSAILNSETLLFQNVAAYQACIADCMSCSAGLLASDYAFWCAECQGMLYPFIETAAAHNGGVGTSVY
GILLIAM_01681	conjugative transfer protein	conjugative transfer protein CDS	267	93.6	TraU pseudo	Hydrophilic-1,2	88	325 (ott); 322 (rbe); 330 (ecz)	C-terminal fragment	MVSKFMARMHRQLMLWGYYGYKGLCAKYPMPIIKKSQYRLQMTYSIPETKSCKSIGQTEAIWQAGKEFPVNGEDFGYLIWRKRDCCLL
GILLIAM_01682	type-F conjugative transfer system pilin assembly protein TrbC	trbC CDS	384	94.5	TrbC	Signaling domain, Predicted conserved region-1,2, TraW interaction region	127	127 (ott); 144 (rbe); 213 (ecz)		MVIRVMMLMVLLFVNNANAFFLDKQKTFIFVSFSMSDEALKSYFAESQKAGAQLVMRGLINNSFIQTKNKTMELGISFDIDPGLFEQYKIDVVPVIVIDDEKRGLTKKLTSHIPLAIALEIMENNTP
GILLIAM_01683	conjugal transfer protein TraN	traN CDS	225	70.2	TraN pseudo		74	564 (ott); 603 (rbe); 602 (ecz)		MRLLSILTLITLNISSCIASMQSSYNEASNYNVNLGNSSNTQELFHQGSNVNYSTNVGNRYIICQYEKSIKKNR
GILLIAM_01689	conjugal transfer protein	TrbL/VirB6 CDS	531	93.4	TraD pseudo	Walker B	176	584 (ott); 562 (rbe); 717 (ecz)		MCRNPNHDNKNMWFILDELPALQKVSSLPVALAESRKYGGCFVAGLQNIHQLEAIYGAAECASMLDLFNSKFIFRVSDQVTAYKSALTLGEQEIIETQENLSYGSNTMRDGVNMNNVERKKLLVMPSEIMNLPDLTCYVKLAGNFPITKLTMQLQNLNTAFVCEYKLLKKLKLVEY
GILLIAM_01699	conjugal transfer protein TraI	traI CDS	1512	92.3	TraI pseudo	Predicted conserved region-1,2	503	890 (ott); 1383 (rbe); 1756 (ecz)		MKSIVGMSNISQRYQRQPRTDDSQQYTQQPESVKIAKVQNLYELSSKIHGYEIDKNPHAEVVNKYLENRGITFDKSTASLDLKGSILFDTQTRENYSAFTAFARNTKGKITGVQAVYLNPETGYKASISINRRSFGKISGSFIIIAKRNANDPNITIIAEGAETALSLQQSGIKGNIIASAGVMNFKNYSPFPSEKIIIAADNDSKNSITNNTVIKAAKTLEMKGAITCIVKPPENGDFNNLLQSCGDQSIRDIIEPEITKLTKAVEATKLTQTENNSIAKQNDITNVKELYNKSSSLYYFKQEEEAKVETIVVNKYSENHTEIYSSKIFNNSNLRANMVFDEETQKSWPALTIFVKNEAGEITGAKILTLNSKTCNKADVAEKSVGTISGSFAEIAQQ…
GILLIAM_01701	conjugal transfer protein TraA	traA CDS	339	94.7	TraATi pseudo		112	940 (ott); 1383 (rbe); 1100 (atu)		MLYSSNVNNLKYYQPFQGEKILIAANNDKQNKEYASTINKAAKALKSKVAITSIVVPSEGEDFNEMLKNKGATATKELMIPEIMKLINTQNVKTEPEQIIKADIAPKIGLRR
GILLIAM_01704	conjugal transfer protein TraA	traA CDS	1407	95.3	TraATi pseudo	Helicase region-1,2,3	468	940 (ott); 1383 (rbe); 1100 (atu)	C-terminal fragment	MQEIKLNLIPNLLRLFRYLSAIILNSLTSFERSLVKGQRCIIRDSEMIHEIAKEETNAYFAELGLPYRVDETSEVPGKHIGPRRIRNLINEVLNENELRKEAHLKIINDADVITDSITHYKSIFTKQDVEKAVKDIPDLTAREQLVQQVLSSNRILELYHDDGESSKYFTTIEVRNEETRIIRIANKINDQVYYNNIYNLKSDIEGLANVSEEQKQALRHILLSTSGVRVLRGRAGTGKSYVLIKAHKLATNRGQKVIGLAPTHKAVSELRSKGYTEVYTVKGFLYNRKKIFMQDSLIVVDEAGMVGTKAYAELFRVVRNNNCQLILAGDEKQLASIERGGMFEMLSNIFGSHVLVNIRRQSKNWSRKAAMEFAESNILSGITLLRQNNCVRFDNTLQD…
GILLIAM_01705	conjugal transfer protein TraA	traA CDS	126	92.1	TraATi pseudo		41	940 (ott); 1383 (rbe); 1100 (atu)	Middle fragment	MELNLEHRIEITHQIVDAMELVQNGLGVQIDIHKPHRGDKN
GILLIAM_01706	conjugal transfer protein TraA	traA CDS	300	88.8	TraATi pseudo	Nickase region-1	99	940 (ott); 1383 (rbe); 1100 (atu)	N-terminal fragment	MRIGIEMAIQFTRIEFLTRSKGGDSCRKAAYNARTIVKNKQTDIKYNFSRKKDNVYHTVLIPDYVNQEFKNIQTLMNEVERTAKKGNSQLLKDGAKFRA
GILLIAM_01707	conjugative transfer protein	conjugative transfer protein CDS	396	93.8	TraDTi pseudo	Predicted conserved region-1,2	131	151 (ott); 97 (rbe); 77 (atu)		MRLTLKFKERKMRTRRLIEMGGLVAKAKLDHLSTNTLFGAIVSLKETLTQHPNVQNHWTTIGKDIFDKEQQNKAAVILKFTSEPDEDTKRHIRLHGLKWNSFRQEWCSHVKDIEALKNDLLNVQYKLELVS
GILLIAM_01710	conjugal transfer protein TraD	traD CDS	264	93.5	TraDTi pseudo	Predicted conserved region-2	87	151 (ott); 97 (rbe); 77 (atu)		MNQLSLHPNVQNHWTIIGKDIFDKEQQNKAAVILKFSSEPDENTKRYIRLHSLKCNSFCQEWCGHVKDIEALKNALLNVQYSIELVV
GILLIAM_01715	conjugal transfer protein TraA	traA CDS	207	97.6	TraATi pseudo		68	940 (ott); 1383 (rbe); 1100 (atu)		MSKLIYNWSLSKFKPHEKLVITVRNKDVDILNSSIRSLLKANGTLQGTEYGRSIAERKESYMAGDRIV
GILLIAM_01743	conjugal transfer protein	TrbL/VirB6 CDS	1692	93.6	TraD	Transmembrane region-1,2, Walker A, Walker B	563	584 (ott); 562 (rbe); 717 (ecz)		MFGQGSTNVFIIGLELSIFWIICRLYQKVFLSSLYYFVIERYVQLKLAIGEHFYDIDQIGIKFYSLRFKKWMHLNAQDFLHEFYTGQHGFKIQQLLEFLINSALLESLIVFAIGVIISIVFFTAQGKNTIIKAKIRGADFVRSRNLSKMLKSAKKASKICFGGLPLVKNSERLHILITGTTGTGKTNMLNELLPQIRLHKDRAIIVDTTGAFTDRFFDPKCDKLLNPLEKNSEQWLPWNDCFEAADFHDIASSFSNYTPKLDDFFAKNAELVLSEALKLYKDDKDIIKLIHTIIYSDNRQFAKAFRNTAVSGIISESALETSAGIQSTLGKNITSLQYLKPGGSFSIKEWFSNSNETGWLFITANPNQRATLCPLISAWISIAIKALMCRNPNYDNKNM…
GILLIAM_01752	conjugal transfer protein	TrbL/VirB6 CDS	1755	94	TraD	Transmembrane region-1,2, Walker A, Walker B	584	584 (ott); 562 (rbe); 717 (ecz)		MNFQNQGNFTRGSQLFAHKLRMFGQGSTNVFIIGLGLSIFWIICRLYQKVCLSSLYYFAIERYVQLKLAIGEHFYDIDQIGIKFYSLRFKKWMHLNAQDFLHEFYTSQHGFKIQQLLEFLINSALLEGLIVFTIGVIISIVFFTAQGKNTIIKAKIRGADFVRSRNLAKMLKSAKKASKICFGGLPLVKNSERLHILITGTTGTGKTNMLNELLPQIRLHKDRAIIVDTTGAFTDRFFDPKCDKLLNPLEKNSEQWLPWNDCFEAADFHDIASSFSNYTPKLDDFFAKNAELVLSEALKLYQNDKDIIKLIHTIIYSDNRQFAKAFRNTAVSGIISESALETSAGIQSTLGKNITSLQYLKPGGSFSIKEWFSNSNETSWLFITANPNQRATLCPLISA…
GILLIAM_01754	conjugal transfer protein TraG	traG CDS	2220	87.5	TraG pseudo	Membrane spanning region-2,3, Cleavage site, Predicted conserved region-1,2	739	875 (ott); 905 (rbe); 836 (ecz)		MFGAKAVAKIRDVQIQDSITLTNTKEFLRQCFMKPYIIGNILGKKAAAQQTNDIIGFIEQNIPNNFGIYYREPSNLGISFKTCRQATPLIKAAIHKELNEGLLTKFAAAIGVQSDQSSMLSQRLKVMTGDTLKYLQREQQDIHEWMKQAMLLNANRESYDDWREKFSLSRIYPNLVSMHAIRGLFQKSFSYLVAGEMAAHMMPILQSVFFALVVSMIFIVFPMGLLPGGYNILKTWILLIIWVSSWPVFFTIIHCLGMISLSSKSGAFGSDYGLNMLSQGSFAEMILYSYATFQMLASSIPMLSWSVINACAHATANLAIQFSPIPVASSLGSNIVDNNLSMDNYSIGNRTIAQQNLAPSLHMAAGIINDGGRSVTTTADGRQIINENVDSLLNNFRAS…
GILLIAM_01755	conjugal transfer protein TraH	traH CDS	387	86.8	TraH pseudo	Predicted conserved region-2,3	128	433 (ott); 446 (rbe); 458 (ecz)	C-terminal fragment	MIVLVACIQRLQRNITILPEQSYAGKAKQQLKNLKIKFDKNTEFSDHEIAFLSSIGDIFSIYDYIILESISGVTILEISSELIASYTLVQHLKEVITEIRRAVTSLGAKQVSDKHLVQYLKDWYYVWS
GILLIAM_01756	conjugal transfer protein TraH	traH CDS	630	94.1	TraH pseudo	TrbI interaction region-1, Predicted conserved region-1	209	433 (ott); 446 (rbe); 458 (ecz)	N-terminal fragment	MSIRIRVYAITMLLLLQAPISLAWNIENVFQGMSVNVTRSGSYQNQAAGYYAAGGLSARTSQTSFQPFAITPPSLNMSCSGIDAYLGSFSVISVEELVQLMKNIGSQAKVYAFSLGLKTFAPQIENALKDLRNLAMEMNQFAKGDCELTKALFATALPKNWAMREAVCRDIQSQSGFDYFAAGKKCRNYLDQKQALRQAQNKDSELMLE
GILLIAM_01757	conjugal transfer protein	TrbL/VirB6 CDS	684	91.3	TraF	Predicted conserved region, C-X-X-C motif, Beta 10, Alpha 7	227	240 (ott); 300 (rbe); 257 (ecz)		MVMILISQLSTVDASPTGFLWYNDKHGHELTESTSKLMSGAHDHRIEELKEQFNQAQRIALDNPTLENVITAQRLQKQIMEKAHKFATMWQLATLLDYQLINANEPANSLHKKLYQEKSEQKNDSKLKNIAKNWGLILQVKQDCLLCKAFMPIVQGFANKYAFQLLAVSKNNELLNKLNPEHVVPVLYSVASDGKKIYSVARGIISENKIIDNILAIDRYYHKLETR
GILLIAM_01758	conjugal transfer protein TraN	traN CDS	1551	86.9	TraN pseudo	Conserved cysteine region-2,3,4-5,6, Predicted conserved region-1,2,3,4	516	564 (ott); 603 (rbe); 602 (ecz)		MRLLSILTLITLNISSCIASMQSSYNEASNYNVNLGNSSNTQELFHQGSNVNYPNNDEDLTYHGRNQLGTESGAMLFQAENSKNNALTQHNINIELIRELNVECRLEDLWLPWQNRQMEFAKKEIVENHSNWLHGRSDVYDESGAQIYCLVDDPEAIEKQMKRAIANRLGASIHHIGRNFLLEVNEKICILHYDYRDKTQELRKVAEYWQVLNPELEQLTESNECYEVNRINYDGGDRVFFDKFKVNRPYWKQKIVFSCTSDPKDGSKHLKIQNCELKNSTCQKSVANICLLWQHDYSCSTEKQTMLHSSLRNNSIFCLGGNCNTQTIIPNRDIAKVAHLAMLNQMSKDIKTNPVSVFSGKHRKCKKDVFSFLNCCSSMTGWGRDIGLSQCKSKEQELA…
GILLIAM_01759	type-F conjugative transfer system pilin assembly protein TrbC	trbC CDS	384	94.8	TrbC	Signaling domain, Predicted conserved region-1,2, TraW interaction region	127	127 (ott); 144 (rbe); 213 (ecz)		MVIRVMMLMVLLFVNNANAFFLDKQKTFIFVSFSMSDEALKSYFADSQKAGTQLVMRGLINNSFIQTKNKTMELGISFDIDPGLFEQYKIDVVPVIVIDDEKRGLTKKLTGHIPLAIALEIMENNTP
GILLIAM_01760	conjugal transfer protein	TrbL/VirB6 CDS	873	96.1	TraU pseudo	Hydrophobic-2,3,4, Hydrophilic-1,2	290	325 (ott); 322 (rbe); 330 (ecz)		MCWKCLFPITIAGFKVVSSSMPDTNASGRLICLCPKPGIPVPIPGIPVGFWEPVRLVDVTKSPMCMVSLGGLSFGSATQKGMKDEAEGSAFYHIHWYVYSMIYWLEILLDFICLEMAAVDIAYLTEFDPLWSDDAKSAILNSETLLFQNVAAYQACMADCMSCSAGLLASDYAFWCAGCQGMLYPFTGTAAAHNGGVGTSVLMVSKFMAKMHRQLMLWGYYGYKGLCGKYPMPIMKKSQYRLQMTYSIPETKSCKSIGQTEAIWQAGREFPVNGEDFGYLIWRKRDCCLL
GILLIAM_01761	conjugal transfer protein TraC	traC CDS	1200	92.6	TraC pseudo	Walker A, Motif C, Walker B, Motif D-E	399	829 (ott); 862 (rbe); 875 (ecz)		MYWSPFGEALLPALNKHGVAPNENFNLCIAGVPGSGKSVFMQELMLSVLGVGGKVFVLDYGRSFKRTCLILGGSYIEFDMKNPVSINPFSEVPENDSAKSIEARSDFLSNFPSILATMAAPQYGTSDLQQPMLQRALISVWQKKGAKAEITDIADWLSNREESYAKELGNMLFPFTKDGQHGRFFSGKAQLSLNSDIVVIETDHLRSVPELLAVIVQIMIVHINQTMVKGDRSRPFLIMIDEAWKLLAGKRSGEFIEEAGRIARKYNGSIALATQQLTDYFRQEGSASEKAFENSSHKIILKQNSESFKAMRANPKLAGFVDEDWKLNLLQSVHSNLPYYSEIAIYSPNVSGVIGRLMIDPFTLLLTSTNARDYQAIEDHMAKGMNVSEAINYVILEDL
GILLIAM_01762	Uncharacterised protein	Uncharacterised protein CDS	330	94.8	TraV	Conserved cysteine region, Predicted conserved region-1	109	109 (ott); 84 (rbe); 171 (ecz)		MKFLLLLLCCMSLTSFFYRSTFDCKIPKGLKCKSLYEIKNMVAQGAFDIDNLEKVEASKTKSKRRCILCYRQAKAVQGVDVVNTSPKKPKKYLINLFKSKQSQGEHKHT
GILLIAM_01763	conjugal transfer protein	TrbL/VirB6 CDS	1326	90.9	TraB	Coiled-coil domain, Predicted conserved region, OM pore gating, Alpha-3	441	444 (ott); 472 (rbe); 475 (ecz)		MEQDNSDNNNTKEEDLELNDKPKAESVRHNSKLSELTNIIRRKPVIALTFISITIMVVSYFLSESGKTKESIIFIENRESREAISGIEQAVDLRAKWTEEILNEVKTLKDRFDSVIDSRYLEITAQINNFNQKLEILENQPKQSLYNNDSDEFSSDLNHNILNSPHDNKTEQAPVVVKPYVNLRRAGSEPKKNVENYVTSGSSARAVLLTGVVVGTGTNSSSSPEPIVLQLLDTAILYNKYKTDQIKNAILIGSCNGEMSSERAKCRIETLSVVNNQGDIIEKKVEGWLIGEDGRSGIKGIVVDKSSNIASMAALNGVFSSIAKFLQSKAIKPDMLPTLNLVAGGQQQEFQIGDALQSGAYAGASNAFDKLADFAIKRADSMSPVVLIASGRVIDVVFK…
GILLIAM_01766	conjugal transfer protein TraE	traE CDS	420	95.2	TraE pseudo	Anchor region, Predicted conserve region-1,2	139	183 (ott); 183 (rbe); 188 (ecz)		MNHLFKQNAIQELVKYNKCLLSVTILLATANIIAIMAAITKEEKWLLIPAMEPDRKMMVSSKNYHETYLKEWAIYVTKLLFTTSPNEVERQIADMKVVFSNTESLNKFFHDHLQFVKGSNVSSVFFSKKVEVINEWSIN
GILLIAM_01867	conjugative transfer protein	conjugative transfer protein CDS	456	95.8	TraDTi	Predicted conserved region-1,2	151	151 (ott); 97 (rbe); 77 (atu)		MANLMQQKITLQQKKAKLIMDEVNLKIKERKMRTRRLIEMGGLVAKAKLDHLSTNTLFGAIVSLKETLTQHPNVQDHWTTIGKDIFDKEQQNKAAVILKFSSEPDENTKRHIRLHGLKWNSFRQEWCGHVKDIEALKNGLLNVQYSIELVV
GILLIAM_01868	conjugal transfer protein TraA	traA CDS	2820	94.6	TraATi	Nickase region-1,2,3, Helicase region-1,2,3,5,6	939	940 (ott); 1383 (rbe); 1100 (atu)		MKIGVEMAIKFARIEFLRRSEGGDSCRKAAYNARTIVKNKQTGIRYNFSRKKDNVYHTVLIPDYVNQDFKNIQTLMNEVERTETRENSKLLKDIVIALPDEKELNLEHRIELTHRIVDAMEWVQNGLGVQIDIHKPQIGDKNWHVHILVTTRRFKENGEELGDKAVDLEAKFITVKGQWRIIKDHKMIHEIAKEETNAYFAELGLPYRVDETSEVPGKHIGPRRIRNLINEVLNENELRKEAHLKIINDADVITDSITHYKSIFTKQDVEKAVKDIPDLTAREQLVQKVLSSNRILELYHDDGESSKYFTTIEVRNEETRIIRIANKINDQVYYNNIYNLKSDIEGLANVSEEQKQALRHILLSTSGVRVLRGRAGTGKSYVLAKAHKLATNRGQKVIG…
GILLIAM_01869	conjugal transfer protein TraI	traI CDS	2664	92.6	TraI	Helicase region-5, Predicted conserved region-1,2	887	890 (ott); 1383 (rbe); 1756 (ecz)		MTDKINDSNNFNNIHNSKTDIENSKANSLNHNVAVKLINGDIADGIVLLSDNNSLRADNTLKESINQLINDWKNSKFELQDRLIIADHKEAENINQNIRNYMKENGALKGPEYSILISGAESKKYANYMAGDRIVFQTNDKDLQIQNSEFATLVSIDESKFVAKTDTGNEVSFDLNKISFKHGYATTVCNPQTAVKKDVYVLHNNGVGIESSNISMIGNAEQVRLYYNVQATKNVANLIEQLSTAKTDSINSKEENNDVQANEVRQYQSAQNYRKNDYYSNSEEDLQKLRDAIAYRADTIARDILGDPNNRLSRHGRLRWGDTGKIQVTTEDKYAGKWYDFSTGQKGDLLSLVQIKRGYSFFEAKEYLKSMVGMSNISQRYQRRPKTDDSQQYTQQPES…
GILLIAM_01871	conjugal transfer protein	TrbL/VirB6 CDS	1755	94.2	TraD	Transmembrane region-1,2, Walker A, Walker B	584	584 (ott); 562 (rbe); 717 (ecz)		MNFQNQGNFTRGSQLFAHKLRMFGQGSTNVFIIGLGLSIFWIICRLYQKVCLSSLYYFVIERYVQLKLAIGEHFYDIDQIGIKFYSLRFKKWMHLNAQDFLHEFYTGQHGFKIQQLWEFLINSALLEGLIVFAIGVIISIVFFTAQGKKTIIKAKIRGADFVECKCLSKMLKSAKKASKICFGGLPLVKNSERLHILITGTTGTGKTNMLNELLPQIRLHKDRAIIVDTTGAFIDRFFDSKCDKLLNPFEKNSEQWLPWNDCFEAADFHDIASSFSNYTPKLDDFFAKNAELVLSEALKLYKDDKDIIKLIHTIIYSDNRQFAKAFRNTAVSGIISESALETSAGIQSTLGKNITSLQYLKPGGSFSIKEWFSNSNETGWLFITANPNQRATLCPLISA…
GILLIAM_01873	conjugal transfer protein TraG	traG CDS	2526	90.1	TraG	Membrane spanning region-1,2,3, Cleavage site, Predicted conserved region-1,2	841	875 (ott); 905 (rbe); 836 (ecz)		MDYVIYTFGGGDLLWHVFNGIGRVFASNSEYFTPVGHLALTIGGIWAATRAIFRGNIGIFAMEWFFPSIFIFTLLFAPKATVWLKDEVSMSAPVKVDNIPIGIAMFASLSSQTSYFVSKMLENHLLPAYEGLSSRKTGIMFGAKAVAKIRDVQIHDPVTLTNTKEFLRQCFMKPYIIGNILGKKAAAQQTNDIIGFIEQNIPNNFGIYYREPSNLGISFKTCRQATPLIKAAIHKELNEGLLTNFAAAIGVQSDQSHMLSQRLKVMTGDTLKYLQREQQDIHEWMKQAMLLNANRESYDDWREKFSLSRIYPNLVSMHAIRGLFQQSFSYLVAGEMAAHMMPILQSVFFALVVSMIFIVFPMGLLPGGYNILKTWILLIIWVSSWPVFFTIIHCLGMIS…
GILLIAM_01874	conjugal transfer protein TraH	traH CDS	1302	95.5	TraH	TrbI interaction region-1,2, Predicted conserved region-1,2,3	433	433 (ott); 446 (rbe); 458 (ecz)		MSIRIRVYAITMLLLLQAPVSLAWNIENVFQGMSVNVTRSGSYQDQAAGYYAAGGLSARTSQTSFQPFAITPPSLNMSCSGIDAYLGSFSVISGEELVQLMKNIGSQAKVYAFSLGLKTFAPQIENALKDLRNLAMEMNQFAKGDCELTKALFATALPKNWAMREAVCRDIQSQSGFDYFAAGKKCRNDLAQKQALRQAQNKDSELMLDDYNIFTKAAAKVGIPSDMRDSIMSMTGTIVVTNNNVHFYDSLAQDEKSWISHLKGGESASIYSCDNVSCLHPSLQRNITILPEKSYAGKAKQQLKNLKINFENNSEFTDSEIAFLSSIGDIFPIYDYIILESISGVTILDSSSELIASYTLVQHLKEVITEIRRAVTSLGAKQVSNEHLERYLKELNRVQ…
GILLIAM_01875	conjugal transfer protein	TrbL/VirB6 CDS	717	92.7	TraF	Predicted conserved region, C-X-X-C motif, Beta 10, Alpha 7	238	240 (ott); 300 (rbe); 257 (ecz)		MNAIHLSVIIVLFGYLSMELATANSLPTGFLWYNDKHGHEPNNSTSKLMSGTHDHRIEELKEQFNRAQRIALDNPTLENVITAQRLQKQIMEKAHKFATMWQLATLLDYQLINAHEPANSLHRKLYQEKSEQENDSKLKNIAKNWGLILQVKQDCLLCKAFMPIVQGFANKYAFQLLAVSKNNELLNKLNPKHIVPVLYLVASDGKKIYSVARSIISEDKIIDNILAIDRYYHKLETR
GILLIAM_01878	conjugal transfer protein TraN	traN CDS	1689	95.7	TraN	Conserved cysteine region-1,2,3,4-5,6, Predicted conserved region-1,2,3,4	562	564 (ott); 603 (rbe); 602 (ecz)		MRLLSILTLITLNISSCIASMQSSYNEASNYNVNLGNSSNTQELFHQGSNVNYPNNDEDLSYHGRNQLGTESGAMLFQAENSKNNALTQHNINDQNYMIANSMRIESDPLSALDSSNFVTQTSTTNTEIIQSCTEGSKFNIELIRELNVECKLENVWLPWQNRQMEFATEKIKENHSNWLKSRSDVYDESGSQIYCLVDDPEAIERQMKRAIANRLGASTQHIGRNFLLEVNEKICILHYDYRDKTQELRKVAEYWQVLNPELEQLTESNECYEVNRINYESGDRVFFDKFKVNRPYWKQKIVFSCTSDPKDGCKHLKIQNCELKNSTCQKSVANICLLWQHDYSCSTEKQTMLHSSLRNNSIFCLGGNCNTPTIIPNRDIAKVAHLAMLNQMSKDIKT…
GILLIAM_01879	type-F conjugative transfer system pilin assembly protein TrbC	trbC CDS	384	95.1	TrbC	Signaling domain, Predicted conserved region-1,2, TraW interaction region	127	127 (ott); 144 (rbe); 213 (ecz)		MVIRVMMLMVLLFVNNANAFFLDKQKTFIFVSFSMSDEALKSYFTDSQKAGAQLVMRGLINNSFTQTKNKTMELGISFDIDPSLFEQYKIDVVPVIVIDDKKRGLTKKLTGHIPLAIAIEIMNENTP
GILLIAM_01880	conjugal transfer protein	TrbL/VirB6 CDS	945	95.9	TraU	Signaling domain, Hydrophobic-2,3,4, Hydrophilic-1,2	314	325 (ott); 322 (rbe); 330 (ecz)		MSITANNCYAAAGCVGRFVNPITDVCWKCLFPITIAGFKVVSSSMPDTNASGRLICLCPKPGIPVPVPGIPVGFWEPVRLVDVTKSPMCMVSLGGLSFGSATQKGMKDEAEGSAFYHIHWYVYPVIYWLEILLDFICLEMAAVDIAYLTEFDPLWSDDAKSAILNPETLLFQNVAAYQACIADCMSCSAGLLASDYAFWCAGCQGMLYPFTGTAAAHNGGVGTSVLMVSKFMAKMHRQLMLWGYYGYKGLCGKYPMPIIKKSQYRLQMTYPIPETKSCKSIGQTEAIWQAGREFPVNGEDFGYLIWRKRDCCLL
GILLIAM_01882	type-F conjugative transfer system protein TraW	traW CDS	660	94.8	TraW	TrbC interaction region, Predicted conserved region-1,2	219	219 (ott); 254 (rbe); 210 (ecz)		MKQGVVIGIGTFFALFAVAYQVSDIRANLLNADIGVEIKDYGTRGHVFPIIEESLLEVIMAKLNAASKSGLLNQMQLEFQEKVRQKIMRPVPVKNLTKATENKTRIYDSTYVQKDDIKTKNGIIIVKGGTKINPLEMIHWGEPLILIDGDDEDQVAWAKSRPGKIVLVNGNPIELSNLLGRHVFFDQLGFLSTKFKIQAVPAIIEQENTVLKISEISTY
GILLIAM_01883	conjugal transfer protein TraC	traC CDS	2490	95.1	TraC	Predicted conserved region-1,2, Walker A, Motif C, Walker B, Motif D-E	829	829 (ott); 862 (rbe); 875 (ecz)		MNASIHKDFDRERFSKHFVYESYDDETQLFFNRGSIGFVLLAWPLVGASVSAQNEIAEFLKSDENLPAESSLQVLMIGSNNIENFLSNWQSYRKGEIFIELANKRTEFLRDQAQKSGSVKDVVLLISVTIPNLNANIDDMIRRRDALKDTFRSIGLSTENVNAQQLLKFLRVIFGWPEEEHSNINQYEILSEQILSGDFSLFENDDCVNVNDDQIFISLEARKRPAEWKLSAMDLFLGNEMRRDEYIKSNFLIYFGLQILPNQAMERTAAITKREALERNINAGMGKFFPDIQQEAADLAGVVAALQSGDRVVNIHFNVIMFDKTKKAKQSASAFCSMLRRSGWYFVPCKYDHVAVLLAALPMQLVEQGPKGILGQKTSGVGVALSSLGRGIKTVSVES…
GILLIAM_01884	Uncharacterised protein	Uncharacterised protein CDS	330	98.2	TraV	Conserved cysteine region, Predicted conserved region-1	109	109 (ott); 84 (rbe); 171 (ecz)		MKFLLLLLGCMSLTSFFYRSTFDCKIPKGLKCKSLYEIKNMVAQGAFDIDNLEKVETSKTKSKRRCILCYRQAKAVQGVDVVNKSQKKPKKYLINLFKSKQSQGERKHT
GILLIAM_01885	conjugal transfer protein	TrbL/VirB6 CDS	1329	90.9	TraB	Coiled-coil domain, Predicted conserved region, OM pore gating, Alpha-3	442	444 (ott); 472 (rbe); 475 (ecz)		MEQDNSDNNNTKEEDLELNDKLKAESCVRSNSKLSELTNIIRRKPVIALTFISITIMVVSYFLSESGKTKESIIFIENRESREAISGIEQAVDLRAKWTEEILNEVKTLKDRFDSVIDSRYLEITAQINNFNQKLEILENQPKQSLYNNDSDEFSSDLNHHILNSPHDNKTEQAPVVVKPYVNLRRARFEPKKNAENYVTSGSSARAVLLTGVVVGTGTNSSSSPEPIVLQLLDTAILYNKYKTDQIKNAILIGSCNGEMSSERAKCRIETLSVVNNQGDIIEKKVEGWLIGEDGRSGIKGIVVDKSSNIAGMAALNGVFSSIAKFLQSKAIKPDMLPTLNLVAGGQQQEFQIGDALQSGAYAGASNAFDKLADFAIKRADSMSPVVLIASGRVIDVVF…
GILLIAM_01888	conjugative transfer protein	conjugative transfer protein CDS	552	98.6	TraE	Anchor region, Predicted conserve region-1,2,3	183	183 (ott); 183 (rbe); 188 (ecz)		MNHLFKQNAIQELVKYNKCLLSVTILLAAANIIAIMAAITKEEKWLLIPAMEPDRKMMVSSKNYHETYLKEWAIYVTKLLFTTSPNEVERQIADMKVASSNTESLNKFFHDHLQFVKGSNVSSVFFPKKIEVIKDGVLISGTLRYWFSDSKDIAVDKTYLLTYKQTPNYLLLLTGVKENGIKK
GILLIAM_01891	Uncharacterised protein	Uncharacterised protein CDS	291	81.2	TraV pseudo		96	109 (ott); 84 (rbe); 171 (ecz)		MYLTSFFFESNFDCKIPKGQKCKSLYKIKNMVAQGVFDIDNLEKVETSKRCCIICYRQAKAIQSVAVVNKSPKETKNRSLSKLVKVVQNYKCQRSN
GILLIAM_01924	conjugal transfer protein TraN	traN CDS	1689	95.2	TraN	Conserved cysteine region-1,2,3,4-5,6, Predicted conserved region-1,2,3,4	562	564 (ott); 603 (rbe); 602 (ecz)		MRLLSILTLITLNISCCLASMQSSYNEAKNYNVNLGNSSNTQELFHQGSNVNYPNNDEDLTYHGRNQLATESGAMLFQAENSKNNALTQHNINDQNYMIANSMRIESDPLSALDSSNFVTQTSTTNTEIIQSCTEGSKFNIELIRELNVECRLENVWLPWQTRQMEFATEEIKENHSNWLHGRSDVYDESGAQIYCLVDDPEAIEKQMKRAIANRLGASIHHIGRNFLLEVNEKICILHYDYRDKTQELRKVAEYWQVLNPELEQLTESNECYEVNRINYDGGDRVFFDKFKVNRPYWKQKIVFSCTSDPKDGSKHLKIQNCELKNSTCQKSVANICLLWQHDYSCSTEKQTMLHSSLRNNSIFCLGGNCNTQTIIPNRDIAKVAHLAMLNQMSKDIKT…
GILLIAM_01925	type-F conjugative transfer system pilin assembly protein TrbC	trbC CDS	390	93.3	TrbC	Signaling domain, Predicted conserved region-1,2, TraW interaction region	129	127 (ott); 144 (rbe); 213 (ecz)		MVIRVMMLMVLLFVNNANANAFFLDKQKTFIFVSFSMSDEALKSYFAESQKAGAQLIMRGLINNSFTQTKNKTMELGISFDIDPSLFEQYKIDVVPVIVIDDEKRGLTKKLTGHIPLAIALEIMNENTQ
GILLIAM_01926	conjugal transfer protein	TrbL/VirB6 CDS	978	96.1	TraU	Signaling domain, Hydrophobic-2,3,4, Hydrophilic-1,2	325	325 (ott); 322 (rbe); 330 (ecz)		MKELVILLAIVMSITANNCYAAAGCVGRFVNPITDVCWKCLFPITIAGFKVVSSSMPDTNASGRLICLCPKPGIPIPVPVIPVGFWEPVRLVDVTKSPMCMVSLGGLSFGSATQKGMKDEAEGSAFYHIHWYVYPVIYWLEILLDFICLEIAAVDIAYLTEFDPLWSDDAKSAILNSETLLFQNVAAYQACIADCMSCSAGLLASDYAFWCAGCQGMLYPFIETAAAHNGGVGTSVLMVSKFMAKMHRQLMLWGYYGYKGLCGKYPMPIMKKSQYRLQMTYPIPETKSCKSIGQTEATWQAGKEFPVNGEDFGYLIWRKRDCCLL
GILLIAM_01928	type-F conjugative transfer system protein TraW	traW CDS	660	94.4	TraW	TrbC interaction region, Predicted conserved region-1,2	219	219 (ott); 254 (rbe); 210 (ecz)		MKPQVVMSIGTLFALFAVAYQVSDTMANSLNADIGVEIKDYGTRGHVFPIIEESLLEVIMAKLNAASKSGLLNQMQLEFQEKVKQKIMRPVPVKNLTKATENKTRIYDSTYVQKDDIKTKNGIIIVKGGTKINPLEIINWGEPLILIDGDDADQVSWAKSRPGKIVLVNGNPIELSNLLGRHVFFDQLGFLSTKFKIQAVPAIIEQQNNVLKISEVSTL
GILLIAM_01929	conjugal transfer protein TraC	traC CDS	1650	92.7	TraC pseudo	Walker A, Motif C, Walker B, Motif D-E	549	829 (ott); 862 (rbe); 875 (ecz)	C-terminal fragment	MQEWANFFHDIQQKAADLAGVVAALQSGDRVVNIHFNVIMFDKTKKAKQSASAFCSMLRRSGWYFVPCKYDHVAVLLAALPMQLVEQGPKGIFGQNKTSGVGVALSSLGRGIKTVSVESKVLLPIIGEWKGDLSSPGMLLAGRRGQIMYWSPFGGALLPTLNKNAAAPNENFNLCIAGVPGSGKSVFMQELMLSVLGVGGKVFVLDYGRSFKRTCLILGGSYIEFDMKNPVSINPFSEVPEDDSAKSIEARSDFLSNFPSILATMAAPQYGTSDLQQPMLQRALISVWQKNGAKAEITDIADWLSNREESYAKELGNMLFPFTKDGQHGRFFSGKAQLSLNSDIVVIETDHLRSVPELLAVIVQIMIVHINQTMVKGDRSRPFLIMIDEAWKLLAGKRS…
GILLIAM_01930	conjugal transfer protein TraC	traC CDS	873	95.6	TraC pseudo	Predicted conserved region-1,2	290	829 (ott); 862 (rbe); 875 (ecz)	N-terminal fragment	MNASIHKDFDRERFSKHFVYESYDDETQLFFNRGSIGFVLLACPLAEASVSAQNEIAEFLKSDENLPAESSLQVLMIGSNNIENFLSNWQSYRKGEIFIELANKRTEFLRDQAQKVGSIKDIVLLISVTIPNLNANIDDMIRRRDALKDTFKSIGLSTENVNAQQLLKFLRVIFGWPEEEHSNINQYEILSEQILSGDFSLFENDDCINVNDDQIFISLEARKRPAEWKLSAMDLFLGNEMRRDEYIKSNFLIHFGLQILPNQAMERTAAITKREALERNINAGMGKFFS
GILLIAM_01931	Uncharacterised protein	Uncharacterised protein CDS	330	95.5	TraV	Conserved cysteine region, Predicted conserved region-1	109	109 (ott); 84 (rbe); 171 (ecz)		MKLLLLLLGCMSLTSFFFESNFDCKIPKGVKCKSLYEIKNMVAQGAFDIDNLEKVETSKTKSKRRCILCYRQAKATQGAAVVNKSPKKPKKYLINLFKSKQSQGERKHT
GILLIAM_01932	conjugal transfer protein	TrbL/VirB6 CDS	1320	90.9	TraB	Coiled-coil domain, Predicted conserved region, OM pore gating, Alpha-3	439	444 (ott); 472 (rbe); 475 (ecz)		MEQDNSDNNNTKEEDLELNDKPKAESVRHNSKLSELTNIIRRKPVIALTFISITIMVVSYFLSESGKTKESIIFIENRESREAISGIEQAVDLRAKWTEEILNEVKTLKDRFESVIESRYLEITAQINKKLEIFENQPKQSLYNNDSDEFSADLNHHISNSPHDNKTEQAPVVVVKPYVNLRRAGSEPKKNAENYVTSGSSARAVLLTGVVVGTGTNSSSSPEPIVLQLLDTAILYNKYKTDQIKNAILIGSCNGEMSSERAKCRIETLSVVNNQGDIIEKKVEGWLIGEDGRSGIKGIVVDKSSNIASMAALNGVFSSIAKFLQSKAIKPDMLPTLNLVAGGQQQEFQIGDALQSGAYAGASNAFDKLADFAIKRADSMSPVVLIASGRVIDVVFKKG…
GILLIAM_01935	conjugal transfer protein TraE	traE CDS	420	95.5	TraE pseudo	Anchor region, Predicted conserve region-1,2	139	183 (ott); 183 (rbe); 188 (ecz)		MNHLFKQNAIQELVKYNKCLLSVTILLAAANIIAIMAAITKEEKWLLIPAMEPDRKMMVSSKNYHETYLKEWAIYVTKLLFTTSPNEVERQIADMKVVFSNTESLNKFFHDHLQFVKGSNVSSVFFSKKVEVINEWSIN
GILLIAM_01948	conjugal transfer protein	TrbL/VirB6 CDS	132	89.4	TraB pseudo		43	444 (ott); 472 (rbe); 475 (ecz)	C-terminal fragment	MLVSYFLSESGKTKESITFTENRESREDVFGVEQAVNLRAKWT
GILLIAM_01949	Uncharacterised protein	Uncharacterised protein CDS	276	89.5	TraB pseudo		91	444 (ott); 472 (rbe); 475 (ecz)	N-terminal fragment	MIFESKNRLNHLLYLTFLEVRNGAKIANNNSSNNATIFYNFIENIIPRSKSRGIVQQDNSNNENTKEEDLELNDKPKRLNLLLGLIASYQN
GILLIAM_01966	conjugative transfer protein	conjugative transfer protein CDS	129	84.4	TraDTi pseudo		42	151 (ott); 97 (rbe); 77 (atu)		MVDITIKEHKMCTRRLIEMGRLVAKAKLDHLPTNILLGSFVH
GILLIAM_01992	conjugal transfer protein TraE	traE CDS	225	92.9	TraE pseudo	Anchor region, Predicted conserve region-1	74	183 (ott); 183 (rbe); 188 (ecz)		MNHLFKQNAIQELVKYNKCLLSVTILLAAANIIAIMVTITKEEKWLLIPAIEPDRKMSISSKNYHETYLKELAI
GILLIAM_01998	conjugal transfer protein TraE	traE CDS	420	95.5	TraE pseudo	Anchor region, Predicted conserve region-1,2	139	183 (ott); 183 (rbe); 188 (ecz)		MNHLFKQNAIQELVKYNKCLLSVTILLAAANIIAIMAAITKEEKWLLIPAMEPDRKMMVSSKNYHETYLKEWAIYVTKLLFTTSPNEVERQIADMKVVFSNTESLNKFFHDHLQFVKGSNVSSVFFSKKVEVINEWSIN
GILLIAM_02001	conjugal transfer protein	TrbL/VirB6 CDS	1326	90.9	TraB	Coiled-coil domain, Predicted conserved region, OM pore gating, Alpha-3	441	444 (ott); 472 (rbe); 475 (ecz)		MEQDNSDNNNTKEEDLELNDKPKAESVRHNSKLSELTNIIRRKPVIALTFISITIMVVSYFLSESGKTKESIIFIENRESREAISGIEQAVDLRAKWTEEILNEVKTLKDRFDSVIDSRYLEITAQINNFNQKLEILENQPKQSLYNNDSDEFSSDLNHNILNSPHDNKTEQAPVVVKPYVNLRRAGSEPKKNVENYVTSGSSARAVLLTGVVVGTGTNSSSSPEPIVLQLLDTAILYNKYKTDQIKNAILIGSCNGEMSSERAKCRIETLSVVNNQGDIIEKKVEGWLIGEDGRSGIKGIVVDKSSNIASMAALNGVFSSIAKFLQSKAIKPDMLPTLNLVAGGQQQEFQIGDALQSGAYAGASNAFDKLADFAIKRADSMSPVVLIASGRVIDVVFK…
GILLIAM_02002	Uncharacterised protein	Uncharacterised protein CDS	330	94.8	TraV	Conserved cysteine region, Predicted conserved region-1	109	109 (ott); 84 (rbe); 171 (ecz)		MKFLLLLLCCMSLTSFFYRSTFDCKIPKGLKCKSLYEIKNMVAQGAFDIDNLEKVEASKTKSKRRCILCYRQAKAVQGVDVVNTSPKKPKKYLINLFKSKQSQGEHKHT
GILLIAM_02003	conjugal transfer protein TraC	traC CDS	1200	92.2	TraC pseudo	Walker A, Motif C, Walker B, Motif D-E	399	829 (ott); 862 (rbe); 875 (ecz)		MYWSPFGEALLPALNKHGVAPNENFNLCIAGVPGSGKSVFMQELMLSVLGVGGKVFVLDYGRSFKRTCLILGGSYIEFDMKNPVSINPFSEVPENDSAKSIEARSDFLSNFPSILATMAAPQYGTSDLQQPMLQRALISVWQKKGAKAEITDIADWLSNREESYAKELGNMLFPFTKDGQHGRFFSGKAQLSLNSDIVVIETDHLRSVPELLAVIVQIMIVHINQTMVKGDRSRPFLIMIDEAWKLLAGKRSGEFIEEAGRIARKYNGSIALATQQLTDYFRQEGSASEKAFENSSHKIILKQNSESFKAMRANPKLAGFVDEDWKLNLLQSVHSNLPYYSEIAIYSPNVSGVIGRLMIDPFTLLLTSTNARDYQAIEDHMAKGMNVSEAINYVILEDL
GILLIAM_02004	conjugal transfer protein	TrbL/VirB6 CDS	594	94.6	TraU pseudo	Hydrophobic-2,3,4	197	325 (ott); 322 (rbe); 330 (ecz)	N-terminal fragment	MFPITIAGFKVVSSSMPDTNASGRLICLCPKPGIPVPIPGIPVGFWEPVRLVDVTKSPMCMVSLGGLSFGSATQKGMKDEAEGNAFYHIHWYVYSMIYWLEILLDFICLEMAAVDIAYLTEFDPLWSDDAKSAILNSETLLFQNVAAYQACIADCMSCSAGLLASDYAFWCAECQGMLYPFIETAAAHNGGVGTSVY
GILLIAM_02005	conjugative transfer protein	conjugative transfer protein CDS	267	93.6	TraU pseudo	Hydrophilic-1,2	88	325 (ott); 322 (rbe); 330 (ecz)	C-terminal fragment	MVSKFMARMHRQLMLWGYYGYKGLCAKYPMPIIKKSQYRLQMTYSIPETKSCKSIGQTEAIWQAGKEFPVNGEDFGYLIWRKRDCCLL
GILLIAM_02006	type-F conjugative transfer system pilin assembly protein TrbC	trbC CDS	384	94.8	TrbC	Signaling domain, Predicted conserved region-1,2, TraW interaction region	127	127 (ott); 144 (rbe); 213 (ecz)		MVIRVMMLMVLLFVNNANAFFLDKQKTFIFVSFSMSDEALKSYFAESQKAGAQLVMRGLINNSFTQTKNKTMELGISFDIDPSLFEQYKIDVVPVIVIDDKKRGLTKKLTGHIPLASALEIMNENTP
GILLIAM_02007	conjugal transfer protein TraN	traN CDS	261	93.5	TraN pseudo		86	564 (ott); 603 (rbe); 602 (ecz)	N-terminal fragment	MKQLIALVLITLNINGCIASMQSSYNEAKNYNVNLGNSLNTQELFHQGSNVNYPNNDEDLTYHGRNQLGTESGAMLFQAENSKNNA
GILLIAM_02008	conjugal transfer protein TraN	traN CDS	1398	95.8	TraN pseudo	Conserved cysteine region-1,2,3,4-5,6, Predicted conserved region-1,2,3,4	465	564 (ott); 603 (rbe); 602 (ecz)	C-terminal fragment	MIANSMRIESDPLSALDSSNFVTQTSTTNTEIIQSCTEGSKFNIELIRELNVECRLEDLWLPWQNRQMEFAKKEIVENHSNWLHGRSDVYDESGAQIYCLVDDPEAIEKQMKRAIANRLGASIHHIGRNFLLEVNEKICILHYDYRDKTQELRKVAEYWQVLNPELEQLTESNECYEVNRINYDGGDRVFFDKFKVNRPYWKQKIVFSCTSDPKDGCKHLKIQNCELKNSTCQKSVANICLLWQHDYSCSTEKQTMLHSSLRNNSIFCLGGNCNTPTIIPNRDIAKVAHLAMLNQMSKDIKTNPVSVFSGKHRKCKKDVFSFLNCCSSMTGWGRDIGLSQCKSKEQELALYRKKGYCYYIGTYCSSRIPILGICLARKSTYCCFQSKLARIFQEEARKQ…
GILLIAM_02011	conjugal transfer protein	TrbL/VirB6 CDS	747	91.2	TraF	Predicted conserved region, C-X-X-C motif, Beta 10, Alpha 7	248	240 (ott); 300 (rbe); 257 (ecz)		MIPAFLGIERMNAIHLSVIIVLFGYLSIELATANSLPTEFLWYNDKHGHEPNDSTSKLIQSAHDHRIEGLKEQFNRAQRIALDNPMLENVITAQRLQKQIMEKAHKFATMWQLATLLDYQLINANEPANSLHKKLYQEKSEQKNDSKLKNIAKNWGLILQVKQDCLLCKAFMPIVQGFANKYAFQLLAVSKNNELLNKLNPEHVVPVLYSVASDGKKIYSVARGIISENKIIDNILAIDRYYHKLETR
GILLIAM_02012	conjugal transfer protein TraH	traH CDS	630	94.1	TraH pseudo	TrbI interaction region-1, Predicted conserved region-1	209	433 (ott); 446 (rbe); 458 (ecz)	N-terminal fragment	MSIRIRVYAITMLLLLQAPISLAWNIENVFQGMSVNVTRSGSYQNQAAGYYAAGGLSARTSQTSFQPFAITPPSLNMSCSGIDAYLGSFSVISVEELVQLMKNIGSQAKVYAFSLGLKTFAPQIENALKDLRNLAMEMNQFAKGDCELTKALFATALPKNWAMREAVCRDIQSQSGFDYFAAGKKCRNYLDQKQALRQAQNKDSELMLE
GILLIAM_02013	conjugal transfer protein TraH	traH CDS	387	87.8	TraH pseudo	Predicted conserved region-2,3	128	433 (ott); 446 (rbe); 458 (ecz)	C-terminal fragment	MIVLVACIQRLQRNITILPEQSYAGKAKQQLTNLKNKFDYNTEFSDHEIAFLSSIGDIFSIYDYIILESISGVTILDSSSELIASYTLVQHLKEVITEIRRAVTSLGAKQVSDKHLVQYLKDWYYVWS
GILLIAM_02014	conjugal transfer protein TraG	traG CDS	882	94.2	TraG pseudo	Membrane spanning region-2	293	875 (ott); 905 (rbe); 836 (ecz)	N-terminal fragment	MFGAKAVAKIRDVQIQDSITLTNTKEFLRQCFMKPYIIGNILGKKAAAQQTNDIIGFIEQNIPNNFGIYYREPSNLAISFKSCRQATPLIKAAIHKELNEGLLTKFAAAIGVQSDQSHMLSQRLKVMTGDTLKYLQREQQDIHEWMKQAMLLNANRESYDDWREKFSLSRIYPNLVSMHAIRGLFQQSFSYLVAGEMAAHMMPILQSVFFALVVSMIFIVFPMGLLPGGYNILKTWILLIIWVSSWPVFFTIIHCLGMISLSSKSGAFGSDYGLNMLSQASFAEMILYSYATF
GILLIAM_02015	conjugal transfer protein TraG	traG CDS	1353	83	TraG pseudo	Cleavage site, Predicted conserved region-1,2	450	875 (ott); 905 (rbe); 836 (ecz)	C-terminal fragment	MLASSIPMLSWGVLKACAHATANLASQFSPIPVASSLGSNIVDNNLSMDNYSIGNRTISQQNLVPSLDMTASIINYGSYKIITGNNGEQFVIQTVHSLETNFRSSALLQTGYQNQFVHSQSNLDSLTKKESNLISTGNSITMEIADRITHDEALSIGLTESEYQALQEVGSSSIATTEYTGSSHSKSTSTSTSAGAGVWKFDSRVSGGDTEEETQGKSANQQQSHSEALSKIQSAVQEGKFSSTNSEVKSLSENLSANLSEQQSVGQEIAKTKQEMEQLTHSINYVFQNSATIDRNINELVLNEIIAQNPEIRSKEQAARWIMHHSAEAEKIALEVAKINNKVPNEIPKDLNDHINDGNFSTKKDLQSDFYKNVEQLEAIYDKSNQMHSQNIEQAFVDN…
GILLIAM_02017	conjugal transfer protein	TrbL/VirB6 CDS	1755	94	TraD	Transmembrane region-1,2, Walker A, Walker B	584	584 (ott); 562 (rbe); 717 (ecz)		MNFQNQGNFTRGSQLFAHKLRMFGQGSTNVFIIGLGLSIFWIICRLYQKVFLSSLYYFVIERYVQLKLAIGEHFYDIDQIGIKFYSLRFKKWMHLNAQDFLHEFYTSQHGFKIHQLWEFLINSALLEGLIVFAIGVIISIVFFTAQGKKTIIKAKIRGADFVGYRCLAKMLKSAKKASKIRFGGLPLVKNSERLHILITGTTGTGKTNMLNELLPQIRLHKDRAIIVDTTGAFTDRFFDSKCDKLLNPFEKNSEQWLPWNDCFEAADFHDIASSFSNYTPKLDDFFAKNAELVLSEALKLYKDDKDIIKLIHTIIYSDNRQFAKAFRNTAVSGIISESALETSAGIQSTLGKNITSLQYLKPGGSFSIKEWFSNSNETGWLFITANPNQRATLCPLISA…
GILLIAM_02019	conjugal transfer protein TraI	traI CDS	552	94.9	TraI pseudo	Predicted conserved region-2	183	890 (ott); 1383 (rbe); 1756 (ecz)	C-terminal fragment	MVFDEETQKSWPALTIFVKNDKGEITGAKILALNSKTCNKADVAEKSVGTISGSFAEIAQQNSKYSPVTIITKDIETALTIQQAGVEGKILCAIEAENLQNYNPGPKEKIILAVKNDVNTEKAEKVLEDKEAVVCTVKNDFNNVLKTQGLYAVRNIISPEIRKLNEKIESIQTNIQPGLCPKH
GILLIAM_02020	conjugal transfer protein TraI	traI CDS	1002	93	TraI pseudo	Predicted conserved region-1	333	890 (ott); 1383 (rbe); 1756 (ecz)	N-terminal fragment	MKSIVGMSNISQRYQRQPRTDDSQQYTQQPESVKIAKVQNLYELSSKIHGYEIDKNPHAEVVNKYLENRGITFDKSTASLDLKGSILFDTQTRENYSAFTAFARNTKGKITGVQAVYLNPETGYKASISINRRSFGKISGSFITIAKRNANDPNITIIAEGAETALSLQQSGIKGNIIASAGISNLRNYSPFPGEKIIIAADNDSKNSITNNTVIKAAKTLEMKGAITCIVKPPENGDFNNLLQSCGDQSIRDIIEPEITKLTKAVETTKLTQTENNSIAKQNDITNVKELYNKSSSLYYFKQEEEAKVETIVVNKFLENHTGIYSSKIFNNS
GILLIAM_02022	conjugal transfer protein TraA	traA CDS	339	94.7	TraATi pseudo		112	940 (ott); 1383 (rbe); 1100 (atu)		MLYSSNVNNLKYYQPFQGEKILIAANNDKQNKEYASTINKAAKALKSKVAITSIVVPSEGEDFNEMLKNKGATATKELMIPEIMKLINTQNVKTEPEQIIKADIAPKIGLRR
GILLIAM_02025	conjugal transfer protein TraA	traA CDS	1407	95.3	TraATi pseudo	Helicase region-1,2,3	468	940 (ott); 1383 (rbe); 1100 (atu)	C-terminal fragment	MQEIKLNLIPNLLRLFRYLSAIILNSLTSFERSLVKGQRCIIRDSEMIHEIAKEETNAYFAELGLPYRVDETSEVPGKHIGPRRIRNLINEVLNENELRKEAHLKIINDADVITDSITHYKSIFTKQDVEKAVKDIPDLTAREQLVQQVLSSNRILELYHDDGESSKYFTTIEVRNEETRIIRIANKINDQVYYNNIYNLKSDIEGLANVSEEQKQALRHILLSTSGVRVLRGRAGTGKSYVLIKAHKLATNRGQKVIGLAPTHKAVSELRSKGYTEVYTVKGFLYNRKKIFMQDSLIVVDEAGMVGTKAYAELFRVVRNNNCQLILAGDEKQLASIERGGMFEMLSNIFGSHVLVNIRRQSKNWSRKAAMEFAESNILSGITLLRQNNCVRFDNTLQD…
GILLIAM_02026	conjugal transfer protein TraA	traA CDS	126	92.1	TraATi pseudo		41	940 (ott); 1383 (rbe); 1100 (atu)	Middle fragment	MELNLEHRIEITHQIVDAMELVQNGLGVQIDIHKPHRGDKN
GILLIAM_02027	conjugal transfer protein TraA	traA CDS	300	88.8	TraATi pseudo	Nickase region-1	99	940 (ott); 1383 (rbe); 1100 (atu)	N-terminal fragment	MRIGIEMAIQFTRIEFLTRSKGGDSCRKAAYNARTIVKNKQTDIKYNFSRKKDNVYHTVLIPDYVNQEFKNIQTLMNEVERTAKKGNSQLLKDGAKFRA
GILLIAM_02028	conjugative transfer protein	conjugative transfer protein CDS	396	92.8	TraDTi pseudo	Predicted conserved region-1,2	131	151 (ott); 97 (rbe); 77 (atu)		MRLTLKFKERKMRTRRLIEMGGLVAKAKLDHLSTNTLFGAIVSLKETLTQHPNVQNHWTTIGKDIFDKEQQNKAAVILKFTSEPDEDTKRNIRLHGLKWNSFRQEWCGHVKDIESLKNGLLNVQYKLELIS
GILLIAM_02053	conjugative transfer protein	conjugative transfer protein CDS	456	95.8	TraDTi	Predicted conserved region-1,2	151	151 (ott); 97 (rbe); 77 (atu)		MANLMQQKITLQQKKARLIMDEVNLKIKERKMRTRRLIEMGGLVAKAKLDHLSANTLFGAIVSLKETLTQHPNVQNHWTTIGKDIFDKEQQNKAAVILKFTSEPDENTKRHIRLHGLKWNSFRQEWCGHVKDIEALKNGLLNVQYSIELVV
GILLIAM_02054	conjugal transfer protein TraA	traA CDS	2841	93.8	TraATi	Nickase region-1,2,3, Helicase region-1,2,3,5,6	946	940 (ott); 1383 (rbe); 1100 (atu)		MRIGVEMAIQFARIEFLRRSEGGDSCRKAAYNARTIVKNKQTGIRYNFSRKKDNVYHTVLIPDYVNQKFKNIQTLMNEVERTETRENSKLLKDIVIALPDEKELNLEHRIELTHQIVDAMEWVQNGLGVQIDIHKPQIGDKNWHVHILVTTRRFKENGEELGDKAVDLEAKFITVKGQRRIIKDSKMIHEIAKEETNAYFAKLGLPYRVDEISEVPGKHIGPRRIRNLINEVLNENELRKEAHLKIINDADVITDSITHYKSIFTKQDVEKAVKDIPDPTAREQLVQQVLSSNRILELYHDDGESSKYFTTIEVRNEETRIIRIANKINNQVYYNDIYNLKSDIEGLANVSEEQKQALRHILLSTSGVRVLRGRAGTGKSYVLIKAHKLATNRGQKVIG…
GILLIAM_02055	conjugal transfer protein TraI	traI CDS	2670	92	TraI	Helicase region-5, Predicted conserved region-1,2	889	890 (ott); 1383 (rbe); 1756 (ecz)		MTDKINDSNNFNNIHNSKTDIENSKTNSLNHNVAVKLINGDIADGIVLLSDNNSLRADNTLKESINQLINDWKNSKFELHDRLIIASHKEAENINQNIRNYMKENGDLKGPEYSILISGAESKKYANYMAGDRIIFQTNDKDLQIQNSEFATLVSIDENKFVAKTDTGEDISFDLNKISFKHGYATTVCNPQTAVKKDVYVLHNNGVGIESSNISMIGSADQVRLYYNVQATKNVANLIEQLSTAKTDFINLKEENNDVQANEVRQYQSAQNYRKNDYYSNSEEDLQKLRDAIAYRADTIACDLLGDPNKRLSKYGKLRWGDTGKIQVTTEGKYAGKWYDFSTGQKGDLLSLAQRERGYSFFEAIEYLKSIVGMSNISQRYQRPPKTDDSQQYTQQPES…
GILLIAM_02057	conjugal transfer protein	TrbL/VirB6 CDS	1479	93.6	TraD pseudo	Transmembrane region-2, Walker A, Walker B	492	584 (ott); 562 (rbe); 717 (ecz)		MHLNAEDFLHEFYTGQHGFKIQQLWEFLINSVLLEGLIIFTIGVIISIVFFTAQGKKTIIKAKIRGADFVEYKYLSKMLKSAKKASKICFGGLPLVKNSERLHILITGTTGTGKTNMLNELLPQIRLHKDRAIIVDTTGAFTDRFFDSKCDKLLNPFEKNSEQWLPWNDCFEAADFHDIASSFSNYTPKLDDFFAKNAELVLSEALKLYKDDKDIIKLIHTIIYSDNRQFAKAFRNTAVSGIISESALETSAGIQSTLGKNITSLQYLKPGGSFSIKEWFSNSNETSWLFITANPNQRATLCPLISAWISIAIKALMCRNPNHDNKNMWFILDELPALQKVSSLPVALAESRKYGGCFVAGLQNIHQLEAIYGAAECASMLDLFNSKFIFRVSDQVTAY…
GILLIAM_02061	conjugal transfer protein TraG	traG CDS	1242	90.1	TraG pseudo	Membrane spanning region-2,3, Cleavage site	413	875 (ott); 905 (rbe); 836 (ecz)		MFGAKAVAKIRDVQIQDSITLTNTKEFLRQCFMKPYIIGNILGKKAAAQQTNDIIGFIEQNIPNNFGIYYREPSNLGISFKTCRQATPLIKAAIHKELNEGLLTKFAAAIGVQSDQSSMLSQRLKVMTGDTLKYLQREQQDIHEWMKQAMLLNANRESYDDWREKFSLSRIYPNLVSMHAIRGLFQKSFSYLVAGEMAAHMMPILQSVFFALVVSMIFIVFPMGLLPGGYNILKTWILLIIWVSSWPVFFTIIHCLGMISLSSKSGAFGSDYGLNMLSQGSFAEMILYSYATFQMLASSIPMLSWSVIKACAHATANLASQFSPIPVASSLGSNIVDNNLSMDNYSIGNRTISQQNLVPSLDMTASIINDGSYRVVNANNGNQFVTQDATAYSTNVGNR…
GILLIAM_02062	conjugal transfer protein TraH	traH CDS	387	86.8	TraH pseudo	Predicted conserved region-2,3	128	433 (ott); 446 (rbe); 458 (ecz)	C-terminal fragment	MIVLVACIQRLQRNITILPEQSYAGKAKQQLKNLKIKFDKNTEFSDHEIAFLSSIGDIFSIYDYIILESISGVTILEISSELIASYTLVQHLKEVITEIRRAVTSLGAKQVSDKHLVQYLKDWYYVWS
GILLIAM_02063	conjugal transfer protein TraH	traH CDS	630	94.1	TraH pseudo	TrbI interaction region-1, Predicted conserved region-1	209	433 (ott); 446 (rbe); 458 (ecz)	N-terminal fragment	MSIRIRVYAITMLLLLQAPISLAWNIENVFQGMSVNVTRSGSYQNQAAGYYAAGGLSARTSQTSFQPFAITPPSLNMSCSGIDAYLGSFSVISVEELVQLMKNIGSQAKVYAFSLGLKTFAPQIENALKDLRNLAMEMNQFAKGDCELTKALFATALPKNWAMREAVCRDIQSQSGFDYFAAGKKCRNYLDQKQALRQAQNKDSELMLE
GILLIAM_02064	conjugal transfer protein	TrbL/VirB6 CDS	684	91.3	TraF	Predicted conserved region, C-X-X-C motif, Beta 10, Alpha 7	227	240 (ott); 300 (rbe); 257 (ecz)		MVMILISQLSTVDASPTGFLWYNDKHGHELTESTSKLMSGAHDHRIEELKEQFNQAQRIALDNPTLENVITAQRLQKQIMEKAHKFATMWQLATLLDYQLINANEPANSLHKKLYQEKSEQKNDSKLKNIAKNWGLILQVKQDCLLCKAFMPIVQGFANKYAFQLLAVSKNNELLNKLNPEHVVPVLYSVASDGKKIYSVARGIISENKIIDNILAIDRYYHKLETR
GILLIAM_02065	conjugal transfer protein TraN	traN CDS	1692	95.2	TraN	Conserved cysteine region-1,2,3,4-5,6, Predicted conserved region-1,2,3,4	563	564 (ott); 603 (rbe); 602 (ecz)		MRLLSILTLITLNISCCLASMQSSYNEAKNYNVNLGNSSNTQELFHQGSNVNYPNNDEDLTYHGRNQLATESGAMLFQAENSKNNALTQHNINDQNYMIANSMRIESDPLSALDSSNFVTQTSTTNTEIIQSCTEGSKFNIELIRELNVECRLENVWLPWQTRQMEFATEEIKENHSNWLHGRSDVYDESGAQIYCLVDDPEAIEKQMKRAIANRLGASIHHIGRNFLLEVNEKICILHYDYRDKTQELRKVAEYWQVLNPELEQLTESNECYEVNRINYDGGDRVFFDKFKVNRPYWKQKIVFSCTSDPKDGSKHLKIQNCELKNSTCQKSVANICLLWQHDYSCSTEKQTMLHSSLRNNSIFCLGGNCNTQTIIPNRDIAKVAHLAMLNQMSKDIKT…
GILLIAM_02066	type-F conjugative transfer system pilin assembly protein TrbC	trbC CDS	390	93.3	TrbC	Signaling domain, Predicted conserved region-1,2, TraW interaction region	129	127 (ott); 144 (rbe); 213 (ecz)		MVIRVMMLMVLLFVNNANANAFFLDKQKTFIFVSFSMSDEALKSYFAESQKAGAQLIMRGLINNSFTQTKNKTMELGISFDIDPSLFEQYKIDVVPVIVIDDEKRGLTKKLTGHIPLAIALEIMNENTQ
GILLIAM_02067	conjugal transfer protein	TrbL/VirB6 CDS	978	96.1	TraU	Signaling domain, Hydrophobic-2,3,4, Hydrophilic-1,2	325	325 (ott); 322 (rbe); 330 (ecz)		MKELVILLAIVMSITANNCYAAAGCVGRFVNPITDVCWKCLFPITIAGFKVVSSSMPDTNASGRLICLCPKPGIPIPVPVIPVGFWEPVRLVDVTKSPMCMVSLGGLSFGSATQKGMKDEAEGSAFYHIHWYVYPVIYWLEILLDFICLEIAAVDIAYLTEFDPLWSDDAKSAILNSETLLFQNVAAYQACIADCMSCSAGLLASDYAFWCAGCQGMLYPFIETAAAHNGGVGTSVLMVSKFMAKMHRQLMLWGYYGYKGLCGKYPMPIMKKSQYRLQMTYPIPETKSCKSIGQTEATWQAGKEFPVNGEDFGYLIWRKRDCCLL
GILLIAM_02069	type-F conjugative transfer system protein TraW	traW CDS	660	94.4	TraW	TrbC interaction region, Predicted conserved region-1,2	219	219 (ott); 254 (rbe); 210 (ecz)		MKPQVVMSIGTLFALFAVAYQVSDTMANSLNADIGVEIKDYGTRGHVFPIIEESLLEVIMAKLNAASKSGLLNQMQLEFQEKVKQKIMRPVPVKNLTKATENKTRIYDSTYVQKDDIKTKNGIIIVKGGTKINPLEIINWGEPLILIDGDDADQVSWAKSRPGKIVLVNGNPIELSNLLGRHVFFDQLGFLSTKFKIQAVPAIIEQQNNVLKISEVSTL
GILLIAM_02070	conjugal transfer protein TraC	traC CDS	1209	92.1	TraC pseudo	Walker A, Motif C, Walker B, Motif D-E	402	829 (ott); 862 (rbe); 875 (ecz)	C-terminal fragment	MYWSPFGGALLPALNKNAAAPNENFNLCIAGVPGSGKSVFMQELMLSVLGVGGKVFVLDYGRSFKRTCLILGGSYIEFDMKNPVSINPFSEVPEDDSAKSIEARSDFLSNFPSILATMAAPQYGTSDLQQQMLQRALISVWQKKGAEAEITDIADWLSNREESYAKELGNMLFPFTKDGQHGRFFSGKAQLSLNSDIVVIETDHLRSVPELLAVIVQIMIVHINQTMVKGDRSRPFLIMIDEAWKLLAGKRSGEFIEEAGRIARKYNGSIALATQQLTDYFRQEGSASEKAFENSSHKIILKQNSESFKAMRANPKLAGFVDEDWKLNLLQSVHSNLPYYSEIAIYSPNVSGVIGRLMIDPFTLLLTSTNARDYQAIEDHMAKGMNVSEAINHVIKERE…
GILLIAM_02071	conjugal transfer protein TraC	traC CDS	1278	94.4	TraC pseudo	Predicted conserved region-1,2	425	829 (ott); 862 (rbe); 875 (ecz)	N-terminal fragment	MNASIHKDFDRERFSKHFVYESYDDETQLFFNRGSIGFVLLACPLAEASVSAQNEIAEFLKSDENLPAESSLQVLMIGSNNIENFLSNWQSYRKGEIFIELANKRTEFLRDQAQKVGSIKDIVLLISVTIPNLNANIDDMIRRRDALKDTFRSIGLSTENVNAQQLLKFLRVIFGWPEEEHSNINQYEILSEQILSGDFSLFENDDCVNVNDDQIFISLEARKRPAEWKLSAMDLFLGNEMRRDEYIKSNFLIHFGLQILPNQTMERTAAITKREALERNINAGMGKFFPDIQQEAADLAGVVAALQSGDRVVNIHFNVIMFDKTKKAKQSASAFCSMLRRSGWYFVPCKYDHVAVLLAALPMQLVEQGPKGILGQKTSGVGVALSSLGRGIKTVSVES…
GILLIAM_02072	Uncharacterised protein	Uncharacterised protein CDS	330	95.5	TraV	Conserved cysteine region, Predicted conserved region-1	109	109 (ott); 84 (rbe); 171 (ecz)		MKFLLLLLGCMSLTSFFYRSNFDCKIPKGLKCKSLYEIKNMVAQGAFDIDNLEKDETSKIKSKRRCILCYRQAKAVQGVDVVNTSPKKHKKYLINLFKSKQSQGERKHT
GILLIAM_02073	conjugal transfer protein	TrbL/VirB6 CDS	1320	90.9	TraB	Coiled-coil domain, Predicted conserved region, OM pore gating, Alpha-3	439	444 (ott); 472 (rbe); 475 (ecz)		MEQDNSDNNNTKEEDLELNDKPKAESVRHNSKLSELTNIIRRKPVIALTFISITIMVVSYFLSESGKTKESIIFIENRESREAISGIEQAVDLRAKWTEEILNEVKTLKDRFESVIESRYLEITAQINKKLEIFENQPKQSLYNNDSDEFSADLNHHISNSPHDNKTEQAPVVVVKPYVNLRRAGSEPKKNAENYVTSGSSARAVLLTGVVVGTGTNSSSSPEPIVLQLLDTAILYNKYKTDQIKNAILIGSCNGEMSSERAKCRIETLSVVNNQGDIIEKKVEGWLIGEDGRSGIKGIVVDKSSNIASMAALNGVFSSIAKFLQSKAIKPDMLPTLNLVAGGQQQEFQIGDALQSGAYAGASNAFDKLADFAIKRADSMSPVVLIASGRVIDVVFKKG…
GILLIAM_02076	conjugal transfer protein TraE	traE CDS	420	95.5	TraE pseudo	Anchor region, Predicted conserve region-1,2	139	183 (ott); 183 (rbe); 188 (ecz)		MNHLFKQNAIQELVKYNKCLLSVTILLAAANIIAIMAAITKEEKWLLIPAMEPDRKMMVSSKNYHETYLKEWAIYVTKLLFTTSPNEVERQIADMKVVFSNTESLNKFFHDHLQFVKGSNVSSVFFSKKVEVINEWSIN
GILLIAM_02083	conjugal transfer protein TraD	traD CDS	153	89.5	TraDTi pseudo		50	151 (ott); 97 (rbe); 77 (atu)		MDEVNLKIKERKMRTRRFIEIGGLVANVKLDQLPTNTLFGAIVSLKATLT
GILLIAM_02125	conjugative transfer protein	conjugative transfer protein CDS	558	97.5	TraE	Anchor region, Predicted conserve region-1,2,3	185	183 (ott); 183 (rbe); 188 (ecz)		MNHLFKQNAIQELVKYNKCLLSVTILLAAANIIAIMAAINKEEKWLLIPAMEPDRKMMVSSKNYHETYLKEWAIYVTKLLFTTSPNEVERQIADMKVASSNTESLNKFFHDHLQFVKGSNVSSVFFPKNIEVIKDGVLISGTLRYWFSDSKHIAVDKTYLLTYKRTPNYLLLLTGVKENGKKNEY
GILLIAM_02127	Uncharacterised protein	Uncharacterised protein CDS	93	96.3	TraE pseudo		30	183 (ott); 183 (rbe); 188 (ecz)		MQNLLISNNNVYMQFVKGSNVSSVFFSKES
GILLIAM_02129	conjugal transfer protein	TrbL/VirB6 CDS	1317	90.6	TraB	Coiled-coil domain, Predicted conserved region, OM pore gating, Alpha-3	438	444 (ott); 472 (rbe); 475 (ecz)		MEQDNSDNNNTKEEDLELNDKPKAESVRHNSKLSELTNIIRRKPVIALTFISITIMVVSYFLSESGKTKESIIFIENRESREAISGIEQAVDLRAKWTEEILNEVKTLKDRFDSVIDSRYLEITAQINNFNQKLEILENQPKQSLYNNDSDEFSSDLNQHISNSAHDNKTEQAPVQSFVNLRRAESEPKKNVENYVTSGSSARAVLLTGVVVGTGTNSSSSPEPIVLQLLDTAILYDKYKTDQIKKAILIGSCNGEMSSERAKCRIETLSVVNKQGDIIEKKVEGWLIGEDGRSGIKGIVVDKSSNIASMAALNGVFSSIAKFLQSKAIKPDMLPTLNLVGGQQQEFQIGDALQSGAYAGASNAFDKLADFAIKRADSMSPVVLIASGRVIDVVFKKGF…
GILLIAM_02130	Uncharacterised protein	Uncharacterised protein CDS	330	94.5	TraV	Conserved cysteine region, Predicted conserved region-1	109	109 (ott); 84 (rbe); 171 (ecz)		MKFLLLLLGCISLTSFFYRSTFDCKIPKGLKCKSLYEIKNMVAQGVFDIDNLEKDETSKIKSKRRCILCYRQAKAVQGVDVVNTSPKKHKKYLINLFKSKQSQGERKHT
GILLIAM_02131	conjugal transfer protein TraC	traC CDS	2490	94.1	TraC	Predicted conserved region-1,2, Walker A, Motif C, Walker B, Motif D-E	829	829 (ott); 862 (rbe); 875 (ecz)		MNASIHKDFDRERFSKHFVYESYDDETQLFFNRGSIGFVLLAWPLVGASVSAQNEIAEFLKSDENLPAESSLQVLMIGSNNIENFLSNWQSYRKGEIFIELANKRTEFLRDQAQKVGSIKDIVLLISVTIPNLNANIDDMIRRRDALKDTFRSIGLSTENVNAQQLLKFLRVIFGWPEEEHSNINQYEILSEQILSGDFSLFENDDCVNVNDDQIFISLEARKRPAEWKLSAMDLFLGNEMRRDEYIKSNFLIHFGLQILPNQAMERTAAITKREALERNINAGMSKFFPDIQQEAADLAGVVAALQSGDRVVNIHFNVIMFDKIKKAKQSASAFCSMLRRSGWYFVPCKYDHVAVLLAALPMQLVEQGPKGILGQKTSGVGVALSSLGRGIKTVSVES…
GILLIAM_02132	type-F conjugative transfer system protein TraW	traW CDS	660	94.7	TraW	TrbC interaction region, Predicted conserved region-1,2	219	219 (ott); 254 (rbe); 210 (ecz)		MKHQVMISIGALFALFAVAYQISDTMANSLNADIGVEIKDYGTRGHVFPIIEESLLEVIMAKLNAASKSGLLNQMQLEFQEKVRQKIMRPVPVKNLSKATENKTRIYDSTYVQKDDIKTKNGIIIVRRGTKINPLEIINWGEPLILIDGDDEDQVAWAKSRTGKIVLVNGNPIELSNLLGRHVFFDQLGFLSTKFKIQAVPAIIEQQNNVLKISEISTL
GILLIAM_02134	conjugal transfer protein	TrbL/VirB6 CDS	978	96.4	TraU	Signaling domain, Hydrophobic-2,3,4, Hydrophilic-1,2	325	325 (ott); 322 (rbe); 330 (ecz)		MKELVILLAIVMSITANNCYAAAGCVGRFVNPITDVCWKCLFPITIAGFKVVSSSMPDTNASGRLICLCPKPGIPVPVPGIPVGFWEPVRLVDVTKSPMCMVSLGGLSFGSATQKGMKDEAEGSAFYHIHWYVYPVIYWLEILLDFICLEMAAVDIAYLTEFDPLWSDDAKSAILNPETLLFQNVAAYQACIADCMSCSAGLLASDYAFWCAGCQGMLYPFTGTAAAHNGGVGTSVLMVSKFMAKMHRQLMLWGYYGYKGLCGKYPMPIIKKSQYRLQMTYPIPETKSCKSIGQTEATWQAGREFPVNGEDFGYLIWRKRDCCLL
GILLIAM_02135	type-F conjugative transfer system pilin assembly protein TrbC	trbC CDS	384	95.6	TrbC	Signaling domain, Predicted conserved region-1,2, TraW interaction region	127	127 (ott); 144 (rbe); 213 (ecz)		MVIRVMMLMVLLFVNNANAFFLDKQKTFIFVSFSMSDEALKSYFADSQKAGAQLIMRGLINNSFTQTKNKTMELGISFDIDPSLFEQYKIDVVPVIVIDDEKRGLTKKLTGHIPLATALEIMNENTQ
GILLIAM_02136	conjugal transfer protein TraN	traN CDS	1692	95	TraN	Conserved cysteine region-1,2,3,4-5,6, Predicted conserved region-1,2,3,4	563	564 (ott); 603 (rbe); 602 (ecz)		MRLLSILTLITLNISCCLASMQSSYNEAKNYNVNLGNSSNTQELFHQGSNVNYPNNDEDLTYHGRNQLGTESGAMLFQAENSKNNALTQHNINDQNYMIANSMRIESDPLSALDSSNFVTQTSTTNTEIIQSCTEGSNFNIELIRELNVECRLDNVWLPWQNRQMEFATEKIKENHSNWLKSRSDVYDESGAQIYCLVDDPEAIERQMKWAIANRLGVSTQHIGRNFLLHEINEICILEYDYRDKTQELRKVAEYWKVLNPELEQLTESNECYEVNRINYESGDRVFFDKFKVNRPYWKQKIVFSCTSDPKDGCKHLKIQNCELKNSTCQKSVANICLLWQHDYSCSTEKQTMLHSSLRNNSIFCLGGNCNTPTIIPNRDIAKVAHLAMLNQMSKDIKT…
GILLIAM_02137	conjugal transfer protein	TrbL/VirB6 CDS	684	92.6	TraF	Predicted conserved region, C-X-X-C motif, Beta 10, Alpha 7	227	240 (ott); 300 (rbe); 257 (ecz)		MFMILISHLSTVDASPTGFLWYNDKHDHELNNSSSKLMSWTHDHRIEELKEQFNRAQRIALDNPTLENVITAQRLQKQIMEKAHKFATMWQLATLLDYQLINANEPANSLHRKLYQEKSEQENDSKLKNIAKNWGLILQVKEDCLLCKAFIPIVQSFANKYAFQLLAVSKNNELLNKLNPKHVVPVLYLVASDGKKIYSVARGIISEDKIIDNILAIDRYYHKLETR
GILLIAM_02138	conjugal transfer protein TraH	traH CDS	1302	96.2	TraH	TrbI interaction region-1,2, Predicted conserved region-1,2,3	433	433 (ott); 446 (rbe); 458 (ecz)		MSIKIRVYVIAALFSLQAPVSLAWNIENVFQGMSVNVTRSGSYQDQAAGYYAAGGLSARTSQTSFQPFAITPPSLNMSCSGIDAYLGSFSVISGEELVQLMKNIGSQAKVYAFSLGLKTFAPQIENALKDLRNLAMEMNQFAKGDCELTKALFATALPKNWAMREAVCRDIQSQSGFDYFAAGKKCRNYLDQKQALRQAQNKDSELMLDDYNIFTKAAAKVGIPSNMHDSIMSMTGTIVVTNNNVHFYDSLAQDEKSWISHLKGGESASIYSCDNVSCLHPSLRRNITISPEQSYAGKAKQQLTNLKNKFDYNTEFSNHEIAFLSSIGDIFPIYDYIILEYISGVTILDSSSELIASYTLVQHLKEVITEIRRAVTSLGAKQVSNEHLERYLKELNRVQ…
GILLIAM_02139	conjugal transfer protein TraG	traG CDS	2649	89.5	TraG	Membrane spanning region-1,2,3, Cleavage site, Predicted conserved region-1,2	882	875 (ott); 905 (rbe); 836 (ecz)		MDYVIYTFGGGDLLWHVFNGIGRIFASNSEYFTPVGHLALTIGGIWAATRAIFRGNIGIFAMEWFFPSIFIFTLLFAPKATVWLKDEVSMSAPVKVDNIPIGIAMFASLSSQTSYFVSKMLENHLLPAYEGLSSRKTGIMFGAKAVAKIRDVQIHDPVTLTNTKEFLRQCFMKPYIIGNILGKKAAAQQTNDIIGFIEQNIPNNFGIYYREPSNLGISFKTCRQATPLIKAAIHKELNEGLLTNFAAAIGVQSDQSHMLSQRLKVMTGDTLKYLQREQQDIHEWMKQAMLLNANRESYDDWREKFSLSRIYPNLVSMHAIRGLFQQSFSYLVAGEIAAHMMPILQSVFFAVVVSMIFIVFPMALLPGGYNILKTWILLIIWVSSWPVFFTIIHCLGMIS…
GILLIAM_02141	conjugal transfer protein	TrbL/VirB6 CDS	1755	93.4	TraD	Transmembrane region-1,2, Walker A, Walker B	584	584 (ott); 562 (rbe); 717 (ecz)		MNFQNQGNFTRGSQLFAHKLRMFGQGSTNVFIIGLGLSIFWIICRLYQKVCLSSLYYFVIERYVQLKLAIGEHFYDIDQIGIKFYSLRFKKWMHLNAQDFLHEFYTGQHGFKIQQLCEFLINSALLESLIVFAIGVIISIVFFTAQGKNTIIKAKIRGADFVECKCLSKMLKSAKKASKICFGGLPLVKNSERLHILITGTTGTGKTNMLNELLPQIRLHKDRAIIVDTTGAFTDRFFDHKCDKLLNPFEKNSEQWLPWNDCFEAADFHDIASSFSNYTPKLDDFFAKNAELVLSEALKLYKDDKDIIKLIHTIIYSDNRQFAKAFRNTAVSGIISESAVETSAGIQSTLGKNITSLQYLKPGGSFSIKEWFSNSNETGWLFITANPSQRATLCPLISA…
GILLIAM_02143	conjugal transfer protein TraI	traI CDS	2670	92.4	TraI	Helicase region-5, Predicted conserved region-1,2	889	890 (ott); 1383 (rbe); 1756 (ecz)		MTDKINDSNNFNNIHNSKTDIENPKANSLNHNVAVKLINGDIADGIVLLSDNNSLRADNTLKESINQLINDWKNSKFELHDRLIIADHKEAENINQHIRNYMKENGALKGPEYSILISGAESKKYANYMAGDRIVFQTNDKDLQIQNSEFATLVSIDENKFVAKTDAGNEVSFDLNKISFKHGYATTICNPQTAFKKDVYVLHNNGVGIESSNISMIGNAEQVRLYYNVQATKNVANLIEQLSTAKTDFINSKEENNNVQANEVRQYQSAQNYKQNDHNSNSEEELQKLRDAIAYRADTIACDLLGEANKRLSRYGKIRWGDHGKIQVTTEGKYAGKWYDFSTGQKGDLLSLAQRERGYSFFEAKEYLKSMVGMSNISQRYQRPPKTDDSQQYTQQSES…
GILLIAM_02144	conjugal transfer protein TraA	traA CDS	2871	94.3	TraATi	Nickase region-1,2,3, Helicase region-1,2,3,5,6	956	940 (ott); 1383 (rbe); 1100 (atu)		MRIGIEMAIQFTRIEFLTRSKGGDSCRKAAYNARTIVENEKTGIKYNFSRKKDNVYHTVLIPDYVNQDFKNIQTLMNEVERTAKKDNSQLLKDIVIALPDEKELNLEHRIELTHQIVDEMEWVQKGIGVQIDIHEPQTGDKNWHAHILVTMRRFREDGTGLGDIAVDLNPKIITLSNGKKVVIKDPEMIHERVKEIINAYFAKLGLPYRVDEKSEVPGKHIGNIKYIEIRNLINEVLNENELRKEAHLKIINDADVITDSITHYKSIFTKQDVEKAVKDIPDPTAREQLVQQVLSSNRILELYHDDGESSKYFTTIEVRNEETRIIRIANKINNQVYYNNIYNLKSDIEGLANVSEEQKQALRHILLSTSGVRVLRGRAGTGKSYVLAKAHKLATNRGQ…
GILLIAM_02145	conjugative transfer protein	conjugative transfer protein CDS	456	93.6	TraDTi	Predicted conserved region-1,2	151	151 (ott); 97 (rbe); 77 (atu)		MANLMQQKITLQQKKARLIMDEVNLKIKERKMRTRRLIEMGGLVAKANLDHLSANTLFGAIVSLKETLTQHPNVQDHWTTIGKDIFDKEQQNKAAVILKFTFEPDENTKRHIRLHGLKWNSFRQEWCGHVKDIEALKNGLLNVQYKLELVS
GILLIAM_02146	Uncharacterised protein	Uncharacterised protein CDS	144	68.9	TraG pseudo		47	875 (ott); 905 (rbe); 836 (ecz)		MVIIKKIKNFDEISDSIKNKAVKKKICNSTFDLAIITANQKFKGEFL
GILLIAM_02148	conjugal transfer protein TraD	traD CDS	171	94.2	TraDTi pseudo		56	151 (ott); 97 (rbe); 77 (atu)		MILKFTSEPDENTKRHIRLHGLKWNSFRQEWCGHVKDIESLKNALLNVQYSIELVV
GILLIAM_02227	conjugal transfer protein	TrbL/VirB6 CDS	474	53.8	TraF pseudo	C-X-X-C motif, Beta 10	157	240 (ott); 300 (rbe); 257 (ecz)	poor sequence alignment	MMKRLSLILLFPVSCILFTDICCANSCNITDDTISTTVNANNISTEQKISNLAQRYSLILVTDPRCRYCQSFKPTFYQFVEKYKFKNDVIQISMSNITQTYRRLINKIKAVPTVILLDQSGDQSTIFSQGNVSLQYLEQVAIQTCEKISQKINSEDL
GILLIAM_02264	conjugal transfer protein TraH	traH CDS	186	94.2	TraH pseudo		61	433 (ott); 446 (rbe); 458 (ecz)		MTIYRFGIKIFSTRTSQTSFQPFAITPPSLNMSCSGIDASLGSFSVISGEELVQLMKNIGS
GILLIAM_02282	conjugal transfer protein TraA	traA CDS	2232	80.2	TraATi pseudo	Helicase region-3	743	940 (ott); 1383 (rbe); 1100 (atu)		MKKLKEVINSYFAKLSLLNRVDQISRVQQAQIRPAIIRGLINEIVDNEILREDYLKIVKDIDVIMDSITHYQSIFTKQRVEKEVKDIPNQTEREMLVQQVLSSSRVLELYYDDGKISKYFTTVEVRNEEERIIRMANKINDQVYYKDIYNLKNDIESLTNVSEEQKQALKHILLSTSGVRVLRGRAGTGKSHVLAAVYKLAINCGQNIIGLASTHKAVSKLKSKGYKERNTIKGFLYNQRNTVTKDILIVVDKAEMVGTREYAELFKVVRNNNCQLILVGDERQLASVERGGMFEILANTYDSHVLTDVRKQSENWSREVAAKFAEGNILSGITLLKQNNCIEFADTLQDSMNKLIYDWSHGKCKLQEKLIITVRNKDVDKLNLNIRSLLKANSTLKGH…
GILLIAM_02336	conjugal transfer protein TraI	traI CDS	168	93.4	TraI pseudo		55	890 (ott); 1383 (rbe); 1756 (ecz)	C-terminal fragment	MNKYSENHTEIYSSKIFNNPNLRANMVFDEETQKSWPALTIFVKNEKGEITGAKI
GILLIAM_02337	conjugal transfer protein TraI	traI CDS	324	92.9	TraI pseudo		107	890 (ott); 1383 (rbe); 1756 (ecz)	N-terminal fragment	MSLQQSGIKGNIIASAGISNLTNYSPFPGEKIIIAADNDSKNSITNNTVIKSAKMLEMKGAITCIVKPPENGDFNNLLQSCGDQSIRDIIEPEITKLTKAVETTKLT
GILLIAM_02339	conjugal transfer protein TraA	traA CDS	144	95.1	TraATi pseudo		47	940 (ott); 1383 (rbe); 1100 (atu)		MLKNKGAIAVKELMIPEIMKLVNNQNVKIESEQVVKTDIAPKIGLRR
GILLIAM_02355	conjugal transfer protein TraA	traA CDS	1407	95.2	TraATi pseudo	Helicase region-1,2,3	468	940 (ott); 1383 (rbe); 1100 (atu)	C-terminal fragment	MQEIKLNLIPNLLRLFRYLSAIILNSLTSFERSLVKGQRCIIRDSEMIHEIAKEETNAYFAELGLPYRVDETSEVPGKHIGPRRIRNLINEVVNENELRKEAHLKIINDADVITDSITHYKSIFTKQDVEKAVKDIPDLTAREQLVQQVLSSNRILELYHDDGESSKYFTTIEVRNEETRIIRIANKINDQVYYNNIYNLKSDIEGLANVSEEQKQALRHILLSTSGVRVLRGRAGTGKSYVLIKAHKLATNRGQKVIGLAPTHKAVSELRSKGYTEVYTVKGFLYNRKKIFMQDSLIVVDEAGMVGTKAYAELFRVVRNNNCQLILAGDEKQLASIERGGMFEMLSNIFGSHVLVNIRRQSKNWSRKAAMEFAESNILSGITLLRQNNCVRFDNTLQD…
GILLIAM_02356	conjugal transfer protein TraA	traA CDS	126	92.1	TraATi pseudo		41	940 (ott); 1383 (rbe); 1100 (atu)	Middle fragment	MELNLEHRIEITHQIVDAMELVQNGLGVQIDIHKPHRGDKN
GILLIAM_02357	conjugal transfer protein TraA	traA CDS	300	88.8	TraATi pseudo	Nickase region-1	99	940 (ott); 1383 (rbe); 1100 (atu)	N-terminal fragment	MRIGIEMAIQFTRIEFLTRSKGGDSCRKAAYNARTIVKNKQTDIKYNFSRKKDNVYHTVLIPDYVNQEFKNIQTLMNEVERTAKKGNSQLLKDGAKFRA
GILLIAM_02358	conjugative transfer protein	conjugative transfer protein CDS	396	94.9	TraDTi pseudo	Predicted conserved region-1,2	131	151 (ott); 97 (rbe); 77 (atu)		MRLTLKFKERKMRTRRLIEMGGLVAKAKLDHLSTNTLFGAIVSLKETLTQHPNVQNHWTTIGKDIFDKEQQNKAAVILKFTSEPDEDTKRNIRLHGLKWNSFRQEWCGHVKDIEALKNSLLNVQYSIELVV
GILLIAM_02416	type VI secretion protein	type VI secretion protein CDS	702	Ref	VirB8-1	Homodimerization domain I, VirB4 interaction region	233	233 (ots); 234 (rbe)		MLMDNSEIAVDIKNSKYFQDAYRWYKAKYLYPLLHRSVVFIILALLLLLIVLSIINVYSLLPVTQSLKYIISVDEKFNAAAKITPADQVLKNPLQSIVKILAESYVVKRESYNYNQLASQFQYIKNRSTRGIFRQFVNYMSLQNYQSPVLRYQKTAKRKIKILSSVFLNNDELAVYFHSCAIDDKGNMVEDMKWKANIIFETDQVNLNAASGSIFKFFVTDYKITLLQNNNEK
GILLIAM_02417	P-type conjugative transfer protein VirB9	virB9 CDS	762	Ref	VirB9-1	DXR-YXP motif, Beta 1, Beta 2-3 - OM extrusion region, VirB7 interaction region	253	253 (ots); 250 (rbe)		MRNSSNQISFFIILLTIIMLPFRAMAIREPKPTAIDSRIRVMTYSPNDVFKFTGYYNYQGCIELDKGEEIVNLSMGDPNAWFIQEFGNRIFIKPIKDDATTNMLLITNKRTYFFELHAEEVQNINDSNMIFNVKFLYPDNEKSNNTNLVSLTSEVDLSHPENYNFYYTISGHQEIAPIKIFDDGDFTYIYFRDKNVAMPTVYIVDDRKKESLVNFRISTKNPNLMIVEQVSLRLSLRLGKKVVYVFNEALLSK
GILLIAM_02427	conjugal transfer protein TraA	traA CDS	252	92.9	TraATi pseudo	Nickase region-1	83	940 (ott); 1383 (rbe); 1100 (atu)	N-terminal fragment	MRIGVEMAIQFAKIEFLSRSKGGDSCRKAAYNARTIVKNEKTNIRYNFSRKKDNVYHTVLIPAYVNQKFNNIQTLDLFRNWLR
GILLIAM_02428	conjugal transfer protein TraA	traA CDS	168	84.3	TraATi pseudo		55	940 (ott); 1383 (rbe); 1100 (atu)	Middle fragment	MNEAERTEKKGNSKLLKDIVIALPDDKELNLEDRIKIIHEIVDAMEWVKMVLEYR
GILLIAM_02429	conjugal transfer protein TraA	traA CDS	450	81.2	TraATi pseudo	Nickase region-3	149	940 (ott); 1383 (rbe); 1100 (atu)	Middle fragment	MGKNGLGVQIDIHKPHRGDKNWHAHILVTTRRFKENGEELCGKVVDLEPKFRTVKGQPYIIRDSEMIHEKVKEIINAFFAKLGLSNRVDEISAVPQKHIGPTRIRSFINEAANENELRKEANLKIIKDSDVITDSITHYILLSRISKKL
GILLIAM_02430	conjugal transfer protein TraA	traA CDS	255	93.8	TraATi pseudo	Helicase region-1	84	940 (ott); 1383 (rbe); 1100 (atu)	Middle fragment	MLSTSGVRVLRGRAGTGKSYVLAKAYKLATNRGQKVIGLAPTHKAASELKSKGYTDVYTVKGFLYNRKKIFMQNRLIVVDEAGM
GILLIAM_02431	conjugal transfer protein TraA	traA CDS	267	95.5	TraATi pseudo		88	940 (ott); 1383 (rbe); 1100 (atu)	C-terminal fragment	MFEMLSNIFGSHVLVNIRRQSENWSREAAMKFAENNILSGITLLRQNKCVKFDNTLQDSMSKLIYNWSLSKFKPHEKLVITVRNKDVD
GILLIAM_02435	conjugal transfer protein TraG	traG CDS	156	60.5	TraG pseudo		51	875 (ott); 905 (rbe); 836 (ecz)		MYPKNSTTIDRNIKNETQKIQRKFSDTTNSTFLRAGRQALENFGITKKDKS
GILLIAM_02438	type-F conjugative transfer system protein TraW	traW CDS	165	90.3	TraW pseudo		54	219 (ott); 254 (rbe); 210 (ecz)	C-terminal fragment	MLVNGNPIELSNLLDRHVFFDQLCFLSTKFKIQAVPAIIQQENNVLKISEISTT
GILLIAM_02439	type-F conjugative transfer system protein TraW	traW CDS	156	87.3	TraW pseudo		51	219 (ott); 254 (rbe); 210 (ecz)	N-terminal fragment	MCKDISNIKKLNQMQMKFQEKVRQKIMRPVPVKNLTKATENKTRVYDFTYV
GILLIAM_02465	conjugative transfer protein	conjugative transfer protein CDS	456	94.4	TraDTi	Predicted conserved region-1,2	151	151 (ott); 97 (rbe); 77 (atu)		MANLMQQKITLQQKKARLIMDEVNLKIKERKMRTRRLIEMGGLVAKAKLDHLSANTLFGAIVSLKETLTQHPNVQDHWTTIGKDIFDKEQQNKAAVILKFASEPDENTKRHIRLHGLKWNSFRQEWCGHVKDIESLKNGLLNVQYKLELIS
GILLIAM_02466	conjugal transfer protein TraA	traA CDS	2868	94.4	TraATi	Nickase region-1,2,3, Helicase region-1,2,3,5,6	955	940 (ott); 1383 (rbe); 1100 (atu)		MRIGIEMAIQFTRIEFLTRSKGGDSCRKAAYNARTIVKNENTGIKYNFSRKKDNVYHTVLIPDYVHQDFKNIQTLMNEVERTAKKDNSQLLKDIVIALPDEKELNLEHRIELTHQIVDEMEWVQKGIGVQIDIHKPQIGDKNWHVHILLTMRRFREDGTGLGDIAVDLNPKIITVNGQKVVIKDSKMIHEIAKEETNAYFAELGLPNRVKDISKVPGKHIGNIKYIEIRNLINEVLNENELRKEAHLKIINDADVITDSITHYKSIFTKQDVEKAVKDIPDPTAREQLVQQVLSSNRILELYHDDGESSKYFTTIEVRNEETRIIRIANKINNQVYYNDIYNLKSDIEGLANVSEEQKQALRHILLSTSGVRVLRGRAGTGKSYVLIKAHELATNRGQK…
GILLIAM_02467	conjugal transfer protein TraI	traI CDS	1491	91.1	TraI pseudo	Helicase region-5	496	890 (ott); 1383 (rbe); 1756 (ecz)	N-terminal fragment	MTDKINDSNNFNNIHNSKTDIENPKANSLNHNVAIKLINGDIADGIVLLSDNNSLRADNTLKESINQLINDWKNSKFEPQDRLIIAGHKEAENINQNIRNYMKENGDLKGPEYSILISGAESKKYANYMAGDRIVFQTNDKDLQIQNSEFATLVSIDENKFVAKTDTGNEVSFDLNKISFKHGYATTVCNPQTAVKKDVYVLHNDGVGIESSNISMIGNAEQVRLYYNVQATKNVANLIEQLSIAKTDSMNSKEENNNVQANEVRQYQSAQNYRKNDYYSNSKEELQKLRDAIAYRAETIACELLGDPNKRLSRYGKIRWGDTGKIQVTTEGKYAGKWYDFSTGQKGDLLSLARRERGYGFFEAIEYLKSMVGMSNIRQQYHRRPKTDDSQQYTQESES…
GILLIAM_02468	conjugal transfer protein TraI	traI CDS	507	93.5	TraI pseudo		168	890 (ott); 1383 (rbe); 1756 (ecz)	Middle fragment	MSLQQAGIKGNIIASAGISNLTNYSPFPGEKIIIAADNDSKNSITNNTVIKAAKTLEMKGAITCIVKPPENGDFNNLLQSCGEQSIRDIIEPEITKLTKAVETTKLTQTENNSIAKQNDITNVKELYNKSSSLYYFKQEEEAKLEAIVVNKYLENHTEIYSSKIFNNS
GILLIAM_02469	conjugal transfer protein TraI	traI CDS	552	95.8	TraI pseudo	Predicted conserved region-2	183	890 (ott); 1383 (rbe); 1756 (ecz)	C-terminal fragment	MVFDEETQKSWPALTIFVKNDKGEITGAKILALNSKTCNKADVAEKSVGTISGSFAEIAQQNSKYSPVTIITKDIETALTIRQAGVEGKILCAIEAENLQNYNPGPKEKIILAVKNDVNTEKAEKVLEDKEAVVCTVKNDFNNVLKTQGLYAVRNIISPEIRKLNEKIESIQTNIQQRLCLKI
GILLIAM_02471	conjugal transfer protein	TrbL/VirB6 CDS	1743	94.6	TraD	Transmembrane region-1,2, Walker A, Walker B	580	584 (ott); 562 (rbe); 717 (ecz)		MNFQNQGNFTRGSQLFAHKLRMFGQGSTNVFIIGLGLSIFWIICRLYQKVFLSSLYYFVIERYVQLKLAIGEHFYDIDQIGIKFYSLRFKKWMHLNAQDFLHEFYTGQHGFKIQQLWEFLINSALLEGLIVFAIGVIISIVFFTAQGKNTIIKAKIRGADFVEYKYLSKMLKSAKKASKICFGGLPLVKNSERLHILITGTTGTGKTNMLNELLPQIRLHKDRAIIVDTTGAFTDRFFDSKCDKLLNPFEKNSEQWLPWNDCFEAADFHDIASSFSNYTPKLDDFFAKNAELVLSEALKLYKDDKDIIKLIHTIIYSDNRQFAKAFRNTAVSGIISESALETSAGIQSTLGKNITSLQYLKPGGSFSIKEWFSNSNETGWLFITANPNQRATLCPLISA…
GILLIAM_02473	conjugal transfer protein TraG	traG CDS	2670	89.1	TraG	Membrane spanning region-1,2,3, Cleavage site, Predicted conserved region-1,2	889	875 (ott); 905 (rbe); 836 (ecz)		MDYVIYTFGGGDLLWHVFNGIGRVFASNSEYFTPVGHLALTIGGIWAATRAIFRGNIGIFAMEWFFPSIFIFTLLFAPKATVWLKDEVSMSAPVKVDNIPIGIAMFASLSSQTSYFVSKMLENHLLPAYEGLSSRKTGIMFGAKAVAKIRDVQIHDPVTLTNTKEFLRQCFMKPYIIGNILGKKAAAQQTNDIIGFIEQNIPNNFGIYYREPSNLGISFKTCRQATPLIKAAIHKELNEGLLTNFAAAIGVQSDQSHMLSQRLKVMTGDTLKYLQREQQDIHEWMKQAMLLNANRESYDDWREKFSLSRIYPNLVSMHAIRGLFQKSFSYLVAGEMAAHMMPILQSVFFALVVSMIFIVFPMGLLPGGYNILKTWILLIIWVSSWPVFFTIIHCLGMIS…
GILLIAM_02474	conjugal transfer protein TraH	traH CDS	456	94.3	TraH pseudo	Predicted conserved region-2,3	151	433 (ott); 446 (rbe); 458 (ecz)	C-terminal fragment	MQRNITILPEQSYAGKAKQQLTNLKNKFDYNTEFSNHEIAFLSSIGDIFPIYDYIILEYISGVTILDSSSELIASYTLVQHLKEVITEIRRAVTSLGAKQVSNEHLERYLKELNRVQLFANEKWTSLQTDASRIDKRARLIEQHLIAKEKS
GILLIAM_02475	conjugal transfer protein TraH	traH CDS	861	95.7	TraH pseudo	TrbI interaction region-1,2, Predicted conserved region-1	286	433 (ott); 446 (rbe); 458 (ecz)	N-terminal fragment	MLLLLQAPVSLAWNIENVFQGMSVNVTRSGSYQNQAAGYYAAGGLSARTSQTSFQPFAITPPSLNMSCSGIDAYLGSFSVISGEELVQLMKNIGSQAKVYAFSLGLKTFAPQIENALKDLRNLAMEMNQFAKGDCELTKALFATALPRNWAMREAVCRDIQSQSGFDYFAAGKKCRNDLAQKQALRQAQNKDSELMLDDYNIFTKAAAKVGIPSNMRDSIMSMTGTIVVTNNNVHFYDSLAQDEKSWISHLKGGESASIYSCDNVSCLHSTLATKYHNITRAVLCR
GILLIAM_02476	conjugal transfer protein	TrbL/VirB6 CDS	747	93.1	TraF	Predicted conserved region, C-X-X-C motif, Beta 10, Alpha 7	248	240 (ott); 300 (rbe); 257 (ecz)		MIPAFLGIERMNAIHLSVIIVLFGYLSIELATANSLPTGFLWYNDKHGHELTESSSKLISRAHDHRIEELKEQFNRAQRIALDNPTLENVIAAQRLQKQIMEKAHKFATMWQLATLLDYQLINAHEPANSLHRKLYQEKSEQKNDSKLKNIAKNWGLILQVKEDCLLCKAFIPIVQGFANKYAFQLLAVSKNNELLNKLNPKHVVPVLYLVASDGKKIYSVARGIISENKIIDNILAIDRYYHKLETR
GILLIAM_02479	conjugal transfer protein TraN	traN CDS	1689	95.2	TraN	Conserved cysteine region-1,2,3,4-5,6, Predicted conserved region-1,2,3,4	562	564 (ott); 603 (rbe); 602 (ecz)		MRLLSILTLITLNISCCLASMQSSYNEAKNYNVNLGNSSNTQELFHQGSNVNYPNNDEDLTYHGRNQLATESGAMLFQAENSKNNALTQHNINDQNYMIANSMRIESDPLSALDSSNFVTQTSTTNTEIIQSCTEGSKFNIELIRELNVECRLENVWLPWQTRQMEFATEEIKENHSNWLHGRSDVYDESGAQIYCLVDDPEAIEKQMKRAIANRLGASIHHIGRNFLLEVNEKICILHYDYRDKTQELRKVAEYWQVLNPELEQLTESNECYEVNRINYDGGDRVFFDKFKVNRPYWKQKIVFSCTSDPKDGSKHLKIQNCELKNSTCQKSVANICLLWQHDYSCSTEKQTMLHSSLRNNSIFCLGGNCNTQTIIPNRDIAKVAHLAMLNQMSKDIKT…
GILLIAM_02480	type-F conjugative transfer system pilin assembly protein TrbC	trbC CDS	390	93.3	TrbC	Signaling domain, Predicted conserved region-1,2, TraW interaction region	129	127 (ott); 144 (rbe); 213 (ecz)		MVIRVMMLMVLLFVNNANANAFFLDKQKTFIFVSFSMSDEALKSYFAESQKAGAQLIMRGLINNSFTQTKNKTMELGISFDIDPSLFEQYKIDVVPVIVIDDEKRGLTKKLTGHIPLAIALEIMNENTQ
GILLIAM_02481	conjugal transfer protein	TrbL/VirB6 CDS	873	95.8	TraU pseudo	Hydrophobic-2,3,4, Hydrophilic-1,2	290	325 (ott); 322 (rbe); 330 (ecz)		MCWKCLFPITIAGFKVVSSSMPDTNASGRLICLCPKPGIPIPVPVIPVGFWEPVRLVDVTKSPMCMVSLGGLSFGSATQKGMKDEAEGSAFYHIHWYVYPVIYWLEILLDFICLEIAAVDIAYLTEFDPLWSDDAKSAILNSETLLFQNVAAYQACIADCMSCSAGLLASDYAFWCAGCQGMLYPFIETAAAHNGGVGTSVLMVSKFMAKMHRQLMLWGYYGYKGLCGKYPMPIMKKSQYRLQMTYPIPETKSCKSIGQTEATWQAGKEFPVNGEDFGYLIWRKRDCCLL
GILLIAM_02482	type-F conjugative transfer system protein TraW	traW CDS	660	94.7	TraW	TrbC interaction region, Predicted conserved region-1,2	219	219 (ott); 254 (rbe); 210 (ecz)		MKPQVVMSIGTLFALFAVAYQVSDTMANSLNADIGVEIKDYGTRGHVFPIIEESLLEVIMAKLNAASKSGLLNQMQLEFQEKVRQKIMRPVPVKNLSKATENKTRIYDSTYVQKDDIKTKNGIIIVKGETKINPLEIINWGEPLILIDGDDEDQVAWAKSRPGKIVLVNGNPIELSNLLGRHVFFDQLGFLSMKFKIQAVPAIIEQQNNVLKISEVSTL
GILLIAM_02483	conjugal transfer protein TraC	traC CDS	1650	92.7	TraC pseudo	Walker A, Motif C, Walker B, Motif D-E	549	829 (ott); 862 (rbe); 875 (ecz)	C-terminal fragment	MQEWANFFHDIQQKAADLAGVVAALQSGDRVVNIHFNVIMFDKTKKAKQSASAFCSMLRRSGWYFVPCKYDHVAVLLAALPMQLVEQGPKGIFGQNKTSGVGVALSSLGRGIKTVSVESKVLLPIIGEWKGDLSSPGMLLAGRRGQIMYWSPFGGALLPTLNKNAAAPNENFNLCIAGVPGSGKSVFMQELMLSVLGVGGKVFVLDYGRSFKRTCLILGGSYIEFDMKNPVSINPFSEVPEDDSAKSIEARSDFLSNFPSILATMAAPQYGTSDLQQPMLQRALISVWQKNGAKAEITDIADWLSNREESYAKELGNMLFPFTKDGQHGRFFSGKAQLSLNSDIVVIETDHLRSVPELLAVIVQIMIVHINQTMVKGDRSRPFLIMIDEAWKLLAGKRS…
GILLIAM_02484	conjugal transfer protein TraC	traC CDS	873	95.6	TraC pseudo	Predicted conserved region-1,2	290	829 (ott); 862 (rbe); 875 (ecz)	N-terminal fragment	MNASIHKDFDRERFSKHFVYESYDDETQLFFNRGSIGFVLLACPLAEASVSAQNEIAEFLKSDENLPAESSLQVLMIGSNNIENFLSNWQSYRKGEIFIELANKRTEFLRDQAQKVGSIKDIVLLISVTIPNLNANIDDMIRRRDALKDTFKSIGLSTENVNAQQLLKFLRVIFGWPEEEHSNINQYEILSEQILSGDFSLFENDDCINVNDDQIFISLEARKRPAEWKLSAMDLFLGNEMRRDEYIKSNFLIHFGLQILPNQAMERTAAITKREALERNINAGMGKFFS
GILLIAM_02485	Uncharacterised protein	Uncharacterised protein CDS	330	98.8	TraV	Conserved cysteine region, Predicted conserved region-1	109	109 (ott); 84 (rbe); 171 (ecz)		MKFLLLLLGCMSLTSFFYRSNFDCKIPKGLKCKSLYEIKNMVAQGAFDIDNLEKVETSKTKSKRRCILCYRQAKAIQSVAVVNKSPKKPKKYLINLFKSKQSQGERKHT
GILLIAM_02486	conjugal transfer protein	TrbL/VirB6 CDS	183	89.1	TraB pseudo		60	444 (ott); 472 (rbe); 475 (ecz)	C-terminal fragment	MSPVVLVASGRVIDVVFKKGFDLCEHKKKPHNSTYSQSTNNEKVNLHNKFDQSQKLEEHL
GILLIAM_02487	conjugal transfer protein	TrbL/VirB6 CDS	1122	91.7	TraB pseudo	Coiled-coil domain, Predicted conserved region, OM pore gating	373	444 (ott); 472 (rbe); 475 (ecz)	N-terminal fragment	MEQDNSDNNNTKEEDLELNDKPKAESVRHNSKLSELTNIIRRKPVIALTFISITIMVVSYFLSESGKTKEPITFTENRESREAISGVEQAVDLRAKWTEEILNEVKTLKDRFESVIESRYLEITAQINKKLEIFENQPKQSLYNNDSDEFSADLNHHISNSPHDNKTEQAPVVVVKPYVNLRRAGSEPKKNAENYVTSGSSARAVLLTGVVVGTGTNSSSSPEPIVLQLLDTAILYNKYKTDQIKNAILIGSCNGEMSSERAKCRIETLSVVNNQGDIIEKKVEGWLIGEDGRSGIKGIVVDKSSNIASMAALNGVFSSIAKFLQSKAIKPDMLPTLNLVAGGQQQEFQIGDALQSGAYSGASNAFDKLLILL
GILLIAM_02490	conjugal transfer protein TraE	traE CDS	420	95.5	TraE pseudo	Anchor region, Predicted conserve region-1,2	139	183 (ott); 183 (rbe); 188 (ecz)		MNHLFKQNAIQELVKYNKCLLSVTILLAAANIIAIMAAITKEEKWLLIPAMEPDRKMMVSSKNYHETYLKEWAIYVTKLLFTTSPNEVERQIADMKVVFSNTESLNKFFHDHLQFVKGSNVSSVFFSKKVEVINEWSIN
GILLIAM_02528	conjugative transfer protein	conjugative transfer protein CDS	216	73.1	TraD pseudo	Walker B	71	584 (ott); 562 (rbe); 717 (ecz)		MNPLAIMLIITLLNYLSIELVIANPSQRATLHLLISVWISIAIKALICRNTNSKNKTMWFILDELPPLQKV
GILLIAM_02532	conjugative transfer protein	conjugative transfer protein CDS	312	95.6	TraE pseudo	Anchor region, Predicted conserve region-1	103	183 (ott); 183 (rbe); 188 (ecz)		MNHLFKQNAIQELVKYNKCLLSVTILIAAANIIAIMAAITKEEKWLLIPAMEPNRKMTVSSKNYHETYLKEWAIYVVKLLFTTSPNELERQIADMKVVSSNTV
GILLIAM_02535	conjugal transfer protein TraE	traE CDS	153	94.1	TraE pseudo		50	183 (ott); 183 (rbe); 188 (ecz)		MNGVLISGTLRYWFSDSKHIAVDKTYFLTYNRTPNYLLLLTGVKENGIKK
GILLIAM_02538	conjugal transfer protein	TrbL/VirB6 CDS	483	93	TraB pseudo	OM pore gating, Alpha-3	160	444 (ott); 472 (rbe); 475 (ecz)		MINKQGDIIEKQVEGWLIGEDGRSGIKGIVVDKSSKVVRIAALNGVFSSMAKFLQAKAIKPDMTPTLNLVTGGQQQEFQIGDALQSGTYSGASNAFDKLADFAIKRADSMSPVIVVASGRVIDVVFKKGFDLCEHKKKLKNSTYTPSTSNEKVNLHNKFD
GILLIAM_02539	Uncharacterised protein	Uncharacterised protein CDS	330	93.9	TraV	Conserved cysteine region, Predicted conserved region-1	109	109 (ott); 84 (rbe); 171 (ecz)		MKFLLLLLGCMSLTSFFFESNFDCKIPKGQKCKSLYEIKNMVAQGVFDINNLEKVETSKIKSKRRCIICYRQAKAVQGVDVVNTSPKKPKKYLINLFKSKQSQGERKHT
GILLIAM_02540	conjugal transfer protein TraC	traC CDS	162	98	TraC pseudo	Predicted conserved region-1	53	829 (ott); 862 (rbe); 875 (ecz)		MNASIHKDFDREKFSKHFVYESYNEETQLFFNRGSIGFVLLAWPLVGASIAIT
GILLIAM_02543	conjugal transfer protein	TrbL/VirB6 CDS	1116	92.6	TraB pseudo	Coiled-coil domain, Predicted conserved region, OM pore gating	371	444 (ott); 472 (rbe); 475 (ecz)	N-terminal fragment	MEQDNSDNNNTKEEDLELNDKPKAESVRSNSKLSELTNIIRRKPVIALTFISITIMVVSYFLSESGKTKEPITFTENRESREAISGVEQAVDLRAKWTEEILNEVKTLKDRLESVIESRYLETTAQINNFNQKLEILENQPKQSLYNNDSDEFSADLNHHISNSPHDNKTEQAPVVVKPFVNLRRDVAEPKKNVENYVTSGSSARAVLLTGVVVGTGTNSSSSPEPIVLQLLDTAILYDEYKTDQIKKAILIGSCNGEMSSERAKCRIETLSVINKQGDIIEKQVEGWLIGEDGRSGIKGIVVDKSSNIAGMAALNGVFSSIAKFLQSKAIKPDMLPTLNLVAGGQQQEFQIGDALQSGACAGALAMLLIS
GILLIAM_02544	conjugal transfer protein	TrbL/VirB6 CDS	183	86.9	TraB pseudo		60	444 (ott); 472 (rbe); 475 (ecz)	C-terminal fragment	MSPVVLIASGRVIDVVFKKGFDLCEHKKKPHNLTYSQSTNNEKVNLHNKFDQSQRLEEHL
GILLIAM_02559	conjugative transfer protein	conjugative transfer protein CDS	456	94.2	TraDTi	Predicted conserved region-1,2	151	151 (ott); 97 (rbe); 77 (atu)		MANLVQQKITLQQKKARLIIDEVNLKIKERKMRTRRLIEMGGLVAKANLDHLSANTLFGAIVSLKETLTQHPNVQDHWTTIGKDIFDKEQQNKAAVILKFASEPDENTKRHIRLHGLKWNSFRQEWCGHVKDIEALKNGLLNVQYKLELVS
GILLIAM_02560	conjugal transfer protein TraA	traA CDS	2859	93.2	TraATi	Nickase region-1,2,3, Helicase region-1,2,3,5,6	952	940 (ott); 1383 (rbe); 1100 (atu)		MKIGVEMAIQFARIEFLRRSEGGDSCRKAAYNARTIVKNKQTGIRYNFSRKKDNVYHTVLIPDYVNQKFKNIQTLMNEVERTETRENSKLLKDIVIALPDEKELNLEHRIELTHQIVDAMEWVQNGLGVQIDIHKPQIGDKNWHVHILVTTRRFKENGEELGDKAVDLEAKFITVKGQRCIIRDSEMIHEIAKEETNAYFAELGLPYRVDETSEVPGKHIGPRRIRNLINEVVNENELRKEAHLKIINDADVITDSITHYKSIFTKQDVKKAVKDIPDLTVREQLVQQVLSSNRILELYHDDGESSKYFTTTEVRNEETRIIRIANKINDRVYYNDIYNLKSDIEGLTNVSEEQKQALRHILLSTSGVRVLRGRAGTGKSYVLIKAHKLATNRGQKVIG…
GILLIAM_02561	conjugal transfer protein TraI	traI CDS	2670	92.3	TraI	Helicase region-5, Predicted conserved region-1,2	889	890 (ott); 1383 (rbe); 1756 (ecz)		MTDKINDSNNFNNIHNSKTDIENPKANSLNHNVAIKLINGDIADGIVLLSDNNSLRADNTLKESINQLINDWKNSKFEPQDRLIIAGHKEAENINQNIRNYMKENGALKGPEYSILISGAESKKYANYMAGDRIVFQTNDKDLQIQNSEFATLVSIDESKFVAKTDTGNEVSFDLNKISFKHGYATTVCNPQTAFKKDVYVLHNNGVGIESSNISMIGNAEQVRLYYNVQATKNVANLIEQLSTAKTDSINSKEENNDVQANEVRQYQSAQNYRKNDYYSNSKEELQKLRDAIAYRADTIACELLGDPNKRLSRYGKIRWGNTGKIQVTTEGKYAGKWYDFSTGEKGDLLSLVQRERGYSFFEAKEYLKSMVGMSNISQRYQRPPKTDDSQQYTQQPES…
GILLIAM_02563	conjugal transfer protein	TrbL/VirB6 CDS	1755	94	TraD	Transmembrane region-1,2, Walker A, Walker B	584	584 (ott); 562 (rbe); 717 (ecz)		MNFQNQGNFTRGSQLFAHKLRMFGQGSTNVFIIGLGLSIFWIICRLYQKVCLSSLYYFAIERYVQLKLAIGEHFYDIDQIGIKFYSLRFKKWMHLNAQDFLHEFYTSQHGFKIQQLLEFLINSALLEGLIVFTIGVIISIVFFTAQGKNTIIKAKIRGADFVRSRNLAKMLKSAKKASKICFGGLPLVKNSERLHILITGTTGTGKTNMLNELLPQIRLHKDRAIIVDTTGAFTDRFFDPKCDKLLNPLEKNSEQWLPWNDCFEAADFHDIASSFSNYTPKLDDFFAKNAELVLSEALKLYQNDKDIIKLIHTIIYSDNRQFAKAFRNTAVSGIISESALETSAGIQSTLGKNITSLQYLKPGGSFSIKEWFSNSNETSWLFITANPNQRATLCPLISA…
GILLIAM_02565	conjugal transfer protein TraG	traG CDS	2220	88.2	TraG pseudo	Membrane spanning region-2,3, Cleavage site, Predicted conserved region-1,2	739	875 (ott); 905 (rbe); 836 (ecz)		MFGAKAVAKIRDVQIQDSITLTNTKEFLRQCFMKPYIIGNILGKKAAAQQTNDIIGFIEQNIPNNFGIYYREPSNLAISFKSCRQATPLIKAAIHKELNEGLLTKFAAAIGVQSDQSHMLSQRLKVMTGDTLKYLQREQQDIHEWMKQAMLLNANRESYDDWREKFSLSRIYPNLVSMHAIRGLFQQSFSYLVAGEMAAHMMPILQSVFFALVVSMIFIVFPMGLLPGGYNILKTWILLIIWVSSWPVFFTIIHCLGMISLSSKSGAFGSDYGLNMLSQASFAEMILYSYATFQMLASSIPMLSWGVLKACAHATANLAIQFSPIPVASSLGSNIVDNNLSMDNYSIGNRTIAQQNLAPSLHMAAGIINDGGRSVTTTADGRQIINENVDSLLNNFRAS…
GILLIAM_02566	conjugal transfer protein TraH	traH CDS	387	87.8	TraH pseudo	Predicted conserved region-2,3	128	433 (ott); 446 (rbe); 458 (ecz)	C-terminal fragment	MIVLVACIQRLQRNITILPEQSYAGKAKQQLTNLKNKFDYNTEFSDHEIAFLSSIGDIFSIYDYIILESISGVTILDSSSELIASYTLVQHLKEVITEIRRAVTSLGAKQVSDKHLVQYLKDWYYVWS
GILLIAM_02567	conjugal transfer protein TraH	traH CDS	630	94.1	TraH pseudo	TrbI interaction region-1, Predicted conserved region-1	209	433 (ott); 446 (rbe); 458 (ecz)	N-terminal fragment	MSIRIRVYAITMLLLLQAPISLAWNIENVFQGMSVNVTRSGSYQNQAAGYYAAGGLSARTSQTSFQPFAITPPSLNMSCSGIDAYLGSFSVISVEELVQLMKNIGSQAKVYAFSLGLKTFAPQIENALKDLRNLAMEMNQFAKGDCELTKALFATALPKNWAMREAVCRDIQSQSGFDYFAAGKKCRNYLDQKQALRQAQNKDSELMLE
GILLIAM_02568	conjugal transfer protein	TrbL/VirB6 CDS	684	90.2	TraF	Predicted conserved region, C-X-X-C motif, Beta 10, Alpha 7	227	240 (ott); 300 (rbe); 257 (ecz)		MVMILISQLSTVDASPTGFLWYNDKHGHELDESSSKLICNAHDHRIEELKEQFNRAQRIALDNPTLENVITAQRLQKQIMEKAHKFATMWQLATLLDYQLINANEPANSLHKKLYQEKSEQKNDSKLKNIAKNWGLILQVKQDCLLCKAFMPIVQGFANKYAFQLLAVSKNNELLNKLNPEHVVPVLYSVASDGKKIYSVARGIISENKIIDNILAIDRYYHKLETR
GILLIAM_02569	conjugal transfer protein TraN	traN CDS	1551	86.9	TraN pseudo	Conserved cysteine region-2,3,4-5,6, Predicted conserved region-1,2,3,4	516	564 (ott); 603 (rbe); 602 (ecz)		MRLLSILTLITLNISSCIASMQSSYNEASNYNVNLGNSSNTQELFHQGSNVNYPNNDEDLTYHGRNQLGTESGAMLFQAENSKNNALTQHNINIELIRELNVECRLEDLWLPWQNRQMEFAKKEIVENHSNWLHGRSDVYDESGAQIYCLVDDPEAIEKQMKRAIANRLGASIHHIGRNFLLEVNEKICILHYDYRDKTQELRKVAEYWQVLNPELEQLTESNECYEVNRINYDGGDRVFFDKFKVNRPYWKQKIVFSCTSDPKDGSKHLKIQNCELKNSTCQKSVANICLLWQHDYSCSTEKQTMLHSSLRNNSIFCLGGNCNTQTIIPNRDIAKVAHLAMLNQMSKDIKTNPVSVFSGKHRKCKKDVFSFLNCCSSMTGWGRDIGLSQCKSKEQELA…
GILLIAM_02570	type-F conjugative transfer system pilin assembly protein TrbC	trbC CDS	384	94.8	TrbC	Signaling domain, Predicted conserved region-1,2, TraW interaction region	127	127 (ott); 144 (rbe); 213 (ecz)		MVIRVMMLMVLLFVNNANAFFLDKQKTFIFVSFSMSDEALKSYFADSQKAGTQLVMRGLINNSFIQTKNKTMELGISFDIDPGLFEQYKIDVVPVIVIDDEKRGLTKKLTGHIPLAIALEIMENNTP
GILLIAM_02571	conjugative transfer protein	conjugative transfer protein CDS	267	94	TraU pseudo	Hydrophilic-1,2	88	325 (ott); 322 (rbe); 330 (ecz)	C-terminal fragment	MVSKFMARMHRQLMLWGYYGYKGLCGKYPMPIMKKSQYRLQMTYPIPETKSCKSIGQTEAIWQAGREFPVNGEDFGYLIWRKRDCCLL
GILLIAM_02572	conjugal transfer protein	TrbL/VirB6 CDS	714	96.3	TraU pseudo	Signaling domain, Hydrophobic-2,3,4	237	325 (ott); 322 (rbe); 330 (ecz)	N-terminal fragment	MKELVILLAIVMSITANNCYAAAGCVGRFVNPITDVCWKCLFPITIAGFKVVSSSMPDTNASGRLICLCPKPGIPVPIPGIPVGFWEPVRLVDVTKSPMCMVSLGGLSFGSATQKGMKDEAEGSAFYHIHWYVYSMIYWLEILLDFICLEMAAVDIAYLTEFDPLWSDDAKSAILNSETLLFQNVAAYQACIADCMSCSAGLLASDYAFWCAECQGMLYPFIETAAAHNGGVGTSVY
GILLIAM_02574	type-F conjugative transfer system protein TraW	traW CDS	660	94.5	TraW	TrbC interaction region, Predicted conserved region-1,2	219	219 (ott); 254 (rbe); 210 (ecz)		MKPGVVIGIGAFFALFAVAYQVSDIRANLLNADIGVEIKDYGTRGHVFPIIEESLLEVIMAKLNAASKSGLLNQMQLEFQEKVRQKIMRPVPVKNLSKATENKTRIYDSTYVQKDDIKTKNGIIIVRRGTKINPLEIINWGEPLILIDGDDEDQVAWAKSRPGKIVLVNGNPIELSNLLGRHVFFDQLGFLSTKFKIQAVPAIIEQENTVLKISEVSTL
GILLIAM_02575	conjugal transfer protein TraC	traC CDS	1209	92.3	TraC pseudo	Walker A, Motif C, Walker B, Motif D-E	402	829 (ott); 862 (rbe); 875 (ecz)	C-terminal fragment	MYWSPFGGALLPALNKNAAAPNENFNLCIAGVPGSGKSVFMQELMLSVLGVGGKVFVLDYGRSFKRTCLILGGSYIEFDMKNPVSINPFSEVPEDDSAKSIEARSDFLSNFPSILATMAAPQYGTSDLQQQMLQRALISVWQKKGAEAEITDIADWLSNREESYAKELGNMLFPFTKDGQHGRFFSGKAQLSLNSDIVVIETDHLRSVPELLAVIVQIMIVHINQTMVKGDRSRPFLIMIDEAWKLLAGKRSGEFIEEAGRIARKYNGSIALATQQLTDYFRQEGSASEKAFENSSHKIILKQNSESFKAMRANPKLAGFVDEDWKLNLLQSVHSNPPYYSEIAIYSPNVSGVIGRLMIDPFTLLLTSTNARDYQAIEDHMAKGMNVSEAINYVIRERK…
GILLIAM_02576	conjugal transfer protein TraC	traC CDS	435	89.7	TraC pseudo		144	829 (ott); 862 (rbe); 875 (ecz)	Middle fragment	MQEWANFFHDIQQKAADLAGVVAALQSGDRVVNIHFNVIMFDKTKKAKQSASAFCSMLRRSGWYFVPCKYDHVAVLLAALPMQLVEQGPKGILGQKTSGVGVALSSLGRGIKTVSVESKVLLPIIGEWKGDLSSPGMLLAGRRG
GILLIAM_02577	conjugal transfer protein TraC	traC CDS	873	95.3	TraC pseudo	Predicted conserved region-1,2	290	829 (ott); 862 (rbe); 875 (ecz)	N-terminal fragment	MNASIHKDFDRERFSKHFVYESYDDETQLFFNRGSIGFVLLACPLAEASVSAQNEIAEFLKSDENLPAESSLQVLMIGSNNIENFLSNWQSYRKGEIFIELANKRTEFLRDQAQKVGSIKDIVLLISVTIPNLNANIDDMIRRRDALKDTFRSIGLSTENVNAQQLLKFLRVIFGWPEEEHSNINQYEILSEQILSGDFSLFENDDCVNVNDDQIFISLEARKRPAEWKLSAMDLFLGNEMRRDEYIKSNFLIHFGLQILPNQAMERTAAITKREALERNINAGMGKFFS
GILLIAM_02578	Uncharacterised protein	Uncharacterised protein CDS	330	94.5	TraV	Conserved cysteine region, Predicted conserved region-1	109	109 (ott); 84 (rbe); 171 (ecz)		MKFLLLLLGCISLTSFFYRSTFDCKIPKGLKCKSLYEIKNMVAQGVFDIDNLEKDETSKIKSKRRCILCYRQAKAVQGVDVVNTSPKKHKKYLINLFKSKQSQGERKHT
GILLIAM_02579	conjugal transfer protein	TrbL/VirB6 CDS	1329	92.1	TraB	Coiled-coil domain, Predicted conserved region, OM pore gating, Alpha-3	442	444 (ott); 472 (rbe); 475 (ecz)		MEQDNSDNNNTKEEDLELNDKPKAESVRHNSKLSELTNIIRRKPVIALTFISITIMVVSYFLSESGKTKEPITFTENRESREAISGVEQAVDLRAKWTEEILNEVKTLKDRLESVIESRYLETTAQINNFNQKLEILENQPKQSLYNNDSDEFSADLNHHISNSPHDNKTEQAPVVVVKPYVNLRRAGSEPKKNAENYVTSGSSARAVLLTGVVVGTGTNSSSSPEPIVLQLLDTAILYNKYKTDQIKNAILIGSCNGEMSSERAKCRIETLSVVNNQGDIIEKKVEGWLIGEDGRSGIKGIVVDKSSNIASMAALNGVFSSIAKFLQSKAIKPDMLPTLNLVAGGQQQEFQIGDALQSGAYAGASNAFDKLADFAIKRADSMSPVVLIASGRVIDVVF…
GILLIAM_02582	conjugative transfer protein	conjugative transfer protein CDS	153	96.1	TraE pseudo	Predicted conserve region-3	50	183 (ott); 183 (rbe); 188 (ecz)	C-terminal fragment	MNGVLISGTLRYWFSDSKHIAVDKTYLLTYKRTPNYLLLLTGVKENGIKK
GILLIAM_02583	conjugative transfer protein	conjugative transfer protein CDS	420	97.1	TraE pseudo	Anchor region, Predicted conserve region-1,2	139	183 (ott); 183 (rbe); 188 (ecz)	N-terminal fragment	MNHLFKQNAIQELVKYNKCLLSVTILLAAANIIAIMAAITKEEKWLLIPAMEPDRKMMVSSKNYHETYLKEWAIYVTKLLFTTSPNEVERQIADMKVASSNTESLNKFFHDHLQFVKGSNVSSVFFPKKIEVINEWSIN
GILLIAM_02586	Uncharacterised protein	Uncharacterised protein CDS	300	95.3	TraV pseudo	Predicted conserved region-1	99	109 (ott); 84 (rbe); 171 (ecz)		MYLTSFFYRSTFDCKIPKGLKCKSLYEIKNMVAQGAFDIDNLEKVEASKTKSKRRCILCYRQAKAVQGVDVVNKSQKKPKKYLINLFKSKQSQGERKHT
GILLIAM_02587	conjugal transfer protein TraC	traC CDS	306	97	TraC pseudo	Predicted conserved region-1	101	829 (ott); 862 (rbe); 875 (ecz)		MNASIHKDFDRERFSKHFVYESYDEKTQLFFNRGSIGFVLLACPLAEASVSAQNEIAEFLKSDENLPAESSLQVLMIGSNNIENFLSNWQSYRKGEIFIEL
GILLIAM_02596	conjugal transfer protein TraN	traN CDS	297	92.6	TraN pseudo	Conserved cysteine region-6	98	564 (ott); 603 (rbe); 602 (ecz)		MFLARKSTYCCFQSKLARIFQEEARKQLKLNFGTPECPKCRGLTVEELQKVDFTKINMDELFGDILTKTQNSMNKDIIAGIKDKVHRMQQNRSYGGTY
GILLIAM_02598	conjugal transfer protein	TrbL/VirB6 CDS	717	93.4	TraF	Predicted conserved region, C-X-X-C motif, Beta 10, Alpha 7	238	240 (ott); 300 (rbe); 257 (ecz)		MNPLAIMLIMGLLNYLSVELATANSLPTGFLWYNDKHGHELDESSSKLICNAHDHRIEELKEQFNRAQRIALDNPTLENVITAQRLQKQIMEKAHKFATMWQLATLLDYQLINANEPANSLHKKLYQEKSEQKNDSKLKNIAKNWGLILQVKQDCLLCKAFMPIVQGFANKYAFQLLAVSKNNELLNKLNPKHVVPVLYLVASDGKKIYAVARGIISEDKIIDNILAIDRYYHKLETR
GILLIAM_02599	conjugal transfer protein TraH	traH CDS	894	94.6	TraH pseudo	TrbI interaction region-1,2, Predicted conserved region-1	297	433 (ott); 446 (rbe); 458 (ecz)	N-terminal fragment	MSIRIRVYAITMLLLLQAPVSLAWNIENVFQGMSVNVTRSGSYQDQAAGYYAAGGLSARTSQTSFQPFAITPPSLNMSCSGIDAYLGSFSVISGEELVQLMKNIGSQAKVYAFSLGLKTFAPQIENALKDLRNLAMEMNQFAKGDCELTKALFATALPRNWAMREAVCRDIQSQSGFDYFAAGKKCRNDLAQKQALRQAQNKDSELMLDDYNIFTKAAAKVGIPSDMRDSIMSMTGTIVVTNNNVHFYDSLAQDEKSWISHLKGGESASIYSCDSLSCLHSTLATKYHNITRAVLCR
GILLIAM_02600	conjugal transfer protein TraH	traH CDS	357	88.4	TraH pseudo	Predicted conserved region-2,3	118	433 (ott); 446 (rbe); 458 (ecz)	C-terminal fragment	MQRNITILPEQSYAGKAKQQLKNLKIKFDKNTEFSDHEIAFLSSIGDIFSIYDYIILESISGVTILDSSSELIASYTLVQHLKEVITEIRRAVTSLGAKQVSDKHLVQYLKDWYYVWS
GILLIAM_02601	conjugal transfer protein TraG	traG CDS	1575	89.4	TraG pseudo	Membrane spanning region-2,3, Cleavage site	524	875 (ott); 905 (rbe); 836 (ecz)		MFGAKAVAKIRDVQIQDSITLTNTKEFLRQCFMKPYIIGNILGKKAAAQQTNDIIGFIEQNIPNNFGIYYREPSNLAISFKSCRQATPLIKAAIHKELNEGLLTKFAAAIGVQSDQSHMLSQRLKVMTGDTLKYLQREQQDIHEWMKQAMLLNANRESYDDWREKFSLSRIYPNLVSMHAIRGLFQQSFSYLVAGEMAAHMMPILQSVFFALVVSMIFIVFPMGLLPGGYNILKTWILLIIWVSSWPVFFTIIHCLGMISLSSKSGAFGSDYGLNMLSQGSFAEMILYSYATFQMLASSIPMLSWSVIKACAHATANLASQFSPIQVASSLGSNIVDNNLSMDNYSIGNRTISQQNLAPSLHMADNIIDYGSYKIITGNNGEQFVIQTVHSLETNFRSS…
GILLIAM_02604	conjugal transfer protein TraG	traG CDS	741	86	TraG pseudo	Predicted conserved region-1,2	246	875 (ott); 905 (rbe); 836 (ecz)		MNYLNQFRKRSNNEQGNSVNQQQSHSNAVSKIQSAVKEGRFSTTNSDVRSLSENLNANLSEQQSIGQEIAKTKQEMEQLNYSMNYVSQNSITIDRNINELVLNEIIAQNPEIRSKEQAARWAKDHSAEAEKIAFEVAQINNEIPKDLNNHINDSNFSTKEDLQNTFEKNVEQLQAEASNIHNNSNVVHVQNMEQTLSDNEKVKTINQIPDSIKNKTKEIQDEFNNTSNSALILTGKQAVKNLKDNK
GILLIAM_02610	conjugal transfer protein	TrbL/VirB6 CDS	516	94	TraD pseudo	Transmembrane region-1,2	171	584 (ott); 562 (rbe); 717 (ecz)	N-terminal fragment	MNFQNQGNFTRGSQLFAHKLRMFGQGSTNVFIIGLGLSIFWIICRLYQKVFLSSLYYFAIERYVQLKLAIGEHFYDIDQIGIKFYSLRFKKWMHLNAQDFLHEFYTGQHGFKIQQLLEFLINSALLESLIVFAIGVIISIVFFTAQGKNTIIKAKIRGADFVGCKMAYLKC
GILLIAM_02611	conjugal transfer protein TraD	traD CDS	177	94.9	TraD pseudo	Walker A	58	584 (ott); 562 (rbe); 717 (ecz)	C-terminal fragment	MLKSAKKASKICFGGLPLVKNSERLHILITGTTGTGKTNMLNELLPQIRLHKDRAIIV
GILLIAM_02633	conjugal transfer protein TraE	traE CDS	120	92.4	TraE pseudo	Predicted conserve region-1	39	183 (ott); 183 (rbe); 188 (ecz)		MAAITKEEKWLLIPAIEPDRKMTVSSKNYHETYLKELAT
GILLIAM_02647	conjugative transfer protein	conjugative transfer protein CDS	456	95.6	TraDTi	Predicted conserved region-1,2	151	151 (ott); 97 (rbe); 77 (atu)		MANLMQQKITLQQKKARLIMDEVNLKIKERKMRTRRLIEMGGLVAKAKLDHLSANTLFGAIVSLKETLTQHPNVQDHWTTIGKDIFDKEQQNKAAVILKFTSEPDENTKRHIRLHGLKWNSFRQEWCGHVKDIEALKNGLLNVQYSIELVV
GILLIAM_02648	conjugal transfer protein TraA	traA CDS	2847	94.1	TraATi	Nickase region-1,2,3, Helicase region-1,2,3,5,6	948	940 (ott); 1383 (rbe); 1100 (atu)		MRIGIEMAIQFTRIEFLTRSKGGDSCRKAAYNARTIVKNENTGIKYNFSRKKDNVYHTVLIPDYVHQDFKNIQTLMNEVERTAKKDNSQLLKDIVIALPDEKELNLEHRIELTHQIVDEMEWVQKGIGVQIDIHKPQIGDKNWHVHILVTTRRFKENGEELGDKAVDLEAKFITVKGQRRIIKDSKMIYEIAKEETNAYFAKLGLPYRVDETSKVPGKHIGPRRIRNLINEVLNENELRKEAHLKIINDADVITDSITHYKSIFTKQDVEKAVKDIPDLTAREQLVQQVLSSNRILELYHDDGESSKYFTTIEVRNEETRIIRIANKINNQVYYNDIYNLKSDIEGLANVSEEQKQALRHILLSTSGVRVLRGRAGTGKSYVLIKAHELATNRGQKVIG…
GILLIAM_02649	conjugal transfer protein TraI	traI CDS	2670	91.3	TraI	Helicase region-5, Predicted conserved region-1,2	889	890 (ott); 1383 (rbe); 1756 (ecz)		MTDKINDSNNFNNIHNSKTDIENPKANSWNHNVAVKLTNGDIADGIVLLSDHNSLRADNTLKESINQLINDWKNSKFELQDRLIIAGHKEAENINQNIRNYMKENGDLKGPEYSILISGAESKKYANYMAGDRIIFQTNDKDLQIQNSEFATLVSIDENKFVAKTDTGEDISFDLNKISFKHGYATTVCNPQTAVKKDVYVLHNNGVGIESSNISMIGSADQVRLYYNVQATKNVANLIEQLSTAKTDFINLKEENNDVQANEVRQYQSAQNYRKNDYYSNSEEDLQKLRDAIAYRADTIACDLLGDPNKRLSKYGKLRWGDTGKIQVTTEGKYAGKWYDFSTGQKGDLLSLAQRERGYSFFEAKEYLKSMVGMSNISQRYQRPPKTDDSQQYTQQSES…
GILLIAM_02653	conjugal transfer protein	TrbL/VirB6 CDS	987	93.6	TraD pseudo	Walker B	328	584 (ott); 562 (rbe); 717 (ecz)	C-terminal fragment	MPWNDCFEAADFHDIASSFSNYTPKLDDFFAKNAELVLSEALKLYKDDKDIIKLIHTIIYSDNRQFAKAFRNTAVSGIISESALETSAGIQSTLGKNITSLQHLKPGGSFSIKEWFSNSNETGWLFITANPNQRATLCPLISAWISIAIKALMCRNPNHDNKNMWFILDELPALQKVSSLPVALAESRKYGGCFVAGLQNIHQLEAIYGAAECASMLDLFNSKFIFRVSDQVTAYKSALTLGEQEIIETQENLSYGSNTMRDGVNMNNVERKKILVMPSEIMNLPDLTCYVKLAGNFPITKLTMQLQNLNTAFVWGYKLLKKLKLVEY
GILLIAM_02654	conjugal transfer protein	TrbL/VirB6 CDS	759	93.4	TraD pseudo	Transmembrane region-1,2, Walker A	252	584 (ott); 562 (rbe); 717 (ecz)	N-terminal fragment	MNFQNQGNFTRGSQLFAHKLRMFGQGSTNVFIIGLGLSIFWIICRLYQKVCLSSLYYFTIERYVQLKLAIGEHFYDIDQIGIKFYSLRFKKWMHLNAEDFLHEFYAGQHGFKIQQLWEFLINSALLESLIVFAIGVIISIVFFTAQGKKTIIKAKIRGADFVRSRNLAKMLKSTKKASKICFGDLPLVKNSERLHILITGTTGTGKTNMLNELLPQIRLHKDRAIIVDTTGTFTDRFFDHKCDKLLNPLEKK
GILLIAM_02656	conjugal transfer protein TraG	traG CDS	2646	88.5	TraG	Membrane spanning region-1,2,3, Cleavage site, Predicted conserved region-1,2	881	875 (ott); 905 (rbe); 836 (ecz)		MDYVIYTFGGGDLLWHVFNGIGRVFASNSEYFTPVGHLALTIGGVWAATRAIFRGNIGIFAMEWFFPSIFIFTLLFAPKATVWLKDEVSMSAPVKVDNIPIGIAMFASLSSQTSYFVSKMLENHLLPAYEGLSSRKTGIMFGAKAVAKIRDVQIHDPVTLTNTKEFLRQCFMKPYIIGNILGKKAAAQQTNDIIGFIEQNIPNNFGIYYREPSNLGISFKTCRQATPLIKAAIHKELNEGLLTNFAAAIGVQSDQSHMLSQRLKVMTGDTLKYLQREQQDIHEWMKQAMLLNANRESYDDWREKFSLSRIYPNLVSMHAIRGLFQKSFSYLVAGEMAAHMMPILQSVFFALVVSMIFIVFPMGLLPGGYNILKTWILLIIWVSSWPVFFTIIHCLGMIS…
GILLIAM_02657	conjugal transfer protein TraH	traH CDS	1302	95.8	TraH	TrbI interaction region-1,2, Predicted conserved region-1,2,3	433	433 (ott); 446 (rbe); 458 (ecz)		MSIRIRVYVIAALFSLQAPVSLAWNIENVFQGMSVNVTRSGSYQDQAAGYYAAGGLSARTSPTSFQPFAITPPSLNMSCSGIDAYLGSFSVISGEELVQLMKNIGSQAKVYAFSLGLKTFAPQIENALKDLRNLAMEMNQFAKGDCELTKALFATALPKNWAMREAVCRDIQSQSGFDYFAAGKKCRNYLDQKQALRQAQNKDSELMLDDYNIFTKAAAKVGIPSDMRDSIMSMTGTIVVTNNNVHFYDSLAQDEKSWISHLKGGESASIYSCDNVSCLHPSLQRNITILPEKSYAGKAKQQLTNLKIKFDKNSEFIDSEIAFLSSIGDIFPIYDYIILESISGVTILEISSELIASYTLVQHLKEVITEIRRAVTSLGAKQVSNEHLERYLKELNRVQ…
GILLIAM_02658	conjugal transfer protein	TrbL/VirB6 CDS	684	91.5	TraF	Predicted conserved region, C-X-X-C motif, Beta 10, Alpha 7	227	240 (ott); 300 (rbe); 257 (ecz)		MVMILISQLSTVDASPTGFLWYNDKHGHELDDSTSKLMQRAHDHRIEELKEQFNRAQRIALDNPTLENVITAQRLQKQIMEKAHKFATMWQLATLLDYQLINANEPANSLHRKLYQEKSEQKNDLKLKNIAKNWGLILQVKEDCLLCKAFMPIVQSFANKYAFQLLAVSKNNELLNKLNPKHVVPVLYLVASDGKKIYSVARSIISEDKIIDNILAIDRYYHKLETR
GILLIAM_02659	conjugal transfer protein TraN	traN CDS	1692	94.6	TraN	Conserved cysteine region-1,2,3,4-5,6, Predicted conserved region-1,2,3,4	563	564 (ott); 603 (rbe); 602 (ecz)		MRLLSILTLITLNISCCLASMQSSYNEAKNYNVNLGNSSNTQELFHQGSNVNYPNNDEDLTYHGRNQLGTESGAMLFQAENSKNNALTQHNINDQNYMIANSMRIESDPLSALDSSNFVTQTSTTNTEIIQSCTEGSNFNIELIRELNVECRLDNVWLPWQNRQMEFATEKIKENHSNWLKSRSDVYDESGAQIYCLVDDPEAIERQMKWAIANRLGVSTQHIGRNFLLHEINEICILEYDYRDKTQELRKVAEYWKVLNPELEQLTESNECYEVNRINYESGDRVFFDKFKVNRPYWKQKIVFSCTSDPKDGCKHLKIQNCELKNSTCQKSVANICLLWQHDYSCSTEKQTMLHSSLRNNSIFCLGGNCNTPTIIPNRDIAKVAHLAMLNQMSKDIKT…
GILLIAM_02660	type-F conjugative transfer system pilin assembly protein TrbC	trbC CDS	384	95.6	TrbC	Signaling domain, Predicted conserved region-1,2, TraW interaction region	127	127 (ott); 144 (rbe); 213 (ecz)		MVIRVMMLMVLLFVNNANAFFLDKQKTFIFVSFSMSDEALKSYFADSQKAGAQLIMRGLINNSFTQTKNKTMELGISFDIDPSLFEQYKIDVVPVIVIDDEKRGLTKKLTGHIPLATALEIMNENTQ
GILLIAM_02661	conjugal transfer protein	TrbL/VirB6 CDS	978	96.4	TraU	Signaling domain, Hydrophobic-2,3,4, Hydrophilic-1,2	325	325 (ott); 322 (rbe); 330 (ecz)		MKELVILLAIVMSITANNCYAAAGCVGRFVNPITDVCWKCLFPITIAGFKVVSSSMPDTNASGRLICLCPKPGIPVPVPGIPVGFWEPVRLVDVTKSPMCMVSLGGLSFGSATQKGMKDEAEGSAFYHIHWYVYPVIYWLEILLDFICLEMAAVDIAYLTEFDPLWSDDAKSAILNPETLLFQNVAAYQACIADCMSCSAGLLASDYAFWCAGCQGMLYPFTGTAAAHNGGVGTSVLMVSKFMAKMHRQLMLWGYYGYKGLCGKYPMPIIKKSQYRLQMTYPIPETKSCKSIGQTEATWQAGREFPVNGEDFGYLIWRKRDCCLL
GILLIAM_02663	type-F conjugative transfer system protein TraW	traW CDS	660	94.7	TraW	TrbC interaction region, Predicted conserved region-1,2	219	219 (ott); 254 (rbe); 210 (ecz)		MKHQVMISIGALFALFAVAYQISDTMANSLNADIGVEIKDYGTRGHVFPIIEESLLEVIMAKLNAASKSGLLNQMQLEFQEKVRQKIMRPVPVKNLSKATENKTRIYDSTYVQKDDIKTKNGIIIVRRGTKINPLEIINWGEPLILIDGDDEDQVAWAKSRTGKIVLVNGNPIELSNLLGRHVFFDQLGFLSTKFKIQAVPAIIEQQNNVLKISEISTL
GILLIAM_02664	conjugal transfer protein TraC	traC CDS	2490	94	TraC	Predicted conserved region-1,2, Walker A, Motif C, Walker B, Motif D-E	829	829 (ott); 862 (rbe); 875 (ecz)		MNASIHKDFDRERFSKHFVYESYDEETQLFFNRASIGFVLLAWPLVGASVSAQNEIAEFLKSDENLPAESSLQVLMIGSNNIENFLSNWQSYRKGEIFIELANKRTEFLRDQAQKVGSIKDIVLLISVTIPNLNANIDDMIRRRDALKDTFKSIGLSTENVNAQQLLKFLRVIFGWPEEEHSNINQYEILSEQILSGDFSLFENDDCINVNDDQIFISLEARKRPAEWKLSAMDLFLGNEMRRDEYIKSNFLIHFGLQILPNQAMERTAAITKREALERNINAGMGKFFPDIQQEAADLAGVVAALQSGDRVVNIHFNVIMFDKIKKAKQSASAFCSMLRRSGWYFVPCKYDHVAVLLAALPMQLVEQGPKGILGQKTSGVGVALSSLGRGIKTVSVES…
GILLIAM_02665	Uncharacterised protein	Uncharacterised protein CDS	330	93.6	TraV	Conserved cysteine region, Predicted conserved region-1	109	109 (ott); 84 (rbe); 171 (ecz)		MKFLLLLLGCMSLTSFFFESNFDCKIPKGLKCKSLYEIKNMVAQGAFDIDNLEKVETSKIKSKRRCIICYRQAKAVQGVDVVNTSQKKPKKYLINLLKSKQSQGERKHT
GILLIAM_02666	conjugal transfer protein	TrbL/VirB6 CDS	1317	91.5	TraB	Coiled-coil domain, Predicted conserved region, OM pore gating, Alpha-3	438	444 (ott); 472 (rbe); 475 (ecz)		MEQDNSDNNNTKEEDLELNDKPKAESIRSNSKLSELTNIIRRKPVIALTFISITIMVVSYFLSESGKTKESIIFIENRESREAISGIEQAVDLRAKWTEEILNEVKTLKDRFESVIDSRYLEITAQINKKLEILENQPKQSPYNNDSDEFSSDLNHHILNSPHDNKTEQAPVVVKPYVNLRRAGSEPKKNVENYVTSGSSARAVLLTGVVVGTGTNSSSSPEPIVLQLLDTAILYDKYKTDQIKKAILIGSCNGEMSSERAKCRIETLSVVNNQGDIIEKKVEGWLIGEDGRSGIKGIVVDKSSKVVRMAALNGVFSSIAKFLQTKAIKPDMTPTLNLVAGGQQQEFQIGDALQSGAYSGASNAFDKLADFAIKRADSMSPVIVVASGRVIDVVFKKGF…
GILLIAM_02668	conjugative transfer protein	conjugative transfer protein CDS	228	89	TraE pseudo		75	183 (ott); 183 (rbe); 188 (ecz)		MFICNLLKAQMCLQSFFLKKVEVITDGVLISETLRYWFSNSKHIAIDKTYFLTYKQSPNYLLLLSGVNKKKIKLA
GILLIAM_02670	conjugative transfer protein	conjugative transfer protein CDS	552	97.6	TraE	Anchor region, Predicted conserve region-1,2,3	183	183 (ott); 183 (rbe); 188 (ecz)		MNHLFKQNAIQELVKYNKCLLSVTILLAAANIIAIMAAITKEEKWLLIPAMEPDRKMMVSSKNYHETYLKEWAIYVTKLLFTTSPNEVERQIADMKVASSNTESLNKFFHDHLQFVKGSNVSSVFFPKNIEVIKDGVLISGTLRYWFSDSKHIAVDKTYLLTYKRTPNYLLLLTGVKENGIKK
GILLIAM_02680	conjugative transfer protein	conjugative transfer protein CDS	444	95	TraDTi	Predicted conserved region-1,2	147	151 (ott); 97 (rbe); 77 (atu)		MANLMQQKITLQQKKARLIMDEVNLKIKERKMRTRRLIEMGGLLAKAELDHLPTNTLFGAIVSLKETLTQHPNVQNHWTTIGKDIFDKEQQNKAAVILKFTSEPDENTKRHIRLHGLKWNSFRQEWCGHVKDIEALKNGLLNVQYKL
GILLIAM_02681	conjugal transfer protein TraA	traA CDS	300	88.8	TraATi pseudo	Nickase region-1	99	940 (ott); 1383 (rbe); 1100 (atu)	N-terminal fragment	MRIGIEMAIQFTRIEFLTRSKGGDSCRKAAYNARTIVKNKQTDIKYNFSRKKDNVYHTVLIPDYVNQEFKNIQTLMNEVERTAKKGNSQLLKDGAKFRA
GILLIAM_02682	conjugal transfer protein TraA	traA CDS	126	92.1	TraATi pseudo		41	940 (ott); 1383 (rbe); 1100 (atu)	Middle fragment	MELNLEHRIEITHQIVDAMELVQNGLGVQIDIHKPHRGDKN
GILLIAM_02683	conjugal transfer protein TraA	traA CDS	780	91.2	TraATi pseudo	Helicase region-1	259	940 (ott); 1383 (rbe); 1100 (atu)	C-terminal fragment	MQEIKLNLIPNLLRLFRYLSAIILNSLTSFERSLVKGQRCIIRDSEMIHEIAKEETNAYFAKLGLPYRVDEISEVPGKHIGPRRIRNLINEVLNENELRKEAHLKIINDADVITDSITHYKSIFTKQDVEKAVKDIPDPTAREQLVQQVLSSNRILELYHDDGESSKYFTTIEVRNEETRIIRIANKINNQVYYNDIYNLKSDIEGLTNVSEEQKQALRHILLSTSGVRVLRGRAGTGKSYVLAKAHKLATNQGFTNTK
GILLIAM_02684	conjugal transfer protein TraI	traI CDS	1230	91.5	TraI pseudo	Helicase region-5, Predicted conserved region-1	409	890 (ott); 1383 (rbe); 1756 (ecz)		MNKISFKHGYATTVCNPQTAFKKDVYVLHNNGVGIESSNISMIGNAEQVRLYYNVQATKNVANLIEQLSTAKTDSMNSKDENNNVQANEVRQYQSAQNYKQNDYYSNSEEELQKLRDAIVDRADTIARDVLGDPNEHLSKNGRIRWGDHGKIQVTTEGKYTGKWYDFSTGEKGDLLSLVQRERVCSFFEAKEYLKSIVGMSNISQRYQRQPRTDDSQQYTQQPESVKIAKVQNLYELSSKIHGYEIDKNPHAEVVNKYLENRGITFDKSTASSDLKGSILLDTQTRENYSAFTAFARNTKGKITGVQAVYLNPETGYKASISINRRSFGKIRGSFIIIAKRNANDPNITIIAEGAETALSLQQSGIKGNIIASAGISNLTNYSPFPGEKIIIAADNDSK…

## Sheet: Boryong
Boryong_AM494475			Boryong_NC_009488			Boryong_updated annotation (By Liz)			Final Length(nt)		Update T4SS*blast hypothetical protein nearby		Amino acids		Note	AA sequence
locus_tag	Gene name	Length(nt)	locus_tag	Gene name	Length(nt)	locus_tag	Gene name	Length(nt)		% nt identity within strain	Name	Details of domains	AA length	AA reference
OTBS_0003	virB8 CDS	681	OTBS_RS00015	type VI secretion protein	681	Boryong_00003	type VI secretion protein	681	681	54.3	VirB8-2	Homodimerization domain I, NPxG motif, VirB4 interaction region	226	239 (rbe); 237 (atu)		MFFWKNKKKVEQQKQNKPAIKSWFNDHYETVLVQRNIAVLLSFICIILIFIAVVAVMKISLARNFEPFVIQIEEKTGATRVVNPVGIEVLNTEKALAQYFIKLYISARETYNPVDFEIKARQTIKLLSNNNVYWSYLNFINRKENDPRLIYGQRETTTLKVRSWSELPDRRFIVRIAIHESISGKVFNKIVVVQYQYVPMELSPEEFDINPVGFQIIGYRIDDDYS
OTBS_0004	virB9 CDS	402	OTBS_RS00020	TrbG/VirB9 family P-type conjugative transfer protein	435	Boryong_00004	P-type conjugative transfer protein VirB9	438	438	58.2	VirB9-2	DXR-YXP motif	145	161 (rbe); 293 (atu)	Found upstream Met at N ternimus	MMIIVRIFLILNL(M)LFSSVVYSSYFEEEFPTTADDRIKTYIYNPSEVYLLVLHAGFQSSIEFAKNEEIRSIFFGDNYAWEVTYPLPNRIFIKSLEKNVRTNMTIITNKRTYEFDIVSKELEVGREHDLVYLIRFYYPQKKACNKEK
OTBS_0005	virB10 CDS	1530	OTBS_RS00025	TrbI/VirB10 family protein	1530	Boryong_00005	type VI secretion protein	1530	1530		VirB10	OM pore gating , Beta 6a, Beta 7a	509	477 (rbe); 377 (atu)		MQNINNDSNQDPQGQYDHSEDSKVVGPEVHNEFSKVASSAKRSVLLTIVIVVISIVILYFVISSIFIDESHKEESIAVPVPVDVIKPNIELSGDIVIPELPTIPTLITPELPEIKVPDQAKLNNLNNDNSSKDEVVQSNKLPKESKLIKPPVLPLTEQGEYNNAKQDAKIPSLDLSAQTKDRAARLQEKRTSTNIVLINKSPPSPTREEMEQIRNFTDAGELRYLLGRGTVIDAVIISAVNSDFIGEIVAMVSKDVYSQEGKTVLIPRGSKIFGYPSVLDNAAYGRMMITWSEVQIAGSQYKLNLSAPTIDRLGKIGVTGKVNNKNLARIMHAVLVSAVNIGAAFTLDKVVALQQQMANTTSGLTGTLIKNAMNINNDSVKSDSQKITEICGMSRSLIT…
OTBS_0006	virB11 CDS	990	OTBS_RS00030	P-type DNA transfer ATPase VirB11	990	Boryong_00006	type VI secretion protein	990	990		VirB11	Linker A, Beta 1, Beta 5, Beta 7 - Alpha E, Beta 8, Alpha F - Beta 10, Beta 11	329	334 (rbe); 344 (atu)		MKNNIALETYLTPFKLIFDEAGVNEVMINRPGEVWVEKKGSYRQELMKDLDFSHLAALARLIAQSTEQVISEEKPLLSATLPNGYRVQVVFPPACEVGSIGIAIRKVSSLNMTLEDYNKTGAFDYTAIDEVIDENDKILSEYLINKQFKNFLQHAIKSKKNIIISGGTSSGKTTFTNSALLEVPHTERLITVEDAREISIPNHPNRLHLLASKGNQGRAKVTTQDLIEACLRLRPDRIIIGELRGAEAFSFLRAINTGHPGSISTLHADTTAMALEQLKLMVMQAGLGMPPDEIKNYINAVIDIVVQLKRGDRGIRYISEIYFKKMRKK
OTBS_0007	virD4 CDS	1773	OTBS_RS00035	type IV secretory system conjugative DNA transfer family protein	1773	Boryong_00007	type IV secretion system protein VirD4	1773	1773		VirD4	DNA binding motif A, DNA binding motif B	590	592 (rbe); 668 (atu)		MNENAFLTKIRNLVIKIMVHCIGVILVVFIIKFFILLFTVKHQNLIDVLLTFNVSIVYQYLIWIINSWSLIDFSSYDYLKLKLVFSFIVPPVITIVLYIKNFEKIKSWQPYKLKEKVYGDARWGDQDDIKRAGLRSKHGTLLGVDKGGYYVADGFQHALLFAPTGSGKGVGFVIPNLLFWEHSVIVHDIKLENYELTSGWRAQQGQNVYVWEPANPDGITHCYNPIDWVSSKPGQMVDDVQKIANLIMPEKDFWNNEARSLFLGVVLYLIADNTKAKTFGEVVRTMRSNDVVYNLAVVLDTMGAVIHPVAYMNIAAFLQKADKERSGVISTMNSGLELWANPLIDAATASSDFNILEIKRKKTTIYVGLTPDNINRLQKLMQVFYQQSTEFLSRKIPDV…
OTBS_0022	traA Ti CDS	939 two STOP codon within the frame	OTBS_RS00115	MobA/MobL family protein	951 two STOP codon within the frame	Boryong_00026	conjugal transfer protein TraA	828	828	76.3	TraATi pseudo	Nickase region-1,2,3	275	940 (ott); 1383 (rbe); 1100 (atu)	Found AA after *	MRIGVEMAIQFARIEFLSRSKGGDSCCKTAYNARTIVKNEQTNIRYNFSRKKDNVYHTVLIPAYVNQKFKNIQTLMNEVEQTEKRRNSQLLNDIVIALPDDKELNLEDRIKITHEIVDAMEWVQNGLGVQIDIHKPHRGDKNWHAHILVTTRRFREDGTGLGDKAVNLNPKCITLSNGKKVVIREVEMIHEIVKEIINAFFAKLGLSNRVDDISTVPQKHIGPTRIRSLINEVANESELRKEANLKIIKDASYTMMMVKVANILRQLRFEMRRQE
[OTBS_0023]	traD Ti CDS	454 has many stop codon within the frame	[OTBS_RS00120]	conjugal transfer protein TraD	457 has many stop codon within the frame				249	92.9	TraDTi pseudo	Predicted conserved region-1	82	151 (ott); 97 (rbe); 77 (atu)	N-terminal fragment	MANLMQQKITLQQKKAKLIMDEVNLKIKERKMRTRRFIEMGGLVAKAKLDHLSANTLFGAIGFTKRNFNTTSKCSESLDYNR
[OTBS_0023]	traD Ti CDS	454 has many stop codon within the frame	[OTBS_RS00120]	conjugal transfer protein TraD	457 has many stop codon within the frame	Boryong_00028	conjugative transfer protein	282	282	92.7	TraDTi pseudo	Predicted conserved region-2	93	151 (ott); 97 (rbe); 77 (atu)	C-terminal fragment; Found AA after *; Different frame	MRLVSLKETLTQHPNVQNHWTTIGKDIFDKEQQNKAAVILKFSSEPDENTKHHIRLHGLKWNSFRQEWCGNVKDIEALKNGLLNVQYKLELVS
OTBS_0033	traE CDS	552 one stop codon within the frame	OTBS_RS00170	conjugal transfer protein	552 one stop codon within the frame	Boryong_00041	conjugative transfer protein	477	516	91.2	TraE	Anchor region, Predicted conserve region-1,2,3	171	183 (ott); 183 (rbe); 188 (ecz)	36 aa missing at N-teminal; Found upstream Met at N ternimus	MVKYNKCLLSVTIL(M)LAAANIIAIMAAITKEEKWLLIPAMEPDRKMMVSSKNYHETYLKEWAIYVTKLLFTTSPNEVERQIADMKVASSNTESLNKFFHDHLQFVKGSNVSSVFFPKKVEVIKDGVLISGTLRYWFSDSKHIAVDKTYLLTYKRSPNYLLLLTGVKENGIKK
OTBS_0035	traB CDS	465	OTBS_RS00180	TraB/VirB10 family protein	489	Boryong_00043	conjugal transfer protein	465	489	90.3	TraB pseudo	OM pore gating, Alpha-3	162	444 (ott); 472 (rbe); 475 (ecz)	Found upstream Met at N ternimus	MENKAEGWL(M)IGEDGRSGIKGIVVDKSSNIASMAALNGVFSNIAKFLQAKAIKPDMLPTLNLVAGGHQQQEFQIGDALQSGAYSGASNAFDKLADFAIKQADSMSPVVLIASGRVIDVVFKKGFDLREHKKKPHNLTYSQSTNNEKVNLHNKFDQSQKLEEHL
OTBS_0036	traV CDS	291	OTBS_RS00185	hypothetical protein	291	Boryong_00044	hypothetical protein	291	291	85.2	TraV pseudo	Conserved cysteine region	96	109 (ott); 84 (rbe); 171 (ecz)		MKFLLLLLGCMSLTSFFFESNFDCKIPKGQKCKSLYEIKKMAAQGVFDPDNVEKVETSKIKSKRRCVLYCKRSKAVQGVAVVNTSPKKPKMSDIAT
[OTBS_0037]	traU CDS	809 has many stop codon within the frame							87	94.3	TraU pseudo		28	325 (ott); 322 (rbe); 330 (ecz)	N-terminal fragment	MPDTNASGRLICLCPKPGIPIPVPGIFR
[OTBS_0037]	traU CDS	809 has many stop codon within the frame	OTBS_RS00190	TraU family protein	738	Boryong_00045	conjugative transfer protein	684	738	94.7	TraU pseudo	Hydrophobic-2,3,4, Hydrophilic-1	245	325 (ott); 322 (rbe); 330 (ecz)	C-terminal fragment; Found upstream Met at N ternimus; Found AA in front of met	MPVGFWEPVRLVDVTKSPM(M)CMVSLGGLSFGSATQKGMKDEAEGSAFYHIHWYVYPVIYWLEILLDFICLEMAAVDIAYLTEFDPLWSDDAKSAILNPETLLFQNVAAYQACIADCMSCSAGLLASDYAFWCAECQGMLYPFTGTAAAHNGGVGTSVLMVSKFMARMHRQLMLWGYYGYKGLCGKYPMPIMKKSQYRLQMTYPIPETRSCKSIGQTEATWQAGREFPVNGEDFGYLIWRKRDYCLL
OTBS_0038	traD Ti CDS	285	OTBS_RS00195	conjugal transfer protein TraD	238 one stop codon within the frame	Boryong_00046	conjugal transfer protein TraD	285	285	79.7	TraDTi pseudo	Predicted conserved region-2	94	151 (ott); 97 (rbe); 77 (atu)	Found upstream Met at N ternimus	MVIRVMMLIVLLFVNNANAFFL(M)NQLSLHPNVQNHWTIIGKDIFDKEQQNKAAVILKFSSEPDENTKRYIRLHGLKWNSFHQEWCGHVKDIEAKE
OTBS_0064	traE CDS	552 one stop codon within the frame	OTBS_RS00305	conjugal transfer protein	552 one stop codon within the frame	Boryong_00071	conjugative transfer protein	477	516	91.2	TraE	Anchor region, Predicted conserve region-1,2,3	171	183 (ott); 183 (rbe); 188 (ecz)	36 aa missing at N-teminal; Found upstream Met at N ternimus	MVKYNKCLLSVTIL(M)LAAANIIAIMAAITKEEKWLLIPAMEPDRKMMVSSKNYHETYLKEWAIYVTKLLFTTSPNEVERQIADMKVASSNTESLNKFFHDHLQFVKGSNVSSVFFPKKVEVIKDGVLISGTLRYWFSDSKHIAVDKTYLLTYKRSPNYLLLLTGVKENGIKK
OTBS_0066	traB CDS	465	OTBS_RS00315	TraB/VirB10 family protein	489	Boryong_00073	conjugal transfer protein	465	489	90.3	TraB pseudo	OM pore gating, Alpha-3	162	444 (ott); 472 (rbe); 475 (ecz)	Found upstream Met at N ternimus	MENKAEGWL(M)IGEDGRSGIKGIVVDKSSNIASMAALNGVFSNIAKFLQAKAIKPDMLPTLNLVAGGHQQQEFQIGDALQSGAYSGASNAFDKLADFAIKQADSMSPVVLIASGRVIDVVFKKGFDLREHKKKPHNLTYSQSTNNEKVNLHNKFDQSQKLEEHL
OTBS_0067	traV CDS	291	OTBS_RS00320	hypothetical protein	291	Boryong_00074	hypothetical protein	291	291	85.2	TraV pseudo	Conserved cysteine region	96	109 (ott); 84 (rbe); 171 (ecz)		MKFLLLLLGCMSLTSFFFESNFDCKIPKGQKCKSLYEIKKMAAQGVFDPDNVEKVETSKIKSKRRCVLYCKRSKAVQGVAVVNTSPKKPKMSDIAT
[OTBS_0068]	traU CDS	809 has many stop codon within the frame							87	94.3	TraU pseudo		28	325 (ott); 322 (rbe); 330 (ecz)	N-terminal fragment	MPDTNASGRLICLCPKPGIPIPVPGIFR
[OTBS_0068]	traU CDS	809 has many stop codon within the frame	OTBS_RS00325	TraU family protein	738	Boryong_00075	conjugative transfer protein	684	738	94.7	TraU pseudo	Hydrophobic-2,3,4, Hydrophilic-1	245	325 (ott); 322 (rbe); 330 (ecz)	C-terminal fragment; Found upstream Met at N ternimus; Found AA in front of met	MPVGFWEPVRLVDVTKSPM(M)CMVSLGGLSFGSATQKGMKDEAEGSAFYHIHWYVYPVIYWLEILLDFICLEMAAVDIAYLTEFDPLWSDDAKSAILNPETLLFQNVAAYQACIADCMSCSAGLLTSDYAFWCAECQGMLYPFTGTAAAHNGGVGTSVLMVSKFMARMHKQLMLWGYYGYKGLCGKYPMPIMKKSQYRLQMTYPIPETRSCKSIGQTEATWQAGKEFPVNGEDFGYLIWRKRDYCLL
OTBS_0069	trbC CDS	384	OTBS_RS00330	type-F conjugative transfer system pilin assembly protein TrbC	384	Boryong_00076	type-F conjugative transfer system pilin assembly protein TrbC	384	384	94	trbC	Signaling domain, Predicted conserved region-1,2, TraW interaction region	127	127 (ott); 144 (rbe); 213 (ecz)		MVIRVMMLIVLLFVNNANAFFLNQQKTFIFVSFSMSDEALKSYFNDSQKFGAQLVMRGLINNSFTQTKNKTMELGISFDIDPSLFEQYKIDVVPVIVIDDEKRGLTKKLTGHIPLAIALEIMNENTQ
[OTBS_0070]	traN CDS	1680 has many stop codon within the frame	[OTBS_RS10875]	conjugal transfer protein TraN	1710 has many stop codon within the frame	Boryong_00077	conjugal transfer protein TraN	708	708	87.4	TraN pseudo	Conserved cysteine region-1	235	564 (ott); 603 (rbe); 602 (ecz)	N-terminal fragment (extension)	MRLLSILTLIVLNISCCLASMQSSYNEASNYNVNLGNSSNTQELFHQGSNVNYPNNDEDLTYHGRNQLGTESGAMLFQAENSKNNALTQHNINDQNYMIANSMRIESDPLSALDSSNFVTQTSKTNTEIIQSCNEGSNFNIELIRELNVECRLENVWLSWQNRQMEFATEEIVENHSNWLNGRADFHDVDKNNEKIYKLAGDSQMAARRMRSAVADRLGVSIEHIGTKFILYQKR
[OTBS_0070]	traN CDS	1680 has many stop codon within the frame	[OTBS_RS10875]	conjugal transfer protein TraN	1710 has many stop codon within the frame	Boryong_00078	conjugal transfer protein TraN	333	333	91.3	TraN pseudo	Predicted conserved region-1	110	564 (ott); 603 (rbe); 602 (ecz)	Middle fragment (extension)	MEQSLYYIKRGKICILRYDYRDKTQELREVAEYWQVVKPELEQLIESNECYEVNRLNYESGDRVFFDKFRVNRSYWKQKIVFSCTSDPKDGCKHLKIQNCELKTALAKNQ
[OTBS_0070]	traN CDS	1680 has many stop codon within the frame	[OTBS_RS10875]	conjugal transfer protein TraN	1710 has many stop codon within the frame	Boryong_00079	conjugal transfer protein TraN	648	648	94.5	TraN pseudo	Conserved cysteine region-2,3,4-5,6, Predicted conserved region-4	215	564 (ott); 603 (rbe); 602 (ecz)	C-terminal fragment (extension)	MLHSSLRNNSIFCLGGNCNTPTIIPNRDIAKVAHLAMLNQMSKDIKTNPVSVFSGKHRKCKKDVFSFLNCCSSMTGWGRDIGLSQCKSKEQELALYRKKGYCYYIGTYCSSRIPILGICLARKSTYCCFQSKLARIFQEEARKQLKIDFGTPECPKCRGLTVEELQKVDFTKINMDELFGDILTKAQNSMNKDIIAGIKDKVHRMQQNQHYSGTY
[OTBS_0074]	traF CDS	716 has many stop codon within the frame	[OTBS_RS00355]	conjugal transfer protein TraF	725 has many stop codon within the frame	Boryong_00081	conjugal transfer protein	219	219	91.3	TraF pseudo	Predicted conserved region	72	240 (ott); 300 (rbe); 257 (ecz)	N-terminal fragment	MNPLAIMLIMGLLNYLSIELADTNSLATGFLWYNDKHGHELDDSAANSKLMSVAHDQRIEELKEQFNRAQRV
[OTBS_0074]	traF CDS	716 has many stop codon within the frame	[OTBS_RS00355]	conjugal transfer protein TraF	725 has many stop codon within the frame	Boryong_00082	conjugal transfer protein	447	447	89.9	TraF pseudo	C-X-X-C motif, Beta 10, Alpha 7	148	240 (ott); 300 (rbe); 257 (ecz)	C-terminal fragment	MEKAHKFATMWQLATLLDYRLINANEPANSLHRKLYQEKSEQKNDFKLKNIAKNLGLILQVKQDCLLCKAFLPIVQRFANKYEFQLLAVSKNNELLNKLNPEHIVPVLYLIAANGKKIYAVARGIISEDKIIDNILAIDRYYHKLETT
[OTBS_0075]	traH CDS	1283 has many stop codon within the frame	[OTBS_RS00360]	conjugal transfer protein TraH	1301 has many stop codon within the frame	Boryong_00083	conjugal transfer protein TraH	702	702	92.9	TraH pseudo	TrbI interaction region-1, Predicted conserved region-1	233	433 (ott); 446 (rbe); 458 (ecz)	N-terminal fragment	MSTKIRVYAITMLLLLQAPVSLAWNIENVFQGMSINVTRSGSYQDQAAGYYAAGGLSARTSQTSFQPFAITPPSLNMSCSGIDAYLGSFSVISGEELVQLMKNIGSQAKVYAFSLGLKTFAPQIENALKDLRNLAMEMNQFAKGDCKLTKALFATALPRNSAMREAVCRDIQSQSGFDYFAAGKKCRNYLDQKQALRQAQNKDSELCWMIITSSLKQQQRLEYHQICVIQSCL
[OTBS_0075]	traH CDS	1283 has many stop codon within the frame	[OTBS_RS00360]	conjugal transfer protein TraH	1301 has many stop codon within the frame	Boryong_00084	conjugal transfer protein TraH	624	624	95	TraH pseudo	Predicted conserved region-2,3	207	433 (ott); 446 (rbe); 458 (ecz)	C-terminal fragment	MRDSIMSMTGTIVVTNNNVYFFDSLAQDEKSWISHLKGGESASIYSCDSVSCLHPSLQRNITISPEQSYAGKAKQKLTDLKNKFDKNSEYSNSEIAFLSSIGDIFPIYDYITLEAISGVTILEISSELIASYTLVQHLKEVITEIRRAVTSLGAKQVSNEHLERYLKELNRVQLFANEKWTSLQTDASRIDKRARLIEQHLIAKEKS
OTBS_0076	traG CDS	309 has many stop codon within the frame	OTBS_RS13595	conjugal transfer protein TraG	>359 has many stop codon within the frame	[Boryong_00085]	conjugative transfer protein	447	84	94.7	TraG pseudo		27	875 (ott); 905 (rbe); 836 (ecz)	Extend into TraD-F region; Found AA before met	MDYVIYTFGGGDLLWHVFNGIGRGLCFK*RILHSSGSLSLDYWWHMGCY
OTBS_0077	traD F CDS	201				[Boryong_00085]	conjugative transfer protein	447	447	68.9	TraDF pseudo		148	584 (ott); 562 (rbe); 717 (ecz)	Overlap with TraG; Found upstream Met at N ternimus	MAYGLLLGLFLEEISASLLWEWFFPSIFIFTLLFAPKSTVWLKDEVSMSAPVKVDNIPISIAM(M)FASLSSQTSYFVSKIDDFFAKNAELVLSEALKLYQDDKDIIKLIHTIIYSDNRQFVKAFRNTAVSGIRLLSKLYNDVKWCYKNLI
[OTBS_0079]	traD F CDS	691 has many stop codon within the frame	[OTBS_RS00380]	type IV secretion system DNA-binding domain-containing protein	>757 has many stop codon within the frame	Boryong_00088	conjugative transfer protein	267	267	91.3	TraDF pseudo		88	584 (ott); 562 (rbe); 717 (ecz)	N-terminal fragment; Found upstream Met at N ternimus	MNYLNQFRKRSI(M)ISESAPETSAGIQSTLGKNITSLQYLKPGGNFSIKEWFSNSAETGMAIYHSYSKSKSYFTATYFSMDKYSYQSFDV
[OTBS_0079]	traD F CDS	691 has many stop codon within the frame	[OTBS_RS00380]	type IV secretion system DNA-binding domain-containing protein	>757 has many stop codon within the frame	Boryong_00089	conjugal transfer protein	531	531	95.3	TraDF pseudo	Walker B	176	584 (ott); 562 (rbe); 717 (ecz)	C-terminal fragment	MCRNPNHDNKNIWFILDELPALQKVSSLPVALAESRKYGGCFVAGLQNIHQLEAIYGSAECASMLDLFNSKFIFRVSDQVTAYKSALTLGEQEIIETQENLSYGSNTMRDGVNMNNVERKKLLVMPSEIMNLPDLTCYVKLVGNFPITKLTMKLQNLNIAYVWGYTLLKKLKLVNY
OTBS_0081	traA Ti CDS	111							111	60.8	TraATi pseudo		36	940 (ott); 1383 (rbe); 1100 (atu)	No Met start	QGLYAVRNIISPEIRKLTEKNESIQTNIQPRLCLKI
[OTBS_0086]	traA Ti CDS	4429 has many stop codon within the frame	OTBS_RS00415	toprim domain-containing protein	1713	Boryong_00096	conjugal transfer protein TraI	1752	1752	72.2	TraI pseudo	Predicted conserved region-1	583	890 (ott); 1383 (rbe); 1756 (ecz)	Found upstream Met at N ternimus	MTDKINNSNNHNLM(M)EELRNKIASHAETIACDLLGEPNKHFSRRGEIRWGDTGKIVVNTSGKHAGKWYDFSSGEGGDLFDLARKERGGDFVKAKEYLTSMVGITSYKQNYQRKETTQNAAQNELAKIRKVQYFYNQSSPLYFTNNTEVQIVKRYLEQHRGIDCFTMNSDLRASVILDRETNENYPAFSAFSRNAKGKITGVQVVYLNSQTCDKADISVPRRAFGKISESFVRITPLAPHDSPITIITEGVETALSLKQAGINGKIIAAIGIHNFKNYQPFEGENIIIAADNDGQNSITMNTVDKAKKTLENSGAKVLKVMPTQEGDFNDLLQIHGAEAIRQIIIPEIAKLIKLNEIQNKSSEIPNQSDVKELYAKSLPLYDYNKKEKANAEVTTVNK…
[OTBS_0086]	traA Ti CDS	4429 has many stop codon within the frame	[OTBS_RS10885]	AAA family ATPase	>2126 has many stop codon within the frame	Boryong_00097	conjugal transfer protein TraA	1197	1197	85.1	TraATi pseudo	Helicase region-2,3,5,6	398	940 (ott); 1383 (rbe); 1100 (atu)	C-terminal fragment	MQNRLIVVDEAGMVATREYAELFRVVRNNNCQLILAGDEKQLASIERGGMFEMLSNIFSSHVLVNIRRQSENWSREAATKFAESNILSGITLLRQNKCIKFDNTLQDSMSKLRYNWSLSKFKLHEKLVITVRNKEVDILNSSIRSLLKANGTLQGTEYRRSIAGRKESYMAGDRIVFQKSDKDLQIQNSEFATLTSVNKNEFVAKTDAGQDVSFDPSKIQFKHGYASTVYKAQGASIKDVYVLHNGVSNISSSYVAMTRHIEKLQLYCNKEATRSINSLINQLSRPNDKSASINLKTNEDLNKENPTILSKICGWFKSIVTDVGDRFHKNAKYYQYDKKPEQLADIKIEQPNIVNDIRKSEISPNNELKATKTANDISTTEKLNTKPEQQNPRVSIRR
[OTBS_0086]	traA Ti CDS	4429 has many stop codon within the frame	[OTBS_RS10885]	AAA family ATPase	>2126 has many stop codon within the frame	Boryong_00098	conjugal transfer protein TraA	1092	1092	88.3	TraATi pseudo	Nickase region-2,3, Helicase region-1	363	940 (ott); 1383 (rbe); 1100 (atu)	Middle fragment; Found AA after *	MNEVEQTEKRRNSQLLKDIVIALPDDKELNLEHRIEITHQIVDAMGEWVQNGLGVQIDIHKPHRGDKNWHAHILVTTRRFREDGTGLGDKAVNLNPKCRTVNGKKFVIRDSEMIHEKVKEIINAYFAKLGLTNRVDKISAVPQEHIGPTRIRGLINEVANENELRKEANLKIIKDVDVITDAITHYKSIFTKQDIEKAVKDIPDLTERGMLVQQVFSSNRILELYHDDGESSKYFTTTDVRDEEVRIIRIANKINNQVYYNDIYNLKSDIEGLANVSEEQKQALRHILLSTSGVRVLRGRAGTGKSTVLAKAYKIATNRGQNVIGLAPTHKAVSELRSKGYKEVYTVKGFLYNRKKKFLCKIG
[OTBS_0086]	traA Ti CDS	4429 has many stop codon within the frame	OTBS_RS14825	hypothetical protein	234	Boryong_00099	conjugal transfer protein TraA	216	234	90.3	TraATi pseudo	Nickase region-1	77	940 (ott); 1383 (rbe); 1100 (atu)	N-terminal fragment; Found upstream Met at N ternimus	MRIGVEM(M)AIQFARIEFLSRIKGGDSCRKAAYNARTIVKNEKTNVSYNFSCKKDNVYHTVLIPAYVNQKFKNVQTINE
OTBS_0087	traD Ti CDS	399	OTBS_RS00430	conjugal transfer protein TraD	399	Boryong_00100	conjugative transfer protein	399	399	91.3	TraDTi pseudo	Predicted conserved region-1,2	132	151 (ott); 97 (rbe); 77 (atu)		MDEVNLKIKERKMRTRRLIEMGGLVAKAKLDHLQTNTLFGAIVSLKETLTQHPNVQNHWTTIGKNIFDKEQQNKAAVILKFSSEPDENTKRYIRLHGLKWNSFRQEWCSNVKDIEALKNGLLNVQYKLELVY
OTBS_0108	traN CDS	507	OTBS_RS00535	conjugal transfer protein TraN	>510	Boryong_00123	conjugal transfer protein TraN	507	507	95.1	TraN pseudo	Conserved cysteine region-2,3,4-5,6, Predicted conserved region-4	168	564 (ott); 603 (rbe); 602 (ecz)	Found AA before met	MSKDIKTNPVSVFSGKHRKCKKDVFSFLNCCSSMTGWGRDIGLSQCKSKEQELALYRKKGYCYYIGTYCSSRIPILGICLARKSTYCCFQSKLARIFQEEARKQLKIDFGTPECPKCRGLTVEELQKVDFTKINMDELFGDILTKAQNSMNKDIIAGIKDKVHRMQQT
[OTBS_0109]	traF CDS	681 one stop codon within the frame	[OTBS_RS00540]	conjugal transfer protein TraF	705 one stop codon within the frame	Boryong_00124	conjugal transfer protein	177	192	82.7	TraF pseudo	Predicted conserved region	63	240 (ott); 300 (rbe); 257 (ecz)	N-terminal fragment; Found upstream Met at N ternimus	MSRLLM(M)FMILISHLSTVDASPTRFLWYNDKHGHELDDSAANSKLMSRPHDQRIEELKERFNRA
[OTBS_0109]	traF CDS	681 one stop codon within the frame	[OTBS_RS00540]	conjugal transfer protein TraF	705 one stop codon within the frame	Boryong_00125	conjugal transfer protein	447	447	95.5	TraF pseudo	C-X-X-C motif, Beta 10, Alpha 7	148	240 (ott); 300 (rbe); 257 (ecz)	C-terminal fragment	MEKAHKFATMWQLATLLDYQLINANEPANSLHRKLYQEKSEQKNDFKLKNIAKNWGLILQVKQDCLLCKAFMPIVQCFANKYAFQLLAVSKNNELLNKLNPKHIVPVLYSVASDGKKIYAVARGIISEDKIIDNILAIDRYYHKLETT
[OTBS_0110]	traH CDS	1338 has many stop codon within the frame	[OTBS_RS00545]	conjugal transfer protein TraH	1301 has many stop codon within the frame	Boryong_00126	conjugal transfer protein TraH	702	702	92.9	TraH pseudo	TrbI interaction region-1, Predicted conserved region-1	233	433 (ott); 446 (rbe); 458 (ecz)	N-terminal fragment	MSTKIRVYAITMLLLLQAPVSLAWNIENVFQGMSINVTRSGSYQDQAAGYYAAGGLSARTSQTSFQPFAITPPSLNMSCSGIDAYLGSFSVISGEELVQLMKNIGSQAKVYAFSLGLKTFAPQIENALKDLRNLAMEMNQFAKGDCKLTKALFATALPRNSAMREAVCRDIQSQSGFDYFAAGKKCRNYLDQKQALRQAQNKDSELCWMIITSSLKQQQRLEYHQICVIQSCL
[OTBS_0110]	traH CDS	1338 has many stop codon within the frame	[OTBS_RS00545]	conjugal transfer protein TraH	1301 has many stop codon within the frame	Boryong_00127	conjugal transfer protein TraH	624	624	95	TraH pseudo	Predicted conserved region-2,3	207	433 (ott); 446 (rbe); 458 (ecz)	C-terminal fragment	MRDSIMSMTGTIVVTNNNVYFFDSLAQDEKSWISHLKGGESASIYSCDSVSCLHPSLQRNITISPEQSYAGKAKQKLTDLKNKFDKNSEYSNSEIAFLSSIGDIFPIYDYITLEAISGVTILEISSELIASYTLVQHLKEVITEIRRAVTSLGAKQVSNEHLERYLKELNRVQLFANEKWTSLQTDASRIDKRARLIEQHLIAKEKS
[OTBS_0111]	traG CDS	1943 has many stop codon within the frame	OTBS_RS14830	hypothetical protein	177				177	97.2	TraG pseudo	Membrane spanning region-1	58	875 (ott); 905 (rbe); 836 (ecz)	N-terminal fragment; Found AA before met	MAYGLLLGLFLEEISASLLWEWFFPSIFIFTLLFAPKSTVWLKDEVSMSAPVKVDNIP
[OTBS_0111]	traG CDS	1943 has many stop codon within the frame	OTBS_RS00550	conjugal transfer protein TraG N-terminal domain-containing protein	2330 has many stop codon within the frame	Boryong_00128	conjugal transfer protein TraG	1431	1431	92.7	TraG pseudo	Membrane spanning region-2,3, Cleavage site	476	875 (ott); 905 (rbe); 836 (ecz)	C-terminal fragment; Found AA after *	MFASLSSQTSYFVSKMLEQHLLPAYEGLSSRKTGIMFGAKAVAKIRDVQIQDPITLTNTKEFLRQCFMKPYIIGNILGKKAAAQQTNDIIGFIEQNIPNNFGIYYREPSNLAISFKTCRQATPLIKAAIHKELNEGLLTKFAAAIGVQSDKSNMLSQRLKVMTGDTLKYLQREQQDIHEWMKQAMLLNANRESYDDWREKFSLSRIYSNLVSMHAIRGLFQQSFSYLVAGEMAAHMMPILQSVFFALVVSMIFIVFPMGLLPGGYNILKTWILLIIWVSSWPVFFTIIHCLGMISLSSKSGAFGNDYGLNMLSQGSFAEMILYSYATFQMLASSIPMLSWAVIKACAHATANLASQFSPIPVASSLGSNIVDNNLSMDNYSIGNRTISQQNLAPSLHMA…
OTBS_0113	traD F CDS	1758	OTBS_RS00560	Flp pilus assembly complex ATPase component TadA	1755	Boryong_00130	conjugal transfer protein	1755	1758	95.5	TraDF pseudo	Transmembrane region-1,2, Walker A, Walker B	585	584 (ott); 562 (rbe); 717 (ecz)	TM region-2 shifted toward C-terminal; Found upstream Met at N ternimus	MM(M)NFQNQGNFTRGSQLFAHKLRMFGQGSANVFTIGLGLSIFWIICRLYQKVFLSSLYYFAIERYVQLKLTIGEHFYDIDQIGIVFYSLRFKKWIHLNAQDFLHEFYTGQHGFKIQLAKMLKSAKKASKICFGGLPLVKNSERLHILITGTTGTGKTNMLNELLPQIRSQQDRAIIIDLTGAFTDRFFDSKCDKLLNPLEKNSEQWQLWEFLINSALLEGLIVFAIGVIISIVFFTAQGKKTIIKAKIRGADFVRSRNLPWNDCFEAADFHDIASSFSNYTHRIDDFFAKNAELVLSEALKLYQDDKDIIKLIHTIIYSDNRQFVKAFRNTAVSGIISESAPETSAGIQSTLGKNITSLQYLKPGGNFSIKEWFSNSAETGWLFITATPSQRATLQP…
[OTBS_0131]	traD Ti CDS	456 two STOP codon within the frame	[OTBS_RS00640]	conjugal transfer protein TraD	400 has many stop codon within the frame	Boryong_00151	conjugative transfer protein	282	282	92.7	TraDTi pseudo	Predicted conserved region-2	93	151 (ott); 97 (rbe); 77 (atu)	C-terminal fragment; Found upstream Met at N ternimus but contain STOP within frame	MRLVSLKETLTQHPNVQNHWTTIGKDIFDKEQQNKAAVILKFSSEPDENTKHHIRLHGLKWNSFRQEWCGNVKDIEALKNGLLNVQYKLELVS
[OTBS_0131]	traD Ti CDS	456 two STOP codon within the frame	[OTBS_RS00640]	conjugal transfer protein TraD	400 has many stop codon within the frame				192	92.6	TraDTi pseudo	Predicted conserved region-2	63	151 (ott); 97 (rbe); 77 (atu)	Middle fragment	MDEVNLKIKERKMRTRRLIEMGGLVAKAKLDHLSANTLFGAIGFTKRNFNTTSKCSESLDYNR
[OTBS_0131]	traD Ti CDS	456 two STOP codon within the frame							54	93.1	TraDTi pseudo		17	151 (ott); 97 (rbe); 77 (atu)	N-terminal fragment	MANLMQQKITLQQKKLS
[OTBS_0132]	traA Ti CDS	1993 has many stop codon within the frame	[OTBS_RS10960]	AAA family ATPase	1978 has many stop codon within the frame	Boryong_00153	conjugal transfer protein TraA	483	483	86.9	TraATi pseudo	Nickase region-1,2	160	940 (ott); 1383 (rbe); 1100 (atu)	N-terminal fragment; Found upstream Met at N ternimus	MRIGVEM(M)AIQFAMIEFLSRSKGGDSCCKAAYNARTIVKNEQTNIRYNFSYKKDNVYHTVLIPDYVNQKFKNVQRLMNEVEQTEKRRNSKLLKDIVIALPDDKELNLEDRIKITHEIVDAMEWVQNGLGVQIDIHKLHRGDKNWHAHILVTTRRLKRMAKN
[OTBS_0132]	traA Ti CDS	1993 has many stop codon within the frame	[OTBS_RS10960]	AAA family ATPase	1978 has many stop codon within the frame	Boryong_00154	conjugal transfer protein TraA	813	813	86.5	TraATi pseudo	Helicase region-1	270	940 (ott); 1383 (rbe); 1100 (atu)	Middle fragment	MEPKFRTSKGKAFIILEAEMIHEKVKEIINAYFAKLGLTNRVDKISAVPQEHIGPTRIRGLINEVANENELRKEANLKIIKDVDVITDAITHYKSIFTKQDIEKAVKDIPDLTERGMLVQQVFSSNRILELYHDDGESSKYFTTTDVRDEEVRIIRIANKINNQVYYNDIYNLKSDIEGLANVSEEQKQALRHILLSTSGVRVLRGRAGTGKSTVLAKAYKIATNRGQNVIGLAPTHKAVSELRSKGYKEVYTVKGFLYNRKKKFLCKIG
[OTBS_0132]	traA Ti CDS	1993 has many stop codon within the frame	[OTBS_RS10960]	AAA family ATPase	1978 has many stop codon within the frame	Boryong_00155	conjugal transfer protein TraA	699	699	91.4	TraATi pseudo	Helicase region-2,3	232	940 (ott); 1383 (rbe); 1100 (atu)	C-terminal fragment	MQNRLIVVDEAGMVATREYAELFRVVRNNNCQLILAGDEKQLASIERGGMFEMLSNIFSSHVLVNIRRQSENWSREAATKFAESNILSGITLLRQNKCIKFDNTLQDSMSKLRYNWSLSKFKLHEKLVITVRNKEVDILNSSIRSLLKANGTLQGTEYRRSIAGRKESYMAGDRIVFQKSDKDLQIQNSEFATLTSVNKNEFVAKTDAGQDVSFDPSKIQFKQRKATAALVH
OTBS_0134	traD F CDS	291 has many stop codon within the frame	OTBS_RS13630	type IV secretion system DNA-binding domain-containing protein	>404 has many stop codon within the frame				195	90.7	TraDF pseudo		64	584 (ott); 562 (rbe); 717 (ecz)	No met start; extent beyond N-terminal found met with early STOP; shorten toward C-terminal found met	MALETSAGIQSTLGKNITSLQYLKPGGSFSIKKWFSNSNETGWLFITANPQVKELLYAHLFQLG
OTBS_0174	traC CDS	270				Boryong_00195	conjugal transfer protein TraC	270	270	90.3	TraC pseudo		89	829 (ott); 862 (rbe); 875 (ecz)		MKNPVSINPFSEVQEDDSAKSIEARSDFLSNFPSILATMAVPQYGTSDLQQPMLQRALTLMLFSVIYIMCSFNLGFSLSFCCVIMLKFC
			OTBS_RS10985	conjugal transfer protein	>138			138	138	95.3	TraE pseudo	Predicted conserve region-3	45	183 (ott); 183 (rbe); 188 (ecz)	No met start	VEVIKDEVLISGALCYWFSDSKHVAVNKSYLLTYKRIPNYLLLMK
OTBS_0181	conserved hypothetical protein	315	OTBS_RS00860	hypothetical protein	315	Boryong_00202	hypothetical protein	291	315		tchB		104		hit as CTP in NCBI but well aligned with tchB (found between TraB and TraE); Found upstream Met at N ternimus	MSIRVLRFM(M)IGVIALIKFSDIYAVEYGLEADNLLKLEISDSGQQELILKMKKLMIFLCTLKMQLKFIALRKEENNVYLTVIGKHKTTQDLMLIFSKNSKLCNAC
OTBS_0182	traV CDS	240	OTBS_RS00865	hypothetical protein	216	Boryong_00203	hypothetical protein	234	240	87.8	TraV pseudo	Conserved cysteine region	79	109 (ott); 84 (rbe); 171 (ecz)	Found upstream Met at N ternimus	MLM(M)LLQEKM(M)KFLLLLLCCMSLTSFFFESDFDCKISKEQKCKSLYEIKNMAAQGVFDTNNLEKVETSKIKTKRRCILCYR
OTBS_0183	traC CDS	453 has many stop codon within the frame				Boryong_00204	conjugal transfer protein TraC	162	162	85.7	TraC pseudo		53	829 (ott); 862 (rbe); 875 (ecz)	AM annotation has no met start; extent beyond N-terminal and shorten toward C-terminal found met with early STOP	MFNKTKKAKQSASAFCSVLRRSRWYFVPCKYDHVAVLLAALTMQLVEQSQSKQ
OTBS_0193	hypothetical protein	210				Boryong_00211	hypothetical protein	210	210	93.8	TraV pseudo	Predicted conserved region-1	69	109 (ott); 84 (rbe); 171 (ecz)	hit as CTP	MVAQGVFDINNLEKVETSKIKSKRRCILCYRQAKAVQGLDVVNTSPKKPKKYLINLFKSKQSQGERKHT
OTBS_0194	hypothetical protein	183	OTBS_RS00895	conjugal transfer protein	>168	Boryong_00212	conjugal transfer protein	183	183	86.4	TraB pseudo		60	444 (ott); 472 (rbe); 475 (ecz)	no C-terminal; hit as TraB	MEQDNNNTKEEYLELNDKAKAESAIRSNNKLSELASIIRRKPVIALTFISITIMVVLINI
OTBS_0197	traE CDS	294 has many stop codon within the frame				Boryong_00215	conjugal transfer protein TraE	138	138	88.9	TraE pseudo	Predicted conserve region-2	45	183 (ott); 183 (rbe); 188 (ecz)	Found AA before met	MKVVFSNTESSNKFFQNHLQFVKGSNVSSVFFSKNVEVINEWSIN
[OTBS_0229]	traG CDS	2010 has many stop codon within the frame	OTBS_RS01075	conjugal transfer protein TraG N-terminal domain-containing protein	1970 two STOP codon within the frame	Boryong_00253	conjugal transfer protein TraG	1431	1431	92.7	TraG pseudo	Membrane spanning region-2,3, Cleavage site	476	875 (ott); 905 (rbe); 836 (ecz)	C-terminal fragment; Found AA after *	MFASLSSQTSYFVSKMLEQHLLPAYEGLSSRKTGIMFGAKAVAKIRDVQIQDPITLTNTKEFLRQCFMKPYIIGNILGKKAAAQQTNDIIGFIEQNIPNNFGIYYREPSNLAISFKTCRQATPLIKAAIHKELNEGLLTKFAAAIGVQSDKSNMLSQRLKVMTGDTLKYLQREQQDIHEWMKQAMLLNANRESYDDWREKFSLSRIYSNLVSMHAIRGLFQQSFSYLVAGEMAAHMMPILQSVFFALVVSMIFIVFPMGLLPGGYNILKTWILLIIWVSSWPVFFTIIHCLGMISLSSKSGAFGNDYGLNMLSQGSFAEMILYSYATFQMLASSIPMLSWAVIKACAHATANLASQFSPIPVASSLGSNIVDNNLSMDNYSIGNRTISQQNLAPSLHMA…
[OTBS_0229]	traG CDS	2010 has many stop codon within the frame	OTBS_RS14835	hypothetical protein	177				177	97.2	TraG pseudo	Membrane spanning region-1	58	875 (ott); 905 (rbe); 836 (ecz)	N-terminal fragment	MAYGLLLGLFLEEISASLLWEWFFPSIFIFTLLFAPKSTVWLKDEVSMSAPVKVDNIP
[OTBS_0230]	traH CDS	1280 has many stop codon within the frame	[OTBS_RS01080]	conjugal transfer protein TraH	1301 has many stop codon within the frame	Boryong_00254	conjugal transfer protein TraH	624	624	94.9	TraH pseudo	Predicted conserved region-2,3	207	433 (ott); 446 (rbe); 458 (ecz)	C-terminal fragment	MRDSIMSMTGTIVVTNNNVYFFDSLAQDEKSWISHLKGGESASIYSCDSVSCLHPSLQRNITISPEQSYAGKAKQKLTDLKNKFDKNSEYSNSEIAFLSSIGDIFPIYDYITLEAISGVTILEISSELIASYTLVQHLKEVITEIRRAVTSLGAKQVSNEHLERYLKELNRVQLFANEKWTSLQTDASRIDKRARLIEQHLIAKEKS
[OTBS_0230]	traH CDS	1280 has many stop codon within the frame	[OTBS_RS01080]	conjugal transfer protein TraH	1301 has many stop codon within the frame	Boryong_00255	conjugal transfer protein TraH	702	702	93.9	TraH pseudo	TrbI interaction region-1, Predicted conserved region-1	233	433 (ott); 446 (rbe); 458 (ecz)	N-terminal fragment; Found upstream Met at N ternimus; No met for AM Boryong	MSTKIRV(M)YAITMLLLLQAPVSLAWNIENVFQGMSINVTRSGSYQDQAAGYYAAGGLSARTSQTSFQPFAITPPSLNMSCSSIDAYLGSFSVISGEELVQLMKNIGSQAKVYAFSLGLKTFAPQIENALKDLRNLAMEMNQFAKGDCELTKALFATALPKNWAMREAVCRDIQSQSGFDYFAAGKKCRNDLAQKQALRQAQNKDSELCWMIITSSLKQQQRLEYHQICVIQSCL
[OTBS_0231]	traF CDS	705 one stop codon within the frame	[OTBS_RS01085]	conjugal transfer protein TraF	705 one stop codon within the frame	Boryong_00256	conjugal transfer protein	447	447	95.5	TraF pseudo	C-X-X-C motif, Beta 10, Alpha 7	148	240 (ott); 300 (rbe); 257 (ecz)	C-terminal fragment	MEKAHKFATMWQLATLLDYQLINANEPANSLHRKLYQEKSEQKNDFKLKNIAKNWGLILQVKQDCLLCKAFMPIVQCFANKYAFQLLAVSKNNELLNKLNPKHIVPVLYSVASDGKKIYAVARGIISEDKIIDNILAIDRYYHKLETT
[OTBS_0231]	traF CDS	705 one stop codon within the frame	[OTBS_RS01085]	conjugal transfer protein TraF	705 one stop codon within the frame	Boryong_00257	conjugal transfer protein	177	177	82.7	TraF pseudo	Predicted conserved region	58	240 (ott); 300 (rbe); 257 (ecz)	N-terminal fragment; Found upstream Met at N ternimus	MSRLLM(M)FMILISHLSTVDASPTRFLWYNDKHGHELDDSAANSKLMSRPHDQRIEELKERFNRA
OTBS_0232	traN CDS	1662	OTBS_RS01090	conjugal transfer protein TraN	1662	Boryong_00258	conjugal transfer protein TraN	1701	1701	95.1	TraN	Conserved cysteine region-1, 2, 3, 4-5, 6, Predicted conserved region-1, 2, 3, 4	566	564 (ott); 603 (rbe); 602 (ecz)	Found upstream Met at N ternimus	MRILNEIIIYINFL(M)IVLNISCCLASMQSSYNEASNYNVNLGNSSNTQELFHQGSNVNYPNNDEDLTYHGRNQLGTESGAMLFQAENSKNNALTQHNINDQNYMIANSMRIESDPLSALDSSNFVTQTSKTNTEIIQSCNEGSNFNIELIRELNVECRLENVWLSWQNRQMEFATEEIKENHSNWLKSRSDVYDDELGAQIYCLVDDPEAIVKQMKWAIANRLGVSIHHIGRNFLLEVNEKICILHYDYRDKTQELRKVAEYWQVLNPELEQLTESNECYEVNRINYDGGDRVFFDKFKVNRPYWKQKILFSCTSDPKDGCKHLKIQNCELKNSTCQKSVANICLLWQHDYSCSTEKQTMLHSSLHNNSIFCLGGNCNTPTIIPNRDIAKVAHLAML…
OTBS_0233	trbC CDS	321	OTBS_RS01095	type-F conjugative transfer system pilin assembly protein TrbC	321	Boryong_00259	type-F conjugative transfer system pilin assembly protein TrbC	282	321	94	trbC pseudo	Predicted conserved region-1,2, TraW interaction region	106	127 (ott); 144 (rbe); 213 (ecz)	Found upstream Met at N ternimus	MGQQKTFIFVSFSM(M)SDEALKSYFAESQKAGAQLIMRGLINNSFTQTKNKTMELGISFDIDPSLFEQYKIDVVPVIVIDDEKRGLTKKLTGHIPLAIALEIMNENTQ
[OTBS_0234]	traU CDS	809 has many stop codon within the frame	[OTBS_RS01100]	TraU family protein	738	Boryong_00260	conjugative transfer protein	684	738	95	TraU pseudo	Hydrophobic-2,3,4, Hydrophilic-1,2	245	325 (ott); 322 (rbe); 330 (ecz)	C-terminal fragment; Found upstream Met at N ternimus	MPVGFWEPVRLVDVTKSPM(M)CMVSLGGLSFGSATQKGMKDEAEGSAFYHIHWYVYPVIYWLEILLDFICLEMAAVDIAYLTEFDPLWSDDAKSAILNPETLLFQNVAAYQACIADCMSCGAGLLASDYAFWCAECQGMLYPFTGTAAAHNGGVGTSVLMVSKFMARMHRQLMLWGYYGYKGLCGKYPMPIMKKSQYRLQMTYPIPETRSCKSIGQTEATWQAGREFPVNGEDFGYLIWRKRDCCLL
[OTBS_0234]	traU CDS	809 has many stop codon within the frame							87	94.6	TraU pseudo		28	325 (ott); 322 (rbe); 330 (ecz)	N-terminal fragment	MPDTNASGRLICLCPKPGIPIPVPGIFR
OTBS_0236	traC CDS	366				Boryong_00262	conjugal transfer protein TraA	366	366	82.6	TraATi pseudo		121	940 (ott); 1383 (rbe); 1100 (atu)	C-terminal fragment	MTRYIENLKLYCNKEATKSINSLINQLSRPNEKSASITLKTAHDLEKARTKTTVEARSDFLSNFSSILATMAAPQYGTSDLQQPMLQMALTLTLLSLIYGMCSFNLSFSLSFCFLIMLKFC
[OTBS_0237]	traA Ti CDS	2202 has many stop codon within the frame	[OTBS_RS11045]	AAA family ATPase	1934 has many stop codon within the frame	Boryong_00263	conjugal transfer protein TraA	1452	1452	87.6	TraATi pseudo	Helicase region-1,2,3	483	940 (ott); 1383 (rbe); 1100 (atu)	Middle fragment	MEPKFRTSKGKAFIILEAEMIHEKVKEIINAYFAKLGLTNRVDKISAVPQEHIGPTRIRGLINEVANENELRKEANLKIIKDVDVITDAITHYKSIFTKQDVEKAVKDIPDLAARERLVQQVLSSNRVLELYHENGEVSEFFTTTEVRDEEASIIRIANKINNRVYYNDIYNLKSNIEGLANVSEEQKQALRHILLSTSGVRVLRGRAGTGKSTVLAKAYKIATNRGQNVIGLAPTHKAVSELKDNGYQKCDTIKGFLYKNSVTRDSLIVVDEAGMVATREYAELFRVVRNNNCQLILAGDEKQLASIERGGMFEMLSNIFSSHVLVNIRRQSENWSREAATKFAESNILSGITLLRQNKCIKFDNTLQDSMSKLRYNWSLSKFKLHEKLVITVRNKEV…
[OTBS_0237]	traA Ti CDS	2202 has many stop codon within the frame	[OTBS_RS11045]	AAA family ATPase	1934 has many stop codon within the frame	Boryong_00264	conjugal transfer protein TraA	483	483	86.9	TraATi pseudo	Nickase region-1,2	160	940 (ott); 1383 (rbe); 1100 (atu)	N-terminal fragment; Found upstream Met at N ternimus	MRIGVEM(M)AIQFAMIEFLSRSKGGDSCCKAAYNARTIVKNEQTNIRYNFSYKKDNVYHTVLIPDYVNQKFKNVQRLMNEVEQTEKRRNSKLLKDIVIALPDDKELNLEDRIKITHEIVDAMEWVQNGLGVQIDIHKLHRGDKNWHAHILVTTRRLKRMAKN
OTBS_0238	traD Ti CDS	234	OTBS_RS01115	conjugal transfer protein TraD	313 has many stop codon within the frame	Boryong_00266	conjugative transfer protein	216	216	89	TraDTi pseudo	Predicted conserved region-1	71	151 (ott); 97 (rbe); 77 (atu)	Found AA before met	MDEVNLKIKERKIRTRRLIEMGGLVAKAKLDHLPTNTLFGAFISLENTLVQHPNVQDHWTTIGKDIIEQEV
OTBS_0248	traH CDS	717 one stop codon within the frame	OTBS_RS01170	conjugal transfer protein TraH	>716 one stop codon within the frame	Boryong_00277	conjugal transfer protein TraH	702	702	93	TraH pseudo	TrbI interaction region-1, Predicted conserved region-1	233	433 (ott); 446 (rbe); 458 (ecz)	Found AA after *	MSTKIRVYAITMLLLLQAPVSLAWNIENVFQGMSINVTRSGSYQDQAAGYYAAGGLSARTSQTSFQPFAITPPSLNMSCSGIDAYLGSFSVISGEELVQLMKNIGSQAKVYAFSLGLKTFASQIENALKDLRNLAMEMNQFAKGDCELTKALFATALPRNSAMREAVCRDIQSQSGFDYFAAGKKCRNYLDQKQALRQAQNKDSELCWMIITSSLKQQQRLEYHQICVIQSCL
OTBS_0285	TrbL/VirB6 CDS	2217	OTBS_RS01310	type IV secretion system protein	2217	Boryong_00316	conjugal transfer protein	2217	2217	51.5	VirB6-5	Variable TM region, Conserved cytoplasmic loop	738	1157 (rbe); 295 (atu)		MILHNFSEFNTRNLNIMNQQNTLFLKFLVGIILFCSVISYSIAECIDADDFGFPIIAISSRYDTKQLTGQKDNQVAPWIDSKLLVNGKPLVVMVKHWNYHEYDNDISHLSAWSAWYGTNKNKHTLASITKRFPECRFRNNKTFSDSYDDNDDIPVINPPCLFKHGIGLYALIAKPGVDPNANVHSQSYGIPKKTINFHVGQNYLSSLNSTELDSGFLDTTPDGNIVKTGGYFHKYQDQEAEQYVGGRLYFKILDRFYDDNNGQYKIIIKSGVGDEKDSPETFLINIVKEMLFGNKKNQNKNGIIQNLFINILKNPSYKIVVNLTLILFIAFSGLAFLIGNINMTAHELVLRTVKILVISVLLNSDTAWKFFYDYLFFIFVDGPQFIIKTINEATAIGPG…
OTBS_0287	traA Ti CDS	312	OTBS_RS13730	conjugal transfer protein TraI	>270				135	90.4	TraI pseudo		44	890 (ott); 1383 (rbe); 1756 (ecz)	Found AA before met	MTGVQAVYLNSETGYKADISINRRSLGKISGLFITIAKRNADTLI
			OTBS_RS01360	conjugal transfer protein TraD	264	Boryong_00328	conjugal transfer protein TraD	264	264	94.7	TraDTi pseudo	Predicted conserved region-2	87	151 (ott); 97 (rbe); 77 (atu)		MNQLSLHPNVQNHWTTIGKNIFDKEQQNKAAVILKFSSELDENTKRHIRLHGLKWNSFRQEWCGHVKDIEALKNTLLNVQYSIELVV
OTBS_0310	traD Ti CDS	177	OTBS_RS01440	conjugal transfer protein TraD	177	Boryong_00346	conjugal transfer protein	177	177	92.6	TraDTi pseudo		58	151 (ott); 97 (rbe); 77 (atu)		MANLMQQKITLQQKKAKLIMDDVNLKIKERKMRTQRLIEMGGLKVAKAKLDHLSANTL
OTBS_0316	traC CDS	264	OTBS_RS01470	hypothetical protein	264	Boryong_00353	conjugal transfer protein TraC	264	264	93.3	TraC pseudo		87	829 (ott); 862 (rbe); 875 (ecz)		MNKFVDEDWKLNLLQSVHSNPQYYSEIAIYSPNVSGVIGRLLMIDPFTLLLTSTNARDYQAIEDYMAKGMNVSEAINHVIREREIIP
OTBS_0317	traW CDS	482 has many stop codon within the frame				Boryong_00354	type-F conjugative transfer system protein TraW	165	165	89.7	TraW pseudo	Predicted conserved region-2	54	219 (ott); 254 (rbe); 210 (ecz)	No met start; shorten toward C-terminal found met with diferent alignment suggesting fragmentation	MLVNGNPIELSNLLGRHVFFDQLGFLSTKFKIQAVPATIQQENNVLKISEISTP
[OTBS_0319]	traG CDS	708 has many stop codon within the frame							93	82.5	TraG pseudo		30	875 (ott); 905 (rbe); 836 (ecz)	Putative N-terminal region; Found Met downstream	MSNNHIVRHYQKFKVLLKKEYLVLQIVRYSH
[OTBS_0319]	traG CDS	708 has many stop codon within the frame	OTBS_RS01480	hypothetical protein	309	Boryong_00356	conjugal transfer protein TraG	309	309	77.4	TraG pseudo		102	875 (ott); 905 (rbe); 836 (ecz)	Found AA before met; shorten AM Boryong toward C-terminal found met with diferent alignment suggesting fragmentation	MNDHINAGNFSTKRDIQEIFNKKSEELKCQNANYINNKAYNNNIEQIFSDNEKIENLNRISDNIKNETQKIQKKFSDTTNSTFLRAGKQALENFGITKKDKS
[OTBS_0321]	traD F CDS	359 two STOP codon within the frame	[OTBS_RS13750]	type IV secretion system DNA-binding domain-containing protein	>365 two STOP codon within the frame	Boryong_00360	conjugal transfer protein	195	195	93.3	TraDF pseudo	Transmembrane region-1	64	584 (ott); 562 (rbe); 717 (ecz)	N-terminal fragment; Found AA after *	MNFQNQGNFTRGSQLFAHKLRMFGQGSTNVFTIGLGLSILWIICRLYQKLFLSSLYYFVIERYV
[OTBS_0321]	traD F CDS	359 two STOP codon within the frame	[OTBS_RS13750]	type IV secretion system DNA-binding domain-containing protein	>365 two STOP codon within the frame				132	79.1	TraDF pseudo		43	584 (ott); 562 (rbe); 717 (ecz)	Putative C-terminal fragment	MGEHFYDIDQILILNVISCLILWKKIVSSGCLGMIVLKQLIFMI
			[OTBS_RS01520]	type IV secretion system DNA-binding domain-containing protein	937 has many stop codon within the frame				108	94.2	TraDF pseudo		35	584 (ott); 562 (rbe); 717 (ecz)	Putative N-terminal fragment	MILNTVSKIDDFFAKNAELVLSEALKLYQDDKEIS
OTBS_0326	traD F CDS	839 has many stop codon within the frame	[OTBS_RS01520]	type IV secretion system DNA-binding domain-containing protein	937 has many stop codon within the frame	Boryong_00366	conjugative transfer protein	531	531	94.2	TraDF pseudo	Walker B	176	584 (ott); 562 (rbe); 717 (ecz)	C-terminal fragment; Different frame	MCRNPNHDNKNMWFILDELPALQKVSSLPVALAESRKYGGCFVAGLQNIHQLEAIYGAAECASMLDLFNSKFIFRVSDQVTAYKSALTLGEQEIIETQENLSYGSNTMRDGVNMNNVERKKLLVMPSEIMNLPDLTCYVKLAGNFPITKLTMQLQNLNIAFVLGYTLLKKLKLVDY
[OTBS_0328]	traA Ti CDS	1709 has many stop codon within the frame	OTBS_RS13755	AAA family ATPase	>624 has many stop codon within the frame	Boryong_00369	conjugal transfer protein TraA	144	144	93.1	TraATi pseudo		47	940 (ott); 1383 (rbe); 1100 (atu)	C-terminal fragment; Different frame	MFEILSNIFGSHVLVNIRRQSENWSREVAMKFAESNILSGITLPEAK
[OTBS_0328]	traA Ti CDS	1709 has many stop codon within the frame	[OTBS_RS13760]	conjugal transfer protein TraA	>659 has many stop codon within the frame	Boryong_00370	conjugal transfer protein TraA	468	468	93.8	TraATi pseudo	Helicase region-1	155	940 (ott); 1383 (rbe); 1100 (atu)	Middle fragment	MKLLVQQVLSSNRILELYHDDGESSKYFTTTEVRNEETRIIRIANKINDQVYYNDIYNLKSDIEGLTNVSEEQKQALRHILLSTSGVKVLRGRAGTGKSYVLAKAYELATNCRQKVIGLAPTHKAVSELKNKGYTDVYTVKGFLYNRKKFLCKIG
[OTBS_0328]	traA Ti CDS	1709 has many stop codon within the frame	[OTBS_RS13760]	conjugal transfer protein TraA	>659 has many stop codon within the frame	Boryong_00371	conjugal transfer protein TraA	339	339	80.1	TraATi pseudo		112	940 (ott); 1383 (rbe); 1100 (atu)	Middle fragment	MHIYWLLPRRFKENGEELRAKAVDLEPKFRTVNGKKFVIQDSEMIHEKEIINAFFAKLGLSNRVGEISAVLQKHIVPTRIRSLINEAANENELRKEANLKIIKDADVITDSL
[OTBS_0328]	traA Ti CDS	1709 has many stop codon within the frame	OTBS_RS13765	MobA/MobL family protein	468	Boryong_00372	conjugal transfer protein TraA	468	468	88.5	TraATi pseudo	Nickase region-1,2	155	940 (ott); 1383 (rbe); 1100 (atu)	N-terminal fragment	MRIGVEMAIQFARIEFLSRSKGCNSCCKAVYNARTIVKNKKTNIRYNFSRKKDNVYHTVLIPAYVNQKFKNIQTLMNEVERTEKRENSKLLKDIVIALPDDKELNLEDRIKITHEIVDAMECCAKWSWSADRDIHKPHTGDKNWHAHILVTTKKI
OTBS_0338	trbG/virB9 CDS	762	OTBS_RS01585	P-type conjugative transfer protein VirB9	762	Boryong_00383	P-type conjugative transfer protein VirB9	762	762	Ref	VirB9-1	DXR-YXP motif, Beta 1, Beta 2-3 - OM extrusion region, VirB7 interaction region	253	250 (rbe); 293 (atu)		MRNSNNQISFFIILLTIIMLPFRAMAIREPKPTAIDSRIRVMTYSPNDVFKFTGYYNYQGCIELDKGEEIVNLSMGDPNAWFIQEFGNRIFIKPIKDDATTNMLLITNKRTYFFELHAEEVQNINDSNMIFNVKFLYPDNEKSNSTNLVSLTSEVDLSHPENYNFYYTISGHQEIAPIKIFDDGDFTYIYFRDKNVVMPTVYIVDDRKKESLVNFRISTKNPNLMIVEQVSLRLSLRLGKKVVYVFNEALLSK
OTBS_0339	virB8 CDS	702	OTBS_RS01590	type VI secretion protein	702	Boryong_00384	type VI secretion protein	702	702	Ref	VirB8-1	Homodimerization domain I, VirB4 interaction region	233	234 (rbe); 237 (atu)		MLMDNSEIAVDIKNSKYFQDAYRWYKAKYLYPFLHRSVVFIILALLLLLIVLSIINVYSLLPVTQSLKYIISVDEKFNAAAKITPADQVLKNPLQSIVKILAESYVVKRESYNYNQLASQFQYIKNRSTRGIFRQFVNYMSLQNYQSPVLRYQKTAKRKIKILSSVFLNNDELAVYFHSCAIDDKGNMVEDMKWKANIIFETDQVNLNAASGSIFKFFVTDYKITLLQNNNEK
			[OTBS_RS01620]	conjugal transfer protein TraD	396 has many stop codon within the frame				48	86.5	TraDTi pseudo		15	151 (ott); 97 (rbe); 77 (atu)		MANLMQQKITFQQKS
OTBS_0345	traD Ti CDS	288 one stop codon within the frame	[OTBS_RS01620]	conjugal transfer protein TraD	396 has many stop codon within the frame	Boryong_00389	conjugal transfer protein TraD	153	153	88.9	TraDTi pseudo		50	151 (ott); 97 (rbe); 77 (atu)	Found AA before met and after *	MDEVNLKIKDRKMRTRRFIEIGGLVANVKLDQLPTNTLFGAIVSLKKTLT
OTBS_0395	Helicase RecD/TraA, ATP-dependent exoDNAse (exonuclease V)	2196	OTBS_RS01865	ATP-dependent RecD-like DNA helicase	2196	Boryong_00439	ATPase AAA	2196	2196		ATPase AAA		731			MSVLSYSTKASPIHNQSLAGLVERVTFHNTDNGFCIIKVKVNHKKDLITVIGNSATISSGQHIEASGIWVNDKEYGLQFKAYTLKVSVPTSIEGIEKYLASGLIKGIGPIYAKKLVQTFGLDVLTVIENQDPALKKVPGIGPIRAKKIWESWNSQKIISDIMLFIHNYNIGASKAVKIYKAYGAEAINIIKSNPYQLVSDIKGIGFKSADNIAKAIGIPENSMMRARAGLNYALVTAMGNGSCGMPTDKLINLCHELLNIDVSIIIDALSFEINERNVAVENINGEECIFLKGLAYAELKIAELLVHISKGKLAWNPISSNKITEYISNANIKLSPSQQDALNQALKSKVMIITGGPGVGKTTLINSIINILKSEGVVILLAAPTGRAAKRLSEATQHP…
OTBS_0402	traF CDS	474	OTBS_RS01905	conjugal transfer protein TraF	471	Boryong_00447	conjugal transfer protein	471	474	54	TraF pseudo	C-X-X-C motif, Beta 10	157	240 (ott); 300 (rbe); 257 (ecz)	Poor alignment with TraF; Found upstream Met at N ternimus	MM(M)KRLSLILLFPVSCILFTDICCANSCNITDDTISTTVNANNISTEQKISNLAQRYSLILVTDPRCRYCQSFKPTFYQFVEKYKFKSDVIQISMSNITQTYRRLINKIKAVPTVILLDQSGDQSTIFSQGNVSLQCLEQVAIQACEKILQKINSEDL
OTBS_0417	traE CDS	333	OTBS_RS01970	conjugative transfer protein	333	Boryong_00461	conjugative transfer protein	333	333	55.3	TraE pseudo	Anchor region, Predicted conserve region-1	110	183 (ott); 183 (rbe); 188 (ecz)		MNHLFKQNAIQELVKYNKCLLSVTILLAAANIIAIMAAITKEEKWLLIPAMEPDRKMMVSSKNYHETYLKEWAIYVTKLLFTTSPNEVERQIADMKVVFSNTESLNANLG
[OTBS_0419]	traC CDS	1773 has many stop codon within the frame	[OTBS_RS01975]	TraC family protein	1790 has many stop codon within the frame	Boryong_00463	conjugal transfer protein TraC	945	945	95.3	TraC pseudo	Predicted conserved region-1,2	314	829 (ott); 862 (rbe); 875 (ecz)	N-terminal fragment; Found upstream Met at N ternimus	MLFTSRRKNQKNILLIYLNQNRVKV(M)NASIHKDFDRERFSKHFVYESYDEETQLFFNRGSIGFVLLACPLAEASVSAQNEIAEFLKSDENLPAESSMQVLMIGSNNIEHFLSNWQLYRKGEIFIELANKRTEFLRDQAQKVGSIKDVVLLISVTIPNLNANIDDMIRRRDALKDTFRSIGLSTDNVNAQQLLKFLRVIFGWPEEEHSNINEYEILSEQILSGDFSLFENDDCVNVNNDQIFISLEARKRPAECKLSAMDLFLGNEMRRDEYIKSNFLIHFGLQMLPNQAMERTAAITKREALERNINAGMGKFFS
[OTBS_0419]	traC CDS	1773 has many stop codon within the frame	[OTBS_RS01975]	TraC family protein	1790 has many stop codon within the frame	Boryong_00464	conjugal transfer protein TraC	744	744	91.5	TraC pseudo	Walker A, Motif C	247	829 (ott); 862 (rbe); 875 (ecz)	C-terminal fragment (extension); Found AA after *	MQEWANFFHDIQQEAEDLADVVAALQSGDRVVNIHFNVIMFDKTKKAKQSASAFCSMLRRSGWYFVPCKYDHVAVLLAALPMQLVEQGQRGVLGQKTSGVGVALSSLGRGIKTVSVESKVLLPIIGEWKGDLSSPGMLLAGRRGQIMYWSPFGGALLPALNKHGAAPNENFNLCIAGVPGFGKSVFMQELMLSVLGVGGKVFVLDYGRSFKRTCLILGGSYIEFDMKNPVSINPFSEVPEDDSAKSI
[OTBS_0421]	traD F CDS	490 has many stop codon within the frame	[OTBS_RS01985]	conjugal transfer protein TraD	493 has many stop codon within the frame	Boryong_00468	conjugal transfer protein TraD	312	312	91	TraDF pseudo	Transmembrane region-2	103	584 (ott); 562 (rbe); 717 (ecz)	C-terminal fragment	MQLKLAIGEHFYDIDQIGIKFYSLRFKKWMHLNAQDFLHEFYTCQHGFKIQQLLEFLINSALLEILVVFTILVLIISIVFFTAQGKKTIIKAKIRGADFVGCK
[OTBS_0421]	traD F CDS	490 has many stop codon within the frame	[OTBS_RS01985]	conjugal transfer protein TraD	493 has many stop codon within the frame				171	90.6	TraDF pseudo	Transmembrane region-1	56	584 (ott); 562 (rbe); 717 (ecz)	Putative N-terminal fragment	MNFQNQGNFTRGSQLFAHKLRMFGQGSTNVFTIGLGLSIFWIICRLYQKIFLILFCN
OTBS_0457	conserved hypothetical protein	171							171	53.3	Hypothetical		56	109 (ott); 84 (rbe); 171 (ecz)	poor alignment with TraV; hit as CTP; likely non-T4SS	MILILFLILLLISLLFFLNYMNMLLPYFLSHLIFSLQYPSFSYVVTCFLIYAISFI
OTBS_0472	traB CDS	416 has many stop codon within the frame							327	91.6	TraB pseudo		108	444 (ott); 472 (rbe); 475 (ecz)	Found upstream Met at N ternimus; annotation has no met	MTKKDRLESVIESRYLETTTKINNFNQKLEIFENQPKQGLYNNDSNEFSSDINHHILNSPHNNKKKQAPVVVVKSFVNLRRAGSELKKMLRTMLLAVVLLELHCLLELL
			OTBS_RS02250	conjugal transfer protein TraD	264	Boryong_00539	conjugal transfer protein TraD	264	264	94.7	TraDTi pseudo	Predicted conserved region-2	87	151 (ott); 97 (rbe); 77 (atu)		MNQLSLHPNVQNHWTTIGKNIFDKEQQNKAAVILKFSSELDENTKRHIRLHGLKWNSFRQEWCGHVKDIEALKNTLLNVQYSIELVV
[OTBS_0487]	traC CDS	1261 has many stop codon within the frame	[OTBS_RS11270]	TraC family protein	1342 has many stop codon within the frame	Boryong_00544	conjugal transfer protein TraC	570	570	92.7	TraC pseudo	Walker A, Motif C	189	829 (ott); 862 (rbe); 875 (ecz)	C-terminal fragment (extension)	MPIIGEWKGDLSSPGMLLDGRRGQIMYWSPFGGALLPTLNKHGVAPNENFNLCIAGVPGSGKSVFMQELMLSVLGVGGKVFVLDYGRSFKRTCLILGGSYIEFDMKNPVSINPFSEVPEDDSAKSIEARSDFLSNFPSILATMAAPQYGTSDLQQPMLQMALISVLFFLIYSMCSSCFCFYFISVLKFY
[OTBS_0487]	traC CDS	1261 has many stop codon within the frame	[OTBS_RS11270]	TraC family protein	1342 has many stop codon within the frame	Boryong_00545	conjugative transfer protein TraC	726	726	95.4	TraC pseudo	Predicted conserved region-1,2	241	829 (ott); 862 (rbe); 875 (ecz)	N-terminal fragment; Found upstream Met at N ternimus; annotation has no met	MNASIHKDFDRKRFSKHFVYESYDEETQLFFNRSSIGFVLLACPLAEASVSAQNEIAEFLKSDENLPAESSLQVLMIGSNNIENFLSNWQSYRKGEIFIELANKRTEFLRDQAQKSGSVKDIVLLISVTIPNLNANIDDMIRRRDALKDTFRSIGLSTENVNAQQLLKFLRVIFGWPEEEHSNINQYEILSEQILSGDFSLFENDDCVNVNDDQIFISLEARKRPAEWKLSANSRSWSSAF
OTBS_0488	traV CDS	330	OTBS_RS02270	hypothetical protein	330	Boryong_00546	hypothetical protein	330	330	89.1	TraV	Conserved cysteine region, Predicted conserved region-1	109	109 (ott); 84 (rbe); 171 (ecz)		MKLLLLLLGCMSLTSFFFESNFDCKIPKGQKCKSLYEIKKMAAQGVFDPDNVEKVETSKVKSKRRCVLYCKRAKAVQGVAVVNTSPKKSKKYLINLFKPKQSQGERKHT
OTBS_0489	traB CDS	378	OTBS_RS02275	conjugal transfer protein	378	Boryong_00547	conjugal transfer protein	378	378	88.4	TraB pseudo	Alpha-3	125	444 (ott); 472 (rbe); 475 (ecz)		MAALNGVFSSIAKFLQAKAIKPDMTTATMLNIELSVGDALQSGAYSGASNAFDKLADFAIKRADSMSPVIVVASGRVIDVVFKKGFDLCEHKKKLKNSTYVPSTSHEKVNSHNQFNQSQKLEEHL
			OTBS_RS13840	conjugal transfer protein TraE	121 two stop codon within the frame				66	59.1	TraE pseudo		21	183 (ott); 183 (rbe); 188 (ecz)	Found met downstream	MNHLFK*NAI(M)QELVKYNKCLLSVTILPSCS*YNCSHYIIL
OTBS_0511	traE CDS	540	OTBS_RS02365	conjugative transfer protein	540	Boryong_00569	conjugative transfer protein	540	540	86.9	TraE	Anchor region, Predicted conserve region-1,2,3	179	183 (ott); 183 (rbe); 188 (ecz)		MNYLNQFRKRSNKCLLSVTILLAAANIIAIMAAITKEEKWLLIPAIEPDRKMTVSSKNYHETYLKEWAIYVTKLLFTTSPNEVERQIADMKVASSNTESLNKFFHDHLQFVKGSNVSSVFFPKKVEVMKDGVLISGTLRYWFSDSKHIAIDKTYFLTYKRSPNYLLLLSGVNKKKIKLA
OTBS_0513	traV CDS	114 one stop codon within the frame	OTBS_RS02375	hypothetical protein	396	Boryong_00571	hypothetical protein	396	396	52.2	Hypothetical		131		Too small by itself; The hypothetical does not match with CTP; poor alignment with TraV	MLKNITLTECDKSKILQAVQDIYGYEIQELQVTPFEQPTTVSQKQINEEEYLLNLSKQLDSKSIWYKVRESLIKSYGQAIDKSWFSPLKVINEDSVNNKDLLLLLYYHCLNCPVALFLRFLSVDISTLSIN
[OTBS_0518]	traA Ti CDS	2781 has many stop codon within the frame	[OTBS_RS11320]	AAA family ATPase	>2345 has many stop codon within the frame	Boryong_00577	conjugal transfer protein TraA	1479	1479	91.9	TraATi pseudo	Helicase region-2,3,5,6	492	940 (ott); 1383 (rbe); 1100 (atu)	C-terminal fragment	MQNRLIVVDEAGMVATREYAELFRVVRNNNCQLILAGDEKQLASIERGGMFEMLSNIFSSHVLVNIRRQSENWSREAATKFAESNILSGITLLRQNKCIKFDNTLQDSMSKLRYNWSLSKFKLHEKLVITVRNKEVDILNSSIRSLLKANGTLQGTEYRRSIAGRKESYMAGDRIVFQKSDKDLQIQNSEFATLTSVNKNEFVAKTDAGQDVSFDPSKIQFKHGYASTVYKAQGASIKDVYVLHNGVSNISSSYVAMTRHIEKLQLYCNKEATRSINSLINQLSRPNDKSASITLKTAHDLEKARTKTTVFSKIENWFKSIINDINDRSHVNEEYYHFTAKPEQEAKVERVQQENCIKQCTTKDISTPLFMQIKEQRQYNYDVTILSAEGKTISSFQEA…
[OTBS_0518]	traA Ti CDS	2781 has many stop codon within the frame	[OTBS_RS11320]	AAA family ATPase	>2345 has many stop codon within the frame	Boryong_00578	conjugal transfer protein TraA	1092	1092	88.3	TraATi pseudo	Nickase region-2,3, Helicase region-1	363	940 (ott); 1383 (rbe); 1100 (atu)	Middle fragment	MNEVEQTEKRRNSQLLKDIVIALPDDKELNLEHRIEITHQIVDAMGEWVQNGLGVQIDIHKPHRGDKNWHAHILVTTRRFREDGTGLGDKAVNLNPKCRTVNGKKFVIRDSEMIHEKVKEIINAYFAKLGLTNRVDKISAVPQEHIGPTRIRGLINEVANENELRKEANLKIIKDVDVITDAITHYKSIFTKQDIEKAVKDIPDLTERGMLVQQVFSSNRILELYHDDGESSKYFTTTDVRDEEVRIIRIANKINNQVYYNDIYNLKSDIEGLANVSEEQKQALRHILLSTSGVRVLRGRAGTGKSTVLAKAYKIATNRGQNVIGLAPTHKAVSELRSKGYKEVYTVKGFLYNRKKKFLCKIG
[OTBS_0518]	traA Ti CDS	2781 has many stop codon within the frame	OTBS_RS14845	hypothetical protein	234	Boryong_00579	conjugal transfer protein TraA	216	234	90.3	TraATi pseudo	Nickase region-1	77	940 (ott); 1383 (rbe); 1100 (atu)	N-terminal fragment; Found upstream Met at N ternimus	MRIGVEM(M)AIQFARIEFLSRIKGGDSCRKAAYNARTIVKNEKTNVSYNFSCKKDNVYHTVLIPAYVNQKFKNVQTINE
OTBS_0519	traD Ti CDS	399	OTBS_RS02395	conjugal transfer protein TraD	399	Boryong_00580	conjugative transfer protein	399	399	91.3	TraDTi pseudo	Predicted conserved region-1,2	132	151 (ott); 97 (rbe); 77 (atu)		MDEVNLKIKERKMRTRRLIEMGGLVAKAKLDHLQTNTLFGAIVSLKETLTQHPNVQNHWTTIGKNIFDKEQQNKAAVILKFSSEPDENTKRYIRLHGLKWNSFRQEWCSNVKDIEALKNGLLNVQYKLELVS
[OTBS_0525]	traN CDS	1683 has many stop codon within the frame	[OTBS_RS11335]	conjugal transfer protein TraN	1672 has many stop codon within the frame	Boryong_00588	conjugal transfer protein TraN	633	633	94.4	TraN pseudo	Conserved cysteine region-2,3,4-5,6, Predicted conserved region-4	210	564 (ott); 603 (rbe); 602 (ecz)	C-terminal fragment (extension)	MLHSSLRNNSIFCLGGNCNTPTIIPNRDIAKVAHLAMLNQMSKDIKTNPVSVFSGKHRKCKKDVFSFLNCCSSMTGWGRDIGLSQCKSKEQELALYRKKGYCYYIGTYCSSRIPILGICLARKSTYCCFQSKLARIFQEEARKQLKIDFGTPECPKCRGLTVEELQKVDFTKINMDELFGDILTKAQNSMNKDIIAGIKDKVHRMQQSHH
[OTBS_0525]	traN CDS	1683 has many stop codon within the frame	[OTBS_RS11335]	conjugal transfer protein TraN	1672 has many stop codon within the frame	Boryong_00589	conjugal transfer protein TraN	771	771	87.9	TraN pseudo	Conserved cysteine region-1	256	564 (ott); 603 (rbe); 602 (ecz)	N-terminal fragment; Found upstream Met at N ternimus	MRILNEIIIYINFL(M)IVLNISCCLASMQSSYNEASNYNVNLGNSSNTQELFHQGSNVNYPNNDEDLTYHGRNQLGTESGAMLFQAENSKNNALTQHNINDQNYMIANSMRIESDPLSALDSSNFVTQTSKTNTEIIQSCNEGSNFNIELIRELNVECRLENVWLSWQNRQMEFATEEIVENHSNWLNGRADFHDVDKNNEKIYKLAGDSQMAARRMRSAVADRLGVSIEHIGTKFILYQKEVKYVYFAMTTEIRLKN
OTBS_0526	trbC CDS	321	OTBS_RS02435	type-F conjugative transfer system pilin assembly protein TrbC	321	Boryong_00590	type-F conjugative transfer system pilin assembly protein TrbC	282	321	94	trbC pseudo	Predicted conserved region-1,2, TraW interaction region	106	127 (ott); 144 (rbe); 213 (ecz)	Found upstream Met at N ternimus	MGQQKTFIFVSFSM(M)SDEALKSYFAESQKAGAQLIMRGLINNSFTQTKNKTMELGISFDIDPSLFEQYKIDVVPVIVIDDEKRGLTKKLTGHIPLAIALEIMNENTQ
[OTBS_0527]	traU CDS	809 has many stop codon within the frame	OTBS_RS02440	TraU family protein	738	Boryong_00591	conjugative transfer protein	684	738	95	TraU pseudo	Hydrophobic-2,3,4, Hydrophilic-1,2	245	325 (ott); 322 (rbe); 330 (ecz)	Found upstream Met at N ternimus; Found AA in front of met	MPVGFWEPVRLVDVTKSPM(M)CMVSLGGLSFGSATQKGMKDEAEGSAFYHIHWYVYPVIYWLEILLDFICLEMAAVDIAYLTEFDPLWSDDAKSAILNPETLLFQNVAAYQACIADCMSCGAGLLASDYAFWCAECQGMLYPFTGTAAAHNGGVGTSVLMVSKFMARMHRQLMLWGYYGYKGLCGKYPMPIMKKSQYRLQMTYPIPETRSCKSIGQTEATWQAGREFPVNGEDFGYLIWRKRDCCLL
[OTBS_0527]	traU CDS	809 has many stop codon within the frame							87	94.6	TraU pseudo		28	325 (ott); 322 (rbe); 330 (ecz)	N-terminal fragment	MPDTNASGRLICLCPKPGIPIPVPGIFR
OTBS_0528	traV CDS	291	OTBS_RS02445	hypothetical protein	291	Boryong_00592	hypothetical protein	291	291	85.2	TraV pseudo	Conserved cysteine region	96	109 (ott); 84 (rbe); 171 (ecz)		MKFLLLLLGCMSLTSFFFESNFDCKIPKGQKCKSLYEIKKMAAQGVFDPDNVEKVETSKIKSKRRCVLYCKRSKAVQGVAVVNTSPKKPKMSDIAT
OTBS_0529	traB CDS	465	OTBS_RS02450	TraB/VirB10 family protein	489	Boryong_00593	conjugal transfer protein	465	489	90.3	TraB pseudo	OM pore gating, Alpha-3	162	444 (ott); 472 (rbe); 475 (ecz)	Found upstream Met at N ternimus	MENKAEGWL(M)IGEDGRSGIKGIVVDKSSNIASMAALNGVFSNIAKFLQAKAIKPDMLPTLNLVAGGHQQQEFQIGDALQSGAYSGASNAFDKLADFAIKQADSMSPVVLIASGRVIDVVFKKGFDLREHKKKPHNLTYSQSTNNEKVNLHNKFDQSQKLEEHL
OTBS_0531	traE CDS	552 one stop codon within the frame	OTBS_RS02460	conjugal transfer protein	552 one stop codon within the frame	Boryong_00595	conjugative transfer protein	477	477	89.4	TraE pseudo	Predicted conserve region-1,2,3	158	183 (ott); 183 (rbe); 188 (ecz)	Found AA before met	MLAAANIIAIMAAITKEEKWLLIPAMEPDRKMMVSSKNYHETYLKEWAIYVTKLLFTTSPNEVERQIADMKVASSNTESLNKFFHDHLQFVKGSNVSSVFFPKKVEVMKDGVLISGTLRYWFSDSKHIAVNKTYLLTYKRSPNYLLLLTGVKENGIKK
			OTBS_RS13870	conjugal transfer protein	>223 has many stop codon within the frame				114	86.8	TraB pseudo		37	444 (ott); 472 (rbe); 475 (ecz)		MQHDNSNNENSKEEDLELNDKPKSLNLLLGLIASYQN*RVLFAESQ*LP*LFFYKHHNNACVVFFI*KWKNERI
[OTBS_0588]	traA Ti CDS	2665 has many stop codon within the frame	OTBS_RS02735	AAA family ATPase	2232	Boryong_00658	conjugal transfer protein TraA	2232	2232	80.2	TraATi pseudo	Helicase region-3	743	940 (ott); 1383 (rbe); 1100 (atu)	C-terminal fragment	MKKLKEVINSYFAKLSLLNRVDQISRVQQAQIRPPIIRGLINEIVDNEVRREYYLKIVKDADVITDSITYYQSIFTKQRVEKEVKDIPNQIERAMLVQQVLSSSRVLELYHDDGKISKYFTTAEVRNEEARIIRMANKINDQVYYKDIYNLKNYIKSLTNVSEEQKQALKHILMSTSGVRVLRGRDGTGKSHVLAAVYKLAINCGKNIIGLAPTHKAVSELKSKGYKECNTIKGFLYNQRNTVTKDILIVVDKAGMVGTRQYAELFKVVRNNNCQLILVGDERQLASVERGGMFEILANTYDSHVLTDVRKQSENWSREVAEKFAEGNILSGITLLKQNNCIEFADTLQDSMNKLIYDWSHGKCKLQEKLIITVRNKDVDKLNLNIRSLLKANSTLKGP…
[OTBS_0588]	traA Ti CDS	2665 has many stop codon within the frame				Boryong_00659	hypothetical protein	111	111	66	TraATi pseudo		36	940 (ott); 1383 (rbe); 1100 (atu)	Middle fragment	MRESLYVHMLVTTREFDENGEGLVDKSVNLNTQGEM
[OTBS_0588]	traA Ti CDS	2665 has many stop codon within the frame				Boryong_00660	conjugal transfer protein TraA	120	120	75.4	TraATi pseudo		39	940 (ott); 1383 (rbe); 1100 (atu)	N-terminal fragment; Found AA before met	MNEVERTEKSNSKLLKDIVIALQDDKELNLKNIIKIINN
[OTBS_0594]	traH CDS	588 has many stop codon within the frame	[OTBS_RS02760]	conjugal transfer protein TraH	>558 has many stop codon within the frame	Boryong_00669	conjugal transfer protein TraH	150	150	86.1	TraH pseudo	TrbI interaction region-2	49	433 (ott); 446 (rbe); 458 (ecz)	C-terminal fragment	MLDYYNIFTKAAAKIGIPSNMRDSIMSMTGTIVVTNNNRLLSTLENDVE
[OTBS_0594]	traH CDS	588 has many stop codon within the frame	[OTBS_RS02760]	conjugal transfer protein TraH	>558 has many stop codon within the frame				162	92.1	TraH pseudo	Predicted conserved region-1	53	433 (ott); 446 (rbe); 458 (ecz)	N-terminal fragment; Found met downstream	MKIFSTRTSQTSFQPFAITPPSLNMSCSGIDAYLGSFSVISGEELVQLMKNIGS
			OTBS_RS02820	conjugal transfer protein TraD	264	Boryong_00684	conjugal transfer protein TraD	264	264	94.7	TraDTi pseudo	Predicted conserved region-2	87	151 (ott); 97 (rbe); 77 (atu)		MNQLSLHPNVQNHWTTIGKNIFDKEQQNKAAVILKFSSELDENTKRHIRLHGLKWNSFRQEWCGHVKDIEALKNTLLNVQYSIELVV
			OTBS_RS02910	conjugal transfer protein TraD	264	Boryong_00704	conjugal transfer protein TraD	264	264	94.7	TraDTi pseudo	Predicted conserved region-2	87	151 (ott); 97 (rbe); 77 (atu)		MNQLSLHPNVQNHWTTIGKNIFDKEQQNKAAVILKFSSELDENTKRHIRLHGLKWNSFRQEWCGHVKDIEALKNTLLNVQYSIELVV
OTBS_0628	traD Ti CDS	441	OTBS_RS02930	conjugal transfer protein TraD	441	Boryong_00708	conjugative transfer protein	441	441	89.8	TraDTi pseudo	Predicted conserved region-1,2	146	151 (ott); 97 (rbe); 77 (atu)	Region extend beyond TraDTi ref at C-terminal	MDEVNLKIKERKMRTRRLIEMGGLVAKAKLDHLPTNTLFGAFISLENTLVQHPNVQNHWTTIGKDIFDKEQQNKAAVILKFSSEPDENTKHHIRLHGLKWNSFRQEWCGNVKDIEALKNCLLNVQYEFRASLKKALDNIANIIYKV
[OTBS_0629]	traA Ti CDS	4491 has many stop codon within the frame	[OTBS_RS13910]	AAA family ATPase	>2342 has many stop codon within the frame	Boryong_00709	conjugal transfer protein TraA	777	777	87.9	TraATi pseudo	Nickase region-1,2,3	258	940 (ott); 1383 (rbe); 1100 (atu)	N-terminal fragment; Found upstream Met at N ternimus	MRIGVEM(M)AIQFARIEFLSRSKGCNSCCKAVYNARTIVKNKKTNIRYNFSRKKDNVYHTVLIPAYVNQKFKNIQTLMNEVEQTEKRRNSKLLNDIVIALPDDKELNSEDRIKITHEIVDAMEWVQNGLGVQIDIHKPHRGDKNWHAHILVTTRRFREDGTGLGDKAVNLNPKCITLSNGKKVVIKDPEMIHEKVKEIINAYFAKLGLTNRVDKISAVLQKHIVPTRIRSLINEAANENELRKEANLKIIKDADVITDSL
[OTBS_0629]	traA Ti CDS	4491 has many stop codon within the frame	[OTBS_RS13910]	AAA family ATPase	>2342 has many stop codon within the frame	Boryong_00710	conjugal transfer protein TraA	468	468	88.6	TraATi pseudo	Helicase region-1	155	940 (ott); 1383 (rbe); 1100 (atu)	Middle fragment	MKLLVQQVLSSNRVLELYHENGEVSEFFTTTEVRDEEASIIRIANKINNRVYYNDIYNLKSNIEGLANVSEEQKQALRHILLSTSGVRVLRGRAGTGKSTVLAKAYKIATNRGQNVIGLAPTHKAVSELKNKGYTDVYTVKGFLYNRKKFLCKIG
[OTBS_0629]	traA Ti CDS	4491 has many stop codon within the frame	[OTBS_RS13910]	AAA family ATPase	>2342 has many stop codon within the frame	Boryong_00711	conjugal transfer protein TraA	144	144	93.1	TraATi pseudo		47	940 (ott); 1383 (rbe); 1100 (atu)	Middle fragment	MFEILSNIFGSHVLVNIRRQSENWSREVAMKFAESNILSGITLPEAK
[OTBS_0629]	traA Ti CDS	4491 has many stop codon within the frame	[OTBS_RS13910]	AAA family ATPase	>2342 has many stop codon within the frame	Boryong_00712	conjugal transfer protein TraA	873	873	79.6	TraATi pseudo	Helicase region-5,6	290	940 (ott); 1383 (rbe); 1100 (atu)	C-terminal fragment	MSKLRYNWSLSKFKLHEKLVITVRNKEVDILNSSIRSLLKANGTLQGTEYRRSIAGRKESYMAGDRIVFQKSDKDLQIQNSEFATLTSVNKNEFVAKTDAGQDVSFDPSKIQFKHGYASTVYKAQGASIKDVYILHNGVGNISSSYVAMTRHIEQLKLYCNKEATSSFSSLVYQLSRANYKSASINLKTNEDLNKENPTILSKICGWFKSIVTDVGDRFHKNAKYYQYDKKPEQLADIKIEQPNIVNDIRKSEISPNNELKATKTANDISTTEKLNTKPEQQNPRVSIRR
[OTBS_0629]	traA Ti CDS	4491 has many stop codon within the frame	OTBS_RS02940	conjugal transfer protein TraI	1764	Boryong_00713	conjugal transfer protein TraI	1803	1803	73.9	TraI pseudo	Predicted conserved region-1,2	600	890 (ott); 1383 (rbe); 1756 (ecz)	Found upstream Met at N ternimus	MTDKINNSNNHNLM(M)EELRNKIASHAETIACDLLGEPNKHFSRRGEIRWGDTGKIVVNTSGKHAGKWYDFSSGEGGDLFDLARKERGGDFVRAKEYLTSIVGMSTYNESYPRQVHKEATQNELAKIRKVQYFYNQSSPLYFTNNTEVQIVKRYLEQHRGIDCFTMNSDLRASVILDRETNENYPAFSAFSRNAKGKITGVQVVYLNSQTCDKADISVPRRAFGKISESFVRITPLAPHDSPITIITEGVETALSLKQAGINGKIIAAIGIHNFKNYQPFEGENIIIAADNDGQNSITMNTVDKAKKTLENSGAKVLKVMPTQEGDFNDLLQIHGAEAIRQIIIPEIAKLIKLNEIQNKSSEIPNQSDVKELYAKSLPLYDYNKKEKANAEVTTVNKF…
[OTBS_0631]	traD F CDS	1681 has many stop codon within the frame	[OTBS_RS02965]	conjugal transfer protein TraG N-terminal domain-containing protein	2330 has many stop codon within the frame	Boryong_00715	conjugal transfer protein	1275	1275	96.1	TraDF pseudo	Walker A, Walker B	424	584 (ott); 562 (rbe); 717 (ecz)	C-terminal fragment	MYGERNLAKMLKSAKKASKICFGGLPLVKNSERLHILITGTTGTGKTNMLNELLPQIRSQQDRAIIIDLTGAFTDRFFDSKCDKLLNPLEKNSEQWLPWNDCFEAADFHDIASSFSNYTHRIDDFFAKNAELVLSEALKLYQDDKDIIKLIHTIIYSDNRQFVKAFRNTAVSGIISESAPETSAGIQSTLGKNITSLQYLKPGGNFSIKEWFSNSAETGWLFITATPSQRATLQPLISAWISIAIKALMCRNPNHDNKNIWFILDELPALQKVSSLPVALAESRKYGGCFVAGLQNIHQLEAIYGSAECASMLDLFNSKFIFRVSDQVTAYKSALTLGEEEIIETQENLSYGSNTMRDGVNMNNVERKKLLVMPSEIMNLPDLTCYVKLVGNFPITKLT…
[OTBS_0631]	traD F CDS	1681 has many stop codon within the frame	[OTBS_RS02965]	conjugal transfer protein TraG N-terminal domain-containing protein	2330 has many stop codon within the frame	Boryong_00716	conjugal transfer protein TraD	507	507	92.5	TraDF pseudo	Transmembrane region-1,2	168	584 (ott); 562 (rbe); 717 (ecz)	N-terminal fragment; Found upstream Met at N ternimus; AM annotation has no met	MNFQNQGNFTRGSQLFAHKLRMFGQGSANVFTIGLGLSIFWIICRLYQKVFLSSLYYFAIERYVQLKLTIGEHFYDIDQIGIVFYSLRFKKWIHLNAQDFLHEFYTGQHGFKIQQLWEFLINSALLEGLIVFAIGVIISIVFFTAQGKKTIIKAKIRGADFVRREKSS
[OTBS_0633]	traG CDS	2010 has many stop codon within the frame				Boryong_00718	conjugal transfer protein TraG	1431	1431	92.7	TraG pseudo	Membrane spanning region-2,3, Cleavage site	476	875 (ott); 905 (rbe); 836 (ecz)	C-terminal fragment; Found AA after *	MFASLSSQTSYFVSKMLEQHLLPAYEGLSSRKTGIMFGAKAVAKIRDVQIQDPITLTNTKEFLRQCFMKPYIIGNILGKKAAAQQTNDIIGFIEQNIPNNFGIYYREPSNLAISFKTCRQATPLIKAAIHKELNEGLLTKFAAAIGVQSDKSNMLSQRLKVMTGDTLKYLQREQQDIHEWMKQAMLLNANRESYDDWREKFSLSRIYSNLVSMHAIRGLFQQSFSYLVAGEMAAHMMPILQSVFFALVVSMIFIVFPMGLLPGGYNILKTWILLIIWVSSWPVFFTIIHCLGMISLSSKSGAFGNDYGLNMLSQGSFAEMILYSYATFQMLASSIPMLSWAVIKACAHATANLASQFSPIPVASSLGSNIVDNNLSMDNYSIGNRTISQQNLAPSLHMA…
[OTBS_0633]	traG CDS	2010 has many stop codon within the frame	OTBS_RS14850	hypothetical protein	177				177	97.2	TraG pseudo	Membrane spanning region-1	58	875 (ott); 905 (rbe); 836 (ecz)	N-terminal fragment; Found AA before met; AM annotation has no met	MAYGLLLGLFLEEISASLLWEWFFPSIFIFTLLFAPKSTVWLKDEVSMSAPVKVDNIP
[OTBS_0634]	traH CDS	1280 has many stop codon within the frame	[OTBS_RS02970]	conjugal transfer protein TraH	1301 has many stop codon within the frame	Boryong_00719	conjugal transfer protein TraH	624	624	95	TraH pseudo	Predicted conserved region-2,3	207	433 (ott); 446 (rbe); 458 (ecz)	C-terminal fragment	MRDSIMSMTGTIVVTNNNVYFFDSLAQDEKSWISHLKGGESASIYSCDSVSCLHPSLQRNITISPEQSYAGKAKQKLTDLKNKFDKNSEYSNSEIAFLSSIGDIFPIYDYITLEAISGVTILEISSELIASYTLVQHLKEVITEIRRAVTSLGAKQVSNEHLERYLKELNRVQLFANEKWTSLQTDASRIDKRARLIEQHLIAKEKS
[OTBS_0634]	traH CDS	1280 has many stop codon within the frame	[OTBS_RS02970]	conjugal transfer protein TraH	1301 has many stop codon within the frame	Boryong_00720	conjugal transfer protein TraH	702	702	92.9	TraH pseudo	TrbI interaction region-1, Predicted conserved region-1	233	433 (ott); 446 (rbe); 458 (ecz)	N-terminal fragment; Found upstream Met at N ternimus; AM annotation has no met	MSTKIRVYAITMLLLLQAPVSLAWNIENVFQGMSINVTRSGSYQDQAAGYYAAGGLSARTSQTSFQPFAITPPSLNMSCSGIDAYLGSFSVISGEELVQLMKNIGSQAKVYAFSLGLKTFAPQIENALKDLRNLAMEMNQFAKGDCKLTKALFATALPRNSAMREAVCRDIQSQSGFDYFAAGKKCRNYLDQKQALRQAQNKDSELCWMIITSSLKQQQRLEYHQICVIQSCL
[OTBS_0635]	traF CDS	705 one stop codon within the frame	[OTBS_RS02975]	conjugal transfer protein TraF	705 one stop codon within the frame	Boryong_00721	conjugal transfer protein	447	447	95.5	TraF pseudo	C-X-X-C motif, Beta 10, Alpha 7	148	240 (ott); 300 (rbe); 257 (ecz)	C-terminal fragment	MEKAHKFATMWQLATLLDYQLINANEPANSLHRKLYQEKSEQKNDFKLKNIAKNWGLILQVKQDCLLCKAFMPIVQCFANKYAFQLLAVSKNNELLNKLNPKHIVPVLYSVASDGKKIYAVARGIISEDKIIDNILAIDRYYHKLETT
[OTBS_0635]	traF CDS	705 one stop codon within the frame	[OTBS_RS02975]	conjugal transfer protein TraF	705 one stop codon within the frame	Boryong_00722	conjugal transfer protein	177	177	82.7	TraF pseudo	Predicted conserved region	58	240 (ott); 300 (rbe); 257 (ecz)	N-terminal fragment; Found upstream Met at N ternimus	MSRLLM(M)FMILISHLSTVDASPTRFLWYNDKHGHELDDSAANSKLMSRPHDQRIEELKERFNRA
OTBS_0636	traN CDS	1662	OTBS_RS02980	conjugal transfer protein TraN	1662	Boryong_00723	conjugal transfer protein TraN	1701	1701	95.1	TraN	Conserved cysteine region-1, 2, 3, 4-5, 6, Predicted conserved region-1, 2, 3, 4	566	564 (ott); 603 (rbe); 602 (ecz)	Found upstream Met at N ternimus	MRILNEIIIYINFLM(M)IVLNISCCLASMQSSYNEASNYNVNLGNSSNTQELFHQGSNVNYPNNDEDLTYHGRNQLGTESGAMLFQAENSKNNALTQHNINDQNYMIANSMRIESDPLSALDSSNFVTQTSKTNTEIIQSCNEGSNFNIELIRELNVECRLENVWLSWQNRQMEFATEEIKENHSNWLKSRSDVYDDELGAQIYCLVDDPEAIVKQMKWAIANRLGVSIHHIGRNFLLEVNEKICILHYDYRDKTQELRKVAEYWQVLNPELEQLTESNECYEVNRINYDGGDRVFFDKFKVNRPYWKQKILFSCTSDPKDGCKHLKIQNCELKNSTCQKSVANICLLWQHDYSCSTEKQTMLHSSLHNNSIFCLGGNCNTPTIIPNRDIAKVAHLAM…
OTBS_0637	trbC CDS	321	OTBS_RS02985	type-F conjugative transfer system pilin assembly protein TrbC	321	Boryong_00724	type-F conjugative transfer system pilin assembly protein TrbC	282	321	94	trbC pseudo	Predicted conserved region-1,2, TraW interaction region	106	127 (ott); 144 (rbe); 213 (ecz)	Found upstream Met at N ternimus	MGQQKTFIFVSFSM(M)SDEALKSYFAESQKAGAQLIMRGLINNSFTQTKNKTMELGISFDIDPSLFEQYKIDVVPVIVIDDEKRGLTKKLTGHIPLAIALEIMNENTQ
OTBS_0638	traU CDS	702	OTBS_RS02990	TraU family protein	>690	Boryong_00725	conjugative transfer protein	702	702	95.1	TraU pseudo	Hydrophobic-2,3,4, Hydrophilic-1,2	233	325 (ott); 322 (rbe); 330 (ecz)	Found upstream Met at N ternimus	MAYISPM(M)CMVSLGGLSFGSATQKGMKDEAEGSAFYHIHWYVYPVIYWLEILLDFICLEMAAVDIAYLTEFDPLWSDDAKSAILNPETLLFQNVAAYQACIADCMSCGAGLLASDYAFWCAECQGMLYPFTGTAAAHNGGVGTSVLMVSKFMARMHRQLMLWGYYGYKGLCGKYPMPIMKKSQYRLQMTYPIPETRSCKSIGQTEATWQAGREFPVNGEDFGYLIWRKRDCCLL
OTBS_0640	traC CDS	1174 has many stop codon within the frame	OTBS_RS03000	TraC family protein	>975	Boryong_00727	conjugal transfer protein TraC	1101	1101	92	TraC pseudo	Predicted conserved region-1,2	366	829 (ott); 862 (rbe); 875 (ecz)	Found AA before met	MLLTLHLKNQKNILLIYLNQNRAKVNASIHKDFDRKRFSKHFVYESYDDETQLFFNRSSIGFVLLACPLAEASVSAQNEIAEFLKSDENLPAESSLQVLMIGSNNIENFLSNWQSYRKGEIFIELANKRTEFLRDQAQKVGSIKDVILLISVTIPNLNANIDDMIRRRDALKDTFRSIGLSTENVDAQQLLKFLRVIFGWPEEEHSNINQYEILSEQILSGDFSLFENDDCVNVNDDQIFISLEARKRPAEWKLSAMDLFLGNEMRRDEYIKSNFLIHFGLQILPNQAMERTAAITKREALERNINAGMGKFFPDIQQEAEDLAGVVAALQSGDRNDSKLLMIDIQKKKDFPSNLKLLKFIILSFE
OTBS_0641	traV CDS	153	OTBS_RS03005	conjugal transfer protein	331 has many stop codon within the frame	Boryong_00728	hypothetical protein	183	183	92.9	TraV pseudo	Conserved cysteine region	60	109 (ott); 84 (rbe); 171 (ecz)	Found upstream Met at N ternimus	MKFLLLLLGCM(M)SLTSFFFENNFDCKIPKGLKCKSLYEIKNMVAQGAFDIDNLEKVGNIKS
[OTBS_0643]	traB CDS	1343 has many stop codon within the frame	OTBS_RS03010	conjugal transfer protein	402	Boryong_00730	conjugal transfer protein	402	402	86.8	TraB pseudo	Alpha-3	133	444 (ott); 472 (rbe); 475 (ecz)	C-terminal fragment (extension)	MAALNGVFSSMAKFLQAKAIKPDMTTAPTLNIMTPGQAQSELSVGDALKSGAYSGASNAFDKLADFAIKRADSMSPVVLIASGRVIDVVFKKGFDLREHKKKPHNLTYSQSTNNEKVNLHNKFDQSQKLEEHL
[OTBS_0643]	traB CDS	1343 has many stop codon within the frame	OTBS_RS03015	TraB/VirB10 family protein	939	Boryong_00731	conjugal transfer protein	939	939	92.3	TraB pseudo	Coiled-coil domain, Predicted conserved region, OM pore gating	312	444 (ott); 472 (rbe); 475 (ecz)	N-terminal fragment (extension)	MQQENSDNDNTKEEEDLELNNKPKAESAVRSNSKLSELTNIIRRKPVIALTFISITIMLVSYFLSENGKTKESITFTENRESREAISGVEQAVDLRAKWTEEILSEVKTLKDRLESVIESRYLETTAKINNFNQKLEILENHPKQLLYNNDSDEFSHDLNQHILNLPNDNKTKQASVVVVKSFVNLRRAGAELKKNVENYVTSGSSVRAVLLTGVVVGTGTNSSSSPEPIILQLVDTAILYDKYKTDQIKKAILIGSCNGDISSERAKCRIETISVVNKQGDIIEKQVEGWLIGEDGRSGIKGIVVDINRLK
[OTBS_0646]	traE CDS	550 has many stop codon within the frame	[OTBS_RS03030]	conjugal transfer protein	553 has many stop codon within the frame	Boryong_00734	conjugative transfer protein	153	153	89	TraE pseudo	Predicted conserve region-3	50	183 (ott); 183 (rbe); 188 (ecz)	C-terminal fragment (extension)	MNGVLISGTLRYWFSDSKDIAVDKTYLLTYKRTPNYLLLLTGVKENGIKK
[OTBS_0646]	traE CDS	550 has many stop codon within the frame	[OTBS_RS03030]	conjugal transfer protein	553 has many stop codon within the frame	Boryong_00735	conjugal transfer protein TraE	420	420	52.9	TraE pseudo	Anchor region, Predicted conserve region-1,2	139	183 (ott); 183 (rbe); 188 (ecz)	N-terminal fragment (extension)	MNHLFKQNAIQELVKYNKCLLSVTILLAAANIIAIIAAITKEEKWLLIPAIEPDRKMTVSSKNYHETYLKEWAIYVMKGLFTTSPNEVERQIADMKVASSNTESLNKFFHDHLQFVKGSNVSSVFFPKNVEVINEWSIN
OTBS_0657	traF CDS	500 has many stop codon within the frame	OTBS_RS11535	conjugal transfer protein TraF	428 has many stop codon within the frame	Boryong_00749	conjugal transfer protein	243	243	82.1	TraF pseudo		80	240 (ott); 300 (rbe); 257 (ecz)	Found AA before met and after *	MYNDKHGHELDNSTSKLICGAHDQRVEELNEQFNQAQRIALDNPMLASVITAQRLQKQIMEKVHKFATMLQLLLFSLSID
[OTBS_0660]	traE CDS	329 has many stop codon within the frame	[OTBS_RS11550]	conjugative transfer protein	335 has many stop codon within the frame				150	55.2	TraE pseudo	Anchor region	49	183 (ott); 183 (rbe); 188 (ecz)	Putative N-terminal region	MNHLFKQNAIQELVKYNKCLLSVTILLAAVNIIVIMLQLQKKKSGCFKQ
[OTBS_0660]	traE CDS	329 has many stop codon within the frame	[OTBS_RS11550]	conjugative transfer protein	335 has many stop codon within the frame	Boryong_00752	conjugal transfer protein TraE	201	201	55.7	TraE pseudo	Predicted conserve region-1	66	183 (ott); 183 (rbe); 188 (ecz)	C-terminal fragment (extension)	MFQAIEPDRKMTVSSKNYHETYLNKWAIFVIRGLFTTSQNEVERQIADMKVVSSNTDQLFFFSKKE
OTBS_0669	traD Ti CDS	288 one stop codon within the frame	OTBS_RS13940	conjugal transfer protein TraD	449 has many stop codon within the frame	Boryong_00763	conjugal transfer protein TraD	210	210	90	TraDTi pseudo		69	151 (ott); 97 (rbe); 77 (atu)	Found AA after *	MANLVHQKITLQQKNAKLIMNEINLKIKECKMHTRRLIEMGGLVAKAKLDHLPTNTLFDTIVSLKETLT
[OTBS_0670]	traA Ti CDS	886 has many stop codon within the frame	[OTBS_RS11575]	AAA family ATPase	859 has many stop codon within the frame	Boryong_00764	conjugal transfer protein TraA	297	297	85.9	TraATi pseudo		98	940 (ott); 1383 (rbe); 1100 (atu)	N-terminal fragment; Found AA before met	MIGTKAYTELFRVVRKNNYQLMLAVDEKQLDSIERGGIFEMLSNIFDLHVLTDIRRQSENLIREVAMKFADSNILSGITLLKQNNCVNFDNTLLGLNE
[OTBS_0670]	traA Ti CDS	886 has many stop codon within the frame	[OTBS_RS11575]	AAA family ATPase	859 has many stop codon within the frame	Boryong_00765	conjugal transfer protein TraA	255	255	86.9	TraATi pseudo		84	940 (ott); 1383 (rbe); 1100 (atu)	C-terminal fragment	MACYKVQNVGVQLLEKKESYMAGDRIIFQKSNKDLQIQNSEFETLTSVNKNEFVAKTDTGKDVSFDQSKIQFKHCYATTVCNNL
OTBS_0672	traG CDS	305							114	75.5	TraG pseudo		37	875 (ott); 905 (rbe); 836 (ecz)	Found met downstream	MSMRPIRSLFQLSFSYLVACEISACIIPILQSVYFLL
OTBS_0687	traD Ti CDS	288 one stop codon within the frame	[OTBS_RS03230]	conjugal transfer protein TraD	396 has many stop codon within the frame	Boryong_00784	conjugal transfer protein TraD	153	153	88.9	TraDTi pseudo		50	151 (ott); 97 (rbe); 77 (atu)	C-terminal fragment; Found AA before met and after *	MDEVNLKIKDRKMRTRRFIEIGGLVANVKLDQLPTNTLFGAIVSLKKTLT
			[OTBS_RS03230]	conjugal transfer protein TraD	396 has many stop codon within the frame				48	86.5	TraDTi pseudo		15	151 (ott); 97 (rbe); 77 (atu)	N-terminal fragment	MANLMQQKITFQQKS
[OTBS_0690]	traE CDS	391 has many stop codon within the frame	[OTBS_RS11615]	conjugal transfer protein	>355 has many stop codon within the frame	Boryong_00785	conjugal transfer protein TraE	165	165	56.6	TraE pseudo		54	183 (ott); 183 (rbe); 188 (ecz)	N-terminal fragment; Found AA before met	MKSLFITSPNEVKRQITDMKVVSSNTESLNKFFHDHLQFVKGLNVPSVFFSKES
[OTBS_0690]	traE CDS	391 has many stop codon within the frame	[OTBS_RS11615]	conjugal transfer protein	>355 has many stop codon within the frame	Boryong_00786	conjugative transfer protein	195	195	90.6	TraE pseudo		64	183 (ott); 183 (rbe); 188 (ecz)	Middle fragment (extension)	MCLQSFFLKKVEVIKGGVLISETPRYWFSDSKHVAVNKTYLLTYKQSSNYLLLLNGIKENEIKK
						Boryong_00787	hypothetical protein	102	102	62.2	TraE pseudo		33	184 (ott); 183 (rbe); 188 (ecz)	C-terminal fragment (extended beyond TraE); poor alignment with TraE	MIGFIALVKFSDVYAVEYELEANNLLKLEISDS
OTBS_0692	traU CDS	541 has many stop codon within the frame	OTBS_RS03245	TraU family protein	>565 has many stop codon within the frame	Boryong_00789	conjugative transfer protein	264	318	95.5	TraU pseudo	Hydrophobic-2,3	105	325 (ott); 322 (rbe); 330 (ecz)	Found upstream Met at N ternimus; Found AA after *	MPVGFWEPVRLVDVTKSPM(M)CMVSLGGLSFGTATQKGMKDEAEGSAFYHIHWYVYPVIYWLEILLDFICLEMAAVDIAYLTKFDPLWSDDAKSAILNPEKRCCFKM
OTBS_0712	traE CDS	333	OTBS_RS03340	conjugative transfer protein	333	Boryong_00810	conjugative transfer protein	258	258	51.4	TraE pseudo	Predicted conserve region-1	85	183 (ott); 183 (rbe); 188 (ecz)	Found upstream Met at N ternimus; extent beyond N-terminal and shorten toward C-terminal found met with early STOP	MLAAANIIAIMAAITKEEKWLLIPAIEPDRKMTVSSKNYHETYLKEWAIYVTKLLFTTSPNEVERQIADMKVVFSNTESLNANLG
[OTBS_0714]	traC CDS	2557 has many stop codon within the frame	OTBS_RS13960	conjugal transfer protein TraC	>534	Boryong_00812	conjugal transfer protein TraC	945	945	95.3	TraC pseudo	Predicted conserved region-1,2	314	829 (ott); 862 (rbe); 875 (ecz)	N-terminal fragment; Found upstream Met at N ternimus	ML(M)FTSRRKNQKNILLIYLNQNRVKVNASIHKDFDRERFSKHFVYESYDEETQLFFNRGSIGFVLLACPLAEASVSAQNEIAKFLKSDENLPAESSMQVLMIGSNNIEHFLSNWQLYRKGEIFIELANKRTEFLRDQAQKVGSIKDVVLLISVTIPNLNANIDDMIRRRDALKDTFRSIGLSTDNVNAQQLLKFLRVIFGWPEEEHSNINEYEILSEQILSGDFSLFENDDCVNVNNDQIFISLEARKRPAECKLSAMDLFLGNEMRRDEYIKSNFLIHFGLQMLPNQAMERTAAITKREALERNINAGMGKFFS
[OTBS_0714]	traC CDS	2557 has many stop codon within the frame				Boryong_00813	conjugal transfer protein TraC	783	783	91.8	TraC pseudo	Walker A, Motif C	260	829 (ott); 862 (rbe); 875 (ecz)	Middle fragment (extension)	MQEWVNFFHDIQQEAEDLADVVAALQSGDRVVNIHFNVIMFDKTKKAKQSASAFCSMLRRSGWYFVPCKYDHVAVLLAALPMQLVEQGQRGVLGQKTSGVGVALSSLGRGIKTVSVESKVLLPIIGEWKGDLSSPGMLLAGRRGQIMYWSPFGGALLPALNKHGAAPNENFNLCIAGVPGFGKSVFMQELMLSVLGVGGKVFVLDYGRSFKRTCLILGGSYIEFDMKNPVSINPFSEVPEDDSAKSIEARSDFYLTFHLF
[OTBS_0714]	traC CDS	2557 has many stop codon within the frame	OTBS_RS11645	conjugal transfer protein TraC	972 one stop codon within the frame	Boryong_00814	conjugal transfer protein TraC	843	843	92.1	TraC pseudo	Walker B, Motif D-E	280	829 (ott); 862 (rbe); 875 (ecz)	C-terminal fragment (extension)	MEQAIYNNQCLQRALISVWQKSGSKAEITDIADWLSNREESYAKELGNMLFPFTKDGQHGRFFSGKAKLSLNSDIVVIETDHLRSVPELLAVIVQIMIVHINQTMVKGDRSRPFLIMIDEAWKLLAGKRSGEFIEEAGRIARKYNGSIALATQQLTDYFRQEGSASEKAFENSSHKIILKQNSESFKAMRANPKLAGFVDEDWKLNLLQSVHSNPPYYSEVAIYSPNVSGVIGRLMIDPFTLLLTSTNARDYQAIEDHMAKGMNVSEAINYVIREREIIP
OTBS_0715	traW CDS	660	OTBS_RS03350	type-F conjugative transfer system protein TraW	660	Boryong_00815	type-F conjugative transfer system protein TraW	660	660	95.6	TraW	TrbC interaction region, Predicted conserved region-1,2	219	219 (ott); 254 (rbe); 210 (ecz)		MKHQVMMSIGAFFALFAVAYQVSDTMANSLNADIGVEIKDYGTRGHVFPIIEESLLEVIMAKLNAASKSGLLNQMQLEFQEKIRQKIMRPVPVKNLSKATENKTRIYDSTYVQKDDIKTKNGIIIVRRGTKINPLEMINWGEPLILIDGDDEDQVAWVKSRPGKIVLVNGNPIELSNLLGRHIFFDQFGMLIRKFKIQAVPAIIEQENNVLKISEVSTY
[OTBS_0717]	traU CDS	957 has many stop codon within the frame	[OTBS_RS03360]	TraU family protein	981 has many stop codon within the frame				141	94.9	TraU pseudo	Signaling domain	46	325 (ott); 322 (rbe); 330 (ecz)	N-terminal fragment	MVILLAIVMSITANNCYAAAGCVGRFVNPITRCMLEVLVSNYYSWI
[OTBS_0717]	traU CDS	957 has many stop codon within the frame	[OTBS_RS03360]	TraU family protein	981 has many stop codon within the frame	Boryong_00817	conjugative transfer protein	684	684	95	TraU pseudo	Hydrophobic-2,3,4, Hydrophilic-1,2	227	325 (ott); 322 (rbe); 330 (ecz)	C-terminal fragment (extension)	MCMVSLGGLSFGSATQKGMKDEAEGSAFYHIHWYVYPVIYWLEILLDFICLEMAAVDIAYLTEFDPLWSDDAKSAILNPETLLFQNVAAYQACIADCMSCGAGLLASDYAFWCAECQGMLYPFTGTAAAHNGGVGTSVLMVSKFMARMHRQLMLWGYYGYKGLCGKYPMPIMKKSQYRLQMTYPIPETRSCKSIGQTEATWQAGREFPVNGEDFGYLIWRKRDCCLL
OTBS_0718	trbC CDS	321	OTBS_RS03365	type-F conjugative transfer system pilin assembly protein TrbC	321	Boryong_00818	type-F conjugative transfer system pilin assembly protein TrbC	282	321	94	trbC pseudo	Predicted conserved region-1,2, TraW interaction region	106	127 (ott); 144 (rbe); 213 (ecz)	Found upstream Met at N ternimus	MGQQKTFIFVSFSM(M)SDEALKSYFAESQKAGAQLIMRGLINNSFTQTKNKTMELGISFDIDPSLFEQYKIDVVPVIVIDDEKRGLTKKLTGHIPLAIALEIMNENTQ
[OTBS_0719]	traN CDS	1643 has many stop codon within the frame	[OTBS_RS11650]	conjugal transfer protein TraN	1666 has many stop codon within the frame	Boryong_00819	conjugal transfer protein TraN	771	771	87.9	TraN pseudo	Conserved cysteine region-1	256	564 (ott); 603 (rbe); 602 (ecz)	N-terminal fragment; Found upstream Met at N ternimus	MRILNEIIIYINFL(M)IVLNISCCLASMQSSYNEASNYNVNLGNSSNTQELFHQGSNVNYPNNDEDLTYHGRNQLGTESGAMLFQAENSKNNALTQHNINDQNYMIANSMRIESDPLSALDSSNFVTQTSKTNTEIIQSCNEGSNFNIELIRELNVECRLENVWLSWQNRQMEFATEEIVENHSNWLNGRADFHDVDKNNEKIYKLAGDSQMAARRMRSAVADRLGVSIEHIGTKFILYQKEVKYVYFAMTTEIRLKN
[OTBS_0719]	traN CDS	1643 has many stop codon within the frame	[OTBS_RS11650]	conjugal transfer protein TraN	1666 has many stop codon within the frame	Boryong_00820	conjugal transfer protein TraN	627	627	94.2	TraN pseudo	Conserved cysteine region-2,3,4-5,6, Predicted conserved region-4	208	564 (ott); 603 (rbe); 602 (ecz)	C-terminal fragment (extension)	MLHSSLRNNSIFCLGGNCNTPTIIPNRDIAKVAHLAMLNQMSKDIKTNPVSVFSGKHRKCKKDVFSFLNCCSSMTGWGRDIGLSQCKSKEQELALYRKKGYCYYIGTYCSSRIPILGICLARKSTYCCFQSKLARIFQEEARKQLKIDFGTPECPKCRGLTVEELQKVDFTKINMDELFGDILTKAQNSMNKDIIAGIKDKVHRMQQT
OTBS_0720	traF CDS	383 one stop codon within the frame	OTBS_RS03385	tetratricopeptide repeat protein	1260 one stop codon within the frame	Boryong_00821	conjugal transfer protein	177	192	82.7	TraF pseudo	Predicted conserved region	63	240 (ott); 300 (rbe); 257 (ecz)	Found upstream Met at N ternimus; Found AA after *	MSRLLMFMILISHLSTVDASPTRFLWYNDKHGHELDDSAANSKLMSRPHDQRIEELKERFNRA
[OTBS_0722]	traD F CDS	644 has many stop codon within the frame	OTBS_RS13965	conjugal transfer protein TraD	354	Boryong_00823	conjugal transfer protein	516	519	92.2	TraDF pseudo	Transmembrane region-1,2	172	584 (ott); 562 (rbe); 717 (ecz)	N-terminal fragment; Found upstream Met at N ternimus	MM(M)NFQNQGNFTRGSQLFAHKLRMFGQGSANVFTIGLGLSIFWIICRLYQKVFLSSLYYFAIERYVQLKLTIGEHFYDIDQIGIVFYSLRFKKWIHLNAQDFLHEFYTGQHGFKIQQLWEFLINSALLEGLIVFAIGVIISIVFFKAQGKKTIIKAKIRGADFVEYPNAYLKY
[OTBS_0722]	traD F CDS	644 has many stop codon within the frame	OTBS_RS13970	type IV secretion system DNA-binding domain-containing protein	99				99	92.1	TraDF pseudo	Walker A	32	584 (ott); 562 (rbe); 717 (ecz)	C-terminal fragment	MPLVKNSERLHILITGTTGTGKTNMLNELQHS
[OTBS_0723]	traA Ti CDS	5449 has many stop codon within the frame	OTBS_RS13975	conjugal transfer protein TraI	>504	Boryong_00824	conjugal transfer protein TraI	1320	1320	90.8	TraI pseudo	Predicted conserved region-1	439	890 (ott); 1383 (rbe); 1756 (ecz)	C-terminal fragment; Found upstream Met at N ternimus	MQSKYGCTTTCKLRKNVANLIEQLSTAKTESMNSKDENNNVQANEVRQYQSAQNYRQNDYYSNSQEELQKLRDAIAYRADTIARDVLGDPNKRLSRHGRIRWGDTGKIQVTTEGKYAGKWYDFSTGQKGDLLSLVQREKGYSFFEAKEYLKTIVGMSNISQRYHRQLRTDDSQQYTQQPESVKIAKVQNLYELSSRIHGYDIDKNPHAEVVNKYLENRDITFDKSTASSDLKASILFDTQTRENYPAFTAFARNSKGEITGVQAVYLNL(M)AGDKANISINRRSFGKISGSFITIAKRNANDPNITIIAEGAETALSLQQSGIKGNIIASAGISNLTNYSPFPGEKIIIAADNDSKNSITNNTVIKAAKTLEMKGAITCIVKPPENGDFNNLLQTCGD…
[OTBS_0723]	traA Ti CDS	5449 has many stop codon within the frame	OTBS_RS13980	conjugal transfer protein TraI	>552	Boryong_00825	conjugal transfer protein TraI	711	711	95.1	TraI pseudo	Helicase region-5	236	890 (ott); 1383 (rbe); 1756 (ecz)	N-terminal fragment	MTDKINDSNNFNNIHNSKTEIENSKANSWNHNVAVKLINGDIADGIVLLSDHNSLKANNTLKESINQLINDWKNSKVEPHDRLIIAGHKEAENINQHIRNYMKENGDLKGPEYSILISGAESKKYANYMAGDRIIFQTNDKDLQIQNSEFATLVSIDENKFVAKTDTGNEVSFDLNKISFKHGYATTICNPQTAFKKDVYVLHNNGVGIESSNISMIGNAEQVRLYYNVQATKKCC
[OTBS_0723]	traA Ti CDS	5449 has many stop codon within the frame	[OTBS_RS03405]	AAA family ATPase	2390 has many stop codon within the frame	Boryong_00826	conjugal transfer protein TraA	1551	1551	92.1	TraATi pseudo	Helicase region-2,3,5,6	516	940 (ott); 1383 (rbe); 1100 (atu)	C-terminal fragment	MQNRLIVVDEAGMVATREYAELFRVVRNNNCQLILAGDEKQLASIERGGMFEMLSNIFSSHVLVNIRRQSENWSREAATKFAESNILSGITLLRQNKCIKFDNTLQDSMSKLRYNWSLSKFKLHEKLVITVRNKEVDILNSSIRSLLKANGTLQGTEYRRSIAGRKESYMAGDRIVFQKSDKDLQIQNSEFATLTSVNKNEFVAKTDAGQDVSFDPSKIQFKHGYASTVYKAQGASIKDVYVLHNGVSNISSSYVAMTRHIEKLQLYCNKEATRSINSLINQLSRPNDKSASITLKTAHDLEKARTKTTVFSKIENWFKSIINDINDRSHVNEEYYHFTAKPEQEAKVERVQQENCIKQCTTKDISTPLFMQIKEQRQYNYDVTILSAEGKTISSFQEA…
[OTBS_0723]	traA Ti CDS	5449 has many stop codon within the frame	[OTBS_RS03405]	AAA family ATPase	2390 has many stop codon within the frame	Boryong_00827	conjugal transfer protein TraA	813	855	86.5	TraATi pseudo	Helicase region-1	284	940 (ott); 1383 (rbe); 1100 (atu)	Middle fragment; Found upstream Met at N ternimus	MKENGEELGGKAVDL(M)EPKFRTSKGKAFIILEAEMIHEKVKEIINAYFAKLGLTNRVDKISAVPQEHIGPTRIRGLINEVANENELRKEANLKIIKDVDVITDAITHYKSIFTKQDIEKAVKDIPDLTERGMLVQQVFSSNRILELYHDDGESSKYFTTTDVRDEEVRIIRIANKINNQVYYNDIYNLKSDIEGLANVSEEQKQALRHILLSTSGVRVLRGRAGTGKSTVLAKAYKIATNRGQNVIGLAPTHKAVSELRSKGYKEVYTVKGFLYNRKKKFLCKIG
[OTBS_0723]	traA Ti CDS	5449 has many stop codon within the frame	OTBS_RS11665	MobA/MobL family protein	483	Boryong_00828	conjugal transfer protein TraA	483	483	86.9	TraATi pseudo	Nickase region-1,2	160	940 (ott); 1383 (rbe); 1100 (atu)	N-terminal fragment	MRIGVEMAIQFAMIEFLSRSKGGDSCCKAAYNARTIVKNEQTNIRYNFSYKKDNVYHTVLIPDYVNQKFKNVQRLMNEVEQTEKRRNSKLLKDIVIALPDDKELNLEDRIKITHEIVDAMEWVQNGLGVQIDIHKLHRGDKNWHAHILVTTRRLKRMAKN
[OTBS_0727]	traD Ti CDS	460 has many stop codon within the frame	[OTBS_RS03430]	conjugal transfer protein TraD	457 has many stop codon within the frame				249	93.1	TraDTi pseudo	Predicted conserved region-1	82	151 (ott); 97 (rbe); 77 (atu)	N-terminal fragment; Found upstream met indicating fragmentation	MANLMQQKITLQQKKAKLIMDEVNLKIKERKMRTRRLIEMGGLVAKAKLDHLSANTLFGAIGFTKRNFNTTSKCSESLDYNR
[OTBS_0727]	traD Ti CDS	460 has many stop codon within the frame	[OTBS_RS03430]	conjugal transfer protein TraD	457 has many stop codon within the frame	Boryong_00833	conjugative transfer protein	282	282	92.4	TraDTi pseudo	Predicted conserved region-2	93	151 (ott); 97 (rbe); 77 (atu)	C-terminal fragment	MRLVSLKETLTQHPNVQNHWTTIGKDIFDKEQQNKAAVILKFSSEPDENTKHHIRLHGLKWNSFRQEWCGNVKDIEALKNCLLNVQCKLELVS
			OTBS_RS03575	conjugal transfer protein TraD	264	Boryong_00867	conjugal transfer protein TraD	264	264	94.7	TraDTi pseudo	Predicted conserved region-2	87	151 (ott); 97 (rbe); 77 (atu)		MNQLSLHPNVQNHWTTIGKNIFDKEQQNKAAVILKFSSELDENTKRHIRLHGLKWNSFRQEWCGHVKDIEALKNTLLNVQYSIELVV
[OTBS_0797]	traA Ti CDS	4477 has many stop codon within the frame	[OTBS_RS11790]	conjugal transfer protein TraI	1097 has many stop codon within the frame	Boryong_00916	conjugal transfer protein TraI	552	552	94.9	TraI pseudo	Predicted conserved region-2	183	890 (ott); 1383 (rbe); 1756 (ecz)	C-terminal fragment	MVFDEKTQKSWPALTIFVKNDKDEITGAKILALNSKTCNKADAAENSVGTISGSFVEIAQQNSKYSPVTIITKDIETALTIQQAGVEGKILCAIEAENLQNYNPGPKEKIILAVKNDVNTEKAEKVLEDKEAVVCTVKNDFNNVLKTQGLYAVRNIISPEIRKLNEKNKSIQTNIQPRLCLKI
[OTBS_0797]	traA Ti CDS	4477 has many stop codon within the frame	[OTBS_RS11790]	conjugal transfer protein TraI	1097 has many stop codon within the frame	Boryong_00917	conjugal transfer protein TraI	363	363	66.8	TraI pseudo	Predicted conserved region-1	120	890 (ott); 1383 (rbe); 1756 (ecz)	Middle fragment; Found upstream Met at N ternimus	MAKFSESFVRISTL(M)APHDSPITIITEGVETALSLKQAGINGKIIAAVGIHNFKNYQPFEGEKIIIAADNDGQNSITMNTVDKAKKTLENSGAKVLKVMPTQEGDFTTYYKFMGLKLLDRS
[OTBS_0797]	traA Ti CDS	4477 has many stop codon within the frame	OTBS_RS03775	hypothetical protein	678	Boryong_00918	conjugal transfer protein TraI	678	678	64.8	TraI pseudo		225	890 (ott); 1383 (rbe); 1756 (ecz)	N-terminal fragment	MTDKINNSNNHNLMEELRNKIASHAETIACDLLGEPNKHFSRRGEIRWGDTGKIVVNTSGKHAGKWYDFSSGEGGDLFDLARKERGGDFVKAKEYLTSMVGITSYKQNYQRKETTQNAAQNELAKIRKVQYFYNQSSPLYFTNNTEVQIVKRYLEQHRRIDCFTMNSDLRASVILDRETNENYPAFSAFARNAKGEITGVQVVYLNSQTCDKADISVPRRAFGKI
[OTBS_0797]	traA Ti CDS	4477 has many stop codon within the frame	[OTBS_RS11795]	AAA family ATPase	>2129 has many stop codon within the frame	Boryong_00919	conjugal transfer protein TraA	1197	1197	85.1	TraATi pseudo	Helicase region-2,3,5,6	398	940 (ott); 1383 (rbe); 1100 (atu)	C-terminal fragment	MQNRLIVVDEAGMVATREYAELFRVVRNNNCQLILAGDEKQLASIERGGMFEMLSNIFSSHVLVNIRRQSENWSREAATKFAESNILSGITLLRQNKCIKFDNTLQDSMSKLRYNWSLSKFKLHEKLVITVRNKEVDILNSSIRSLLKANGTLQGTEYRRSIAGRKESYMAGDRIVFQKSDKDLQIQNSEFATLTSVNKNEFVAKTDAGQDVSFDPSKIQFKHGYASTVYKAQGASIKDVYVLHNGVSNISSSYVAMTRHIEKLQLYCNKEATRSINSLINQLSRPNDKSASINLKTNEDLNKENPTILSKICGWFKSIVTDVGDRFHKNAKYYQYDKKPEQLADIKIEQPNIVNDIRKSEISPNNELKATKTANDISTTEKLNTKPEQQNPRVSIRR
[OTBS_0797]	traA Ti CDS	4477 has many stop codon within the frame	[OTBS_RS11795]	AAA family ATPase	>2129 has many stop codon within the frame	Boryong_00920	conjugal transfer protein TraA	1095	1095	87.9	TraATi pseudo	Nickase region-2,3, Helicase region-1	364	940 (ott); 1383 (rbe); 1100 (atu)	Middle fragment	MNEVEQTEKRRNSQLLKDIVIALPDDKELNLEHRIEITHQIVDAMGEWVQNGLGVQIDIHKPHRGDKNWHAHILVTTRRFREDGTGLGDKAVNLNPKCITLSNGKKVVIRDSEMIHEKVKEIINAYFAKLGLTNRVDKISAVPQEHIGPTRIRGLINEVANENELRKEANLKIIKDVDVITDAITHYKSIFTKQDIEKAVKDIPDLTERGMLVQQVFSSNRILELYHDDGESSKYFTTTDVRDEEVRIIRIANKINNQVYYNDIYNLKSDIEGLANVSEEQKQALRHILLSTSGVRVLRGRAGTGKSTVLAKAYKIATNRGQNVIGLAPTHKAVSELRSKGYKEVYTVKGFLYNRKKKFLCKIG
[OTBS_0797]	traA Ti CDS	4477 has many stop codon within the frame	OTBS_RS14855	hypothetical protein	234	Boryong_00921	conjugal transfer protein TraA	216	216	90.3	TraATi pseudo	Nickase region-1	71	940 (ott); 1383 (rbe); 1100 (atu)	N-terminal fragment; Found upstream Met at N ternimus	MRIGVEM(M)AIQFARIEFLSRIKGGDSCRKAAYNARTIVKNEKTNVSYNFSCKKDNVYHTVLIPAYVNQKFKNVQTINE
OTBS_0798	traD Ti CDS	399	OTBS_RS03785	conjugal transfer protein TraD	399	Boryong_00922	conjugative transfer protein	399	399	91.3	TraDTi pseudo	Predicted conserved region-1,2	132	151 (ott); 97 (rbe); 77 (atu)		MDEVNLKIKERKMRTRRLIEMGGLVAKAKLDHLQTNTLFGAIVSLKETLTQHPNVQNHWTTIGKNIFDKEQQNKAAVILKFSSEPDENTKRYIRLHGLKWNSFRQEWCSNVKDIEALKNGLLNVQYKLELVY
OTBS_0814	traD F CDS	306 one stop codon within the frame	OTBS_RS03860	type IV secretion system DNA-binding domain-containing protein	306 one stop codon within the frame				216	78	TraDF pseudo	Walker B	71	584 (ott); 562 (rbe); 717 (ecz)		MNPLAIMLIITLLNYLSIELVIANPSQRATLHLLISVWISIAIKALICRNTNSKNKTMWFILDELPPLQKV
[OTBS_0823]	traD Ti CDS	378 two stop codon within the frame	OTBS_RS03905	conjugal transfer protein TraD	379 has many stop codon within the frame	Boryong_00953	conjugative transfer protein	192	192	93.2	TraDTi pseudo	Predicted conserved region-1	63	151 (ott); 97 (rbe); 77 (atu)	C-terminal fragmentFound AA before met and after *	MDEVNLKIKERKMRTRRLIEMGGLVAKAKLDHLSANTLFGAIGFTKRNFNTTSKCSESLDYNR
[OTBS_0823]	traD Ti CDS	378 two stop codon within the frame							54	95	TraDTi pseudo		17	151 (ott); 97 (rbe); 77 (atu)	N-terminal fragment	MANLMQQKITLQQKKLS
[OTBS_0824]	traA Ti CDS	4469 has many stop codon within the frame	OTBS_RS11840	MobA/MobL family protein	483	Boryong_00955	conjugal transfer protein TraA	483	485	86.9	TraATi pseudo	Nickase region-1,2	160.667	940 (ott); 1383 (rbe); 1100 (atu)	N-terminal fragment	MRIGVEMAIQFAMIEFLSRSKGGDSCCKAAYNARTIVKNEQTNIRYNFSYKKDNVYHTVLIPDYVNQKFKNVQRLMNEVEQTEKRRNSKLLKDIVIALPDDKELNLEDRIKITHEIVDAMEWVQNGLGVQIDIHKLHRGDKNWHAHILVTTRRLKRMAKN
[OTBS_0824]	traA Ti CDS	4469 has many stop codon within the frame	OTBS_RS14030	AAA family ATPase	1146 has many stop codon within the frame	Boryong_00956	conjugal transfer protein TraA	813	813	86.5	TraATi pseudo	Helicase region-1	270	940 (ott); 1383 (rbe); 1100 (atu)	Middle fragment; Found upstream Met at N ternimus	MEPKFRTSKGKAFIILEAEMIHEKVKEIINAYFAKLGLTNRVDKISAVPQEHIGPTRIRGLINEVANENELRKEANLKIIKDVDVITDAITHYKSIFTKQDIEKAVKDIPDLTERGMLVQQV(M)FSSNRILELYHDDGESSKYFTTTDVRDEEVRIIRIANKINNQVYYNDIYNLKSDIEGLANVSEEQKQALRHILLSTSGVRVLRGRAGTGKSTVLAKAYKIATNRGQNVIGLAPTHKAVSELRSKGYKEVYTVKGFLYNRKKKFLCKIG
[OTBS_0824]	traA Ti CDS	4469 has many stop codon within the frame	OTBS_RS14035	hypothetical protein	429	Boryong_00957	conjugal transfer protein TraA	1197	1197	85.1	TraATi pseudo	Helicase region-2,3,5,6	398	940 (ott); 1383 (rbe); 1100 (atu)	C-terminal fragment	MQNRLIVVDEAGMVATREYAELFRVVRNNNCQLILAGDEKQLASIERGGMFEMLSNIFSSHVLVNIRRQSENWSREAATKFAESNILSGITLLRQNKCIKFDNTLQDSMSKLRYNWSLSKFKLHEKLVITVRNKEVDILNSSIRSLLKANGTLQGTEYRRSIAGRKESYMAGDRIVFQKSDKDLQIQNSEFATLTSVNKNEFVAKTDAGQDVSFDPSKIQFKHGYASTVYKAQGASIKDVYVLHNGVSNISSSYVAMTRHIEKLQLYCNKEATRSINSLINQLSRPNDKSASINLKTNEDLNKENPTILSKICGWFKSIVTDVGDRFHKNAKYYQYDKKPEQLADIKIEQPNIVNDIRKSEISPNNELKATKTANDISTTEKINTKPEQQNPRISIRR
[OTBS_0824]	traA Ti CDS	4469 has many stop codon within the frame	OTBS_RS03920	hypothetical protein	678	Boryong_00958	conjugal transfer protein TraI	678	678	64.8	TraI pseudo		225	890 (ott); 1383 (rbe); 1756 (ecz)	N-terminal fragment	MTDKINNSNNHNLMEELRNKIASHAETIACDLLGEPNKHFSRRGEIRWGDTGKIVVNTSGKHAGKWYDFSSGEGGDLFDLARKERGGDFVKAKEYLTSMVGITSYKQNYQRKETTQNAAQNELAKIRKVQYFYNQSSPLYFTNNTEVQIVKRYLEQHRRIDCFTMNSDLRASVILDRETNENYPAFSAFARNAKGEITGVQVVYLNSQTCDKADISVPRRAFGKI
[OTBS_0824]	traA Ti CDS	4469 has many stop codon within the frame	[OTBS_RS11850]	conjugal transfer protein TraI	1097 has many stop codon within the frame	Boryong_00959	conjugal transfer protein TraI	363	363	66.8	TraI pseudo	Predicted conserved region-1	120	890 (ott); 1383 (rbe); 1756 (ecz)	Middle fragment; Found upstream Met at N ternimus	MAKFSESFVRISTL(M)APHDSPITIITEGVETALSLKQAGINGKIIAAVGIHNFKNYQPFEGEKIIIAADNDGQNSITMNTVDKAKKTLENSGAKVLKVMPTQEGDFTTYYKFMGLKLLDRS
[OTBS_0824]	traA Ti CDS	4469 has many stop codon within the frame	[OTBS_RS11850]	conjugal transfer protein TraI	1097 has many stop codon within the frame	Boryong_00960	conjugal transfer protein TraI	552	552	93.3	TraI pseudo		183	890 (ott); 1383 (rbe); 1756 (ecz)	C-terminal fragment	MVFDEKTQKSWPALTIFVKNDKDEITGAKILALNSKTCNKADAAENSVGTISGSFVEIAQQNSDYSSITILTENIETALSIKHAGVEGKILCAIEAQNLQNYNPASKEKIILAVKNDVNTEKAEKVLDDKGATVCTVKNDFNNLLKTQGLYAVRNIISPEIRKLTEKNESIQTNIQPRLCLKI
OTBS_0826	traD F CDS	957	OTBS_RS03940	type IV secretion system DNA-binding domain-containing protein	957	Boryong_00963	conjugative transfer protein	1143	1143	86.8	TraDF pseudo	Walker B	380	584 (ott); 562 (rbe); 717 (ecz)	Found upstream Met at N ternimus	MAYGLLLGLFLEEISASLLWEWFFPSIFIFTLLFAPKSTVWLKDEVSMSAPVKVDNIPISIAM(M)FASLSSQTSYFVSKIDDFFAKNAELVLSEALKLYQDDKDIIKLIHTIIYSDNRQFVKAFRNTAVSGIISESAPETSAGIQSTLGKNITSLQYLKPGGNFSIKEWFSNSAETGWLFITATPSQRATLQPLISAWISIAIKALMCRNPNHDNKNIWFILDELPALQKVSSLPVALAESRKYGGCFVAGLQNIHQLEAIYGSAECASMLDLFNSKFIFRVSDQVTAYKSALTLGEQEIIETQENLSYGSNTMRDGVNMNNVERKKLLVMPSEIMNLPDLTCYVKLVGNFPITKLTMKLQNLNIAYVWGYTLLKKLKLVNY
OTBS_0827	traG CDS	359 has many stop codon within the frame							87	94.7	TraG pseudo		28	875 (ott); 905 (rbe); 836 (ecz)	Extend into TraD-F region	MDYVIYTFGGGDLLWHVFNGIGRGLCFK
[OTBS_0828]	traH CDS	1298 has many stop codon within the frame	[OTBS_RS03945]	conjugal transfer protein TraH	1301 has many stop codon within the frame	Boryong_00964	conjugal transfer protein TraH	624	624	95	TraH pseudo	Predicted conserved region-2,3	207	433 (ott); 446 (rbe); 458 (ecz)	C-terminal fragment	MRDSIMSMTGTIVVTNNNVYFFDSLAQDEKSWISHLKGGESASIYSCDSVSCLHPSLQRNITISPEQSYAGKAKQKLTDLKNKFDKNSEYSNSEIAFLSSIGDIFPIYDYITLEAISGVTILEISSELIASYTLVQHLKEVITEIRRAVTSLGAKQVSNEHLERYLKELNRVQLFANEKWTSLQTDASRIDKRARLIEQHLIAKEKS
[OTBS_0828]	traH CDS	1298 has many stop codon within the frame	[OTBS_RS03945]	conjugal transfer protein TraH	1301 has many stop codon within the frame	Boryong_00965	conjugal transfer protein TraH	702	702	93.9	TraH pseudo	TrbI interaction region-1, Predicted conserved region-1	233	433 (ott); 446 (rbe); 458 (ecz)	N-terminal fragment; Found AA after * indicating fragmentation	MSTKIRVYAITMLLLLQAPVSLAWNIENVFQGMSVNVTRAGSYQDQAAGYYAAGGLSARTSQTSFQPFAITPPSLNMSCSSIDAYLGSFSVISGEELVQLMKNIGSQAKVYAFSLGLKTFAPQIENALKDLRNLAMEMNQFAKGDCELTKALFATALPKNWAMREAVCRDIQSQSGFDYFAAGKKCRNDLAQKQALRQAQNKDSELCWMIITSSLKQQQRLEYHQICVIQSCL
[OTBS_0829]	traF CDS	689 has many stop codon within the frame	[OTBS_RS03950]	conjugal transfer protein TraF	707 has many stop codon within the frame	Boryong_00966	conjugal transfer protein	447	447	95.5	TraF pseudo	C-X-X-C motif, Beta 10, Alpha 7	148	240 (ott); 300 (rbe); 257 (ecz)	C-terminal fragment	MEKAHKFATMWQLATLLDYQLINANEPANSLHRKLYQEKSEQKNDFKLKNIAKNWGLILQVKQDCLLCKAFMPIVQCFANKYAFQLLAVSKNNELLNKLNPKHIVPVLYSVASDGKKIYAVARGIISEDKIIDNILAIDRYYHKLETT
[OTBS_0829]	traF CDS	689 has many stop codon within the frame	[OTBS_RS03950]	conjugal transfer protein TraF	707 has many stop codon within the frame	Boryong_00967	conjugal transfer protein	186	201	81.9	TraF pseudo	Predicted conserved region	66	240 (ott); 300 (rbe); 257 (ecz)	N-terminal fragment; Found upstream Met at N ternimus	MSRLLM(M)FMILISHLSTVDASPTRFLWYNDKHGHELDDSAANSKLMSVAHDQRIEELKEQFNRAQRV
[OTBS_0830]	traN CDS	1646 has many stop codon within the frame	[OTBS_RS11855]	conjugal transfer protein TraN	1666 has many stop codon within the frame	Boryong_00968	conjugal transfer protein TraN	627	627	94.7	TraN pseudo	Conserved cysteine region-2,3,4-5,6, Predicted conserved region-4	208	564 (ott); 603 (rbe); 602 (ecz)	C-terminal fragment (extension)	MLHSSLRNNSIFCLGGNCNTPTIIPNRDIAKVAHLAMLNQMSKDIKTNPVSVFSGKHRKCKKDVFSFLNCCSSMTGWGRDIGLSQCKSKEQELALYRKKGYCYYIGTYCSSRIPILGICLARKSTYCCFQSKLARIFQEEARKQLKIDFGTPECPKCRGLTVEELQKVDFTKINMDELFGDILTKAQNSMNKDIIAGIKDKVHRMQQS
[OTBS_0830]	traN CDS	1646 has many stop codon within the frame	[OTBS_RS11855]	conjugal transfer protein TraN	1666 has many stop codon within the frame	Boryong_00969	conjugal transfer protein TraN	177	177	94.4	TraN pseudo		58	564 (ott); 603 (rbe); 602 (ecz)	Middle fragment (extension)	MNRLNYESGDRVFFDKFRVNRSYWKQKIVFSCTSDPKDGCKHLKIQNCELKTALAKNQ
[OTBS_0830]	traN CDS	1646 has many stop codon within the frame	[OTBS_RS11855]	conjugal transfer protein TraN	1666 has many stop codon within the frame	Boryong_00970	conjugal transfer protein TraN	771	771	87.9	TraN pseudo	Conserved cysteine region-1	256	564 (ott); 603 (rbe); 602 (ecz)	N-terminal fragment; Found upstream Met at N ternimus	MRILNEIIIYINFL(M)IVLNISCCLASMQSSYNEASNYNVNLGNSSNTQELFHQGSNVNYPNNDEDLTYHGRNQLGTESGAMLFQAENSKNNALTQHNINDQNYMIANSMRIESDPLSALDSSNFVTQTSKTNTEIIQSCNEGSNFNIELIRELNVECRLENVWLSWQNRQMEFATEEIVENHSNWLNGRADFHDVDKNNEKIYKLAGDSQMAARRMRSAVADRLGVSIEHIGTKFILYQKEVKYVYFAMTTEIRLKN
OTBS_0831	trbC CDS	321	OTBS_RS03965	type-F conjugative transfer system pilin assembly protein TrbC	321	Boryong_00971	type-F conjugative transfer system pilin assembly protein TrbC	282	321	94	trbC pseudo	Predicted conserved region-1,2, TraW interaction region	106	127 (ott); 144 (rbe); 213 (ecz)	Found upstream Met at N ternimus	MGQQKTFIFVSFSM(M)SDEALKSYFAESQKAGAQLIMRGLINNSFTQTKNKTMELGISFDIDPSLFEQYKIDVVPVIVIDDEKRGLTKKLTGHIPLAIALEIMNENTQ
[OTBS_0832]	traU CDS	809 has many stop codon within the frame	OTBS_RS03970	TraU family protein	>824	Boryong_00972	conjugative transfer protein	684	738	94.7	TraU pseudo	Hydrophobic-2,3,4, Hydrophilic-1	245	325 (ott); 322 (rbe); 330 (ecz)	C-terminal fragment; Found upstream Met at N ternimus	MPVGFWEPVRLVDVTKSPM(M)CMVSLGGLSFGSATQKGMKDEAEGSAFYHIHWYVYPVIYWLEILLDFICLEMAAVDIAYLTEFDPLWSDDAKSAILNPETLLFQNVAAYQACIADCMSCSAGLLASDYAFWCAECQGMLYPFTGTAAAHNGGVGTSVLMVSKFMARMHRQLMLWGYYGYKGLCGKYPMPIMKKSQYRLQMTYPIPETRSCKSIGQTEATWQAGREFPVNGEDFGYLIWRKRDYCLL
[OTBS_0832]	traU CDS	809 has many stop codon within the frame							87	94.3	TraU pseudo		28	325 (ott); 322 (rbe); 330 (ecz)	N-terminal fragment	MPDTNASGRLICLCPKPGIPIPVPGIFR
OTBS_0833	traV CDS	291	OTBS_RS03975	hypothetical protein	291	Boryong_00973	hypothetical protein	291	291	85.2	TraV pseudo	Conserved cysteine region	96	109 (ott); 84 (rbe); 171 (ecz)		MKFLLLLLGCMSLTSFFFESNFDCKIPKGQKCKSLYEIKKMAAQGVFDPDNVEKVETSKIKSKRRCVLYCKRSKAVQGVAVVNTSPKKPKMSDIAT
OTBS_0834	traB CDS	465	OTBS_RS03980	TraB/VirB10 family protein	489	Boryong_00974	conjugal transfer protein	465	489	90.3	TraB pseudo	OM pore gating, Alpha-3	162	444 (ott); 472 (rbe); 475 (ecz)	Found upstream Met at N ternimus	MENKAEGWL(M)IGEDGRSGIKGIVVDKSSNIASMAALNGVFSNIAKFLQAKAIKPDMLPTLNLVAGGHQQQEFQIGDALQSGAYSGASNAFDKLADFAIKQADSMSPVVLIASGRVIDVVFKKGFDLREHKKKPHNLTYSQSTNNEKVNLHNKFDQSQKLEEHL
OTBS_0836	traE CDS	552 one stop codon within the frame	OTBS_RS03990	conjugal transfer protein	552 one stop codon within the frame	Boryong_00976	conjugative transfer protein	477	477	91.2	TraE pseudo	Predicted conserve region-1,2,3	158	183 (ott); 183 (rbe); 188 (ecz)	Extent beyond N-terminal found met with early STOP	MLAAANIIAIMAAITKEEKWLLIPAMEPDRKMMVSSKNYHETYLKEWAIYVTKLLFTTSPNEVERQIADMKVASSNTESLNKFFHDHLQFVKGSNVSSVFFPKKVEVIKDGVLISGTLRYWFSDSKHIAVDKTYLLTYKRSPNYLLLLTGVKENGIKK
OTBS_0874	traD F CDS	957	OTBS_RS04160	type IV secretion system DNA-binding domain-containing protein	957	Boryong_01016	conjugative transfer protein	1143	1143	87	TraDF pseudo	Walker B	380	584 (ott); 562 (rbe); 717 (ecz)	Found upstream Met at N ternimus	MAYGLLLGLFLEEISASLLWEWFFPSIFIFTLLFAPKSTVWLKDEVSMSAPVKVDNIPISIAM(M)FASLSSQTSYFVSKIDDFFAKNAELVLSEALKLYQDDKDIIKLIHTIIYSDNRQFVKAFRNTAVSGIISESAPETSAGIQSTLGKNITSLQYLKPGGNFSIKEWFSNSAETGWLFITATPSQRATLQPLISAWISIAIKALMCRNPNHDNKNIWFILDELPALQKVSSLPVALAESRKYGGCFVAGLQNIHQLEEIYGSAGCASMLDLFNSKFIFRVSDQVTAYKSALTLGEEEIIETQENLSYGSNTMRDGVNMNNVERKKLLVMPSEIMNLPDLTCYVKLVGNFPITKLTMKLQNLNIAYVWGYTLLKKLKLVNY
OTBS_0875	traG CDS	359 has many stop codon within the frame							87	94.7	TraG pseudo		28	875 (ott); 905 (rbe); 836 (ecz)	Extend into TraD-F region	MDYVIYTFGGGDLLWHVFNGIGRGLCFK
[OTBS_0876]	traH CDS	1280 has many stop codon within the frame	[OTBS_RS04165]	conjugal transfer protein TraH	1301 has many stop codon within the frame	Boryong_01017	conjugal transfer protein TraH	624	624	95	TraH pseudo	Predicted conserved region-2,3	207	433 (ott); 446 (rbe); 458 (ecz)	C-terminal fragment	MRDSIMSMTGTIVVTNNNVYFFDSLAQDEKSWISHLKGGESASIYSCDSVSCLHPSLQRNITISPEQSYAGKAKQKLTDLKNKFDKNSEYSNSEIAFLSSIGDIFPIYDYITLEAISGVTILEISSELIASYTLVQHLKEVITEIRRAVTSLGAKQVSNEHLERYLKELNRVQLFANEKWTSLQTDASRIDKRARLIEQHLIAKEKS
[OTBS_0876]	traH CDS	1280 has many stop codon within the frame	[OTBS_RS04165]	conjugal transfer protein TraH	1301 has many stop codon within the frame	Boryong_01018	conjugal transfer protein TraH	702	702	94.3	TraH pseudo	TrbI interaction region-1, Predicted conserved region-1	233	433 (ott); 446 (rbe); 458 (ecz)	N-terminal fragment; Found upstream Met at N ternimus	MSTKIRV(M)YAITMLLLLQAPVSLAWNIENVFQGMSINVTRSGSYQDQAAGYYAAGGLSARTSQTSFQPFAITPPSLNMSCSSIDAYLGSFSVISGEELVQLMKNIGSQAKVYAFSLGLKTFAPQIENALKDLRNLAMEMNQFAKGDCELTKALFATALPKNWAMREAVCRDIQSQSGFDYFAAGKKCRNYLDQKQALRQAQNKDSELCWMIITSSLKQQQRLEYHQICVIQSCL
[OTBS_0877]	traF CDS	705 one stop codon within the frame	[OTBS_RS04170]	conjugal transfer protein TraF	705 one stop codon within the frame	Boryong_01019	conjugal transfer protein	447	447	95.5	TraF pseudo	C-X-X-C motif, Beta 10, Alpha 7	148	240 (ott); 300 (rbe); 257 (ecz)	C-terminal fragment	MEKAHKFATMWQLATLLDYQLINANEPANSLHRKLYQEKSEQKNDFKLKNIAKNWGLILQVKQDCLLCKAFMPIVQCFANKYAFQLLAVSKNNELLNKLNPKHIVPVLYSVASDGKKIYAVARGIISEDKIIDNILAIDRYYHKLETT
[OTBS_0877]	traF CDS	705 one stop codon within the frame	[OTBS_RS04170]	conjugal transfer protein TraF	705 one stop codon within the frame	Boryong_01020	conjugal transfer protein	177	192	82.7	TraF pseudo	Predicted conserved region	63	240 (ott); 300 (rbe); 257 (ecz)	N-terminal fragment; Found upstream Met at N ternimus	MSRLLM(M)FMILISHLSTVDASPTRFLWYNDKHGHELDDSAANSKLMSRPHDQRIEELKERFNRA
OTBS_0878	traN CDS	1662	OTBS_RS04175	conjugal transfer protein TraN	1662	Boryong_01021	conjugal transfer protein TraN	1701	1701	95.1	TraN	Conserved cysteine region-1, 2, 3, 4-5, 6, Predicted conserved region-1, 2, 3, 4	566	564 (ott); 603 (rbe); 602 (ecz)	Found upstream Met at N ternimus	MRILNEIIIYINFLM(M)IVLNISCCLASMQSSYNEASNYNVNLGNSSNTQELFHQGSNVNYPNNDEDLTYHGRNQLGTESGAMLFQAENSKNNALTQHNINDQNYMIANSMRIESDPLSALDSSNFVTQTSKTNTEIIQSCNEGSNFNIELIRELNVECRLENVWLSWQNRQMEFATEEIKENHSNWLKSRSDVYDDELGAQIYCLVDDPEAIVKQMKWAIANRLGVSIHHIGRNFLLEVNEKICILHYDYRDKTQELRKVAEYWQVLNPELEQLTESNECYEVNRINYDGGDRVFFDKFKVNRPYWKQKILFSCTSDPKDGCKHLKIQNCELKNSTCQKSVANICLLWQHDYSCSTEKQTMLHSSLHNNSIFCLGGNCNTPTIIPNRDIAKVAHLAM…
OTBS_0879	trbC CDS	321	OTBS_RS04180	type-F conjugative transfer system pilin assembly protein TrbC	321	Boryong_01022	type-F conjugative transfer system pilin assembly protein TrbC	282	321	94	trbC pseudo	Predicted conserved region-1,2, TraW interaction region	106	127 (ott); 144 (rbe); 213 (ecz)	Found upstream Met at N ternimus	MGQQKTFIFVSFSM(M)SDEALKSYFAESQKAGAQLIMRGLINNSFTQTKNKTMELGISFDIDPSLFEQYKIDVVPVIVIDDEKRGLTKKLTGHIPLAIALEIMNENTQ
[OTBS_0880]	traU CDS	809 has many stop codon within the frame	OTBS_RS04185	TraU family protein	738	Boryong_01023	conjugative transfer protein	684	738	94.7	TraU pseudo	Hydrophobic-2,3,4, Hydrophilic-1	245	325 (ott); 322 (rbe); 330 (ecz)	C-terminal fragment; Found upstream Met at N ternimus	MPVGFWEPVRLVDVTKSPM(M)CMVSLGGLSFGSATQKGMKDEAEGSAFYHIHWYVYPVIYWLEILLDFICLEMAAVDIAYLTEFDPLWSDDAKSAILNPETLLFQNVAAYQACIADCMSCSAGLLASDYAFWCAECQGMLYPFTGTAAAHNGGVGTSVLMVSKFMARMHRQLMLWGYYGYKGLCGKYPMPIMKKSQYRLQMTYPIPETRSCKSIGQTEATWQAGREFPVNGEDFGYLIWRKRDYCLL
[OTBS_0880]	traU CDS	809 has many stop codon within the frame							87	94.3	TraU pseudo		28	325 (ott); 322 (rbe); 330 (ecz)	N-terminal fragment	MPDTNASGRLICLCPKPGIPIPVPGIFR
OTBS_0881	traV CDS	291	OTBS_RS04190	hypothetical protein	291	Boryong_01024	hypothetical protein	291	291	85.2	TraV pseudo	Conserved cysteine region	96	109 (ott); 84 (rbe); 171 (ecz)		MKFLLLLLGCMSLTSFFFESNFDCKIPKGQKCKSLYEIKKMAAQGVFDPDNVEKVETSKIKSKRRCVLYCKRSKAVQGVAVVNTSPKKPKMSDIAT
OTBS_0882	traB CDS	465	OTBS_RS04195	TraB/VirB10 family protein	489	Boryong_01025	conjugal transfer protein	465	489	90.3	TraB pseudo	OM pore gating, Alpha-3	162	444 (ott); 472 (rbe); 475 (ecz)	Found upstream Met at N ternimus	MENKAEGWL(M)IGEDGRSGIKGIVVDKSSNIASMAALNGVFSNIAKFLQAKAIKPDMLPTLNLVAGGHQQQEFQIGDALQSGAYSGASNAFDKLADFAIKQADSMSPVVLIASGRVIDVVFKKGFDLREHKKKPHNLTYSQSTNNEKVNLHNKFDQSQKLEEHL
OTBS_0884	traE CDS	552	OTBS_RS04205	conjugative transfer protein	552	Boryong_01027	conjugative transfer protein	552	552	91.2	TraE	Anchor region, Predicted conserve region-1,2,3	183	183 (ott); 183 (rbe); 188 (ecz)		MNHLFKQNAIQELVKYNKCLLSVTILLAAANIIAIMAAITKEEKWLLIPAMEPDRKMMVSSKNYHETYLKEWAIYVTKLLFTTSPNEVERQIADMKVASSNTESLNKFFHDHLQFVKGSNVSSVFFPKKVEVIKDGVLISGTLRYWFSDSKHIAVDKTYLLTYKRSPNYLLLLTGVKENGIKK
[OTBS_0888]	traA Ti CDS	1633 has many stop codon within the frame	[OTBS_RS11930]	conjugal transfer protein TraI	1096 has many stop codon within the frame	Boryong_01033	conjugal transfer protein TraI	294	294	94.9	TraI pseudo		97	890 (ott); 1383 (rbe); 1756 (ecz)	C-terminal fragment	MVQLVGSFAEIAQQNSKYSPVTIITKDIETALTIQQAGVEGKILCAIEAENLQNYNPGPKEKIILAVKNDVNTEKAEKVLEDKEAVVCTVKNDFNNV
[OTBS_0888]	traA Ti CDS	1633 has many stop codon within the frame	[OTBS_RS11930]	conjugal transfer protein TraI	1096 has many stop codon within the frame	Boryong_01034	conjugal transfer protein TraI	1182	1182	93.3	TraI pseudo	Predicted conserved region-1	393	890 (ott); 1383 (rbe); 1756 (ecz)	Middle fragment; Found upstream Met at N ternimus	MKTIVGMSNISQRYHRQLRTDDSQQYTQQPESVKIAKVQNLYELSSRIHGYDIDKNPHAEVVNKYLENRDITFDKSTASSDLKASILFDTQTRENYPAFTAFARNSKGEITGVQAVYLNLAGDKANISINRRSFGKISGSFITIAKRNANDPNITII(M)AEGAETALSLQQSGIKGNIIASAGISNLTNYSPFPGEKIIIAADNDSKNSITNNTVIKAAKTLEMKGAITCIVKPPENGDFNNLLQTCGDQSIRDIIEPEITKLTKAVETTKLTQTENNSIAKQNDITNVKELYNKSSSLYYCKQEEEAKVETIVVNKYLENHTEIYSSKIFDNPNLRANMVFDEKTQKSWPTLTIFVKNDKDEITGAKILALNSKTCNKADVAEKSVGTISWIIC
						Boryong_01035	hypothetical protein	153	153	47.1	TraI pseudo		50	890 (ott); 1383 (rbe); 1756 (ecz)	N-terminal fragment	MRRYRQNDYYSNSQEELRELKDQIASRKVVIYYPWFKEKKDTAFLRQRNI
OTBS_0890	conserved hypothetical protein	312	[OTBS_RS11935]	AAA family ATPase	2630 has many stop codon within the frame	[Boryong_01037]	conjugal transfer protein TraA	1551	312	92.3	TraATi pseudo		103	940 (ott); 1383 (rbe); 1100 (atu)	Omitted; Shorten version of Boryong_01037 (1551 is likely the length)	MKYYQPFQGEKILIAANNDKQNKEYVSTINDAAKVLKSKGAITSIVVPSEGEDFNEMLKNKGATAVKELVIPEIMKLVNNQNVKTDPEQIVKANIAPKIGIRR
[OTBS_0891]	traA Ti CDS	2601 has many stop codon within the frame	[OTBS_RS11935]	AAA family ATPase	2630 has many stop codon within the frame	[Boryong_01037]	conjugal transfer protein TraA	1551	1551	92	TraATi pseudo	Helicase region-2,3,5,6	516	940 (ott); 1383 (rbe); 1100 (atu)	C-terminal fragment	MQNRLIVVDEAGMVATREYAELFRVVRNNNCQLILAGDEKQLASIERGGMFEMLSNIFSSHVLVNIRRQSENWSREAATKFAESNILSGITLLRQNKCIKFDNTLQDSMSKLRYNWSLSKFKLHEKLVITVRNKEVDILNSSIRSLLKANGTLQGTEYRRSIAGRKESYMAGDRIVFQKSDKDLQIQNSEFATLTSVNKNEFVAKTDAGQDVSFDPSKIQFKHGYASTVYKAQGASIKDVYVLHNGVSNISSSYVAMTRHIEKLQLYCNKEATRSINSLINQLSRPNDKSASITLKTAHDLEKARTKTTVFSKIENWFKSIINDINDRSHVNEEYYHFTAKPEQEAKVERVQQENCIKQCTTKDISTPLFMQIKEQRQYNYDVTILSAEGKTISSFQEA…
[OTBS_0891]	traA Ti CDS	2601 has many stop codon within the frame	[OTBS_RS11935]	AAA family ATPase	2630 has many stop codon within the frame	Boryong_01038	conjugal transfer protein TraA	1095	1095	88.3	TraATi pseudo	Nickase region-2,3, Helicase region-1	364	940 (ott); 1383 (rbe); 1100 (atu)	Middle fragment	MNEVEQTEKRRNSQLLKDIVIALPDDKELNLEHRIEITHQIVDAMGEWVQNGLGVQIDIHKPHRGDKNWHAHILVTTRRFREDGTGLGDKAVNLNPKCITLSNGKKVVIKDPEMIHEKVKEIINAYFAKLGLSNRVDKISAVPQEHIGPTRIRGLINEVANENELRKEANLKIIKDVDVITDAITHYKSIFTKQDIEKAVKDIPDLTERGMLVQQVFSSNRILELYHDDGESSKYFTTTDVRDEEVRIIRIANKINNQVYYNDIYNLKSDIEGLANVSEEQKQALRHILLSTSGVRVLRGRAGTGKSTVLAKAYKIATNRGQNVIGLAPTHKAVSELRSKGYKEVYTVKGFLYNRKKKFLCKIG
[OTBS_0891]	traA Ti CDS	2601 has many stop codon within the frame	OTBS_RS14865	hypothetical protein	234	Boryong_01039	conjugal transfer protein TraA	216	234	90.3	TraATi pseudo	Nickase region-1	77	940 (ott); 1383 (rbe); 1100 (atu)	N-terminal fragment; Found upstream Met at N ternimus	MRIGVEM(M)AIQFARIEFLSRIKGGDSCRKAAYNARTIVKNEKTNVSYNFSCKKDNVYHTVLIPAYVNQKFKNVQTINE
OTBS_0892	traD Ti CDS	399	OTBS_RS04240	conjugal transfer protein TraD	399	Boryong_01040	conjugative transfer protein	399	399	91.6	TraDTi pseudo	Predicted conserved region-1,2	132	151 (ott); 97 (rbe); 77 (atu)		MDEVNLKIKERKMRTRRLIEMGGLVAKAKLDHLQTNTLFGAIVSLKETLTQHPNVQNHWTTIGKNIFDKEQQNKAAVILKFSSEPDENTKHHIRLHGLKWNSFRQEWCSNVKDIEALKNGLLNIQYKLELVS
OTBS_0930	traG CDS	366 has many stop codon within the frame	OTBS_RS14075	conjugal transfer protein TraG N-terminal domain-containing protein	>359 has many stop codon within the frame				87	95.3	TraG pseudo	Membrane spanning region-1	28	875 (ott); 905 (rbe); 836 (ecz)	Fragment; shorten towards C-terminal found met of another fragment	MDYVIYTFGGGDLLWHVFNGIGRGLCFK
[OTBS_0931]	traH CDS	1095 one stop codon within the frame	[OTBS_RS14080]	conjugal transfer protein TraH	>1098 one stop codon within the frame	Boryong_01074	conjugal transfer protein TraH	456	456	94.5	TraH pseudo	Predicted conserved region-2,3	151	433 (ott); 446 (rbe); 458 (ecz)	C-terminal fragment	MQRNITILPEQSYAGKAKQQLTNLKIKFDNNFEFSNSAIAFLSSIGDIFPIYDYITLEAISGVTILDSSSELIASYTLVQHLKEVITEIRRAVTSLGAKQVSNEHLERYLKELNRVQLFANEKWTSLQTDASRIDKRARLIEQHLIAKEKS
[OTBS_0931]	traH CDS	1095 one stop codon within the frame	[OTBS_RS14080]	conjugal transfer protein TraH	>1098 one stop codon within the frame	Boryong_01075	conjugal transfer protein TraH	594	594	97	TraH pseudo	Predicted conserved region-1, TrbI interaction region-2	197	433 (ott); 446 (rbe); 458 (ecz)	N-terminal fragment; Found AA before met	MTPPSLNMSCSGIDAYLGSFSVISGEELVQLMKNIGSQAKVYAFSLGLKTFAPQIENALKDLRNLAMEMNQFAKGDCELTKALFATALPKNWAMREAVCRDIQSQSGFDYFAAGKKCRNYLDQKQALRQAQNKDSELMLDDYNIFTKAAAKVGIPSDMRDSIMSMTGTIVVTNNNVHFYDSLAQDEKSWISHLKGGE
[OTBS_0932]	traF CDS	580 has many stop codon within the frame	[OTBS_RS14085]	conjugal transfer protein TraF	>547 has many stop codon within the frame	Boryong_01076	conjugal transfer protein	483	483	93	TraF pseudo	C-X-X-C motif	160	240 (ott); 300 (rbe); 257 (ecz)	C-terminal fragment	MINHGHEPNESSANSKLMSRPHDHRIEELKEQFNRAQRIALDNPTLENVITAQRLQKQIMEKAHKFATMWQLATLLDYQLINANETANSLHRKLYQEKSEQKNDFKLKNIAKNWGLILQVKQDCLLCKAFLHIVQSFANKYEFQLLAVSKNNELLISHLL
[OTBS_0932]	traF CDS	580 has many stop codon within the frame	[OTBS_RS14085]	conjugal transfer protein TraF	>547 has many stop codon within the frame	Boryong_01077	conjugal transfer protein	120	120	99.2	TraF pseudo	Predicted conserved region	39	240 (ott); 300 (rbe); 257 (ecz)	N-terminal fragment	MNPLAIMLTIGLLNYLSIELATANSLPTGFLWYNDKPWS
[OTBS_0934]	traN CDS	1638 has many stop codon within the frame	[OTBS_RS11990]	conjugal transfer protein TraN	1687 has many stop codon within the frame	Boryong_01079	conjugal transfer protein TraN	648	648	94.5	TraN pseudo	Conserved cysteine region-2,3,4-5,6, Predicted conserved region-4	215	564 (ott); 603 (rbe); 602 (ecz)	C-terminal fragment (extension)	MLHSSLRNNSIFCLGGNCNTPTIIPNRDIAKVAHLAMLNQMSKDIKTNPVSVFSGKHRKCKKDVFSFLNCCSSMTGWGRDIGLSQCKSKEQELALYRKKGYCYYIGTYCSSRIPILGICLARKSTYCCFQSKLARIFQEEARKQLKIDFGTPECPKCRGLTVEELQKVDFTKINMDELFGDILTKAQNSMNKDIIAGIKDKVHRMQQNQHYSGTY
[OTBS_0934]	traN CDS	1638 has many stop codon within the frame	[OTBS_RS11990]	conjugal transfer protein TraN	1687 has many stop codon within the frame	Boryong_01080	conjugal transfer protein TraN	771	771	87.9	TraN pseudo	Conserved cysteine region-1	256	564 (ott); 603 (rbe); 602 (ecz)	N-terminal fragment; Found upstream Met at N ternimus	MRILNEIIIYINFL(M)IVLNISCCLASMQSSYNEASNYNVNLGNSSNTQELFHQGSNVNYPNNDEDLTYHGRNQLGTESGAMLFQAENSKNNALTQHNINDQNYMIANSMRIESDPLSALDSSNFVTQTSKTNTEIIQSCNEGSNFNIELIRELNVECRLENVWLSWQNRQMEFATEEIVENHSNWLNGRADFHDVDKNNEKIYKLAGDSQMAARRMRSAVADRLGVSIEHIGTKFILYQKEVKYVYFAMTTEIRLKN
OTBS_0935	trbC CDS	321	OTBS_RS04420	type-F conjugative transfer system pilin assembly protein TrbC	321	Boryong_01081	type-F conjugative transfer system pilin assembly protein TrbC	282	321	94	trbC pseudo	Predicted conserved region-1,2, TraW interaction region	106	127 (ott); 144 (rbe); 213 (ecz)	Found upstream Met at N ternimus	MGQQKTFIFVSFSM(M)SDEALKSYFAESQKAGAQLIMRGLINNSFTQTKNKTMELGISFDIDPSLFEQYKIDVVPVIVIDDEKRGLTKKLTGHIPLAIALEIMNENTQ
[OTBS_0936]	traU CDS	809 has many stop codon within the frame	OTBS_RS04425	TraU family protein	738	Boryong_01082	conjugative transfer protein	684	738	94.7	TraU pseudo	Hydrophobic-2,3,4, Hydrophilic-1	245	325 (ott); 322 (rbe); 330 (ecz)	C-terminal fragmentFound upstream Met at N ternimus	MPVGFWEPVRLVDVTKSPM(M)CMVSLGGLSFGSATQKGMKDEAEGSAFYHIHWYVYPVIYWLEILLDFICLEMAAVDIAYLTEFDPLWSDDAKSAILNPETLLFQNVAAYQACIADCMSCSAGLLASDYAFWCAECQGMLYPFTGTAAAHNGGVGTSVLMVSKFMARMHRQLMLWGYYGYKGLCGKYPMPIMKKSQYRLQMTYPIPETRSCKSIGQTEATWQAGREFPVNGEDFGYLIWRKRDYCLL
[OTBS_0936]	traU CDS	809 has many stop codon within the frame							87	94.3	TraU pseudo		28	325 (ott); 322 (rbe); 330 (ecz)	N-terminal fragment	MPDTNASGRLICLCPKPGIPIPVPGIFR
OTBS_0937	traV CDS	291	OTBS_RS04430	hypothetical protein	291	Boryong_01083	hypothetical protein	291	291	85.2	TraV pseudo	Conserved cysteine region	96	109 (ott); 84 (rbe); 171 (ecz)		MKFLLLLLGCMSLTSFFFESNFDCKIPKGQKCKSLYEIKKMAAQGVFDPDNVEKVETSKIKSKRRCVLYCKRSKAVQGVAVVNTSPKKPKMSDIAT
OTBS_0938	traB CDS	465	OTBS_RS04435	TraB/VirB10 family protein	489	Boryong_01084	conjugal transfer protein	465	489	90.3	TraB pseudo	OM pore gating, Alpha-3	162	444 (ott); 472 (rbe); 475 (ecz)	Found upstream Met at N ternimus	MENKAEGWL(M)IGEDGRSGIKGIVVDKSSNIASMAALNGVFSNIAKFLQAKAIKPDMLPTLNLVAGGHQQQEFQIGDALQSGAYSGASNAFDKLADFAIKQADSMSPVVLIASGRVIDVVFKKGFDLREHKKKPHNLTYSQSTNNEKVNLHNKFDQSQKLEEHL
OTBS_0940	traE CDS	552	OTBS_RS04445	conjugative transfer protein	552	Boryong_01086	conjugative transfer protein	552	552	91.2	TraE	Anchor region, Predicted conserve region-1,2,3	183	183 (ott); 183 (rbe); 188 (ecz)		MNHLFKQNAIQELVKYNKCLLSVTILLAAANIIAIMAAITKEEKWLLIPAMEPDRKMMVSSKNYHETYLKEWAIYVTKLLFTTSPNEVERQIADMKVASSNTESLNKFFHDHLQFVKGSNVSSVFFPKKVEVIKDGVLISGTLRYWFSDSKHIAVDKTYLLTYKRSPNYLLLLTGVKENGIKK
OTBS_0953	virB4-2 CDS	2454	OTBS_RS04505	virB4 protein precursor	2454	Boryong_01098	virB4 protein precursor	2454	2454	53.3	VirB4-2	Walker A, Walker B	817	807 (rbe); 789 (atu)		MGFIHKFLHSRQIDAKQFDSNAQNFIPITCHYNDETLLTKNGELIQILQIKGINSEYTNKDLLGIRAAIRNAIKNHINNNNFAVWIHVVRRCDNIDDPTPYSQALPNFIHNVWSKKNYWQDKFVSTLYISIVHHGCNLNIRNLDSFLNSLSFKTLDNFYDKFIASALKNLSMAINNIITELQRYNPCKLSIKIDNNKVYSDLLNFYKKIIQLNTGLIEVKDVDCAVQLATHKYSFGGDKIEVIHQQEKKFASILGIKEYQDIKDELVSKCLHAPVEFIATEIFYFADQVKAINSYSQQSKIISASRDSELALFKGIDPIVNSDNTLPQFCHQQISIMIMADSIDLLESRVAYISQRLVKQGIIHVREDINLAQTFWSQLPGNFNYIRRVSYNIIDNVAA…
OTBS_0964	traD Ti CDS	399	OTBS_RS04560	conjugal transfer protein TraD	399	Boryong_01110	conjugative transfer protein	399	399	91.3	TraDTi pseudo	Predicted conserved region-1,2	132	151 (ott); 97 (rbe); 77 (atu)		MDEVNLKIKERKMRTRRLIEMGGLVAKAKLDHLQTNTLFGAIVSLKETLTQHPNVQNHWTTIGKNIFDKEQQNKAAVILKFSSEPDENTKRYIRLHGLKWNSFRQEWCSNVKDIEALKNGLLNVQYKLELVY
[OTBS_0965]	traA Ti CDS	1966 has many stop codon within the frame	[OTBS_RS10330]	AAA family ATPase	1950 has many stop codon within the frame	Boryong_01111	conjugal transfer protein TraA	216	234	90.3	TraATi pseudo	Nickase region-1	77	940 (ott); 1383 (rbe); 1100 (atu)	N-terminal fragment; Found upstream Met at N ternimus	MRIGVEM(M)AIQFARIEFLSRIKGGDSCRKAAYNARTIVKNEKTNVSYNFSCKKDNVYHTVLIPAYVNQKFKNVQTINE
[OTBS_0965]	traA Ti CDS	1966 has many stop codon within the frame	[OTBS_RS10330]	AAA family ATPase	1950 has many stop codon within the frame	Boryong_01112	conjugal transfer protein TraA	1095	1095	88.3	TraATi pseudo	Nickase region-2,3, Helicase region-1	364	940 (ott); 1383 (rbe); 1100 (atu)	Middle fragment	MNEVEQTEKRRNSQLLKDIVIALPDDKELNLEHRIEITHQIVDAMGEWVQNGLGVQIDIHKPHRGDKNWHAHILVTTRRFREDGTGLGDKAVNLNPKCITLSNGKKVVIKDPEMIHEKVKEIINAYFAKLGLSNRVDKISAVPQEHIGPTRIRGLINEVANENELRKEANLKIIKDVDVITDAITHYKSIFTKQDIEKAVKDIPDLTERGMLVQQVFSSNRILELYHDDGESSKYFTTTDVRDEEVRIIRIANKINNQVYYNDIYNLKSDIEGLANVSEEQKQALRHILLSTSGVRVLRGRAGTGKSTVLAKAYKIATNRGQNVIGLAPTHKAVSELRSKGYKEVYTVKGFLYNRKKKFLCKIG
[OTBS_0965]	traA Ti CDS	1966 has many stop codon within the frame	[OTBS_RS10330]	AAA family ATPase	1950 has many stop codon within the frame	Boryong_01113	conjugal transfer protein TraA	663	663	92.9	TraATi pseudo	Helicase region-2,3	220	940 (ott); 1383 (rbe); 1100 (atu)	C-terminal fragment	MQNRLIVVDEAGMVATREYAELFRVVRNNNCQLILAGDEKQLASIERGGMFEMLSNIFSSHVLVNIRRQSENWSREAATKFAESNILSGITLLRQNKCIKFDNTLQDSMSKLRYNWSLSKFKLHEKLVITVRNKEVDILNSSIRSLLKANGTLQGTEYRRSIAGRKESYMAGDRIVFQKSDKDLQIQNSEFATLTSVNKNEFVAKTDAGQDVSFDPSKIQ
[OTBS_0967]	traA Ti CDS	2403 has many stop codon within the frame	OTBS_RS04580	hypothetical protein	783	Boryong_01116	conjugal transfer protein TraA	783	783	90.5	TraATi pseudo		260	940 (ott); 1383 (rbe); 1100 (atu)		MTRHIEKLQLYCNKEATRSINSLINQLSRPNDKSASITLKTAHDLEKARTKTTVFSKIENWFKSIINDINDRSHVNEEYYHFTAKPEQEAKVERVQQENCIKQCTTKDISTPLFMQIKEQRQYNYDVTILSAEGKTISSFQEAGIDSRMVYSSNVNNLKYYQPFQGEKILIAANNDKQNKEYVSTINDAAKVLKSKGAITSIVVPSEGEDFNEMLKNKGATAVKELVIPEIMKLVNNQNVKTDPEQIVKANIAPKIGIRR
[OTBS_0967]	traA Ti CDS	2403 has many stop codon within the frame	OTBS_RS04585	hypothetical protein	573	Boryong_01117	conjugal transfer protein TraI	573	573	94.7	TraI pseudo		190	890 (ott); 1383 (rbe); 1756 (ecz)		MTDKINDSNNFNNIHNSKTEIENSKANSWNHNVAVKLINGDIADGIVLLSDHNSLKANNTLKESINQLINDWKNSKVEPHDRLIIAGHKEAENINQHIRNYMKENGDLKGPEYSILISGAESKKYANYMAGDRIIFQTNDKDLQIQNSEFATLVSIDENKFVAKTDTGNEVSFDLNKISFKHGTSIMEHL
[OTBS_0967]	traA Ti CDS	2403 has many stop codon within the frame	OTBS_RS14095	hypothetical protein	147	Boryong_01118	conjugal transfer protein TraA	147	147	76.3	TraATi pseudo		48	940 (ott); 1383 (rbe); 1100 (atu)	Small fragment	MDPGKTTVFSKIEHWFKSVATDINDRYHANEEYYKFPYEVDESAEVES
OTBS_0969	traA Ti CDS	1274 has many stop codon within the frame	OTBS_RS04595	conjugal transfer protein TraI	1104	Boryong_01120	conjugal transfer protein TraI	1071	1104	93.9	TraI pseudo	Predicted conserved region-1,2	367	890 (ott); 1383 (rbe); 1756 (ecz)	Found upstream Met at N ternimus	MTIIAEGAETAL(M)SLQQSGIKGNIIASAGISNLTNYSPFLGEKIIIAADNDGKISLTNNTVIKAAKTLEMKGAITCIVKPPENGDFNNLLQTCGDQSIRDIIEPEITKLTKAVETTKLTQTENNSIAKQNDITNVKELYNKSSSLYYCKQEEEAKVETIVVNKYLENHTEIYSSKIFDNPNLRANMVFDEKTQKSWPTLTIFVKNDKDEITGAKILTLNSKTCNKADVAEKSVGTISGSFAEIAQQNSKYSPVTIITKDIETALTIQQAGVEGKILCAIEAENLQNYNPGPKEKIILAVKNDVNTEKAEKVLEDKEAVVCTVKNDFNNVLKTQGLYAVRNIISPEIRKLNEKNKSIQTNIQPRLCLKH
OTBS_0971	traD F CDS	328 has many stop codon within the frame	OTBS_RS04605	type IV secretion system DNA-binding domain-containing protein	>327	Boryong_01123	conjugal transfer protein	210	210	96.7	TraDF pseudo		69	584 (ott); 562 (rbe); 717 (ecz)	Found AA before met	MRDGVNMNNVERKKLLVMPSEIMNLPDLTCYVKLVGNFPITKLTMKLQNLNIAYVWGYTLLKKLKLVNY
OTBS_0973	traD F CDS	195	OTBS_RS04620	type IV secretion system DNA-binding domain-containing protein	>174	Boryong_01126	conjugative transfer protein	234	234	80.2	TraDF pseudo		77	584 (ott); 562 (rbe); 717 (ecz)	Found AA before met	MWFILDELPALQKVSSLPVALAESRKYGGCFVAGLQNIHQLEAIYGSAECASMLDLFNRPLSKLVKVVQNYKCQRSN
OTBS_0980	traD F CDS	865 has many stop codon within the frame	OTBS_RS14105	type IV secretion system DNA-binding domain-containing protein	>848 has many stop codon within the frame	Boryong_01136	conjugal transfer protein	753	753	96.1	TraDF pseudo	Walker A	250	584 (ott); 562 (rbe); 717 (ecz)	Found AA before met	MLKSAKKASKICFGGLPLVKNSERLHILITGTTGTGKTNMLNELLPQIRLHKDRAIIADTTGAFTDRFFDPKCDKLLNPLEKNSEQWLPWNDCFEAADFHDIASSFSNYTHRIDDFFAKNAELVLSEALKLYQDNKDIIKLIHTIIYSDNRQFVKAFRNTAVSGIISESAPETSAGIQSTLGKNITSLQYLKPGGNFSIKEWFSNSAETGWLFITATPSQRATLQQLISAWISIAIKALMCRNPNHVGLG
[OTBS_0981]	traG CDS	1597 has many stop codon within the frame				Boryong_01137	conjugal transfer protein TraG	1383	1383	91	TraG pseudo	Membrane spanning region-2,3, Cleavage site	460	875 (ott); 905 (rbe); 836 (ecz)	C-terminal fragment; Found AA before met	MFASLSSQTSYFVSKMLEQHLLPAYEGLSSRKTGIMFGAKAVAKIRDVQIQDPITLTNTKEFLRQCFMKPYIIGNILGKKAAAQQTNDIIGFIEQNIPNNFGIYYREPSNLAISFKTCRQATPLIKAAIHKELNEGLLTKFAAAIGVQSDQSHMLSQRLKVMTGDTLKYLQREQQDIHEWMKQAMLLNANRESYDDWREKFSLSRIYPNLVSMHAIRGLFQQSFSYLVAGEMAAHMMPILQSVFFALVVSMIFIVFPMGLLPGGYNILKTWILLIIWVSSWPVFFTIIHCLGMISLSSKSGAFGNDYGLNMLSQGSFAEMILYSYATFQMLASSIPMLSWAVIKACAHATANLASQFSPIPVASSLGSNIVDNNLSMDNYSIGNRTISQQNLAPSLHMA…
[OTBS_0981]	traG CDS	1597 has many stop codon within the frame	OTBS_RS14110	conjugal transfer protein TraG	>233 one stop codon within the frame				180	96.6	TraG pseudo	Membrane spanning region-1	59	875 (ott); 905 (rbe); 836 (ecz)	Middle fragment	MVAYGLLLGLFLEEISASLLWEWFFPSIFIFTLLFAPKSTVWLKDEVSMSAPVKVDNIP
[OTBS_0981]	traG CDS	1597 has many stop codon within the frame							87	92.8	TraG pseudo		28	875 (ott); 905 (rbe); 836 (ecz)	N-terminal fragment; Found met downstream	MDYVIYTFGGGDLLWHVFNGIGRGLCFK
[OTBS_0982]	traH CDS	1280 has many stop codon within the frame	[OTBS_RS04670]	conjugal transfer protein TraH	1301 has many stop codon within the frame	Boryong_01138	conjugal transfer protein TraH	624	624	95	TraH pseudo	Predicted conserved region-2,3	207	433 (ott); 446 (rbe); 458 (ecz)	C-terminal fragment	MRDSIMSMTGTIVVTNNNVYFFDSLAQDEKSWISHLKGGESASIYSCDSVSCLHPSLQRNITISPEQSYAGKAKQKLTDLKNKFDKNSEYSNSEIAFLSSIGDIFPIYDYITLEAISGVTILEISSELIASYTLVQHLKEVITEIRRAVTSLGAKQVSNEHLERYLKELNRVQLFANEKWTSLQTDASRIDKRARLIEQHLIAKEKS
[OTBS_0982]	traH CDS	1280 has many stop codon within the frame	[OTBS_RS04670]	conjugal transfer protein TraH	1301 has many stop codon within the frame	Boryong_01139	conjugal transfer protein TraH	702	702	92.9	TraH pseudo	TrbI interaction region-1, Predicted conserved region-1	233	433 (ott); 446 (rbe); 458 (ecz)	N-trminal fragment; AM annotation has no met	MSTKIRVYAITMLLLLQAPVSLAWNIENVFQGMSINVTRSGSYQDQAAGYYAAGGLSARTSQTSFQPFAITPPSLNMSCSGIDAYLGSFSVISGEELVQLMKNIGSQAKVYAFSLGLKTFAPQIENALKDLRNLAMEMNQFAKGDCKLTKALFATALPRNSAMREAVCRDIQSQSGFDYFAAGKKCRNYLDQKQALRQAQNKDSELCWMIITSSLKQQQRLEYHQICVIQSCL
[OTBS_0983]	traF CDS	705 one stop codon within the frame	[OTBS_RS04675]	conjugal transfer protein TraF	705 one stop codon within the frame	Boryong_01140	conjugal transfer protein	447	447	95.5	TraF pseudo	C-X-X-C motif, Beta 10, Alpha 7	148	240 (ott); 300 (rbe); 257 (ecz)	C-terminal fragment	MEKAHKFATMWQLATLLDYQLINANEPANSLHRKLYQEKSEQKNDFKLKNIAKNWGLILQVKQDCLLCKAFMPIVQCFANKYAFQLLAVSKNNELLNKLNPKHIVPVLYSVASDGKKIYAVARGIISEDKIIDNILAIDRYYHKLETT
[OTBS_0983]	traF CDS	705 one stop codon within the frame	[OTBS_RS04675]	conjugal transfer protein TraF	705 one stop codon within the frame	Boryong_01141	conjugal transfer protein	177	192	82.7	TraF pseudo	Predicted conserved region	63	240 (ott); 300 (rbe); 257 (ecz)	N-terminal fragment; Found upstream Met at N ternimus	MSRLLM(M)FMILISHLSTVDASPTRFLWYNDKHGHELDDSAANSKLMSRPHDQRIEELKERFNRA
[OTBS_0984]	traN CDS	1685 has many stop codon within the frame	[OTBS_RS12035]	conjugal transfer protein TraN	1663 has many stop codon within the frame	Boryong_01142	conjugal transfer protein TraN	627	627	95.5	TraN pseudo	Conserved cysteine region-2,3,4-5,6, Predicted conserved region-4	208	564 (ott); 603 (rbe); 602 (ecz)	C-terminal fragment (extension)	MLHSSLHNNSIFCLGGNCNTPTIIPNRDIAKVAHLAMLNQMSKDIKTNPVSVFSGKHRKCKKDVFSFLNCCSSMTGWGRDIGLSQCKSKEQELALYRKKGYCYYIGTYCSSRIPILGICLARKSTYCCFQSKLARIFQEEARKQLKMNFGTPECPKCRGLTVEELQKVDFTKINMDELFGDILTKAQNSMNKDIIAGIKDKVHRMQQT
[OTBS_0984]	traN CDS	1685 has many stop codon within the frame	[OTBS_RS12035]	conjugal transfer protein TraN	1663 has many stop codon within the frame	Boryong_01143	conjugal transfer protein TraN	810	810	94.1	TraN pseudo	Conserved cysteine region-1	269	564 (ott); 603 (rbe); 602 (ecz)	N-terminal fragment; Found upstream Met at N ternimus	MRILNEIIIYINFL(M)IVLNISCCLASMQSSYNEASNYNVNLGNSSNTQELFHQGSNVNYPNNDEDLTYHGRNQLGTESGAMLFQAENSKNNALTQHNINDQNYMIANSMRIESDPLSALDSSNFVTQTSKTNTEIIQSCNEGSNFNIELIRELNVECRLENVWLSWQNRQMEFATEEIKENHSNWLKSRSDVYDDELGAQIYCLVDDPEAIVKQMKWAIANRLGVSIHHIGRNFLLEVNEKICILHYDYRDKTQELRKVAEYWQVLNPET
OTBS_0985	trbC CDS	321	OTBS_RS04690	type-F conjugative transfer system pilin assembly protein TrbC	321	Boryong_01144	type-F conjugative transfer system pilin assembly protein TrbC	282	321	94	trbC pseudo	Predicted conserved region-1,2, TraW interaction region	106	127 (ott); 144 (rbe); 213 (ecz)	Found upstream Met at N ternimus	MGQQKTFIFVSFSM(M)SDEALKSYFAESQKAGAQLIMRGLINNSFTQTKNKTMELGISFDIDPSLFEQYKIDVVPVIVIDDEKRGLTKKLTGHIPLAIALEIMNENTQ
[OTBS_0986]	traU CDS	809 has many stop codon within the frame	OTBS_RS04695	TraU family protein	738	Boryong_01145	conjugative transfer protein	684	738	94.7	TraU pseudo	Hydrophobic-2,3,4, Hydrophilic-1	245	325 (ott); 322 (rbe); 330 (ecz)	C-terminal fragment; Found upstream Met at N ternimus	MPVGFWEPVRLVDVTKSPM(M)CMVSLGGLSFGSATQKGMKDEAEGSAFYHIHWYVYPVIYWLEILLDFICLEMAAVDIAYLTEFDPLWSDDAKSAILNPETLLFQNVAAYQACIADCMSCSAGLLASDYAFWCAECQGMLYPFTGTAAAHNGGVGTSVLMVSKFMARMHRQLMLWGYYGYKGLCGKYPMPIMKKSQYRLQMTYPIPETRSCKSIGQTEATWQAGREFPVNGEDFGYLIWRKRDYCLL
[OTBS_0986]	traU CDS	809 has many stop codon within the frame							87	94.3	TraU pseudo		28	325 (ott); 322 (rbe); 330 (ecz)	N-terminal fragment	MPDTNASGRLICLCPKPGIPIPVPGIFR
OTBS_0987	traV CDS	291	OTBS_RS04700	hypothetical protein	291	Boryong_01146	hypothetical protein	291	291	85.2	TraV pseudo	Conserved cysteine region	96	109 (ott); 84 (rbe); 171 (ecz)		MKFLLLLLGCMSLTSFFFESNFDCKIPKGQKCKSLYEIKKMAAQGVFDPDNVEKVETSKIKSKRRCVLYCKRSKAVQGVAVVNTSPKKPKMSDIAT
OTBS_0988	traB CDS	465	OTBS_RS04705	TraB/VirB10 family protein	489	Boryong_01147	conjugal transfer protein	465	489	90.3	TraB pseudo	OM pore gating, Alpha-3	162	444 (ott); 472 (rbe); 475 (ecz)	Found upstream Met at N ternimus	MENKAEGWL(M)IGEDGRSGIKGIVVDKSSNIASMAALNGVFSNIAKFLQAKAIKPDMLPTLNLVAGGHQQQEFQIGDALQSGAYSGASNAFDKLADFAIKQADSMSPVVLIASGRVIDVVFKKGFDLREHKKKPHNLTYSQSTNNEKVNLHNKFDQSQKLEEHL
OTBS_0990	traE CDS	552	OTBS_RS04715	conjugative transfer protein	552	Boryong_01149	conjugative transfer protein	552	552	91.2	TraE	Anchor region, Predicted conserve region-1,2,3	183	183 (ott); 183 (rbe); 188 (ecz)		MNHLFKQNAIQELVKYNKCLLSVTILLAAANIIAIMAAITKEEKWLLIPAMEPDRKMMVSSKNYHETYLKEWAIYVTKLLFTTSPNEVERQIADMKVASSNTESLNKFFHDHLQFVKGSNVSSVFFPKKVEVIKDGVLISGTLRYWFSDSKHIAVDKTYLLTYKRSPNYLLLLTGVKENGIKK
OTBS_0997	traA Ti CDS	168				Boryong_01160	conjugal transfer protein TraA	168	168	67.8	TraATi pseudo		55	940 (ott); 1383 (rbe); 1100 (atu)		MEEIKTLMCIIRLVTKVKEIINAFFAKLALPNIVDKTSIVLHKSILEQLGLEIPC
OTBS_1011	traW CDS	298							129	81.7	TraW pseudo		42	219 (ott); 254 (rbe); 210 (ecz)	Fragement; annotation has no met; shorten towards C-terminal found met with early STOP	MEVIIAKLNAASKSGLLDQIKLEFYEKVKHKILRQALVKNSR
			OTBS_RS14145	conjugal transfer protein	>63				63	88.7	TraDTi pseudo		20	151 (ott); 97 (rbe); 77 (atu)		MDEVNLKIKERKMRTRRLIKI
[OTBS_1061]	traA Ti CDS	1304 has many stop codon within the frame	OTBS_RS05040	hypothetical protein	237	Boryong_01233	conjugal transfer protein TraI	237	237	75.2	TraI pseudo		78	890 (ott); 1383 (rbe); 1756 (ecz)	N-terminal fragment	MNSDLRASVILDRETNENYPAFSAFARNAKGEITGVQVVYLNSQTCDKADISVPRRAFGKIIANRLLELLHWHHMIRL
[OTBS_1061]	traA Ti CDS	1304 has many stop codon within the frame	OTBS_RS05045	hypothetical protein	1098	Boryong_01234	conjugal transfer protein TraI	1098	1098	81.4	TraI pseudo	Predicted conserved region-1	365	890 (ott); 1383 (rbe); 1756 (ecz)	C-terminal fragment	MAPHDSPITIITEGVETALSLKQAGINGKIIAAIGIHNFKNYQPFEGENIIIAADNDGQNSITMNTVDKAKKTLENSGAKVLKVMPTQEGDFNDLLQIHGAEAIRQIIIPEIAKLIKLNEIQSESITNQSEVKELYAKSLPLYDYNKKEKANAEVTTVNKFLEKYTGIYNSKVFDNPNLRATMVFDEKTQKSRPALTVFVKNEKGEITGAKILALNSKTCNKADIPEKSVGTISGSFAEIAQQNSNYSPVTIITNDIETALTIQQARVEGKILCAIEAENLQNYNPGSKEKIILAVKNDVNTEKAEKVLEDKGAIVCTVKNDFNNVLKTQGSYAVRNIISPEISNLTEKNESIQTNIQPRLCLKI
OTBS_1063	traC CDS	663	OTBS_RS12160	conjugal transfer protein TraC	>468	Boryong_01236	conjugal transfer protein TraC	648	648	82.8	TraC pseudo	Walker B	215	829 (ott); 862 (rbe); 875 (ecz)	C-terminal fragment; Found AA before met	MIGSNNIEHFLSNWQSYRKGEIFIELANKRTEFLRDQAQIEARSDFLSNFPSILATMAAPQYGTSDLQQPMLQRALISVWQKSRSKAEITDIADWLSNREESYAKELGNMLFPFTKDGQHGRFFSGKAQLSLNSDIVVIETDHLRSVPELLAVIVQIMIVHINQTMVKGDRSRPFLIMIDEAWKLLAGKRSGEFISVSGIACQSISKYSEPHPTL
OTBS_1065	traC CDS	213	OTBS_RS05055	TraC family protein	>219	Boryong_01237	conjugal transfer protein TraC	231	231	97.7	TraC pseudo	Predicted conserved region-1	76	829 (ott); 862 (rbe); 875 (ecz)	N-terminal fragment; AM annotation has no met	MNTSIHKDFDRKRFSKHFVYESYDEETQLFFNRGSIGFVLLAWPLVGASVSAQNEIAEFLKSDENLPAESSLQTSV
OTBS_1066	traV CDS	294	OTBS_RS05060	hypothetical protein	294	Boryong_01238	hypothetical protein	294	294	77.3	TraV pseudo	Conserved cysteine region, Predicted conserved region-1	97	109 (ott); 84 (rbe); 171 (ecz)	Internal deletion (11 aa)	MKFLLLLFGCISLTSFFFESNFDCKIPKGQKCKSLYEIKNMVAQGVFDTNNVEKVEVKKTRKKTCITCYRRRVDKNSKKYLINLFKPKQSQGEHKHT
OTBS_1067	traB CDS	471	OTBS_RS05065	conjugal transfer protein	485	Boryong_01239	conjugal transfer protein	471	471	93.7	TraB pseudo	Alpha-3	156	444 (ott); 472 (rbe); 475 (ecz)	Found AA after *	MVDLASPSITGLSPVRLIHLILTHLAYYVPISYVSAIFSSIAKFLQTKAIKPDMTPTLNLVAGGQQQQEFQIGDALQSGAYSGASNAFDKLADFAIKRADSMSPVIVVASGRVIDVVFKKGFDLCEHKKKLKIQLMRHQLAMKKLICIINSTNHKG
OTBS_1076	traD Ti CDS	456	OTBS_RS05110	conjugal transfer protein TraD	456	Boryong_01249	conjugative transfer protein	456	456	93.4	TraDTi	Predicted conserved region-1,2	151	151 (ott); 97 (rbe); 77 (atu)		MANLMQQKITLQQKKAKLIMDEVNLKIKERKMRTRRLIEMGGLVAKAKLDHLSANTLFGAIVSLKETLTQHPNVQNHWTTIGKDIFDKEQQNKAAVILKFSSEPDENTKLHIRLHGLKWNSFHQEWCGNVKDIEALKNGLLNVQYNLELVS
[OTBS_1078]	traA Ti CDS	4472 has many stop codon within the frame	[OTBS_RS12180]	AAA family ATPase	>2323 has many stop codon within the frame	Boryong_01251	conjugal transfer protein TraA	1581	1581	85.7	TraATi pseudo	Nickase region-1,2,3, Helicase region-1,2,3	526	940 (ott); 1383 (rbe); 1100 (atu)	N-terminal fragment; Found upstream Met at N ternimus	MRIGVEM(M)AIQFAMIEFLSRSKGGDSCCKAAYNARTIVKNEQTNIRYNFSYKKDNVYHTVLIPDYVNQKFKNVQRLMNEVEQTEKRRNSKLLKDIVIALPDDKELNLEHRIEITHQIVDVMEWVKNGLGVQIDIHKPHRGDKNWHVHILVTTRRFKENGEELGGKAVDLEPKFRTSKGKAFIIPEAEMIHEKVKEIINAYFAKLGLTNRVDKISTVPQEHIGPTRIRGLINEVANENELRKEAHLKIINDVDVITDSITHYKSIFTKHDIEKAVKDIPDLTARELLVQQVLSSNRILELYHDDGESSKYFTTTEVRDEEARIIRIANKIDTQAYYNDIYHLKNDIESLTSVSEEQKHALRRILLSNSGVRILRGRAGTGKSTVLAKAYKIATNRRQN…
[OTBS_1078]	traA Ti CDS	4472 has many stop codon within the frame	[OTBS_RS12180]	AAA family ATPase	>2323 has many stop codon within the frame	Boryong_01252	conjugal transfer protein TraA	873	873	79.6	TraATi pseudo	Helicase region-5,6	290	940 (ott); 1383 (rbe); 1100 (atu)	C-terminal fragment	MSKLRYNWSLSKFKLHEKLVITVRNKEVDILNSSIRSLLKANGTLQGTEYRRSIAGRKESYMAGDRIVFQKSDKDLQIQNSEFATLTSVNKNEFVAKTDAGQDVSFDPSKIQFKHGYASTVYKAQGASIKDVYILHNGVGNISSSYVAMTRHIEQLKLYCNKEATSSFSSLVYQLSRANYKSASINLKTNEDLNKENPTILSKICGWFKSIVTDVGDRFHKNAKYYQYDKKPEQLADIKIEQPNIVNDIRKSEISPNNELKATKTANDISTTEKLNTKPEQQNPRVSIRR
[OTBS_1078]	traA Ti CDS	4472 has many stop codon within the frame	OTBS_RS05120	conjugal transfer protein TraI	1764	Boryong_01253	conjugal transfer protein TraI	1803	1803	73.8	TraI pseudo	Predicted conserved region-1,2	600	890 (ott); 1383 (rbe); 1756 (ecz)	Found upstream Met at N ternimus	MTDKINNSNNHNLM(M)EELRNKIASHAETIACDLLGEPNKHFSRRGEIRWGDTGKIVVNTSGKHAGKWYDFSSGEGGDLFDLARKERGGDFVRAKEYLTSIVGMSTYNESYPRQVHKEATQNELAKIRKVQYFYNQSSPLYFTNNTEVQIVKRYLEQHRGIDCFTMNSDLRASVILDRETNENYPAFSAFSRNAKGKITGVQVVYLNSQTCDKADISVPRRAFGKISESFVRITPLAPHDSPITIITEGVETALSLKQAGINGKIIAAIGIHNFKNYQPFEGENIIIAADNDGQNSITMNTVDKAKKTLENSGAKVLKVMPTQEGDFNDLLQIHGAEAIRQIIIPEIAKLIKLNEIQNKSSEIPNQSDVKELYAKSLPLYDYNKKEKANAEVTTVNKF…
[OTBS_1080]	traD F CDS	1748 has many stop codon within the frame	[OTBS_RS05130]	type IV secretion system DNA-binding domain-containing protein	1756 has many stop codon within the frame	Boryong_01255	conjugal transfer protein	1275	1275	96.1	TraDF pseudo	Walker A, Walker B	424	584 (ott); 562 (rbe); 717 (ecz)	C-terminal fragment	MYGERNLAKMLKSAKKASKICFGGLPLVKNSERLHILITGTTGTGKTNMLNELLPQIRSQQDRAIIIDLTGAFTDRFFDSKCDKLLNPLEKNSEQWLPWNDCFEAADFHDIASSFSNYTHRIDDFFAKNAELVLSEALKLYQDDKDIIKLIHTIIYSDNRQFVKAFRNTAVSGIISESAPETSAGIQSTLGKNITSLQYLKPGGNFSIKEWFSNSAETGWLFITATPSQRATLQPLISAWISIAIKALMCRNPNHDNKNIWFILDELPALQKVSSLPVALAESRKYGGCFVAGLQNIHQLEAIYGSAECASMLDLFNSKFIFRVSDQVTAYKSALTLGEEEIIETQENLSYGSNTMRDGVNMNNVERKKLLVMPSEIMNLPDLTCYVKLVGNFPITKLT…
[OTBS_1080]	traD F CDS	1748 has many stop codon within the frame	[OTBS_RS05130]	type IV secretion system DNA-binding domain-containing protein	1756 has many stop codon within the frame	Boryong_01256	conjugal transfer protein TraD	507	507	92.5	TraDF pseudo	Transmembrane region-1,2	168	584 (ott); 562 (rbe); 717 (ecz)	N-terminal fragment; AM annotation has no met	MNFQNQGNFTRGSQLFAHKLRMFGQGSANVFTIGLGLSIFWIICRLYQKVFLSSLYYFAIERYVQLKLTIGEHFYDIDQIGIVFYSLRFKKWIHLNAQDFLHEFYTGQHGFKIQQLWEFLINSALLEGLIVFAIGVIISIVFFTAQGKKTIIKAKIRGADFVRREKSS
			OTBS_RS05145	conjugal transfer protein TraG N-terminal domain-containing protein	2330 has many stop codon within the frame	Boryong_01258	conjugal transfer protein TraG	1431	1431	92.7	TraG pseudo	Membrane spanning region-2,3, Cleavage site	476	875 (ott); 905 (rbe); 836 (ecz)	C-terminal fragment	MFASLSSQTSYFVSKMLEQHLLPAYEGLSSRKTGIMFGAKAVAKIRDVQIQDPITLTNTKEFLRQCFMKPYIIGNILGKKAAAQQTNDIIGFIEQNIPNNFGIYYREPSNLAISFKTCRQATPLIKAAIHKELNEGLLTKFAAAIGVQSDKSNMLSQRLKVMTGDTLKYLQREQQDIHEWMKQAMLLNANRESYDDWREKFSLSRIYSNLVSMHAIRGLFQQSFSYLVAGEMAAHMMPILQSVFFALVVSMIFIVFPMGLLPGGYNILKTWILLIIWVSSWPVFFTIIHCLGMISLSSKSGAFGNDYGLNMLSQGSFAEMILYSYATFQMLASSIPMLSWAVIKACAHATANLASQFSPIPVASSLGSNIVDNNLSMDNYSIGNRTISQQNLAPSLHMA…
			OTBS_RS14875	hypothetical protein	177				177	97.2	TraG pseudo		58	875 (ott); 905 (rbe); 836 (ecz)	Middle fragment	MAYGLLLGLFLEEISASLLWEWFFPSIFIFTLLFAPKSTVWLKDEVSMSAPVKVDNIP
OTBS_1082	traG CDS	2010 has many stop codon within the frame							87	92.7	TraG pseudo		28	875 (ott); 905 (rbe); 836 (ecz)	N-terminal fragment; AM annotation has no met; shorten towards C-terminal found met with early STOP	MDYVIYTFGGGDLLWHVFNGIGRGLCFK
[OTBS_1083]	traH CDS	1280 has many stop codon within the frame	[OTBS_RS05150]	conjugal transfer protein TraH	1301 has many stop codon within the frame	Boryong_01259	conjugal transfer protein TraH	624	624	95	TraH pseudo	Predicted conserved region-2,3	207	433 (ott); 446 (rbe); 458 (ecz)	C-terminal fragment	MRDSIMSMTGTIVVTNNNVYFFDSLAQDEKSWISHLKGGESASIYSCDSVSCLHPSLQRNITISPEQSYAGKAKQKLTDLKNKFDKNSEYSNSEIAFLSSIGDIFPIYDYITLEAISGVTILEISSELIASYTLVQHLKEVITEIRRAVTSLGAKQVSNEHLERYLKELNRVQLFANEKWTSLQTDASRIDKRARLIEQHLIAKEKS
[OTBS_1083]	traH CDS	1280 has many stop codon within the frame	[OTBS_RS05150]	conjugal transfer protein TraH	1301 has many stop codon within the frame	Boryong_01260	conjugal transfer protein TraH	702	702	92.9	TraH pseudo	TrbI interaction region-1, Predicted conserved region-1	233	433 (ott); 446 (rbe); 458 (ecz)	N-terminal fragment; AM annotation has no met	MSTKIRVYAITMLLLLQAPVSLAWNIENVFQGMSINVTRSGSYQDQAAGYYAAGGLSARTSQTSFQPFAITPPSLNMSCSGIDAYLGSFSVISGEELVQLMKNIGSQAKVYAFSLGLKTFAPQIENALKDLRNLAMEMNQFAKGDCKLTKALFATALPRNSAMREAVCRDIQSQSGFDYFAAGKKCRNYLDQKQALRQAQNKDSELCWMIITSSLKQQQRLEYHQICVIQSCL
[OTBS_1084]	traF CDS	705 one stop codon within the frame	[OTBS_RS05155]	conjugal transfer protein TraF	705 one stop codon within the frame	Boryong_01261	conjugal transfer protein	447	447	95.5	TraF pseudo	C-X-X-C motif, Beta 10, Alpha 7	148	240 (ott); 300 (rbe); 257 (ecz)	C-terminal fragment	MEKAHKFATMWQLATLLDYQLINANEPANSLHRKLYQEKSEQKNDFKLKNIAKNWGLILQVKQDCLLCKAFMPIVQCFANKYAFQLLAVSKNNELLNKLNPKHIVPVLYSVASDGKKIYAVARGIISEDKIIDNILAIDRYYHKLETT
[OTBS_1084]	traF CDS	705 one stop codon within the frame	[OTBS_RS05155]	conjugal transfer protein TraF	705 one stop codon within the frame	Boryong_01262	conjugal transfer protein	177	192	82.7	TraF pseudo	Predicted conserved region	63	240 (ott); 300 (rbe); 257 (ecz)	N-terminal fragment; Found upstream Met at N ternimus	MSRLLM(M)FMILISHLSTVDASPTRFLWYNDKHGHELDDSAANSKLMSRPHDQRIEELKERFNRA
OTBS_1085	traN CDS	1662	OTBS_RS05160	conjugal transfer protein TraN	1662	Boryong_01263	conjugal transfer protein TraN	1701	1701	95.1	TraN	Conserved cysteine region-1, 2, 3, 4-5, 6, Predicted conserved region-1, 2, 3, 4	566	564 (ott); 603 (rbe); 602 (ecz)	Found upstream Met at N ternimus	MRILNEIIIYINFL(M)IVLNISCCLASMQSSYNEASNYNVNLGNSSNTQELFHQGSNVNYPNNDEDLTYHGRNQLGTESGAMLFQAENSKNNALTQHNINDQNYMIANSMRIESDPLSALDSSNFVTQTSKTNTEIIQSCNEGSNFNIELIRELNVECRLENVWLSWQNRQMEFATEEIKENHSNWLKSRSDVYDDELGAQIYCLVDDPEAIVKQMKWAIANRLGVSIHHIGRNFLLEVNEKICILHYDYRDKTQELRKVAEYWQVLNPELEQLTESNECYEVNRINYDGGDRVFFDKFKVNRPYWKQKILFSCTSDPKDGCKHLKIQNCELKNSTCQKSVANICLLWQHDYSCSTEKQTMLHSSLHNNSIFCLGGNCNTPTIIPNRDIAKVAHLAML…
OTBS_1086	trbC CDS	321	OTBS_RS05165	type-F conjugative transfer system pilin assembly protein TrbC	321	Boryong_01264	type-F conjugative transfer system pilin assembly protein TrbC	282	321	94	trbC pseudo	Predicted conserved region-1,2, TraW interaction region	106	127 (ott); 144 (rbe); 213 (ecz)	Found upstream Met at N ternimus	MGQQKTFIFVSFSM(M)SDEALKSYFAESQKAGAQLIMRGLINNSFTQTKNKTMELGISFDIDPSLFEQYKIDVVPVIVIDDEKRGLTKKLTGHIPLAIALEIMNENTQ
[OTBS_1087]	traU CDS	809 has many stop codon within the frame	OTBS_RS05170	TraU family protein	738	Boryong_01265	conjugative transfer protein	684	738	95	TraU pseudo	Hydrophobic-2,3,4, Hydrophilic-1,2	245	325 (ott); 322 (rbe); 330 (ecz)	C-terminal fragment; Found upstream Met at N ternimus	MPVGFWEPVRLVDVTKSPM(M)CMVSLGGLSFGSATQKGMKDEAEGSAFYHIHWYVYPVIYWLEILLDFICLEMAAVDIAYLTEFDPLWSDDAKSAILNPETLLFQNVAAYQACIADCMSCGAGLLASDYAFWCAECQGMLYPFTGTAAAHNGGVGTSVLMVSKFMARMHRQLMLWGYYGYKGLCGKYPMPIMKKSQYRLQMTYPIPETRSCKSIGQTEATWQAGREFPVNGEDFGYLIWRKRDCCLL
[OTBS_1087]	traU CDS	809 has many stop codon within the frame							87	94.6	TraU pseudo		28	325 (ott); 322 (rbe); 330 (ecz)	N-terminal fragment	MPDTNASGRLICLCPKPGIPIPVPGIFR
OTBS_1088	traV CDS	291	OTBS_RS05175	hypothetical protein	291	Boryong_01266	hypothetical protein	291	291	85.2	TraV pseudo	Conserved cysteine region	96	109 (ott); 84 (rbe); 171 (ecz)		MKFLLLLLGCMSLTSFFFESNFDCKIPKGQKCKSLYEIKKMAAQGVFDPDNVEKVETSKIKSKRRCVLYCKRSKAVQGVAVVNTSPKKPKMSDIAT
OTBS_1089	traB CDS	465	OTBS_RS05180	TraB/VirB10 family protein	489	Boryong_01267	conjugal transfer protein	465	489	90.3	TraB pseudo	OM pore gating, Alpha-3	162	444 (ott); 472 (rbe); 475 (ecz)	Found upstream Met at N ternimus	MENKAEGWL(M)IGEDGRSGIKGIVVDKSSNIASMAALNGVFSNIAKFLQAKAIKPDMLPTLNLVAGGHQQQEFQIGDALQSGAYSGASNAFDKLADFAIKQADSMSPVVLIASGRVIDVVFKKGFDLREHKKKPHNLTYSQSTNNEKVNLHNKFDQSQKLEEHL
OTBS_1091	traE CDS	552	OTBS_RS05190	conjugative transfer protein	552	Boryong_01269	conjugative transfer protein	552	552	91.2	TraE	Anchor region, Predicted conserve region-1,2,3	183	183 (ott); 183 (rbe); 188 (ecz)		MNHLFKQNAIQELVKYNKCLLSVTILLAAANIIAIMAAITKEEKWLLIPAMEPDRKMMVSSKNYHETYLKEWAIYVTKLLFTTSPNEVERQIADMKVASSNTESLNKFFHDHLQFVKGSNVSSVFFPKKVEVIKDGVLISGTLRYWFSDSKHIAVDKTYLLTYKRSPNYLLLLTGVKENGIKK
OTBS_1143	traE CDS	141 one stop codon within the frame							96	58	TraE pseudo		31	183 (ott); 183 (rbe); 188 (ecz)	AM annotation has no met; extend toward N-terminal found met	MQYFYQETYLKEWAIFVMKCLFTTSPNEVER
OTBS_1150	traE CDS	552	OTBS_RS05395	conjugative transfer protein	552	Boryong_01319	conjugative transfer protein	552	552	91.2	TraE	Anchor region, Predicted conserve region-1,2,3	183	183 (ott); 183 (rbe); 188 (ecz)		MNHLFKQNAIQELVKYNKCLLSVTILLAAANIIAIMAAITKEEKWLLIPAMEPDRKMMVSSKNYHETYLKEWAIYVTKLLFTTSPNEVERQIADMKVASSNTESLNKFFHDHLQFVKGSNVSSVFFPKKVEVIKDGVLISGTLRYWFSDSKHIAVDKTYLLTYKRSPNYLLLLTGVKENGIKK
OTBS_1152	traB CDS	465	OTBS_RS05405	TraB/VirB10 family protein	489	Boryong_01321	conjugal transfer protein	465	489	90.3	TraB pseudo	OM pore gating, Alpha-3	162	444 (ott); 472 (rbe); 475 (ecz)	Found upstream Met at N ternimus	MENKAEGWL(M)IGEDGRSGIKGIVVDKSSNIASMAALNGVFSNIAKFLQAKAIKPDMLPTLNLVAGGHQQQEFQIGDALQSGAYSGASNAFDKLADFAIKQADSMSPVVLIASGRVIDVVFKKGFDLREHKKKPHNLTYSQSTNNEKVNLHNKFDQSQKLEEHL
OTBS_1153	traV CDS	291	OTBS_RS05410	hypothetical protein	291	Boryong_01322	hypothetical protein	291	291	85.2	TraV pseudo	Conserved cysteine region	96	109 (ott); 84 (rbe); 171 (ecz)		MKFLLLLLGCMSLTSFFFESNFDCKIPKGQKCKSLYEIKKMAAQGVFDPDNVEKVETSKIKSKRRCVLYCKRSKAVQGVAVVNTSPKKPKMSDIAT
[OTBS_1154]	traU CDS	809 has many stop codon within the frame							87	94.6	TraU pseudo		28	325 (ott); 322 (rbe); 330 (ecz)	N-terminal fragment	MPDTNASGRLICLCPKPGIPIPVPGIFR
[OTBS_1154]	traU CDS	809 has many stop codon within the frame	OTBS_RS05415	TraU family protein	738	Boryong_01323	conjugative transfer protein	684	738	95	TraU pseudo	Hydrophobic-2,3,4, Hydrophilic-1,2	245	325 (ott); 322 (rbe); 330 (ecz)	C-terminal fragment; Found upstream Met at N ternimus	MPVGFWEPVRLVDVTKSPM(M)CMVSLGGLSFGSATQKGMKDEAEGSAFYHIHWYVYPVIYWLEILLDFICLEMAAVDIAYLTEFDPLWSDDAKSAILNPETLLFQNVAAYQACIADCMSCSAGLLASDYAFWCAECQGMLYPFTGTAAAHNGGVGTSVLMVSKFMARMHRQLMLWGYYGYKGLCGKYPMPIMKKSQYRLQMTYPIPETRSCKSIGQTEATWQAGREFPVNGEDFGYLIWRKRDCCLL
OTBS_1155	trbC CDS	321	OTBS_RS05420	type-F conjugative transfer system pilin assembly protein TrbC	321	Boryong_01324	type-F conjugative transfer system pilin assembly protein TrbC	282	321	94	trbC pseudo	Predicted conserved region-1,2, TraW interaction region	106	127 (ott); 144 (rbe); 213 (ecz)	Found upstream Met at N ternimus	MGQQKTFIFVSFSM(M)SDEALKSYFAESQKAGAQLIMRGLINNSFTQTKNKTMELGISFDIDPSLFEQYKIDVVPVIVIDDEKRGLTKKLTGHIPLAIALEIMNENTQ
[OTBS_1156]	traN CDS	1001 has many stop codon within the frame	[OTBS_RS05425]	conjugal transfer protein TraN	>1020 has many stop codon within the frame	Boryong_01325	conjugal transfer protein TraN	771	771	87.9	TraN pseudo	Conserved cysteine region-1	256	564 (ott); 603 (rbe); 602 (ecz)	N-terminal fragment; Found upstream Met at N ternimus	MRILNEIIIYINFL(M)IVLNISCCLASMQSSYNEASNYNVNLGNSSNTQELFHQGSNVNYPNNDEDLTYHGRNQLGTESGAMLFQAENSKNNALTQHNINDQNYMIANSMRIESDPLSALDSSNFVTQTSKTNTEIIQSCNEGSNFNIELIRELNVECRLENVWLSWQNRQMEFATEEIVENHSNWLNGRADFHDVDKNNEKIYKLAGDSQMAARRMRSAVADRLGVSIEHIGTKFILYQKEVKYVYFAMTTEIRLKN
[OTBS_1156]	traN CDS	1001 has many stop codon within the frame	[OTBS_RS05425]	conjugal transfer protein TraN	>1020 has many stop codon within the frame	Boryong_01326	conjugal transfer protein TraN	207	207	89.4	TraN pseudo		68	564 (ott); 603 (rbe); 602 (ecz)	C-terminal fragment (extension)	MNRLNYESGDRVFFDKFRVNRSYWKQKIVFSCTSDPKDGCKHLKIQNCELKTALAKKLSIALYFYFKI
			[OTBS_RS05445]	conjugal transfer protein TraF	726 has many stop codon within the frame				105	93.4	TraF pseudo		34	240 (ott); 300 (rbe); 257 (ecz)	N-terminal fragment	MNPLAIMLIMGLLNYLSIELADTNSLATGVFMVQ
[OTBS_1158]	traF CDS	569 has many stop codon within the frame	[OTBS_RS05445]	conjugal transfer protein TraF	727 has many stop codon within the frame				72	93.8	TraF pseudo		23	240 (ott); 300 (rbe); 257 (ecz)	Middle fragment	MMSVAHDQRIEELKEQFNRAQRV
[OTBS_1158]	traF CDS	569 has many stop codon within the frame	[OTBS_RS05445]	conjugal transfer protein TraF	726 has many stop codon within the frame	Boryong_01331	conjugal transfer protein	447	447	95.1	TraF pseudo	C-X-X-C motif, Beta 10, Alpha 7	148	240 (ott); 300 (rbe); 257 (ecz)	C-terminal fragment; Found Met upstream with early STOP; may indicate for 2 N-terminal fragments (105, 72 bp)	MEKAHKFATMWQLATLLDYQLINANEPANSLHRKLYQEKSEQKNDFKLKNIAKNWGLILQVKQDCLLCKAFIPIVQSFANKYAFQLLAVSKNNELLNKLNPKHIVPVLYSVASDGKKIYAVARGIISEDKIIDNILAIDRYYHKLETT
[OTBS_1159]	traH CDS	1283 has many stop codon within the frame	[OTBS_RS05450]	conjugal transfer protein TraH	1286 has many stop codon within the frame	Boryong_01332	conjugal transfer protein TraH	687	687	90.8	TraH pseudo	Predicted conserved region-1	228	433 (ott); 446 (rbe); 458 (ecz)	N-terminal fragment	MSTKIRVYAITMLLLLQAPVSLAWNIENVFQGMSINVTRSGSYQDQAAGGLSARTSQTSFQPFAITPPSLNMSCSGIDAYLGSFSVISGEELVQLMKNIGSQAKVYAFSLGLKTFAPQIENALKDLRNLAMEMNQFAKEDCKLTKALFATALPRNSAMREAVCRDIQSQSGFDYFAAGKKCRNYLDQKQALRQAQNKDSELCWMIITSSLKQQQRLEYHQICVIQSCL
[OTBS_1159]	traH CDS	1283 has many stop codon within the frame	[OTBS_RS05450]	conjugal transfer protein TraH	1286 has many stop codon within the frame	Boryong_01333	conjugal transfer protein TraH	624	624	95	TraH pseudo	Predicted conserved region-2,3	207	433 (ott); 446 (rbe); 458 (ecz)	C-terminal fragment	MRDSIMSMTGTIVVTNNNVYFFDSLAQDEKSWISHLKGGESASIYSCDSVSCLHPSLQRNITISPEQSYAGKAKQKLTDLKNKFDKNSEYSNSEIAFLSSIGDIFPIYDYITLEAISGVTILEISSELIASYTLVQHLKEVITEIRRAVTSLGAKQVSNEHLERYLKELNRVQLFANEKWTSLQTDASRIDKRARLIEQHLIAKEKS
[OTBS_1160]	traG CDS	2010 has many stop codon within the frame	OTBS_RS14880	conjugal transfer protein TraG	>234	Boryong_01334	conjugal transfer protein TraG	1155	1158	94.5	TraG pseudo	Membrane spanning region-1,2	385	875 (ott); 905 (rbe); 836 (ecz)	N-terminal fragment; Found upstream Met at N ternimus; AM annotation has upper met but resulted in early STOP	MV(M)AYGLLLGLFLEEISASLLWEWFFPSIFIFTLLFAPKSTVWLKDEVSMSAPVKVDNIPISIAMFASLSSQTSYFVSKMLEQHLLPAYEGLSSRKTGIMFGAKAVAKIRDVQIQDPITLTNTKEFLRQCFMKPYIIGNILGKKAAAQQTNDIIGFIEQNIPNNFGIYYREPSNLAISFKTCRQATPLIKAAIHKELNEGLLTKFAAAIGVQSDQSHMLSQRLKVMTGDTLKYLQREQQDIHEWMKQAMLLNANRESYDDWREKFSLSRIYPNLVSMHAIRGLFQQSFSYLVAGEMAAHMMPILQSVFFALVVSMIFIVFPMGLLPGGYNILKTWILLIIWVSSWPVFFTIIHCLGMISLSSKSGAFGNDYGLNMLSQGSFAEMIL
[OTBS_1160]	traG CDS	2010 has many stop codon within the frame	OTBS_RS14885	hypothetical protein	225	Boryong_01335	conjugal transfer protein TraG	225	225	93.8	TraG pseudo	Cleavage site	74	875 (ott); 905 (rbe); 836 (ecz)	Middle fragment	MLASSIPMLSWAVIKACAHATANLASQFSPIPVASSLGSNIVDNNLSMDNYSIGNRTISQQNLAPSLHMANIYQ
[OTBS_1160]	traG CDS	2010 has many stop codon within the frame	OTBS_RS14890	hypothetical protein	156				156	83.9	TraG pseudo		51	875 (ott); 905 (rbe); 836 (ecz)	C-terminal fragment	MGNNFRASAMLQAGYQNQFTHSQSILDSLTKREANLISTGNSITMEIEPTG
OTBS_1162	traD F CDS	858 one stop codon within the frame	OTBS_RS05465	type IV secretion system DNA-binding domain-containing protein	>845 one stop codon within the frame	Boryong_01337	conjugal transfer protein	822	825	92.1	TraDF pseudo	Transmembrane region-1,2, Walker A	274	584 (ott); 562 (rbe); 717 (ecz)	Found upstream Met at N ternimus; Found AA after *	MM(M)NFQNQGNFTRGSQLFAHKLRMFGQGSANVFTIGLGLSIFWIICRLYQKVFLSSLYYFAIERYVQLKLTIGEHFYDIDQIGIVFYSLRFKKWIHLNAQDFLHEFYTGQHGFKIQQLWEFLINSALLEGLIVFAIGVIISIVFFKAQGKKTIIKAKIRGADFVEYPPNALSKILKNAKKASKICFRGLPLVKNSERLHILITGTTGTGKTNMLNELLPQIRLHKDRAIIVDTTGAFTDRFFDPKCDKLLIILWKKIVSSGCLGMIVLKQLIFMI
OTBS_1186	traD F CDS	858 one stop codon within the frame	OTBS_RS05580	type IV secretion system DNA-binding domain-containing protein	>845 one stop codon within the frame	Boryong_01368	conjugal transfer protein	822	825	92.1	TraDF pseudo	Transmembrane region-1,2, Walker A	274	584 (ott); 562 (rbe); 717 (ecz)	Found upstream Met at N ternimus; Found AA after *	MM(M)NFQNQGNFTRGSQLFAHKLRMFGQGSANVFTIGLGLSIFWIICRLYQKVFLSSLYYFAIERYVQLKLTIGEHFYDIDQIGIVFYSLRFKKWIHLNAQDFLHEFYTGQHGFKIQQLWEFLINSALLEGLIVFAIGVIISIVFFKAQGKKTIIKAKIRGADFVEYPPNALSKILKNAKKASKICFRGLPLVKNSERLHILITGTTGTGKTNMLNELLPQIRLHKDRAIIVDTTGAFTDRFFDPKCDKLLIILWKKIVSSGCLGMIVLKQLIFMI
[OTBS_1188]	traG CDS	2010 has many stop codon within the frame	OTBS_RS14905	hypothetical protein	156				156	83.9	TraG pseudo		51	875 (ott); 905 (rbe); 836 (ecz)	C-terminal fragment	MGNNFRASAMLQAGYQNQFTHSQSILDSLTKREANLISTGNSITMEIEPTG
[OTBS_1188]	traG CDS	2010 has many stop codon within the frame	OTBS_RS14910	hypothetical protein	225	Boryong_01370	conjugal transfer protein TraG	225	225	93.8	TraG pseudo	Cleavage site	74	875 (ott); 905 (rbe); 836 (ecz)	Middle fragment	MLASSIPMLSWAVIKACAHATANLASQFSPIPVASSLGSNIVDNNLSMDNYSIGNRTISQQNLAPSLHMANIYQ
[OTBS_1188]	traG CDS	2010 has many stop codon within the frame	OTBS_RS14915	conjugal transfer protein TraG	>234	Boryong_01371	conjugal transfer protein TraG	1155	1158	94.5	TraG pseudo	Membrane spanning region-1,2	385	875 (ott); 905 (rbe); 836 (ecz)	N-terminal fragment; Found upstream Met at N ternimus; AM annotation has upper met but resulted in early STOP	MV(M)AYGLLLGLFLEEISASLLWEWFFPSIFIFTLLFAPKSTVWLKDEVSMSAPVKVDNIPISIAMFASLSSQTSYFVSKMLEQHLLPAYEGLSSRKTGIMFGAKAVAKIRDVQIQDPITLTNTKEFLRQCFMKPYIIGNILGKKAAAQQTNDIIGFIEQNIPNNFGIYYREPSNLAISFKTCRQATPLIKAAIHKELNEGLLTKFAAAIGVQSDQSHMLSQRLKVMTGDTLKYLQREQQDIHEWMKQAMLLNANRESYDDWREKFSLSRIYPNLVSMHAIRGLFQQSFSYLVAGEMAAHMMPILQSVFFALVVSMIFIVFPMGLLPGGYNILKTWILLIIWVSSWPVFFTIIHCLGMISLSSKSGAFGNDYGLNMLSQGSFAEMIL
[OTBS_1189]	traH CDS	1283 has many stop codon within the frame	[OTBS_RS05595]	conjugal transfer protein TraH	1286 has many stop codon within the frame	Boryong_01372	conjugal transfer protein TraH	624	624	95	TraH pseudo	Predicted conserved region-2,3	207	433 (ott); 446 (rbe); 458 (ecz)	C-terminal fragment	MRDSIMSMTGTIVVTNNNVYFFDSLAQDEKSWISHLKGGESASIYSCDSVSCLHPSLQRNITISPEQSYAGKAKQKLTDLKNKFDKNSEYSNSEIAFLSSIGDIFPIYDYITLEAISGVTILEISSELIASYTLVQHLKEVITEIRRAVTSLGAKQVSNEHLERYLKELNRVQLFANEKWTSLQTDASRIDKRARLIEQHLIAKEKS
[OTBS_1189]	traH CDS	1283 has many stop codon within the frame	[OTBS_RS05595]	conjugal transfer protein TraH	1286 has many stop codon within the frame	Boryong_01373	conjugal transfer protein TraH	687	687	90.8	TraH pseudo	Predicted conserved region-1	228	433 (ott); 446 (rbe); 458 (ecz)	N-terminal fragment	MSTKIRVYAITMLLLLQAPVSLAWNIENVFQGMSINVTRSGSYQDQAAGGLSARTSQTSFQPFAITPPSLNMSCSGIDAYLGSFSVISGEELVQLMKNIGSQAKVYAFSLGLKTFAPQIENALKDLRNLAMEMNQFAKEDCKLTKALFATALPRNSAMREAVCRDIQSQSGFDYFAAGKKCRNYLDQKQALRQAQNKDSELCWMIITSSLKQQQRLEYHQICVIQSCL
[OTBS_1190]	traF CDS	747 one stop codon within the frame	[OTBS_RS05600]	conjugal transfer protein TraF	726 one stop codon within the frame	Boryong_01374	conjugal transfer protein	447	447	95.1	TraF pseudo	C-X-X-C motif, Beta 10, Alpha 7	148	240 (ott); 300 (rbe); 257 (ecz)	C-terminal fragment	MEKAHKFATMWQLATLLDYQLINANEPANSLHRKLYQEKSEQKNDFKLKNIAKNWGLILQVKQDCLLCKAFMPIVQCFANKYAFQLLAVSKNNELLNKLNPKHIVPVLYSVASDGKKIYAVARGIISEDKIIDNILAIDRYYHKLETT
[OTBS_1190]	traF CDS	747 one stop codon within the frame	[OTBS_RS05600]	conjugal transfer protein TraF	726 one stop codon within the frame	Boryong_01375	conjugal transfer protein	243	243	86.9	TraF pseudo		80	240 (ott); 300 (rbe); 257 (ecz)	N-terminal fragment; Found upstream Met at N ternimus	MIAASLGIERM(M)NAIHLSVIIVLLFGYLSIELVTANSLPTEFLWYNDKHGHELDDSAANSKLMSRPHDQRIEELKERFNRA
[OTBS_1200]	traN CDS	1638 has many stop codon within the frame	[OTBS_RS12325]	conjugal transfer protein TraN	1672 has many stop codon within the frame	Boryong_01384	conjugal transfer protein TraN	633	633	94.6	TraN pseudo	Conserved cysteine region-2,3,4-5,6, Predicted conserved region-4	210	564 (ott); 603 (rbe); 602 (ecz)	C-terminal fragment (extension)	MLHSSLRNNSIFCLGGNCNTPTIIPNRDIAKVAHLAMLNQMSKDIKTNPVSVFSGKHRKCKKDVFSFLNCCSSMTGWGRDIGLSQCKSKEQELALYRKKGYCYYIGTYCSSRIPILGICLARKSTYCCFQSKLARIFQEEARKQLKIDFGTPECPKCRGLTVEELQKVDFTKINMDELFGDILTKAQNSMNKDIIAGIKDKVHRMQQSHH
[OTBS_1200]	traN CDS	1638 has many stop codon within the frame	[OTBS_RS12325]	conjugal transfer protein TraN	1672 has many stop codon within the frame	Boryong_01385	conjugal transfer protein TraN	177	177	94.4	TraN pseudo		58	564 (ott); 603 (rbe); 602 (ecz)	Middle fragment (extension)	MNRLNYESGDRVFFDKFRVNRSYWKQKIVFSCTSDPKDGCKHLKIQNCELKTALAKNQ
[OTBS_1200]	traN CDS	1638 has many stop codon within the frame	[OTBS_RS12325]	conjugal transfer protein TraN	1672 has many stop codon within the frame	Boryong_01386	conjugal transfer protein TraN	771	771	87.9	TraN pseudo	Conserved cysteine region-1	256	564 (ott); 603 (rbe); 602 (ecz)	N-terminal fragment; Found upstream Met at N ternimus	MRILNEIIIYINFL(M)IVLNISCCLASMQSSYNEASNYNVNLGNSSNTQELFHQGSNVNYPNNDEDLTYHGRNQLGTESGAMLFQAENSKNNALTQHNINDQNYMIANSMRIESDPLSALDSSNFVTQTSKTNTEIIQSCNEGSNFNIELIRELNVECRLENVWLSWQNRQMEFATEEIVENHSNWLNGRADFHDVDKNNEKIYKLAGDSQMAARRMRSAVADRLGVSIEHIGTKFILYQKEVKYVYFAMTTEIRLKN
OTBS_1201	trbC CDS	321	OTBS_RS05650	type-F conjugative transfer system pilin assembly protein TrbC	321	Boryong_01387	type-F conjugative transfer system pilin assembly protein TrbC	282	321	94	trbC pseudo	Predicted conserved region-1,2, TraW interaction region	106	127 (ott); 144 (rbe); 213 (ecz)	Found upstream Met at N ternimus	MGQQKTFIFVSFSM(M)SDEALKSYFAESQKAGAQLIMRGLINNSFTQTKNKTMELGISFDIDPSLFEQYKIDVVPVIVIDDEKRGLTKKLTGHIPLAIALEIMNENTQ
[OTBS_1202]	traU CDS	809 has many stop codon within the frame	OTBS_RS05655	TraU family protein	738	Boryong_01388	conjugative transfer protein	684	738	94.7	TraU pseudo	Hydrophobic-2,3,4, Hydrophilic-1	245	325 (ott); 322 (rbe); 330 (ecz)	C-terminal fragment; Found upstream Met at N ternimus	MPVGFWEPVRLVDVTKSPM(M)CMVSLGGLSFGSATQKGMKDEAEGSAFYHIHWYVYPVIYWLEILLDFICLEMAAVDIAYLTEFDPLWSDDAKSAILNPETLLFQNVAAYQACIADCMSCSAGLLASDYAFWCAECQGMLYPFTGTAAAHNGGVGTSVLMVSKFMARMHRQLMLWGYYGYKGLCGKYPMPIMKKSQYRLQMTYPIPETRSCKSIGQTEATWQAGREFPVNGEDFGYLIWRKRDYCLL
[OTBS_1202]	traU CDS	809 has many stop codon within the frame							87	94.3	TraU pseudo		28	325 (ott); 322 (rbe); 330 (ecz)	N-terminal fragment	MPDTNASGRLICLCPKPGIPIPVPGIFR
OTBS_1203	traV CDS	237	OTBS_RS05660	conjugal transfer protein	290 two stop codon within the frame	Boryong_01389	hypothetical protein	237	237	87.4	TraV pseudo	Conserved cysteine region	78	109 (ott); 84 (rbe); 171 (ecz)	Found AA after *	MKFLLLLLGCMSLTSFFFESNFDCKIPKGQKCKSLYEIKKMAAQGVFDPDNVEKVETSKINQKGVVFYTVSDLKQFKV
OTBS_1204	traB CDS	465	OTBS_RS05665	TraB/VirB10 family protein	489	Boryong_01390	conjugal transfer protein	465	489	90.1	TraB pseudo	OM pore gating, Alpha-3	162	444 (ott); 472 (rbe); 475 (ecz)	Found upstream Met at N ternimus	MENKAEGWL(M)IGEDGRSGIKGIVVDKSSNIASMAALNGVFSNIAKFLQAKAIKPDMLPTLNLVAGGHQQQEFQIGDALQSGAYSGASNAFDKLADFAIKQADSMSPVVLIASGRVIDVVFKKVFDLREHKKKPHNLTYSQSTNNEKVNLHNKFDQSQKLEEHL
OTBS_1206	traE CDS	552	OTBS_RS05675	conjugative transfer protein	552	Boryong_01392	conjugative transfer protein	552	552	91.2	TraE	Anchor region, Predicted conserve region-1,2,3	183	183 (ott); 183 (rbe); 188 (ecz)		MNHLFKQNAIQELVKYNKCLLSVTILLAAANIIAIMAAITKEEKWLLIPAMEPDRKMMVSSKNYHETYLKEWAIYVTKLLFTTSPNEVERQIADMKVASSNTESLNKFFHDHLQFVKGSNVSSVFFPKKVEVIKDGVLISGTLRYWFSDSKHIAVDKTYLLTYKRSPNYLLLLTGVKENGIKK
OTBS_1210	traV CDS	129							129	52.6	Hypothetical		42	109 (ott); 84 (rbe); 171 (ecz)	poor alignment with TraV; hit as CTP; likely non-T4SS	MLLLLFIHLLLISLLSFLNLMNMLLPYISYLFLFFLYYFSFL
[OTBS_1229]	traE CDS	368 has many stop codon within the frame							105	54.4	TraE pseudo		34	183 (ott); 183 (rbe); 188 (ecz)	N-terminal fragment; AM annotation has met with early STOP may indicate fragmentation	MNHLFKQNAIQELVKYNKCLLSVTILDLFRNWLR
[OTBS_1229]	traE CDS	368 has many stop codon within the frame	OTBS_RS12350	conjugal transfer protein	>138	Boryong_01411	conjugal transfer protein TraE	120	120	58.2	TraE pseudo		39	183 (ott); 183 (rbe); 188 (ecz)	C-terminal fragment; Found AA before met	MVAITKEEKWLLIPAIEPDRKMSVSSKNYHETYLKELVI
OTBS_1255	traC CDS	369	OTBS_RS05850	TraC family protein	>390 one stop codon within the frame	Boryong_01440	conjugal transfer protein TraC	369	369	96.8	TraC pseudo	Predicted conserved region-1	122	829 (ott); 862 (rbe); 875 (ecz)	Found AA after *	MNASIHKDFDRERFSKHFVYESYDEETQLFFNCGSIGFVLLAWPLVGASVSAQNEIAEFLKSDENLPAESSLQVLMVGSNNIENFLSNWQSYRKGEIFIELANKRTEFLHDQAQNVLILFQN
OTBS_1256	traV CDS	330	OTBS_RS05855	hypothetical protein	330	Boryong_01441	hypothetical protein	330	330	89.7	TraV	Conserved cysteine region, Predicted conserved region-1	109	109 (ott); 84 (rbe); 171 (ecz)		MKFLLLLLGCMSLTSFFFESNFDCKIPKGQKCKSLYEIKKMAAQGVFDPDNVEKVETSKIKSKRRCVLYCKRSKAVQGVAVVNTSPKKPKKYLINLFKSKQSQGERKHT
OTBS_1257	traB CDS	465	OTBS_RS05860	TraB/VirB10 family protein	489	Boryong_01442	conjugal transfer protein	465	489	90.3	TraB pseudo	OM pore gating, Alpha-3	162	444 (ott); 472 (rbe); 475 (ecz)	Found upstream Met at N ternimus	MENKAEGWL(M)IGEDGRSGIKGIVVDKSSNIASMAALNGVFSNIAKFLQAKAIKPDMLPTLNLVAGGHQQQEFQIGDALQSGAYSGASNAFDKLADFAIKQADSMSPVVLIASGRVIDVVFKKGFDLREHKKKPHNLTYSQSTNNEKVNLHNKFDQSQKLEEHL
OTBS_1259	traE CDS	552	OTBS_RS05870	conjugal transfer protein	552	Boryong_01444	conjugative transfer protein	477	477	91.2	TraE pseudo	Predicted conserve region-1,2,3	158	183 (ott); 183 (rbe); 188 (ecz)	Found upstream Met with early STOP may indicate fragmentation	MLAAANIIAIMAAITKEEKWLLIPAMEPDRKMMVSSKNYHETYLKEWAIYVTKLLFTTSPNEVERQIADMKVASSNTESLNKFFHDHLQFVKGSNVSSVFFPKKVEVIKDGVLISGTLRYWFSDSKHIAVDKTYLLTYKRSPNYLLLLTGVKENGIKK
OTBS_1283	traD Ti CDS	456	OTBS_RS05985	conjugal transfer protein TraD	456	Boryong_01474	conjugative transfer protein	456	456	93.3	TraDTi	Predicted conserved region-1,2	151	151 (ott); 97 (rbe); 77 (atu)		MANLMQQKITLQQKKAKLIMDEVSLKIKERKMRTRRLIEMAGLVAKAKLDHLPTNTLFGAIVSLKETLIQHPNVQNHWTTIGKDIFDKEQQNKAAVILKFSSEPDEDTKRHIRLHGLKWNSFRQEWCGNVKDIEALKNCLLNVQCKLELVS
[OTBS_1285]	traA Ti CDS	4478 has many stop codon within the frame	OTBS_RS14290	MobA/MobL family protein	483	Boryong_01476	conjugal transfer protein TraA	483	483	86.9	TraATi pseudo	Nickase region-1,2	160	940 (ott); 1383 (rbe); 1100 (atu)	N-terminal fragment	MRIGVEMAIQFAMIEFLSRSKGGDSCCKAAYNARTIVKNEQTNIRYNFSYKKDNVYHTVLIPDYVNQKFKNVQRLMNEVEQTEKRRNSKLLKDIVIALPDDKELNLEDRIKITHEIVDAMEWVQNGLGVQIDIHKLHRGDKNWHAHILVTTRRLKRMAKN
[OTBS_1285]	traA Ti CDS	4478 has many stop codon within the frame	[OTBS_RS14295]	AAA family ATPase	>1928 has many stop codon within the frame	Boryong_01477	conjugal transfer protein TraA	273	273	78.9	TraATi pseudo		90	940 (ott); 1383 (rbe); 1100 (atu)	Middle fragment	MEPKFRTSKGKAFIILEAEMIHEKVKEIINAYFAKLGLTNRVDKISAVPQEHIGPTRIRGLINEVANENELRKEANLKIIKDADVITDSL
[OTBS_1285]	traA Ti CDS	4478 has many stop codon within the frame	[OTBS_RS14295]	AAA family ATPase	>1928 has many stop codon within the frame	Boryong_01478	conjugal transfer protein TraA	468	468	93.5	TraATi pseudo	Helicase region-1	155	940 (ott); 1383 (rbe); 1100 (atu)	Middle fragment	MKLLVQQVLSSNRILELYHDDGESSKYFTTTEVRNEETRIIRIANKINDQVYYNDIYNLKSDIEGLTNVSEEQKQALRHILLSTSGVKVLRGRAGTGKSYVLAKAYELATNCRQKVIGLAPTHKAVLELKNKGYTDVYTVKGFLYNRKKFLCKIG
[OTBS_1285]	traA Ti CDS	4478 has many stop codon within the frame	[OTBS_RS14295]	AAA family ATPase	>1928 has many stop codon within the frame	Boryong_01479	conjugal transfer protein TraA	144	144	93.1	TraATi pseudo		47	940 (ott); 1383 (rbe); 1100 (atu)	Middle fragment	MFEILSNIFGSHVLVNIRRQSENWSREVAMKFAESNILSGITLPEAK
[OTBS_1285]	traA Ti CDS	4478 has many stop codon within the frame	[OTBS_RS14295]	AAA family ATPase	>1928 has many stop codon within the frame	Boryong_01480	conjugal transfer protein TraA	873	873	81.6	TraATi pseudo	Helicase region-5,6	290	940 (ott); 1383 (rbe); 1100 (atu)	C-terminal fragment	MSKLRYNWSLSKFKLHEKLVITVRNKEVDILNSSIRSLLKANGTLQGTEYRRSIAGRKESYMAGDRIVFQKSDKDLQIQNSEFATLTSVNKNEFVAKTDAGQDVSFDPSKIQFKHGYASTVYKAQGASIKDVYVLHNGVSNISSSYVAMTRHIEKLQLYCNKEATRSINSLINQLSRPNDKSASINLKTNEDLNKENPTILSKICGWFKSIVTDVGDRFHKNAKYYQYDKKPEQLADIKIEQPNIVNDIRKSEISPNNELKATKTANDISTTEKINTKPEQQNPRISIRR
[OTBS_1285]	traA Ti CDS	4478 has many stop codon within the frame	OTBS_RS05995	hypothetical protein	678	Boryong_01481	conjugal transfer protein TraI	678	678	64.8	TraI pseudo		225	890 (ott); 1383 (rbe); 1756 (ecz)	N-terminal fragment	MTDKINNSNNHNLMEELRNKIASHAETIACDLLGEPNKHFSRRGEIRWGDTGKIVVNTSGKHAGKWYDFSSGEGGDLFDLARKERGGDFVKAKEYLTSMVGITSYKQNYQRKETTQNAAQNELAKIRKVQYFYNQSSPLYFTNNTEVQIVKRYLEQHRRIDCFTMNSDLRASVILDRETNENYPAFSAFARNAKGEITGVQVVYLNSQTCDKADISVPRRAFGKI
[OTBS_1285]	traA Ti CDS	4478 has many stop codon within the frame	[OTBS_RS12465]	conjugal transfer protein TraI	1097 has many stop codon within the frame	Boryong_01482	conjugal transfer protein TraI	363	363	66.8	TraI pseudo	Predicted conserved region-1	120	890 (ott); 1383 (rbe); 1756 (ecz)	Middle fragment; Found upstream Met at N ternimus	MAKFSESFVRISTL(M)APHDSPITIITEGVETALSLKQAGINGKIIAAVGIHNFKNYQPFEGEKIIIAADNDGQNSITMNTVDKAKKTLENSGAKVLKVMPTQEGDFTTYYKFMGLKLLDRS
[OTBS_1285]	traA Ti CDS	4478 has many stop codon within the frame	[OTBS_RS12465]	conjugal transfer protein TraI	1097 has many stop codon within the frame	Boryong_01483	conjugal transfer protein TraI	552	552	93.1	TraI pseudo		183	890 (ott); 1383 (rbe); 1756 (ecz)	C-terminal fragment	MVFDEKTQKSWPALTIFVKNDKDEITGAKILALNSKTCNKADAAENSVGTISGSFVEIAQQNSDYSSITILTENIETALSIKHAGVEGKILCAIEAQNLQNYNPASKEKIILAVKNDVNTEKAEKVLDDKGATVCTVKNDFNNLLKTQGLYAVRNIISHEIRKLTEKNESIQTNIQPRLCLKI
OTBS_1287	traD F CDS	957	OTBS_RS06015	type IV secretion system DNA-binding domain-containing protein	957	Boryong_01486	conjugative transfer protein	1143	1143	86.8	TraDF pseudo	Walker B	380	584 (ott); 562 (rbe); 717 (ecz)	Found upstream Met at N ternimus	MAYGLLLGLFLEEISASLLWEWFFPSIFIFTLLFAPKSTVWLKDEVSMSAPVKVDNIPISIAM(M)FASLSSQTSYFVSKIDDFFAKNAELVLSEALKLYQDDKDIIKLIHTIIYSDNRQFVKAFRNTAVSGIISESAPETSAGIQSTLGKNITSLQYLKPGGNFSIKEWFSNSAETGWLFITATPSQRATLQPLISAWISIAIKALMCRNPNHDNKNIWFILDELPALQKVSSLPVALAESRKYGGCFVAGLQNIHQLEAIYGSAECASMLDLFNSKFIFRVSDQVTAYKSALTLGEQEIIETQENLSYGSNTMRDGVNMNNVERKKLLVMPSEIMNLPDLTCYVKLVGNFPITKLTMKLQNLNIAYVWGYTLLKKLKLVNY
OTBS_1288	traG CDS	362							87	94.7	TraG pseudo		28	875 (ott); 905 (rbe); 836 (ecz)	Extend into TraD-F region; AM annotation has no met; shorten towards C-terminal found met with early STOP	MDYVIYTFGGGDLLWHVFNGIGRGLCFK
[OTBS_1289]	traH CDS	1283 has many stop codon within the frame	[OTBS_RS06020]	conjugal transfer protein TraH	1304 has many stop codon within the frame	Boryong_01487	conjugal transfer protein TraH	627	627	94.6	TraH pseudo	Predicted conserved region-3	208	433 (ott); 446 (rbe); 458 (ecz)	C-terminal fragment	MRDSIMSMTGTIVVTNNNVYFFDSLAQDEKSWISHLKGGESASIYSCDSVSCLHPSLQRNITISPEQSYAGKAKQKLTDLKNKFDKNSEYSNSEIAFLSSDWRVYFPIYDYITLEAISGVTILEISSELIASYTLVQHLKEVITEIRRAVTSLGAKQVSNEHLERYLKELNRVQLFANEKWTSLQTDASRIDKRARLIEQHLIAKEKS
[OTBS_1289]	traH CDS	1283 has many stop codon within the frame	[OTBS_RS06020]	conjugal transfer protein TraH	1304 has many stop codon within the frame	Boryong_01488	conjugal transfer protein TraH	702	702	92.9	TraH pseudo	TrbI interaction region-1, Predicted conserved region-1	233	433 (ott); 446 (rbe); 458 (ecz)	N-terminal fragment; Found upstream Met at N ternimus	MSTKIRV(M)YAITMLLLLQAPVSLAWNIENVFQGMSVNVTRAGSYQDQAAGYYAAGGLSARTSQTSFQPFAITPPSLNMSCSGIDAYLGSFSVISGEELVQLMKNIGSQAKVYAFSLGLKTFAPQIENALKDLRNLAMEMNQFAKGDCKLTKALFATALPRNSAMREAVCRDIQSQSGFDYFAAGKKCRNYLDQKQALRQAQNKDSELCWMIITSSLKQQQRLEYHQICVIQSCL
[OTBS_1290]	traF CDS	705 one stop codon within the frame	[OTBS_RS06025]	conjugal transfer protein TraF	705 one stop codon within the frame	Boryong_01489	conjugal transfer protein	447	447	95.5	TraF pseudo	C-X-X-C motif, Beta 10, Alpha 7	148	240 (ott); 300 (rbe); 257 (ecz)	C-terminal fragment	MEKAHKFATMWQLATLLDYQLINANEPANSLHRKLYQEKSEQKNDFKLKNIAKNWGLILQVKQDCLLCKAFMPIVQCFANKYAFQLLAVSKNNELLNKLNPKHIVPVLYSVASDGKKIYAVARGIISEDKIIDNILAIDRYYHKLETT
[OTBS_1290]	traF CDS	705 one stop codon within the frame	[OTBS_RS06025]	conjugal transfer protein TraF	705 one stop codon within the frame	Boryong_01490	conjugal transfer protein	177	192	82.7	TraF pseudo	Predicted conserved region	63	240 (ott); 300 (rbe); 257 (ecz)	N-terminal fragment; Found upstream Met at N ternimus	MSRLLM(M)FMILISHLSTVDASPTRFLWYNDKHGHELDDSAANSKLMSRPHDQRIEELKERFNRA
OTBS_1291	traN CDS	1662	OTBS_RS06030	conjugal transfer protein TraN	1662	Boryong_01491	conjugal transfer protein TraN	1701	1701	95.2	TraN	Conserved cysteine region-1, 2, 3, 4-5, 6, Predicted conserved region-1, 2, 3, 4	566	564 (ott); 603 (rbe); 602 (ecz)	Found upstream Met at N ternimus	MRILNEIIIYINFL(M)IVLNISCCLASMQSSYNEASNYNVNLGNSSNTQELFHQGSNVNYPNNDEDLTYHGRNQLGTESGAMLFQAENSKNNALTQHNINDQNYMIANSMRIESDPLSALDSSNFVTQTSKTNTEIIQSCNEGSNFNIELIRELNVECRLENVWLSWQNRQMEFATEEIKENHSNWLKSRSDVYDDELGAQIYCLVDDPEAIVKQMKWAIANRLGVSIHHIGRNFLLEVNEKICILHYDYRDKTQELRKVAEYWQVLNPELEQLTESNECYEVNRINYDGGDRVFFDKFKVNRPYWKQKILFSCTSDPKDGCKHLKIQNCELKNSTCQKSVANICLLWQHDYSCSTEKQTMLHSSLHNNSIFCLGGNCNTPTIIPNRDIAKVAHLAML…
OTBS_1292	trbC CDS	321	OTBS_RS06035	type-F conjugative transfer system pilin assembly protein TrbC	321	Boryong_01492	type-F conjugative transfer system pilin assembly protein TrbC	282	321	94	trbC pseudo	Predicted conserved region-1,2, TraW interaction region	106	127 (ott); 144 (rbe); 213 (ecz)	Found upstream Met at N ternimus	MGQQKTFIFVSFSM(M)SDEALKSYFAESQKAGAQLIMRGLINNSFTQTKNKTMELGISFDIDPSLFEQYKIDVVPVIVIDDEKRGLTKKLTGHIPLAIALEIMNENTQ
[OTBS_1293]	traU CDS	974 has many stop codon within the frame	[OTBS_RS06040]	TraU family protein	980 has many stop codon within the frame	Boryong_01493	conjugative transfer protein	684	684	94.9	TraU pseudo	Hydrophobic-2,3,4, Hydrophilic-1,2	227	325 (ott); 322 (rbe); 330 (ecz)	C-terminal fragment (extension)	MCMVSLGGLSFGSATQKGMKDDAEGSAFYHIHWYVYPVIYWLEILLDFICLEMAAVDIAYLTEFDPLWSDDAKSAILNPETLLFQNVAAYQACIADCMSCGAGLLASDYAFWCAECQGMLYPFTGTAAAHNGGVGTSVLMVSKFMARMHRQLMLWGYYGYKGLCGKYPMPIMKKSQYRLQMTYPIPETRSCKSIGQTEATWQAGREFPVNGEDFGYLIWRKRDCCLL
[OTBS_1293]	traU CDS	974 has many stop codon within the frame	[OTBS_RS06040]	TraU family protein	980 has many stop codon within the frame	Boryong_01494	conjugal transfer protein	252	252	94.2	TraU pseudo	Signaling domain	83	325 (ott); 322 (rbe); 330 (ecz)	N-terminal fragment; Found upstream Met at N ternimus	MKEL(M)VILLAIVMSITANNCYAAAGCVGRFVNPITDVCWKFLFPITIAGFKVVSSSMPDTNASGRLICLCPKPGIPIPVPGIFR
OTBS_1295	traW CDS	660	OTBS_RS06050	type-F conjugative transfer system protein TraW	660	Boryong_01496	type-F conjugative transfer system protein TraW	660	660	95.6	TraW	TrbC interaction region, Predicted conserved region-1,2	219	219 (ott); 254 (rbe); 210 (ecz)		MKHQVMMSIGAFFALFAVAYQVSDTMANSLNADIGVEIKDYGTRGHVFPIIEESLLEVIMAKLNAASKSGLLNQMQLEFQEKIRQKIMRPVPVKNLSKATENKTRIYDSTYVQKDDIKTKNGIIIVRRGTKINPLEMINWGEPLILIDGDDEDQVAWVKSRPGKIVLVNGNPIELSNLLGRHIFFDQFGMLIRKFKIQAVPAIIEQENNVLKISEVSTY
[OTBS_1296]	traC CDS	2560 has many stop codon within the frame	OTBS_RS12475	conjugal transfer protein TraC	972 one stop codon within the frame	Boryong_01497	conjugal transfer protein TraC	843	843	92.1	TraC pseudo	Walker B, Motif D-E	280	829 (ott); 862 (rbe); 875 (ecz)	C-terminal fragment (extension)	MEQAIYNNQCLQRALISVWQKSGSKAEITDIADWLSNREESYAKELGNMLFPFTKDGQHGRFFSGKAKLSLNSDIVVIETDHLRSVPELLAVIVQIMIVHINQTMVKGDRSRPFLIMIDEAWKLLAGKRSGEFIEEAGRIARKYNGSIALATQQLTDYFRQEGSASEKAFENSSHKIILKQNSESFKAMRANPKLAGFVDEDWKLNLLQSVHSNPPYYSEVAIYSPNVSGVIGRLMIDPFTLLLTSTNARDYQAIEDHMAKGMNVSEAINYVIREREIIP
[OTBS_1296]	traC CDS	2560 has many stop codon within the frame				Boryong_01498	conjugal transfer protein TraC	783	783	91.7	TraC pseudo	Walker A, Motif C	260	829 (ott); 862 (rbe); 875 (ecz)	Middle fragment (extension)	MQEWVNFFHDIQQEAEDLADVVAALQSGDRVVNIHFNVIMFDKTKKAKQSASAFCSMLRRSGWYFVPCKYDHVAVLLAALPMQLVEQGQRGVLGQKTSGVGVALSSLGRGIKTVSVESKVLLPIIGEWKGDLSSPGMLLAGRRGQIMYWSPFGGALLPALNKHGAAPNENFNLCIAGVPGFGKSVFMQELMLSVLGVGGKVFVLDYGRLFKRTCLILGGSYIEFDMKNPVSINPFSEVPEDDSAKSIEARSDFYLTFHLF
[OTBS_1296]	traC CDS	2560 has many stop codon within the frame	OTBS_RS14300	conjugal transfer protein TraC	>534	Boryong_01499	conjugal transfer protein TraC	945	945	95.4	TraC pseudo	Predicted conserved region-1,2	314	829 (ott); 862 (rbe); 875 (ecz)	N-terminal fragment; Found upstream Met at N ternimus	ML(M)FTSRRKNQKNILLIYLNQNRVKVNASIHKDFDRERFSKHFVYESYDEETQLFFNRGSIGFVLLACPLAEASVSAQNEIAEFLKSDENLPAESSMQVLMIGSNNIEHFLSNWQLYRKGEIFIELANKRTEFLRDQAQKVGSIKDVVLLISVTIPNLNANIDDMIRRRDALKDTFRSIGLSTDNVNAQQLLKFLRVIFGWPEEEHSNINEYEILSEQILSGDFSLFENDDCVNVNNDQIFISLEARKRPAECKLSAMDLFLGNEMRRDEYIKSNFLIHFGLQMLPNQAMERTAAITKREALERNINAGMGKFFS
OTBS_1298	traE CDS	333 one stop codon within the frame	OTBS_RS06060	conjugative transfer protein	333 one stop codon within the frame	Boryong_01501	conjugative transfer protein	258	258	51.4	TraE pseudo	Predicted conserve region-1	85	183 (ott); 183 (rbe); 188 (ecz)	AM and NC annotation has Met with early STOP may indicate fragmentation	MLAAANIIAIMAAITKEEKWLLIPAIEPDRKMTVSSKNYHETYLKEWAIYVTKLLFTTSPNEVERQIADMKVVFSNTESLNANLG
[OTBS_1303]	traH CDS	666 one stop codon within the frame	[OTBS_RS06090]	conjugal transfer protein TraH	>630 one stop codon within the frame				51	91	TraH pseudo		16	433 (ott); 446 (rbe); 458 (ecz)	N-terminal fragment; AM and NC annotation has Met with early STOP may indicate fragmentation	MSIRIRVYSIAILLLL
[OTBS_1303]	traH CDS	666 one stop codon within the frame	[OTBS_RS06090]	conjugal transfer protein TraH	>630 one stop codon within the frame	Boryong_01508	conjugal transfer protein TraH	570	570	89.2	TraH pseudo	TrbI interaction region-1, Predicted conserved region-1	189	433 (ott); 446 (rbe); 458 (ecz)	C-terminal fragment	MSVNVTRAGSYQDQAAGYYAAGGLSARTSQTSCQPFAIINISCSGIDAYLGSFSVISGEELVQLMKNIGSEAKVYAFSLRLKTFAPQIENALKDLRNLAMEMNQFAKEDCELTKALFATALPKNWAMREAACCDIQSQSWFDYFSASKKCRNYLDQKQTLQQAQNKDSELMLDDYNIFRMIKISEIAIK
[truncated: 251 more rows]

## Sheet: UT76
					Update T4SS*blast hypothetical protein nearby		Amino acids		Note
[truncated: 548 more rows]

## Sheet: UT176
					Update T4SS*blast hypothetical protein nearby		Amino acids		Note
[truncated: 387 more rows]

## Sheet: Karp
					Update T4SS*blast hypothetical protein nearby		Amino acids
[truncated: 622 more rows]

[truncated: 3 more sheets: Kato, Ikeda, TA686]
